# Supplementary material for: Chemistry domain of applicability evaluation against existing estrogen receptor high-throughput assay-based activity models
Source: Front Toxicol. 2024 Apr 17;6:1346767. doi: 10.3389/ftox.2024.1346767 (PMC11061348; doi:10.3389/ftox.2024.1346767)
Supplement: Supplementary file 2 [file DataSheet3.XLSX]

## Sheet: Sheet1
CODE	DTXSID	PREFERRED_NAME	clus_prediction	clus_nchem	full_med_auc	subset_med_auc	full_pred	subset_pred	full_min_auc	full_max_auc	subset_min_auc	subset_max_auc	judson_2015_ag_auc	judson_2015_antag_auc	max_receptor	pseudo_ac50	assay_component_endpoint_name	chemassay_AUC	judson_pred
C10016203	DTXSID7030698	alpha-Cyclodextrin	10	4	0.000213394	0.142065	0	1	9.88986e-05	0.000478817	0.132778	0.152698	0.000384	0.000579	R3	2.40477	NVS_NR_bER	0.546845	Pseudo
C10016203	DTXSID7030698	alpha-Cyclodextrin	10	4	0.000213394	0.142065	0	1	9.88986e-05	0.000478817	0.132778	0.152698	0.000384	0.000579	R3	2.40477	NVS_NR_hER	0.548178	Pseudo
C10016203	DTXSID7030698	alpha-Cyclodextrin	10	4	0.000213394	0.142065	0	1	9.88986e-05	0.000478817	0.132778	0.152698	0.000384	0.000579	R3	2.40477	NVS_NR_mERa	0.517315	Pseudo
C10016203	DTXSID7030698	alpha-Cyclodextrin	10	4	0.000213394	0.142065	0	1	9.88986e-05	0.000478817	0.132778	0.152698	0.000384	0.000579	R3	2.40477	OT_ER_ERaERa_0480	0	Pseudo
C10016203	DTXSID7030698	alpha-Cyclodextrin	10	4	0.000213394	0.142065	0	1	9.88986e-05	0.000478817	0.132778	0.152698	0.000384	0.000579	R3	2.40477	OT_ER_ERaERa_1440	0	Pseudo
C10016203	DTXSID7030698	alpha-Cyclodextrin	10	4	0.000213394	0.142065	0	1	9.88986e-05	0.000478817	0.132778	0.152698	0.000384	0.000579	R3	2.40477	OT_ER_ERaERb_0480	0	Pseudo
C10016203	DTXSID7030698	alpha-Cyclodextrin	10	4	0.000213394	0.142065	0	1	9.88986e-05	0.000478817	0.132778	0.152698	0.000384	0.000579	R3	2.40477	OT_ER_ERaERb_1440	0	Pseudo
C10016203	DTXSID7030698	alpha-Cyclodextrin	10	4	0.000213394	0.142065	0	1	9.88986e-05	0.000478817	0.132778	0.152698	0.000384	0.000579	R3	2.40477	OT_ER_ERbERb_0480	0	Pseudo
C10016203	DTXSID7030698	alpha-Cyclodextrin	10	4	0.000213394	0.142065	0	1	9.88986e-05	0.000478817	0.132778	0.152698	0.000384	0.000579	R3	2.40477	OT_ER_ERbERb_1440	0	Pseudo
C10016203	DTXSID7030698	alpha-Cyclodextrin	10	4	0.000213394	0.142065	0	1	9.88986e-05	0.000478817	0.132778	0.152698	0.000384	0.000579	R3	2.40477	OT_ERa_EREGFP_0120	0	Pseudo
C10016203	DTXSID7030698	alpha-Cyclodextrin	10	4	0.000213394	0.142065	0	1	9.88986e-05	0.000478817	0.132778	0.152698	0.000384	0.000579	R3	2.40477	OT_ERa_EREGFP_0480	0	Pseudo
C10016203	DTXSID7030698	alpha-Cyclodextrin	10	4	0.000213394	0.142065	0	1	9.88986e-05	0.000478817	0.132778	0.152698	0.000384	0.000579	R3	2.40477	ATG_ERa_TRANS_up	0	Pseudo
C10016203	DTXSID7030698	alpha-Cyclodextrin	10	4	0.000213394	0.142065	0	1	9.88986e-05	0.000478817	0.132778	0.152698	0.000384	0.000579	R3	2.40477	ATG_ERE_CIS_up	0	Pseudo
C10016203	DTXSID7030698	alpha-Cyclodextrin	10	4	0.000213394	0.142065	0	1	9.88986e-05	0.000478817	0.132778	0.152698	0.000384	0.000579	R3	2.40477	TOX21_ERa_BLA_Agonist_ratio	0	Pseudo
C10016203	DTXSID7030698	alpha-Cyclodextrin	10	4	0.000213394	0.142065	0	1	9.88986e-05	0.000478817	0.132778	0.152698	0.000384	0.000579	R3	2.40477	TOX21_ERa_LUC_BG1_Agonist	0	Pseudo
C10016203	DTXSID7030698	alpha-Cyclodextrin	10	4	0.000213394	0.142065	0	1	9.88986e-05	0.000478817	0.132778	0.152698	0.000384	0.000579	R3	2.40477	ACEA_T47D_80hr_Positive	0	Pseudo
C100516	DTXSID5020152	Benzyl alcohol	25	2	0	0	0	0	0	0.000138949	0	0.0331229	0	0	None	1000000	NVS_NR_bER	0	None
C100516	DTXSID5020152	Benzyl alcohol	25	2	0	0	0	0	0	0.000138949	0	0.0331229	0	0	None	1000000	NVS_NR_hER	0	None
C100516	DTXSID5020152	Benzyl alcohol	25	2	0	0	0	0	0	0.000138949	0	0.0331229	0	0	None	1000000	NVS_NR_mERa	0	None
C100516	DTXSID5020152	Benzyl alcohol	25	2	0	0	0	0	0	0.000138949	0	0.0331229	0	0	None	1000000	OT_ER_ERaERa_0480	0	None
C100516	DTXSID5020152	Benzyl alcohol	25	2	0	0	0	0	0	0.000138949	0	0.0331229	0	0	None	1000000	OT_ER_ERaERa_1440	0	None
C100516	DTXSID5020152	Benzyl alcohol	25	2	0	0	0	0	0	0.000138949	0	0.0331229	0	0	None	1000000	OT_ER_ERaERb_0480	0	None
C100516	DTXSID5020152	Benzyl alcohol	25	2	0	0	0	0	0	0.000138949	0	0.0331229	0	0	None	1000000	OT_ER_ERaERb_1440	0	None
C100516	DTXSID5020152	Benzyl alcohol	25	2	0	0	0	0	0	0.000138949	0	0.0331229	0	0	None	1000000	OT_ER_ERbERb_0480	0	None
C100516	DTXSID5020152	Benzyl alcohol	25	2	0	0	0	0	0	0.000138949	0	0.0331229	0	0	None	1000000	OT_ER_ERbERb_1440	0	None
C100516	DTXSID5020152	Benzyl alcohol	25	2	0	0	0	0	0	0.000138949	0	0.0331229	0	0	None	1000000	OT_ERa_EREGFP_0120	0	None
C100516	DTXSID5020152	Benzyl alcohol	25	2	0	0	0	0	0	0.000138949	0	0.0331229	0	0	None	1000000	OT_ERa_EREGFP_0480	0	None
C100516	DTXSID5020152	Benzyl alcohol	25	2	0	0	0	0	0	0.000138949	0	0.0331229	0	0	None	1000000	ATG_ERa_TRANS_up	0	None
C100516	DTXSID5020152	Benzyl alcohol	25	2	0	0	0	0	0	0.000138949	0	0.0331229	0	0	None	1000000	ATG_ERE_CIS_up	0	None
C100516	DTXSID5020152	Benzyl alcohol	25	2	0	0	0	0	0	0.000138949	0	0.0331229	0	0	None	1000000	TOX21_ERa_BLA_Agonist_ratio	0	None
C100516	DTXSID5020152	Benzyl alcohol	25	2	0	0	0	0	0	0.000138949	0	0.0331229	0	0	None	1000000	TOX21_ERa_LUC_BG1_Agonist	0	None
C100516	DTXSID5020152	Benzyl alcohol	25	2	0	0	0	0	0	0.000138949	0	0.0331229	0	0	None	1000000	ACEA_T47D_80hr_Positive	0	None
C101428	DTXSID7037551	Fenuron	106	6	0	0	0	0	0	0	0	0	0	0	None	1000000	NVS_NR_bER	0	None
C101428	DTXSID7037551	Fenuron	106	6	0	0	0	0	0	0	0	0	0	0	None	1000000	NVS_NR_hER	0	None
C101428	DTXSID7037551	Fenuron	106	6	0	0	0	0	0	0	0	0	0	0	None	1000000	NVS_NR_mERa	0	None
C101428	DTXSID7037551	Fenuron	106	6	0	0	0	0	0	0	0	0	0	0	None	1000000	OT_ER_ERaERa_0480	0	None
C101428	DTXSID7037551	Fenuron	106	6	0	0	0	0	0	0	0	0	0	0	None	1000000	OT_ER_ERaERa_1440	0	None
C101428	DTXSID7037551	Fenuron	106	6	0	0	0	0	0	0	0	0	0	0	None	1000000	OT_ER_ERaERb_0480	0	None
C101428	DTXSID7037551	Fenuron	106	6	0	0	0	0	0	0	0	0	0	0	None	1000000	OT_ER_ERaERb_1440	0	None
C101428	DTXSID7037551	Fenuron	106	6	0	0	0	0	0	0	0	0	0	0	None	1000000	OT_ER_ERbERb_0480	0	None
C101428	DTXSID7037551	Fenuron	106	6	0	0	0	0	0	0	0	0	0	0	None	1000000	OT_ER_ERbERb_1440	0	None
C101428	DTXSID7037551	Fenuron	106	6	0	0	0	0	0	0	0	0	0	0	None	1000000	OT_ERa_EREGFP_0120	0	None
C101428	DTXSID7037551	Fenuron	106	6	0	0	0	0	0	0	0	0	0	0	None	1000000	OT_ERa_EREGFP_0480	0	None
C101428	DTXSID7037551	Fenuron	106	6	0	0	0	0	0	0	0	0	0	0	None	1000000	ATG_ERa_TRANS_up	0	None
C101428	DTXSID7037551	Fenuron	106	6	0	0	0	0	0	0	0	0	0	0	None	1000000	ATG_ERE_CIS_up	0	None
C101428	DTXSID7037551	Fenuron	106	6	0	0	0	0	0	0	0	0	0	0	None	1000000	TOX21_ERa_BLA_Agonist_ratio	0	None
C101428	DTXSID7037551	Fenuron	106	6	0	0	0	0	0	0	0	0	0	0	None	1000000	TOX21_ERa_LUC_BG1_Agonist	0	None
C101428	DTXSID7037551	Fenuron	106	6	0	0	0	0	0	0	0	0	0	0	None	1000000	ACEA_T47D_80hr_Positive	0	None
C101611	DTXSID5020869	4,4'-Methylenebis(N,N-dimethylaniline)	113	3	0.051487	0.138107	0	1	0.0382346	0.0572365	0.105808	0.16887	0.0518	0	None	12.0092	NVS_NR_bER	0	None
C101611	DTXSID5020869	4,4'-Methylenebis(N,N-dimethylaniline)	113	3	0.051487	0.138107	0	1	0.0382346	0.0572365	0.105808	0.16887	0.0518	0	None	12.0092	NVS_NR_hER	0	None
C101611	DTXSID5020869	4,4'-Methylenebis(N,N-dimethylaniline)	113	3	0.051487	0.138107	0	1	0.0382346	0.0572365	0.105808	0.16887	0.0518	0	None	12.0092	NVS_NR_mERa	0	None
C101611	DTXSID5020869	4,4'-Methylenebis(N,N-dimethylaniline)	113	3	0.051487	0.138107	0	1	0.0382346	0.0572365	0.105808	0.16887	0.0518	0	None	12.0092	OT_ER_ERaERa_0480	0	None
C101611	DTXSID5020869	4,4'-Methylenebis(N,N-dimethylaniline)	113	3	0.051487	0.138107	0	1	0.0382346	0.0572365	0.105808	0.16887	0.0518	0	None	12.0092	OT_ER_ERaERa_1440	0	None
C101611	DTXSID5020869	4,4'-Methylenebis(N,N-dimethylaniline)	113	3	0.051487	0.138107	0	1	0.0382346	0.0572365	0.105808	0.16887	0.0518	0	None	12.0092	OT_ER_ERaERb_0480	0	None
C101611	DTXSID5020869	4,4'-Methylenebis(N,N-dimethylaniline)	113	3	0.051487	0.138107	0	1	0.0382346	0.0572365	0.105808	0.16887	0.0518	0	None	12.0092	OT_ER_ERaERb_1440	0	None
C101611	DTXSID5020869	4,4'-Methylenebis(N,N-dimethylaniline)	113	3	0.051487	0.138107	0	1	0.0382346	0.0572365	0.105808	0.16887	0.0518	0	None	12.0092	OT_ER_ERbERb_0480	0	None
C101611	DTXSID5020869	4,4'-Methylenebis(N,N-dimethylaniline)	113	3	0.051487	0.138107	0	1	0.0382346	0.0572365	0.105808	0.16887	0.0518	0	None	12.0092	OT_ER_ERbERb_1440	0	None
C101611	DTXSID5020869	4,4'-Methylenebis(N,N-dimethylaniline)	113	3	0.051487	0.138107	0	1	0.0382346	0.0572365	0.105808	0.16887	0.0518	0	None	12.0092	OT_ERa_EREGFP_0120	0	None
C101611	DTXSID5020869	4,4'-Methylenebis(N,N-dimethylaniline)	113	3	0.051487	0.138107	0	1	0.0382346	0.0572365	0.105808	0.16887	0.0518	0	None	12.0092	OT_ERa_EREGFP_0480	0	None
C101611	DTXSID5020869	4,4'-Methylenebis(N,N-dimethylaniline)	113	3	0.051487	0.138107	0	1	0.0382346	0.0572365	0.105808	0.16887	0.0518	0	None	12.0092	ATG_ERa_TRANS_up	0.388484	None
C101611	DTXSID5020869	4,4'-Methylenebis(N,N-dimethylaniline)	113	3	0.051487	0.138107	0	1	0.0382346	0.0572365	0.105808	0.16887	0.0518	0	None	12.0092	ATG_ERE_CIS_up	0.105405	None
C101611	DTXSID5020869	4,4'-Methylenebis(N,N-dimethylaniline)	113	3	0.051487	0.138107	0	1	0.0382346	0.0572365	0.105808	0.16887	0.0518	0	None	12.0092	TOX21_ERa_BLA_Agonist_ratio	0	None
C101611	DTXSID5020869	4,4'-Methylenebis(N,N-dimethylaniline)	113	3	0.051487	0.138107	0	1	0.0382346	0.0572365	0.105808	0.16887	0.0518	0	None	12.0092	TOX21_ERa_LUC_BG1_Agonist	0	None
C101611	DTXSID5020869	4,4'-Methylenebis(N,N-dimethylaniline)	113	3	0.051487	0.138107	0	1	0.0382346	0.0572365	0.105808	0.16887	0.0518	0	None	12.0092	ACEA_T47D_80hr_Positive	0.332935	None
C10161338	DTXSID0034192	17beta-Trenbolone	534	17	0.529679	0.499974	1	1	0.520613	0.545569	0.463065	0.553327	0.475	0	Agonist	4.97565	NVS_NR_bER	0.551715	Agonist
C10161338	DTXSID0034192	17beta-Trenbolone	534	17	0.529679	0.499974	1	1	0.520613	0.545569	0.463065	0.553327	0.475	0	Agonist	4.97565	NVS_NR_hER	0.681913	Agonist
C10161338	DTXSID0034192	17beta-Trenbolone	534	17	0.529679	0.499974	1	1	0.520613	0.545569	0.463065	0.553327	0.475	0	Agonist	4.97565	NVS_NR_mERa	0.586954	Agonist
C10161338	DTXSID0034192	17beta-Trenbolone	534	17	0.529679	0.499974	1	1	0.520613	0.545569	0.463065	0.553327	0.475	0	Agonist	4.97565	OT_ER_ERaERa_0480	0	Agonist
C10161338	DTXSID0034192	17beta-Trenbolone	534	17	0.529679	0.499974	1	1	0.520613	0.545569	0.463065	0.553327	0.475	0	Agonist	4.97565	OT_ER_ERaERa_1440	0	Agonist
C10161338	DTXSID0034192	17beta-Trenbolone	534	17	0.529679	0.499974	1	1	0.520613	0.545569	0.463065	0.553327	0.475	0	Agonist	4.97565	OT_ER_ERaERb_0480	0.60087	Agonist
C10161338	DTXSID0034192	17beta-Trenbolone	534	17	0.529679	0.499974	1	1	0.520613	0.545569	0.463065	0.553327	0.475	0	Agonist	4.97565	OT_ER_ERaERb_1440	0.692296	Agonist
C10161338	DTXSID0034192	17beta-Trenbolone	534	17	0.529679	0.499974	1	1	0.520613	0.545569	0.463065	0.553327	0.475	0	Agonist	4.97565	OT_ER_ERbERb_0480	0.294871	Agonist
C10161338	DTXSID0034192	17beta-Trenbolone	534	17	0.529679	0.499974	1	1	0.520613	0.545569	0.463065	0.553327	0.475	0	Agonist	4.97565	OT_ER_ERbERb_1440	0.614297	Agonist
C10161338	DTXSID0034192	17beta-Trenbolone	534	17	0.529679	0.499974	1	1	0.520613	0.545569	0.463065	0.553327	0.475	0	Agonist	4.97565	OT_ERa_EREGFP_0120	0.485632	Agonist
C10161338	DTXSID0034192	17beta-Trenbolone	534	17	0.529679	0.499974	1	1	0.520613	0.545569	0.463065	0.553327	0.475	0	Agonist	4.97565	OT_ERa_EREGFP_0480	0.371144	Agonist
C10161338	DTXSID0034192	17beta-Trenbolone	534	17	0.529679	0.499974	1	1	0.520613	0.545569	0.463065	0.553327	0.475	0	Agonist	4.97565	ATG_ERa_TRANS_up	0.501053	Agonist
C10161338	DTXSID0034192	17beta-Trenbolone	534	17	0.529679	0.499974	1	1	0.520613	0.545569	0.463065	0.553327	0.475	0	Agonist	4.97565	ATG_ERE_CIS_up	0.594029	Agonist
C10161338	DTXSID0034192	17beta-Trenbolone	534	17	0.529679	0.499974	1	1	0.520613	0.545569	0.463065	0.553327	0.475	0	Agonist	4.97565	TOX21_ERa_BLA_Agonist_ratio	0.602148	Agonist
C10161338	DTXSID0034192	17beta-Trenbolone	534	17	0.529679	0.499974	1	1	0.520613	0.545569	0.463065	0.553327	0.475	0	Agonist	4.97565	TOX21_ERa_LUC_BG1_Agonist	0.75262	Agonist
C10161338	DTXSID0034192	17beta-Trenbolone	534	17	0.529679	0.499974	1	1	0.520613	0.545569	0.463065	0.553327	0.475	0	Agonist	4.97565	ACEA_T47D_80hr_Positive	0.818693	Agonist
C101779	DTXSID6022422	4,4'-Diaminobiphenyl methane	95	17	0.0334307	0.116142	0	1	0.0207447	0.042596	0.0987602	0.140034	0.00885	0	None	66.2242	NVS_NR_bER	0	None
C101779	DTXSID6022422	4,4'-Diaminobiphenyl methane	95	17	0.0334307	0.116142	0	1	0.0207447	0.042596	0.0987602	0.140034	0.00885	0	None	66.2242	NVS_NR_hER	0	None
C101779	DTXSID6022422	4,4'-Diaminobiphenyl methane	95	17	0.0334307	0.116142	0	1	0.0207447	0.042596	0.0987602	0.140034	0.00885	0	None	66.2242	NVS_NR_mERa	0	None
C101779	DTXSID6022422	4,4'-Diaminobiphenyl methane	95	17	0.0334307	0.116142	0	1	0.0207447	0.042596	0.0987602	0.140034	0.00885	0	None	66.2242	OT_ER_ERaERa_0480	0	None
C101779	DTXSID6022422	4,4'-Diaminobiphenyl methane	95	17	0.0334307	0.116142	0	1	0.0207447	0.042596	0.0987602	0.140034	0.00885	0	None	66.2242	OT_ER_ERaERa_1440	0	None
C101779	DTXSID6022422	4,4'-Diaminobiphenyl methane	95	17	0.0334307	0.116142	0	1	0.0207447	0.042596	0.0987602	0.140034	0.00885	0	None	66.2242	OT_ER_ERaERb_0480	0	None
C101779	DTXSID6022422	4,4'-Diaminobiphenyl methane	95	17	0.0334307	0.116142	0	1	0.0207447	0.042596	0.0987602	0.140034	0.00885	0	None	66.2242	OT_ER_ERaERb_1440	0	None
C101779	DTXSID6022422	4,4'-Diaminobiphenyl methane	95	17	0.0334307	0.116142	0	1	0.0207447	0.042596	0.0987602	0.140034	0.00885	0	None	66.2242	OT_ER_ERbERb_0480	0	None
C101779	DTXSID6022422	4,4'-Diaminobiphenyl methane	95	17	0.0334307	0.116142	0	1	0.0207447	0.042596	0.0987602	0.140034	0.00885	0	None	66.2242	OT_ER_ERbERb_1440	0	None
C101779	DTXSID6022422	4,4'-Diaminobiphenyl methane	95	17	0.0334307	0.116142	0	1	0.0207447	0.042596	0.0987602	0.140034	0.00885	0	None	66.2242	OT_ERa_EREGFP_0120	0	None
C101779	DTXSID6022422	4,4'-Diaminobiphenyl methane	95	17	0.0334307	0.116142	0	1	0.0207447	0.042596	0.0987602	0.140034	0.00885	0	None	66.2242	OT_ERa_EREGFP_0480	0	None
C101779	DTXSID6022422	4,4'-Diaminobiphenyl methane	95	17	0.0334307	0.116142	0	1	0.0207447	0.042596	0.0987602	0.140034	0.00885	0	None	66.2242	ATG_ERa_TRANS_up	0.360941	None
C101779	DTXSID6022422	4,4'-Diaminobiphenyl methane	95	17	0.0334307	0.116142	0	1	0.0207447	0.042596	0.0987602	0.140034	0.00885	0	None	66.2242	ATG_ERE_CIS_up	0.217781	None
C101779	DTXSID6022422	4,4'-Diaminobiphenyl methane	95	17	0.0334307	0.116142	0	1	0.0207447	0.042596	0.0987602	0.140034	0.00885	0	None	66.2242	TOX21_ERa_BLA_Agonist_ratio	0	None
C101779	DTXSID6022422	4,4'-Diaminobiphenyl methane	95	17	0.0334307	0.116142	0	1	0.0207447	0.042596	0.0987602	0.140034	0.00885	0	None	66.2242	TOX21_ERa_LUC_BG1_Agonist	0.20623	None
C101779	DTXSID6022422	4,4'-Diaminobiphenyl methane	95	17	0.0334307	0.116142	0	1	0.0207447	0.042596	0.0987602	0.140034	0.00885	0	None	66.2242	ACEA_T47D_80hr_Positive	0.227087	None
C101804	DTXSID0021094	4,4'-Oxydianiline	117	10	0.00456572	0.109869	0	1	0	0.00718077	0.0813835	0.13234	0.00457	0	None	58.7505	NVS_NR_bER	0	None
C101804	DTXSID0021094	4,4'-Oxydianiline	117	10	0.00456572	0.109869	0	1	0	0.00718077	0.0813835	0.13234	0.00457	0	None	58.7505	NVS_NR_hER	0	None
C101804	DTXSID0021094	4,4'-Oxydianiline	117	10	0.00456572	0.109869	0	1	0	0.00718077	0.0813835	0.13234	0.00457	0	None	58.7505	NVS_NR_mERa	0	None
C101804	DTXSID0021094	4,4'-Oxydianiline	117	10	0.00456572	0.109869	0	1	0	0.00718077	0.0813835	0.13234	0.00457	0	None	58.7505	OT_ER_ERaERa_0480	0	None
C101804	DTXSID0021094	4,4'-Oxydianiline	117	10	0.00456572	0.109869	0	1	0	0.00718077	0.0813835	0.13234	0.00457	0	None	58.7505	OT_ER_ERaERa_1440	0	None
C101804	DTXSID0021094	4,4'-Oxydianiline	117	10	0.00456572	0.109869	0	1	0	0.00718077	0.0813835	0.13234	0.00457	0	None	58.7505	OT_ER_ERaERb_0480	0.196292	None
C101804	DTXSID0021094	4,4'-Oxydianiline	117	10	0.00456572	0.109869	0	1	0	0.00718077	0.0813835	0.13234	0.00457	0	None	58.7505	OT_ER_ERaERb_1440	0.128032	None
C101804	DTXSID0021094	4,4'-Oxydianiline	117	10	0.00456572	0.109869	0	1	0	0.00718077	0.0813835	0.13234	0.00457	0	None	58.7505	OT_ER_ERbERb_0480	0	None
C101804	DTXSID0021094	4,4'-Oxydianiline	117	10	0.00456572	0.109869	0	1	0	0.00718077	0.0813835	0.13234	0.00457	0	None	58.7505	OT_ER_ERbERb_1440	0	None
C101804	DTXSID0021094	4,4'-Oxydianiline	117	10	0.00456572	0.109869	0	1	0	0.00718077	0.0813835	0.13234	0.00457	0	None	58.7505	OT_ERa_EREGFP_0120	0	None
C101804	DTXSID0021094	4,4'-Oxydianiline	117	10	0.00456572	0.109869	0	1	0	0.00718077	0.0813835	0.13234	0.00457	0	None	58.7505	OT_ERa_EREGFP_0480	0	None
C101804	DTXSID0021094	4,4'-Oxydianiline	117	10	0.00456572	0.109869	0	1	0	0.00718077	0.0813835	0.13234	0.00457	0	None	58.7505	ATG_ERa_TRANS_up	0.409727	None
C101804	DTXSID0021094	4,4'-Oxydianiline	117	10	0.00456572	0.109869	0	1	0	0.00718077	0.0813835	0.13234	0.00457	0	None	58.7505	ATG_ERE_CIS_up	0.268031	None
C101804	DTXSID0021094	4,4'-Oxydianiline	117	10	0.00456572	0.109869	0	1	0	0.00718077	0.0813835	0.13234	0.00457	0	None	58.7505	TOX21_ERa_BLA_Agonist_ratio	0	None
C101804	DTXSID0021094	4,4'-Oxydianiline	117	10	0.00456572	0.109869	0	1	0	0.00718077	0.0813835	0.13234	0.00457	0	None	58.7505	TOX21_ERa_LUC_BG1_Agonist	0	None
C101804	DTXSID0021094	4,4'-Oxydianiline	117	10	0.00456572	0.109869	0	1	0	0.00718077	0.0813835	0.13234	0.00457	0	None	58.7505	ACEA_T47D_80hr_Positive	0	None
C10222012	DTXSID5032361	2,2-Dibromo-3-nitrilopropionamide	127	4	0	0.10816	0	1	0	0.000222249	0.0973806	0.123392	0	0	None	30.0828	NVS_NR_bER	0	None
C10222012	DTXSID5032361	2,2-Dibromo-3-nitrilopropionamide	127	4	0	0.10816	0	1	0	0.000222249	0.0973806	0.123392	0	0	None	30.0828	NVS_NR_hER	0	None
C10222012	DTXSID5032361	2,2-Dibromo-3-nitrilopropionamide	127	4	0	0.10816	0	1	0	0.000222249	0.0973806	0.123392	0	0	None	30.0828	NVS_NR_mERa	0	None
C10222012	DTXSID5032361	2,2-Dibromo-3-nitrilopropionamide	127	4	0	0.10816	0	1	0	0.000222249	0.0973806	0.123392	0	0	None	30.0828	OT_ER_ERaERa_0480	0	None
C10222012	DTXSID5032361	2,2-Dibromo-3-nitrilopropionamide	127	4	0	0.10816	0	1	0	0.000222249	0.0973806	0.123392	0	0	None	30.0828	OT_ER_ERaERa_1440	0	None
C10222012	DTXSID5032361	2,2-Dibromo-3-nitrilopropionamide	127	4	0	0.10816	0	1	0	0.000222249	0.0973806	0.123392	0	0	None	30.0828	OT_ER_ERaERb_0480	0	None
C10222012	DTXSID5032361	2,2-Dibromo-3-nitrilopropionamide	127	4	0	0.10816	0	1	0	0.000222249	0.0973806	0.123392	0	0	None	30.0828	OT_ER_ERaERb_1440	0	None
C10222012	DTXSID5032361	2,2-Dibromo-3-nitrilopropionamide	127	4	0	0.10816	0	1	0	0.000222249	0.0973806	0.123392	0	0	None	30.0828	OT_ER_ERbERb_0480	0	None
C10222012	DTXSID5032361	2,2-Dibromo-3-nitrilopropionamide	127	4	0	0.10816	0	1	0	0.000222249	0.0973806	0.123392	0	0	None	30.0828	OT_ER_ERbERb_1440	0	None
C10222012	DTXSID5032361	2,2-Dibromo-3-nitrilopropionamide	127	4	0	0.10816	0	1	0	0.000222249	0.0973806	0.123392	0	0	None	30.0828	OT_ERa_EREGFP_0120	0	None
C10222012	DTXSID5032361	2,2-Dibromo-3-nitrilopropionamide	127	4	0	0.10816	0	1	0	0.000222249	0.0973806	0.123392	0	0	None	30.0828	OT_ERa_EREGFP_0480	0	None
C10222012	DTXSID5032361	2,2-Dibromo-3-nitrilopropionamide	127	4	0	0.10816	0	1	0	0.000222249	0.0973806	0.123392	0	0	None	30.0828	ATG_ERa_TRANS_up	0.473028	None
C10222012	DTXSID5032361	2,2-Dibromo-3-nitrilopropionamide	127	4	0	0.10816	0	1	0	0.000222249	0.0973806	0.123392	0	0	None	30.0828	ATG_ERE_CIS_up	0.211118	None
C10222012	DTXSID5032361	2,2-Dibromo-3-nitrilopropionamide	127	4	0	0.10816	0	1	0	0.000222249	0.0973806	0.123392	0	0	None	30.0828	TOX21_ERa_BLA_Agonist_ratio	0	None
C10222012	DTXSID5032361	2,2-Dibromo-3-nitrilopropionamide	127	4	0	0.10816	0	1	0	0.000222249	0.0973806	0.123392	0	0	None	30.0828	TOX21_ERa_LUC_BG1_Agonist	0	None
C10222012	DTXSID5032361	2,2-Dibromo-3-nitrilopropionamide	127	4	0	0.10816	0	1	0	0.000222249	0.0973806	0.123392	0	0	None	30.0828	ACEA_T47D_80hr_Positive	0	None
C102272	DTXSID4021848	N-Ethyl-3-methylaniline	130	5	0	0	0	0	0	0	0	0	0	0	None	1000000	NVS_NR_bER	0	None
C102272	DTXSID4021848	N-Ethyl-3-methylaniline	130	5	0	0	0	0	0	0	0	0	0	0	None	1000000	NVS_NR_hER	0	None
C102272	DTXSID4021848	N-Ethyl-3-methylaniline	130	5	0	0	0	0	0	0	0	0	0	0	None	1000000	NVS_NR_mERa	0	None
C102272	DTXSID4021848	N-Ethyl-3-methylaniline	130	5	0	0	0	0	0	0	0	0	0	0	None	1000000	OT_ER_ERaERa_0480	0	None
C102272	DTXSID4021848	N-Ethyl-3-methylaniline	130	5	0	0	0	0	0	0	0	0	0	0	None	1000000	OT_ER_ERaERa_1440	0	None
C102272	DTXSID4021848	N-Ethyl-3-methylaniline	130	5	0	0	0	0	0	0	0	0	0	0	None	1000000	OT_ER_ERaERb_0480	0	None
C102272	DTXSID4021848	N-Ethyl-3-methylaniline	130	5	0	0	0	0	0	0	0	0	0	0	None	1000000	OT_ER_ERaERb_1440	0	None
C102272	DTXSID4021848	N-Ethyl-3-methylaniline	130	5	0	0	0	0	0	0	0	0	0	0	None	1000000	OT_ER_ERbERb_0480	0	None
C102272	DTXSID4021848	N-Ethyl-3-methylaniline	130	5	0	0	0	0	0	0	0	0	0	0	None	1000000	OT_ER_ERbERb_1440	0	None
C102272	DTXSID4021848	N-Ethyl-3-methylaniline	130	5	0	0	0	0	0	0	0	0	0	0	None	1000000	OT_ERa_EREGFP_0120	0	None
C102272	DTXSID4021848	N-Ethyl-3-methylaniline	130	5	0	0	0	0	0	0	0	0	0	0	None	1000000	OT_ERa_EREGFP_0480	0	None
C102272	DTXSID4021848	N-Ethyl-3-methylaniline	130	5	0	0	0	0	0	0	0	0	0	0	None	1000000	ATG_ERa_TRANS_up	0	None
C102272	DTXSID4021848	N-Ethyl-3-methylaniline	130	5	0	0	0	0	0	0	0	0	0	0	None	1000000	ATG_ERE_CIS_up	0	None
C102272	DTXSID4021848	N-Ethyl-3-methylaniline	130	5	0	0	0	0	0	0	0	0	0	0	None	1000000	TOX21_ERa_BLA_Agonist_ratio	0	None
C102272	DTXSID4021848	N-Ethyl-3-methylaniline	130	5	0	0	0	0	0	0	0	0	0	0	None	1000000	TOX21_ERa_LUC_BG1_Agonist	0	None
C102272	DTXSID4021848	N-Ethyl-3-methylaniline	130	5	0	0	0	0	0	0	0	0	0	0	None	1000000	ACEA_T47D_80hr_Positive	0	None
C102603	DTXSID9026689	1,1',1'',1'''-(Ethanediylnitrilo)tetrakis(2-propanol)	140	5	0	0	0	0	0	0	0	0.022112	0	0	None	45.1694	NVS_NR_bER	0	None
C102603	DTXSID9026689	1,1',1'',1'''-(Ethanediylnitrilo)tetrakis(2-propanol)	140	5	0	0	0	0	0	0	0	0.022112	0	0	None	45.1694	NVS_NR_hER	0	None
C102603	DTXSID9026689	1,1',1'',1'''-(Ethanediylnitrilo)tetrakis(2-propanol)	140	5	0	0	0	0	0	0	0	0.022112	0	0	None	45.1694	NVS_NR_mERa	0	None
C102603	DTXSID9026689	1,1',1'',1'''-(Ethanediylnitrilo)tetrakis(2-propanol)	140	5	0	0	0	0	0	0	0	0.022112	0	0	None	45.1694	OT_ER_ERaERa_0480	0	None
C102603	DTXSID9026689	1,1',1'',1'''-(Ethanediylnitrilo)tetrakis(2-propanol)	140	5	0	0	0	0	0	0	0	0.022112	0	0	None	45.1694	OT_ER_ERaERa_1440	0	None
C102603	DTXSID9026689	1,1',1'',1'''-(Ethanediylnitrilo)tetrakis(2-propanol)	140	5	0	0	0	0	0	0	0	0.022112	0	0	None	45.1694	OT_ER_ERaERb_0480	0	None
C102603	DTXSID9026689	1,1',1'',1'''-(Ethanediylnitrilo)tetrakis(2-propanol)	140	5	0	0	0	0	0	0	0	0.022112	0	0	None	45.1694	OT_ER_ERaERb_1440	0	None
C102603	DTXSID9026689	1,1',1'',1'''-(Ethanediylnitrilo)tetrakis(2-propanol)	140	5	0	0	0	0	0	0	0	0.022112	0	0	None	45.1694	OT_ER_ERbERb_0480	0	None
C102603	DTXSID9026689	1,1',1'',1'''-(Ethanediylnitrilo)tetrakis(2-propanol)	140	5	0	0	0	0	0	0	0	0.022112	0	0	None	45.1694	OT_ER_ERbERb_1440	0	None
C102603	DTXSID9026689	1,1',1'',1'''-(Ethanediylnitrilo)tetrakis(2-propanol)	140	5	0	0	0	0	0	0	0	0.022112	0	0	None	45.1694	OT_ERa_EREGFP_0120	0	None
C102603	DTXSID9026689	1,1',1'',1'''-(Ethanediylnitrilo)tetrakis(2-propanol)	140	5	0	0	0	0	0	0	0	0.022112	0	0	None	45.1694	OT_ERa_EREGFP_0480	0	None
C102603	DTXSID9026689	1,1',1'',1'''-(Ethanediylnitrilo)tetrakis(2-propanol)	140	5	0	0	0	0	0	0	0	0.022112	0	0	None	45.1694	ATG_ERa_TRANS_up	0	None
C102603	DTXSID9026689	1,1',1'',1'''-(Ethanediylnitrilo)tetrakis(2-propanol)	140	5	0	0	0	0	0	0	0	0.022112	0	0	None	45.1694	ATG_ERE_CIS_up	0	None
C102603	DTXSID9026689	1,1',1'',1'''-(Ethanediylnitrilo)tetrakis(2-propanol)	140	5	0	0	0	0	0	0	0	0.022112	0	0	None	45.1694	TOX21_ERa_BLA_Agonist_ratio	0	None
C102603	DTXSID9026689	1,1',1'',1'''-(Ethanediylnitrilo)tetrakis(2-propanol)	140	5	0	0	0	0	0	0	0	0.022112	0	0	None	45.1694	TOX21_ERa_LUC_BG1_Agonist	0	None
C102603	DTXSID9026689	1,1',1'',1'''-(Ethanediylnitrilo)tetrakis(2-propanol)	140	5	0	0	0	0	0	0	0	0.022112	0	0	None	45.1694	ACEA_T47D_80hr_Positive	0	None
C102829	DTXSID4026183	Tributylamine	142	4	0	0	0	0	0	0	0	0.0309996	0	0	None	1000000	NVS_NR_bER	0	None
C102829	DTXSID4026183	Tributylamine	142	4	0	0	0	0	0	0	0	0.0309996	0	0	None	1000000	NVS_NR_hER	0	None
C102829	DTXSID4026183	Tributylamine	142	4	0	0	0	0	0	0	0	0.0309996	0	0	None	1000000	NVS_NR_mERa	0	None
C102829	DTXSID4026183	Tributylamine	142	4	0	0	0	0	0	0	0	0.0309996	0	0	None	1000000	OT_ER_ERaERa_0480	0	None
C102829	DTXSID4026183	Tributylamine	142	4	0	0	0	0	0	0	0	0.0309996	0	0	None	1000000	OT_ER_ERaERa_1440	0	None
C102829	DTXSID4026183	Tributylamine	142	4	0	0	0	0	0	0	0	0.0309996	0	0	None	1000000	OT_ER_ERaERb_0480	0	None
C102829	DTXSID4026183	Tributylamine	142	4	0	0	0	0	0	0	0	0.0309996	0	0	None	1000000	OT_ER_ERaERb_1440	0	None
C102829	DTXSID4026183	Tributylamine	142	4	0	0	0	0	0	0	0	0.0309996	0	0	None	1000000	OT_ER_ERbERb_0480	0	None
C102829	DTXSID4026183	Tributylamine	142	4	0	0	0	0	0	0	0	0.0309996	0	0	None	1000000	OT_ER_ERbERb_1440	0	None
C102829	DTXSID4026183	Tributylamine	142	4	0	0	0	0	0	0	0	0.0309996	0	0	None	1000000	OT_ERa_EREGFP_0120	0	None
C102829	DTXSID4026183	Tributylamine	142	4	0	0	0	0	0	0	0	0.0309996	0	0	None	1000000	OT_ERa_EREGFP_0480	0	None
C102829	DTXSID4026183	Tributylamine	142	4	0	0	0	0	0	0	0	0.0309996	0	0	None	1000000	ATG_ERa_TRANS_up	0	None
C102829	DTXSID4026183	Tributylamine	142	4	0	0	0	0	0	0	0	0.0309996	0	0	None	1000000	ATG_ERE_CIS_up	0	None
C102829	DTXSID4026183	Tributylamine	142	4	0	0	0	0	0	0	0	0.0309996	0	0	None	1000000	TOX21_ERa_BLA_Agonist_ratio	0	None
C102829	DTXSID4026183	Tributylamine	142	4	0	0	0	0	0	0	0	0.0309996	0	0	None	1000000	TOX21_ERa_LUC_BG1_Agonist	0	None
C102829	DTXSID4026183	Tributylamine	142	4	0	0	0	0	0	0	0	0.0309996	0	0	None	1000000	ACEA_T47D_80hr_Positive	0	None
C1031078	DTXSID3037541	Endosulfan sulfate	150	7	0.0259155	0.0817465	0	0	0.00461026	0.0656587	0.0306166	0.151906	0	0.00235	A13	14.56	NVS_NR_bER	0	Pseudo
C1031078	DTXSID3037541	Endosulfan sulfate	150	7	0.0259155	0.0817465	0	0	0.00461026	0.0656587	0.0306166	0.151906	0	0.00235	A13	14.56	NVS_NR_hER	0	Pseudo
C1031078	DTXSID3037541	Endosulfan sulfate	150	7	0.0259155	0.0817465	0	0	0.00461026	0.0656587	0.0306166	0.151906	0	0.00235	A13	14.56	NVS_NR_mERa	0	Pseudo
C1031078	DTXSID3037541	Endosulfan sulfate	150	7	0.0259155	0.0817465	0	0	0.00461026	0.0656587	0.0306166	0.151906	0	0.00235	A13	14.56	OT_ER_ERaERa_0480	0	Pseudo
C1031078	DTXSID3037541	Endosulfan sulfate	150	7	0.0259155	0.0817465	0	0	0.00461026	0.0656587	0.0306166	0.151906	0	0.00235	A13	14.56	OT_ER_ERaERa_1440	0	Pseudo
C1031078	DTXSID3037541	Endosulfan sulfate	150	7	0.0259155	0.0817465	0	0	0.00461026	0.0656587	0.0306166	0.151906	0	0.00235	A13	14.56	OT_ER_ERaERb_0480	0	Pseudo
C1031078	DTXSID3037541	Endosulfan sulfate	150	7	0.0259155	0.0817465	0	0	0.00461026	0.0656587	0.0306166	0.151906	0	0.00235	A13	14.56	OT_ER_ERaERb_1440	0.356066	Pseudo
C1031078	DTXSID3037541	Endosulfan sulfate	150	7	0.0259155	0.0817465	0	0	0.00461026	0.0656587	0.0306166	0.151906	0	0.00235	A13	14.56	OT_ER_ERbERb_0480	0	Pseudo
C1031078	DTXSID3037541	Endosulfan sulfate	150	7	0.0259155	0.0817465	0	0	0.00461026	0.0656587	0.0306166	0.151906	0	0.00235	A13	14.56	OT_ER_ERbERb_1440	0	Pseudo
C1031078	DTXSID3037541	Endosulfan sulfate	150	7	0.0259155	0.0817465	0	0	0.00461026	0.0656587	0.0306166	0.151906	0	0.00235	A13	14.56	OT_ERa_EREGFP_0120	0	Pseudo
C1031078	DTXSID3037541	Endosulfan sulfate	150	7	0.0259155	0.0817465	0	0	0.00461026	0.0656587	0.0306166	0.151906	0	0.00235	A13	14.56	OT_ERa_EREGFP_0480	0	Pseudo
C1031078	DTXSID3037541	Endosulfan sulfate	150	7	0.0259155	0.0817465	0	0	0.00461026	0.0656587	0.0306166	0.151906	0	0.00235	A13	14.56	ATG_ERa_TRANS_up	0	Pseudo
C1031078	DTXSID3037541	Endosulfan sulfate	150	7	0.0259155	0.0817465	0	0	0.00461026	0.0656587	0.0306166	0.151906	0	0.00235	A13	14.56	ATG_ERE_CIS_up	0.141246	Pseudo
C1031078	DTXSID3037541	Endosulfan sulfate	150	7	0.0259155	0.0817465	0	0	0.00461026	0.0656587	0.0306166	0.151906	0	0.00235	A13	14.56	TOX21_ERa_BLA_Agonist_ratio	0	Pseudo
C1031078	DTXSID3037541	Endosulfan sulfate	150	7	0.0259155	0.0817465	0	0	0.00461026	0.0656587	0.0306166	0.151906	0	0.00235	A13	14.56	TOX21_ERa_LUC_BG1_Agonist	0	Pseudo
C1031078	DTXSID3037541	Endosulfan sulfate	150	7	0.0259155	0.0817465	0	0	0.00461026	0.0656587	0.0306166	0.151906	0	0.00235	A13	14.56	ACEA_T47D_80hr_Positive	0.248223	Pseudo
C103333	DTXSID8020123	Azobenzene	156	3	0.00359832	0	0	0	0.00210143	0.0127555	0	0.0411282	0	0	None	80.6617	NVS_NR_bER	0	None
C103333	DTXSID8020123	Azobenzene	156	3	0.00359832	0	0	0	0.00210143	0.0127555	0	0.0411282	0	0	None	80.6617	NVS_NR_hER	0	None
C103333	DTXSID8020123	Azobenzene	156	3	0.00359832	0	0	0	0.00210143	0.0127555	0	0.0411282	0	0	None	80.6617	NVS_NR_mERa	0	None
C103333	DTXSID8020123	Azobenzene	156	3	0.00359832	0	0	0	0.00210143	0.0127555	0	0.0411282	0	0	None	80.6617	OT_ER_ERaERa_0480	0	None
C103333	DTXSID8020123	Azobenzene	156	3	0.00359832	0	0	0	0.00210143	0.0127555	0	0.0411282	0	0	None	80.6617	OT_ER_ERaERa_1440	0	None
C103333	DTXSID8020123	Azobenzene	156	3	0.00359832	0	0	0	0.00210143	0.0127555	0	0.0411282	0	0	None	80.6617	OT_ER_ERaERb_0480	0	None
C103333	DTXSID8020123	Azobenzene	156	3	0.00359832	0	0	0	0.00210143	0.0127555	0	0.0411282	0	0	None	80.6617	OT_ER_ERaERb_1440	0	None
C103333	DTXSID8020123	Azobenzene	156	3	0.00359832	0	0	0	0.00210143	0.0127555	0	0.0411282	0	0	None	80.6617	OT_ER_ERbERb_0480	0	None
C103333	DTXSID8020123	Azobenzene	156	3	0.00359832	0	0	0	0.00210143	0.0127555	0	0.0411282	0	0	None	80.6617	OT_ER_ERbERb_1440	0	None
C103333	DTXSID8020123	Azobenzene	156	3	0.00359832	0	0	0	0.00210143	0.0127555	0	0.0411282	0	0	None	80.6617	OT_ERa_EREGFP_0120	0	None
C103333	DTXSID8020123	Azobenzene	156	3	0.00359832	0	0	0	0.00210143	0.0127555	0	0.0411282	0	0	None	80.6617	OT_ERa_EREGFP_0480	0	None
C103333	DTXSID8020123	Azobenzene	156	3	0.00359832	0	0	0	0.00210143	0.0127555	0	0.0411282	0	0	None	80.6617	ATG_ERa_TRANS_up	0	None
C103333	DTXSID8020123	Azobenzene	156	3	0.00359832	0	0	0	0.00210143	0.0127555	0	0.0411282	0	0	None	80.6617	ATG_ERE_CIS_up	0.0949246	None
C103333	DTXSID8020123	Azobenzene	156	3	0.00359832	0	0	0	0.00210143	0.0127555	0	0.0411282	0	0	None	80.6617	TOX21_ERa_BLA_Agonist_ratio	0	None
C103333	DTXSID8020123	Azobenzene	156	3	0.00359832	0	0	0	0.00210143	0.0127555	0	0.0411282	0	0	None	80.6617	TOX21_ERa_LUC_BG1_Agonist	0.307525	None
C103333	DTXSID8020123	Azobenzene	156	3	0.00359832	0	0	0	0.00210143	0.0127555	0	0.0411282	0	0	None	80.6617	ACEA_T47D_80hr_Positive	0	None
C1034011	DTXSID4040713	Octyl gallate	487	8	0.037009	0.166536	0	1	0.0152034	0.0469182	0.115009	0.191361	0.0144	0.0768	None	13.4092	NVS_NR_bER	0.169277	None
C1034011	DTXSID4040713	Octyl gallate	487	8	0.037009	0.166536	0	1	0.0152034	0.0469182	0.115009	0.191361	0.0144	0.0768	None	13.4092	NVS_NR_hER	0.149248	None
C1034011	DTXSID4040713	Octyl gallate	487	8	0.037009	0.166536	0	1	0.0152034	0.0469182	0.115009	0.191361	0.0144	0.0768	None	13.4092	NVS_NR_mERa	0.547833	None
C1034011	DTXSID4040713	Octyl gallate	487	8	0.037009	0.166536	0	1	0.0152034	0.0469182	0.115009	0.191361	0.0144	0.0768	None	13.4092	OT_ER_ERaERa_0480	0.572691	None
C1034011	DTXSID4040713	Octyl gallate	487	8	0.037009	0.166536	0	1	0.0152034	0.0469182	0.115009	0.191361	0.0144	0.0768	None	13.4092	OT_ER_ERaERa_1440	0	None
C1034011	DTXSID4040713	Octyl gallate	487	8	0.037009	0.166536	0	1	0.0152034	0.0469182	0.115009	0.191361	0.0144	0.0768	None	13.4092	OT_ER_ERaERb_0480	0.646416	None
C1034011	DTXSID4040713	Octyl gallate	487	8	0.037009	0.166536	0	1	0.0152034	0.0469182	0.115009	0.191361	0.0144	0.0768	None	13.4092	OT_ER_ERaERb_1440	0	None
C1034011	DTXSID4040713	Octyl gallate	487	8	0.037009	0.166536	0	1	0.0152034	0.0469182	0.115009	0.191361	0.0144	0.0768	None	13.4092	OT_ER_ERbERb_0480	0.349622	None
C1034011	DTXSID4040713	Octyl gallate	487	8	0.037009	0.166536	0	1	0.0152034	0.0469182	0.115009	0.191361	0.0144	0.0768	None	13.4092	OT_ER_ERbERb_1440	0	None
C1034011	DTXSID4040713	Octyl gallate	487	8	0.037009	0.166536	0	1	0.0152034	0.0469182	0.115009	0.191361	0.0144	0.0768	None	13.4092	OT_ERa_EREGFP_0120	0.176431	None
C1034011	DTXSID4040713	Octyl gallate	487	8	0.037009	0.166536	0	1	0.0152034	0.0469182	0.115009	0.191361	0.0144	0.0768	None	13.4092	OT_ERa_EREGFP_0480	0.107091	None
C1034011	DTXSID4040713	Octyl gallate	487	8	0.037009	0.166536	0	1	0.0152034	0.0469182	0.115009	0.191361	0.0144	0.0768	None	13.4092	ATG_ERa_TRANS_up	0.559171	None
C1034011	DTXSID4040713	Octyl gallate	487	8	0.037009	0.166536	0	1	0.0152034	0.0469182	0.115009	0.191361	0.0144	0.0768	None	13.4092	ATG_ERE_CIS_up	0.0711742	None
C1034011	DTXSID4040713	Octyl gallate	487	8	0.037009	0.166536	0	1	0.0152034	0.0469182	0.115009	0.191361	0.0144	0.0768	None	13.4092	TOX21_ERa_BLA_Agonist_ratio	0.162633	None
C1034011	DTXSID4040713	Octyl gallate	487	8	0.037009	0.166536	0	1	0.0152034	0.0469182	0.115009	0.191361	0.0144	0.0768	None	13.4092	TOX21_ERa_LUC_BG1_Agonist	0	None
C1034011	DTXSID4040713	Octyl gallate	487	8	0.037009	0.166536	0	1	0.0152034	0.0469182	0.115009	0.191361	0.0144	0.0768	None	13.4092	ACEA_T47D_80hr_Positive	0	None
C104132	DTXSID8021856	4-Butylaniline	114	6	0.00354541	0.0397796	0	0	0.00257748	0.0117792	0	0.05538	0.00355	0	None	22.9015	NVS_NR_bER	0	None
C104132	DTXSID8021856	4-Butylaniline	114	6	0.00354541	0.0397796	0	0	0.00257748	0.0117792	0	0.05538	0.00355	0	None	22.9015	NVS_NR_hER	0	None
C104132	DTXSID8021856	4-Butylaniline	114	6	0.00354541	0.0397796	0	0	0.00257748	0.0117792	0	0.05538	0.00355	0	None	22.9015	NVS_NR_mERa	0	None
C104132	DTXSID8021856	4-Butylaniline	114	6	0.00354541	0.0397796	0	0	0.00257748	0.0117792	0	0.05538	0.00355	0	None	22.9015	OT_ER_ERaERa_0480	0	None
C104132	DTXSID8021856	4-Butylaniline	114	6	0.00354541	0.0397796	0	0	0.00257748	0.0117792	0	0.05538	0.00355	0	None	22.9015	OT_ER_ERaERa_1440	0	None
C104132	DTXSID8021856	4-Butylaniline	114	6	0.00354541	0.0397796	0	0	0.00257748	0.0117792	0	0.05538	0.00355	0	None	22.9015	OT_ER_ERaERb_0480	0.227173	None
C104132	DTXSID8021856	4-Butylaniline	114	6	0.00354541	0.0397796	0	0	0.00257748	0.0117792	0	0.05538	0.00355	0	None	22.9015	OT_ER_ERaERb_1440	0	None
C104132	DTXSID8021856	4-Butylaniline	114	6	0.00354541	0.0397796	0	0	0.00257748	0.0117792	0	0.05538	0.00355	0	None	22.9015	OT_ER_ERbERb_0480	0	None
C104132	DTXSID8021856	4-Butylaniline	114	6	0.00354541	0.0397796	0	0	0.00257748	0.0117792	0	0.05538	0.00355	0	None	22.9015	OT_ER_ERbERb_1440	0	None
C104132	DTXSID8021856	4-Butylaniline	114	6	0.00354541	0.0397796	0	0	0.00257748	0.0117792	0	0.05538	0.00355	0	None	22.9015	OT_ERa_EREGFP_0120	0	None
C104132	DTXSID8021856	4-Butylaniline	114	6	0.00354541	0.0397796	0	0	0.00257748	0.0117792	0	0.05538	0.00355	0	None	22.9015	OT_ERa_EREGFP_0480	0	None
C104132	DTXSID8021856	4-Butylaniline	114	6	0.00354541	0.0397796	0	0	0.00257748	0.0117792	0	0.05538	0.00355	0	None	22.9015	ATG_ERa_TRANS_up	0.173972	None
C104132	DTXSID8021856	4-Butylaniline	114	6	0.00354541	0.0397796	0	0	0.00257748	0.0117792	0	0.05538	0.00355	0	None	22.9015	ATG_ERE_CIS_up	0.122909	None
C104132	DTXSID8021856	4-Butylaniline	114	6	0.00354541	0.0397796	0	0	0.00257748	0.0117792	0	0.05538	0.00355	0	None	22.9015	TOX21_ERa_BLA_Agonist_ratio	0	None
C104132	DTXSID8021856	4-Butylaniline	114	6	0.00354541	0.0397796	0	0	0.00257748	0.0117792	0	0.05538	0.00355	0	None	22.9015	TOX21_ERa_LUC_BG1_Agonist	0	None
C104132	DTXSID8021856	4-Butylaniline	114	6	0.00354541	0.0397796	0	0	0.00257748	0.0117792	0	0.05538	0.00355	0	None	22.9015	ACEA_T47D_80hr_Positive	0	None
C104405	DTXSID5033836	4-Nonylphenol	179	5	0.152763	0.180331	1	1	0.0822424	0.16826	0.130082	0.212026	0.088	0	None	13.3433	NVS_NR_bER	0	None
C104405	DTXSID5033836	4-Nonylphenol	179	5	0.152763	0.180331	1	1	0.0822424	0.16826	0.130082	0.212026	0.088	0	None	13.3433	NVS_NR_hER	0	None
C104405	DTXSID5033836	4-Nonylphenol	179	5	0.152763	0.180331	1	1	0.0822424	0.16826	0.130082	0.212026	0.088	0	None	13.3433	NVS_NR_mERa	0	None
C104405	DTXSID5033836	4-Nonylphenol	179	5	0.152763	0.180331	1	1	0.0822424	0.16826	0.130082	0.212026	0.088	0	None	13.3433	OT_ER_ERaERa_0480	0.585293	None
C104405	DTXSID5033836	4-Nonylphenol	179	5	0.152763	0.180331	1	1	0.0822424	0.16826	0.130082	0.212026	0.088	0	None	13.3433	OT_ER_ERaERa_1440	0.167195	None
C104405	DTXSID5033836	4-Nonylphenol	179	5	0.152763	0.180331	1	1	0.0822424	0.16826	0.130082	0.212026	0.088	0	None	13.3433	OT_ER_ERaERb_0480	0.609259	None
C104405	DTXSID5033836	4-Nonylphenol	179	5	0.152763	0.180331	1	1	0.0822424	0.16826	0.130082	0.212026	0.088	0	None	13.3433	OT_ER_ERaERb_1440	0.59276	None
C104405	DTXSID5033836	4-Nonylphenol	179	5	0.152763	0.180331	1	1	0.0822424	0.16826	0.130082	0.212026	0.088	0	None	13.3433	OT_ER_ERbERb_0480	0.614011	None
C104405	DTXSID5033836	4-Nonylphenol	179	5	0.152763	0.180331	1	1	0.0822424	0.16826	0.130082	0.212026	0.088	0	None	13.3433	OT_ER_ERbERb_1440	0.444345	None
C104405	DTXSID5033836	4-Nonylphenol	179	5	0.152763	0.180331	1	1	0.0822424	0.16826	0.130082	0.212026	0.088	0	None	13.3433	OT_ERa_EREGFP_0120	0	None
C104405	DTXSID5033836	4-Nonylphenol	179	5	0.152763	0.180331	1	1	0.0822424	0.16826	0.130082	0.212026	0.088	0	None	13.3433	OT_ERa_EREGFP_0480	0	None
C104405	DTXSID5033836	4-Nonylphenol	179	5	0.152763	0.180331	1	1	0.0822424	0.16826	0.130082	0.212026	0.088	0	None	13.3433	ATG_ERa_TRANS_up	0.311333	None
C104405	DTXSID5033836	4-Nonylphenol	179	5	0.152763	0.180331	1	1	0.0822424	0.16826	0.130082	0.212026	0.088	0	None	13.3433	ATG_ERE_CIS_up	0.164748	None
C104405	DTXSID5033836	4-Nonylphenol	179	5	0.152763	0.180331	1	1	0.0822424	0.16826	0.130082	0.212026	0.088	0	None	13.3433	TOX21_ERa_BLA_Agonist_ratio	0	None
C104405	DTXSID5033836	4-Nonylphenol	179	5	0.152763	0.180331	1	1	0.0822424	0.16826	0.130082	0.212026	0.088	0	None	13.3433	TOX21_ERa_LUC_BG1_Agonist	0.239315	None
C104405	DTXSID5033836	4-Nonylphenol	179	5	0.152763	0.180331	1	1	0.0822424	0.16826	0.130082	0.212026	0.088	0	None	13.3433	ACEA_T47D_80hr_Positive	0.231188	None
C104518	DTXSID6022472	Butylbenzene	114	6	0	0	0	0	0	0	0	0	0	0	None	1000000	NVS_NR_bER	0	None
C104518	DTXSID6022472	Butylbenzene	114	6	0	0	0	0	0	0	0	0	0	0	None	1000000	NVS_NR_hER	0	None
C104518	DTXSID6022472	Butylbenzene	114	6	0	0	0	0	0	0	0	0	0	0	None	1000000	NVS_NR_mERa	0	None
C104518	DTXSID6022472	Butylbenzene	114	6	0	0	0	0	0	0	0	0	0	0	None	1000000	OT_ER_ERaERa_0480	0	None
C104518	DTXSID6022472	Butylbenzene	114	6	0	0	0	0	0	0	0	0	0	0	None	1000000	OT_ER_ERaERa_1440	0	None
C104518	DTXSID6022472	Butylbenzene	114	6	0	0	0	0	0	0	0	0	0	0	None	1000000	OT_ER_ERaERb_0480	0	None
C104518	DTXSID6022472	Butylbenzene	114	6	0	0	0	0	0	0	0	0	0	0	None	1000000	OT_ER_ERaERb_1440	0	None
C104518	DTXSID6022472	Butylbenzene	114	6	0	0	0	0	0	0	0	0	0	0	None	1000000	OT_ER_ERbERb_0480	0	None
C104518	DTXSID6022472	Butylbenzene	114	6	0	0	0	0	0	0	0	0	0	0	None	1000000	OT_ER_ERbERb_1440	0	None
C104518	DTXSID6022472	Butylbenzene	114	6	0	0	0	0	0	0	0	0	0	0	None	1000000	OT_ERa_EREGFP_0120	0	None
C104518	DTXSID6022472	Butylbenzene	114	6	0	0	0	0	0	0	0	0	0	0	None	1000000	OT_ERa_EREGFP_0480	0	None
C104518	DTXSID6022472	Butylbenzene	114	6	0	0	0	0	0	0	0	0	0	0	None	1000000	ATG_ERa_TRANS_up	0	None
C104518	DTXSID6022472	Butylbenzene	114	6	0	0	0	0	0	0	0	0	0	0	None	1000000	ATG_ERE_CIS_up	0	None
C104518	DTXSID6022472	Butylbenzene	114	6	0	0	0	0	0	0	0	0	0	0	None	1000000	TOX21_ERa_BLA_Agonist_ratio	0	None
C104518	DTXSID6022472	Butylbenzene	114	6	0	0	0	0	0	0	0	0	0	0	None	1000000	TOX21_ERa_LUC_BG1_Agonist	0	None
C104518	DTXSID6022472	Butylbenzene	114	6	0	0	0	0	0	0	0	0	0	0	None	1000000	ACEA_T47D_80hr_Positive	0	None
C104541	DTXSID9041491	3-Phenyl-2-propen-1-ol	184	4	0.034946	0.0771956	0	0	0.010718	0.0404542	0.0348681	0.10261	0.00786	0	None	62.9651	NVS_NR_bER	0	None
C104541	DTXSID9041491	3-Phenyl-2-propen-1-ol	184	4	0.034946	0.0771956	0	0	0.010718	0.0404542	0.0348681	0.10261	0.00786	0	None	62.9651	NVS_NR_hER	0	None
C104541	DTXSID9041491	3-Phenyl-2-propen-1-ol	184	4	0.034946	0.0771956	0	0	0.010718	0.0404542	0.0348681	0.10261	0.00786	0	None	62.9651	NVS_NR_mERa	0	None
C104541	DTXSID9041491	3-Phenyl-2-propen-1-ol	184	4	0.034946	0.0771956	0	0	0.010718	0.0404542	0.0348681	0.10261	0.00786	0	None	62.9651	OT_ER_ERaERa_0480	0	None
C104541	DTXSID9041491	3-Phenyl-2-propen-1-ol	184	4	0.034946	0.0771956	0	0	0.010718	0.0404542	0.0348681	0.10261	0.00786	0	None	62.9651	OT_ER_ERaERa_1440	0	None
C104541	DTXSID9041491	3-Phenyl-2-propen-1-ol	184	4	0.034946	0.0771956	0	0	0.010718	0.0404542	0.0348681	0.10261	0.00786	0	None	62.9651	OT_ER_ERaERb_0480	0	None
C104541	DTXSID9041491	3-Phenyl-2-propen-1-ol	184	4	0.034946	0.0771956	0	0	0.010718	0.0404542	0.0348681	0.10261	0.00786	0	None	62.9651	OT_ER_ERaERb_1440	0	None
C104541	DTXSID9041491	3-Phenyl-2-propen-1-ol	184	4	0.034946	0.0771956	0	0	0.010718	0.0404542	0.0348681	0.10261	0.00786	0	None	62.9651	OT_ER_ERbERb_0480	0	None
C104541	DTXSID9041491	3-Phenyl-2-propen-1-ol	184	4	0.034946	0.0771956	0	0	0.010718	0.0404542	0.0348681	0.10261	0.00786	0	None	62.9651	OT_ER_ERbERb_1440	0	None
C104541	DTXSID9041491	3-Phenyl-2-propen-1-ol	184	4	0.034946	0.0771956	0	0	0.010718	0.0404542	0.0348681	0.10261	0.00786	0	None	62.9651	OT_ERa_EREGFP_0120	0	None
C104541	DTXSID9041491	3-Phenyl-2-propen-1-ol	184	4	0.034946	0.0771956	0	0	0.010718	0.0404542	0.0348681	0.10261	0.00786	0	None	62.9651	OT_ERa_EREGFP_0480	0	None
C104541	DTXSID9041491	3-Phenyl-2-propen-1-ol	184	4	0.034946	0.0771956	0	0	0.010718	0.0404542	0.0348681	0.10261	0.00786	0	None	62.9651	ATG_ERa_TRANS_up	0.22205	None
C104541	DTXSID9041491	3-Phenyl-2-propen-1-ol	184	4	0.034946	0.0771956	0	0	0.010718	0.0404542	0.0348681	0.10261	0.00786	0	None	62.9651	ATG_ERE_CIS_up	0.260662	None
C104541	DTXSID9041491	3-Phenyl-2-propen-1-ol	184	4	0.034946	0.0771956	0	0	0.010718	0.0404542	0.0348681	0.10261	0.00786	0	None	62.9651	TOX21_ERa_BLA_Agonist_ratio	0	None
C104541	DTXSID9041491	3-Phenyl-2-propen-1-ol	184	4	0.034946	0.0771956	0	0	0.010718	0.0404542	0.0348681	0.10261	0.00786	0	None	62.9651	TOX21_ERa_LUC_BG1_Agonist	0.169661	None
C104541	DTXSID9041491	3-Phenyl-2-propen-1-ol	184	4	0.034946	0.0771956	0	0	0.010718	0.0404542	0.0348681	0.10261	0.00786	0	None	62.9651	ACEA_T47D_80hr_Positive	0.178519	None
C104767	DTXSID5020605	2-Ethyl-1-hexanol	192	6	0	0	0	0	0	0.0114605	0	0.0713813	0	0	None	1000000	NVS_NR_bER	0	None
C104767	DTXSID5020605	2-Ethyl-1-hexanol	192	6	0	0	0	0	0	0.0114605	0	0.0713813	0	0	None	1000000	NVS_NR_hER	0	None
C104767	DTXSID5020605	2-Ethyl-1-hexanol	192	6	0	0	0	0	0	0.0114605	0	0.0713813	0	0	None	1000000	NVS_NR_mERa	0	None
C104767	DTXSID5020605	2-Ethyl-1-hexanol	192	6	0	0	0	0	0	0.0114605	0	0.0713813	0	0	None	1000000	OT_ER_ERaERa_0480	0	None
C104767	DTXSID5020605	2-Ethyl-1-hexanol	192	6	0	0	0	0	0	0.0114605	0	0.0713813	0	0	None	1000000	OT_ER_ERaERa_1440	0	None
C104767	DTXSID5020605	2-Ethyl-1-hexanol	192	6	0	0	0	0	0	0.0114605	0	0.0713813	0	0	None	1000000	OT_ER_ERaERb_0480	0	None
C104767	DTXSID5020605	2-Ethyl-1-hexanol	192	6	0	0	0	0	0	0.0114605	0	0.0713813	0	0	None	1000000	OT_ER_ERaERb_1440	0	None
C104767	DTXSID5020605	2-Ethyl-1-hexanol	192	6	0	0	0	0	0	0.0114605	0	0.0713813	0	0	None	1000000	OT_ER_ERbERb_0480	0	None
C104767	DTXSID5020605	2-Ethyl-1-hexanol	192	6	0	0	0	0	0	0.0114605	0	0.0713813	0	0	None	1000000	OT_ER_ERbERb_1440	0	None
C104767	DTXSID5020605	2-Ethyl-1-hexanol	192	6	0	0	0	0	0	0.0114605	0	0.0713813	0	0	None	1000000	OT_ERa_EREGFP_0120	0	None
C104767	DTXSID5020605	2-Ethyl-1-hexanol	192	6	0	0	0	0	0	0.0114605	0	0.0713813	0	0	None	1000000	OT_ERa_EREGFP_0480	0	None
C104767	DTXSID5020605	2-Ethyl-1-hexanol	192	6	0	0	0	0	0	0.0114605	0	0.0713813	0	0	None	1000000	ATG_ERa_TRANS_up	0	None
C104767	DTXSID5020605	2-Ethyl-1-hexanol	192	6	0	0	0	0	0	0.0114605	0	0.0713813	0	0	None	1000000	ATG_ERE_CIS_up	0	None
C104767	DTXSID5020605	2-Ethyl-1-hexanol	192	6	0	0	0	0	0	0.0114605	0	0.0713813	0	0	None	1000000	TOX21_ERa_BLA_Agonist_ratio	0	None
C104767	DTXSID5020605	2-Ethyl-1-hexanol	192	6	0	0	0	0	0	0.0114605	0	0.0713813	0	0	None	1000000	TOX21_ERa_LUC_BG1_Agonist	0.200913	None
C104767	DTXSID5020605	2-Ethyl-1-hexanol	192	6	0	0	0	0	0	0.0114605	0	0.0713813	0	0	None	1000000	ACEA_T47D_80hr_Positive	0	None
C104795688	DTXSID8047268	CI-959	645	5	0	0.056042	0	0	0	0.0015754	0.0423335	0.108823	0	0	None	29.9968	NVS_NR_bER	0	None
C104795688	DTXSID8047268	CI-959	645	5	0	0.056042	0	0	0	0.0015754	0.0423335	0.108823	0	0	None	29.9968	NVS_NR_hER	0	None
C104795688	DTXSID8047268	CI-959	645	5	0	0.056042	0	0	0	0.0015754	0.0423335	0.108823	0	0	None	29.9968	NVS_NR_mERa	0	None
C104795688	DTXSID8047268	CI-959	645	5	0	0.056042	0	0	0	0.0015754	0.0423335	0.108823	0	0	None	29.9968	OT_ER_ERaERa_0480	0	None
C104795688	DTXSID8047268	CI-959	645	5	0	0.056042	0	0	0	0.0015754	0.0423335	0.108823	0	0	None	29.9968	OT_ER_ERaERa_1440	0	None
C104795688	DTXSID8047268	CI-959	645	5	0	0.056042	0	0	0	0.0015754	0.0423335	0.108823	0	0	None	29.9968	OT_ER_ERaERb_0480	0	None
C104795688	DTXSID8047268	CI-959	645	5	0	0.056042	0	0	0	0.0015754	0.0423335	0.108823	0	0	None	29.9968	OT_ER_ERaERb_1440	0	None
C104795688	DTXSID8047268	CI-959	645	5	0	0.056042	0	0	0	0.0015754	0.0423335	0.108823	0	0	None	29.9968	OT_ER_ERbERb_0480	0	None
C104795688	DTXSID8047268	CI-959	645	5	0	0.056042	0	0	0	0.0015754	0.0423335	0.108823	0	0	None	29.9968	OT_ER_ERbERb_1440	0	None
C104795688	DTXSID8047268	CI-959	645	5	0	0.056042	0	0	0	0.0015754	0.0423335	0.108823	0	0	None	29.9968	OT_ERa_EREGFP_0120	0	None
C104795688	DTXSID8047268	CI-959	645	5	0	0.056042	0	0	0	0.0015754	0.0423335	0.108823	0	0	None	29.9968	OT_ERa_EREGFP_0480	0	None
C104795688	DTXSID8047268	CI-959	645	5	0	0.056042	0	0	0	0.0015754	0.0423335	0.108823	0	0	None	29.9968	ATG_ERa_TRANS_up	0.245095	None
C104795688	DTXSID8047268	CI-959	645	5	0	0.056042	0	0	0	0.0015754	0.0423335	0.108823	0	0	None	29.9968	ATG_ERE_CIS_up	0.142233	None
C104795688	DTXSID8047268	CI-959	645	5	0	0.056042	0	0	0	0.0015754	0.0423335	0.108823	0	0	None	29.9968	TOX21_ERa_BLA_Agonist_ratio	0	None
C104795688	DTXSID8047268	CI-959	645	5	0	0.056042	0	0	0	0.0015754	0.0423335	0.108823	0	0	None	29.9968	TOX21_ERa_LUC_BG1_Agonist	0	None
C104795688	DTXSID8047268	CI-959	645	5	0	0.056042	0	0	0	0.0015754	0.0423335	0.108823	0	0	None	29.9968	ACEA_T47D_80hr_Positive	0	None
C10540291	DTXSID1034187	Tamoxifen	419	6	0.0300551	0.33801	0	1	0	0.0906603	0.321586	0.364271	0.0199	0.447	Antagonist	0.277294	NVS_NR_bER	0.713541	Antagonist
C10540291	DTXSID1034187	Tamoxifen	419	6	0.0300551	0.33801	0	1	0	0.0906603	0.321586	0.364271	0.0199	0.447	Antagonist	0.277294	NVS_NR_hER	0.702077	Antagonist
C10540291	DTXSID1034187	Tamoxifen	419	6	0.0300551	0.33801	0	1	0	0.0906603	0.321586	0.364271	0.0199	0.447	Antagonist	0.277294	NVS_NR_mERa	0.780941	Antagonist
C10540291	DTXSID1034187	Tamoxifen	419	6	0.0300551	0.33801	0	1	0	0.0906603	0.321586	0.364271	0.0199	0.447	Antagonist	0.277294	OT_ER_ERaERa_0480	0.796129	Antagonist
C10540291	DTXSID1034187	Tamoxifen	419	6	0.0300551	0.33801	0	1	0	0.0906603	0.321586	0.364271	0.0199	0.447	Antagonist	0.277294	OT_ER_ERaERa_1440	0.78914	Antagonist
C10540291	DTXSID1034187	Tamoxifen	419	6	0.0300551	0.33801	0	1	0	0.0906603	0.321586	0.364271	0.0199	0.447	Antagonist	0.277294	OT_ER_ERaERb_0480	0.818021	Antagonist
C10540291	DTXSID1034187	Tamoxifen	419	6	0.0300551	0.33801	0	1	0	0.0906603	0.321586	0.364271	0.0199	0.447	Antagonist	0.277294	OT_ER_ERaERb_1440	0.800168	Antagonist
C10540291	DTXSID1034187	Tamoxifen	419	6	0.0300551	0.33801	0	1	0	0.0906603	0.321586	0.364271	0.0199	0.447	Antagonist	0.277294	OT_ER_ERbERb_0480	0.811243	Antagonist
C10540291	DTXSID1034187	Tamoxifen	419	6	0.0300551	0.33801	0	1	0	0.0906603	0.321586	0.364271	0.0199	0.447	Antagonist	0.277294	OT_ER_ERbERb_1440	0.854715	Antagonist
C10540291	DTXSID1034187	Tamoxifen	419	6	0.0300551	0.33801	0	1	0	0.0906603	0.321586	0.364271	0.0199	0.447	Antagonist	0.277294	OT_ERa_EREGFP_0120	0.668509	Antagonist
C10540291	DTXSID1034187	Tamoxifen	419	6	0.0300551	0.33801	0	1	0	0.0906603	0.321586	0.364271	0.0199	0.447	Antagonist	0.277294	OT_ERa_EREGFP_0480	0.639731	Antagonist
C10540291	DTXSID1034187	Tamoxifen	419	6	0.0300551	0.33801	0	1	0	0.0906603	0.321586	0.364271	0.0199	0.447	Antagonist	0.277294	ATG_ERa_TRANS_up	0	Antagonist
C10540291	DTXSID1034187	Tamoxifen	419	6	0.0300551	0.33801	0	1	0	0.0906603	0.321586	0.364271	0.0199	0.447	Antagonist	0.277294	ATG_ERE_CIS_up	0	Antagonist
C10540291	DTXSID1034187	Tamoxifen	419	6	0.0300551	0.33801	0	1	0	0.0906603	0.321586	0.364271	0.0199	0.447	Antagonist	0.277294	TOX21_ERa_BLA_Agonist_ratio	0.419125	Antagonist
C10540291	DTXSID1034187	Tamoxifen	419	6	0.0300551	0.33801	0	1	0	0.0906603	0.321586	0.364271	0.0199	0.447	Antagonist	0.277294	TOX21_ERa_LUC_BG1_Agonist	0.297419	Antagonist
C10540291	DTXSID1034187	Tamoxifen	419	6	0.0300551	0.33801	0	1	0	0.0906603	0.321586	0.364271	0.0199	0.447	Antagonist	0.277294	ACEA_T47D_80hr_Positive	0.371048	Antagonist
C105555	DTXSID8020466	N,N'-Diethylthiourea	216	5	0.0195673	0	0	0	0.0127589	0.113401	0	0.0534876	0.0196	0	A3	0.130148	NVS_NR_bER	0	Pseudo
C105555	DTXSID8020466	N,N'-Diethylthiourea	216	5	0.0195673	0	0	0	0.0127589	0.113401	0	0.0534876	0.0196	0	A3	0.130148	NVS_NR_hER	0	Pseudo
C105555	DTXSID8020466	N,N'-Diethylthiourea	216	5	0.0195673	0	0	0	0.0127589	0.113401	0	0.0534876	0.0196	0	A3	0.130148	NVS_NR_mERa	0.603888	Pseudo
C105555	DTXSID8020466	N,N'-Diethylthiourea	216	5	0.0195673	0	0	0	0.0127589	0.113401	0	0.0534876	0.0196	0	A3	0.130148	OT_ER_ERaERa_0480	0	Pseudo
C105555	DTXSID8020466	N,N'-Diethylthiourea	216	5	0.0195673	0	0	0	0.0127589	0.113401	0	0.0534876	0.0196	0	A3	0.130148	OT_ER_ERaERa_1440	0	Pseudo
C105555	DTXSID8020466	N,N'-Diethylthiourea	216	5	0.0195673	0	0	0	0.0127589	0.113401	0	0.0534876	0.0196	0	A3	0.130148	OT_ER_ERaERb_0480	0	Pseudo
C105555	DTXSID8020466	N,N'-Diethylthiourea	216	5	0.0195673	0	0	0	0.0127589	0.113401	0	0.0534876	0.0196	0	A3	0.130148	OT_ER_ERaERb_1440	0	Pseudo
C105555	DTXSID8020466	N,N'-Diethylthiourea	216	5	0.0195673	0	0	0	0.0127589	0.113401	0	0.0534876	0.0196	0	A3	0.130148	OT_ER_ERbERb_0480	0	Pseudo
C105555	DTXSID8020466	N,N'-Diethylthiourea	216	5	0.0195673	0	0	0	0.0127589	0.113401	0	0.0534876	0.0196	0	A3	0.130148	OT_ER_ERbERb_1440	0	Pseudo
C105555	DTXSID8020466	N,N'-Diethylthiourea	216	5	0.0195673	0	0	0	0.0127589	0.113401	0	0.0534876	0.0196	0	A3	0.130148	OT_ERa_EREGFP_0120	0	Pseudo
C105555	DTXSID8020466	N,N'-Diethylthiourea	216	5	0.0195673	0	0	0	0.0127589	0.113401	0	0.0534876	0.0196	0	A3	0.130148	OT_ERa_EREGFP_0480	0	Pseudo
C105555	DTXSID8020466	N,N'-Diethylthiourea	216	5	0.0195673	0	0	0	0.0127589	0.113401	0	0.0534876	0.0196	0	A3	0.130148	ATG_ERa_TRANS_up	0	Pseudo
C105555	DTXSID8020466	N,N'-Diethylthiourea	216	5	0.0195673	0	0	0	0.0127589	0.113401	0	0.0534876	0.0196	0	A3	0.130148	ATG_ERE_CIS_up	0	Pseudo
C105555	DTXSID8020466	N,N'-Diethylthiourea	216	5	0.0195673	0	0	0	0.0127589	0.113401	0	0.0534876	0.0196	0	A3	0.130148	TOX21_ERa_BLA_Agonist_ratio	0	Pseudo
C105555	DTXSID8020466	N,N'-Diethylthiourea	216	5	0.0195673	0	0	0	0.0127589	0.113401	0	0.0534876	0.0196	0	A3	0.130148	TOX21_ERa_LUC_BG1_Agonist	0.305433	Pseudo
C105555	DTXSID8020466	N,N'-Diethylthiourea	216	5	0.0195673	0	0	0	0.0127589	0.113401	0	0.0534876	0.0196	0	A3	0.130148	ACEA_T47D_80hr_Positive	0	Pseudo
C105679	DTXSID2021864	2,4-Dimethylphenol	152	17	0	0.0133546	0	0	0	0.00327068	0	0.0771872	0	0	None	104.154	NVS_NR_bER	0	None
C105679	DTXSID2021864	2,4-Dimethylphenol	152	17	0	0.0133546	0	0	0	0.00327068	0	0.0771872	0	0	None	104.154	NVS_NR_hER	0	None
C105679	DTXSID2021864	2,4-Dimethylphenol	152	17	0	0.0133546	0	0	0	0.00327068	0	0.0771872	0	0	None	104.154	NVS_NR_mERa	0	None
C105679	DTXSID2021864	2,4-Dimethylphenol	152	17	0	0.0133546	0	0	0	0.00327068	0	0.0771872	0	0	None	104.154	OT_ER_ERaERa_0480	0	None
C105679	DTXSID2021864	2,4-Dimethylphenol	152	17	0	0.0133546	0	0	0	0.00327068	0	0.0771872	0	0	None	104.154	OT_ER_ERaERa_1440	0	None
C105679	DTXSID2021864	2,4-Dimethylphenol	152	17	0	0.0133546	0	0	0	0.00327068	0	0.0771872	0	0	None	104.154	OT_ER_ERaERb_0480	0	None
C105679	DTXSID2021864	2,4-Dimethylphenol	152	17	0	0.0133546	0	0	0	0.00327068	0	0.0771872	0	0	None	104.154	OT_ER_ERaERb_1440	0	None
C105679	DTXSID2021864	2,4-Dimethylphenol	152	17	0	0.0133546	0	0	0	0.00327068	0	0.0771872	0	0	None	104.154	OT_ER_ERbERb_0480	0	None
C105679	DTXSID2021864	2,4-Dimethylphenol	152	17	0	0.0133546	0	0	0	0.00327068	0	0.0771872	0	0	None	104.154	OT_ER_ERbERb_1440	0	None
C105679	DTXSID2021864	2,4-Dimethylphenol	152	17	0	0.0133546	0	0	0	0.00327068	0	0.0771872	0	0	None	104.154	OT_ERa_EREGFP_0120	0	None
C105679	DTXSID2021864	2,4-Dimethylphenol	152	17	0	0.0133546	0	0	0	0.00327068	0	0.0771872	0	0	None	104.154	OT_ERa_EREGFP_0480	0	None
C105679	DTXSID2021864	2,4-Dimethylphenol	152	17	0	0.0133546	0	0	0	0.00327068	0	0.0771872	0	0	None	104.154	ATG_ERa_TRANS_up	0.0584054	None
C105679	DTXSID2021864	2,4-Dimethylphenol	152	17	0	0.0133546	0	0	0	0.00327068	0	0.0771872	0	0	None	104.154	ATG_ERE_CIS_up	0	None
C105679	DTXSID2021864	2,4-Dimethylphenol	152	17	0	0.0133546	0	0	0	0.00327068	0	0.0771872	0	0	None	104.154	TOX21_ERa_BLA_Agonist_ratio	0	None
C105679	DTXSID2021864	2,4-Dimethylphenol	152	17	0	0.0133546	0	0	0	0.00327068	0	0.0771872	0	0	None	104.154	TOX21_ERa_LUC_BG1_Agonist	0	None
C105679	DTXSID2021864	2,4-Dimethylphenol	152	17	0	0.0133546	0	0	0	0.00327068	0	0.0771872	0	0	None	104.154	ACEA_T47D_80hr_Positive	0	None
C106445	DTXSID7021869	p-Cresol	152	17	0	0	0	0	0	0	0	0.03579	0	0	None	1000000	NVS_NR_bER	0	None
C106445	DTXSID7021869	p-Cresol	152	17	0	0	0	0	0	0	0	0.03579	0	0	None	1000000	NVS_NR_hER	0	None
C106445	DTXSID7021869	p-Cresol	152	17	0	0	0	0	0	0	0	0.03579	0	0	None	1000000	NVS_NR_mERa	0	None
C106445	DTXSID7021869	p-Cresol	152	17	0	0	0	0	0	0	0	0.03579	0	0	None	1000000	OT_ER_ERaERa_0480	0	None
C106445	DTXSID7021869	p-Cresol	152	17	0	0	0	0	0	0	0	0.03579	0	0	None	1000000	OT_ER_ERaERa_1440	0	None
C106445	DTXSID7021869	p-Cresol	152	17	0	0	0	0	0	0	0	0.03579	0	0	None	1000000	OT_ER_ERaERb_0480	0	None
C106445	DTXSID7021869	p-Cresol	152	17	0	0	0	0	0	0	0	0.03579	0	0	None	1000000	OT_ER_ERaERb_1440	0	None
C106445	DTXSID7021869	p-Cresol	152	17	0	0	0	0	0	0	0	0.03579	0	0	None	1000000	OT_ER_ERbERb_0480	0	None
C106445	DTXSID7021869	p-Cresol	152	17	0	0	0	0	0	0	0	0.03579	0	0	None	1000000	OT_ER_ERbERb_1440	0	None
C106445	DTXSID7021869	p-Cresol	152	17	0	0	0	0	0	0	0	0.03579	0	0	None	1000000	OT_ERa_EREGFP_0120	0	None
C106445	DTXSID7021869	p-Cresol	152	17	0	0	0	0	0	0	0	0.03579	0	0	None	1000000	OT_ERa_EREGFP_0480	0	None
C106445	DTXSID7021869	p-Cresol	152	17	0	0	0	0	0	0	0	0.03579	0	0	None	1000000	ATG_ERa_TRANS_up	0	None
C106445	DTXSID7021869	p-Cresol	152	17	0	0	0	0	0	0	0	0.03579	0	0	None	1000000	ATG_ERE_CIS_up	0	None
C106445	DTXSID7021869	p-Cresol	152	17	0	0	0	0	0	0	0	0.03579	0	0	None	1000000	TOX21_ERa_BLA_Agonist_ratio	0	None
C106445	DTXSID7021869	p-Cresol	152	17	0	0	0	0	0	0	0	0.03579	0	0	None	1000000	TOX21_ERa_LUC_BG1_Agonist	0	None
C106445	DTXSID7021869	p-Cresol	152	17	0	0	0	0	0	0	0	0.03579	0	0	None	1000000	ACEA_T47D_80hr_Positive	0	None
C106489	DTXSID1021871	4-Chlorophenol	239	7	0.0292678	0.249942	0	1	0.0196844	0.0381415	0.230384	0.270801	0.0293	0.00838	None	3.25945	NVS_NR_bER	0.462281	None
C106489	DTXSID1021871	4-Chlorophenol	239	7	0.0292678	0.249942	0	1	0.0196844	0.0381415	0.230384	0.270801	0.0293	0.00838	None	3.25945	NVS_NR_hER	0.649893	None
C106489	DTXSID1021871	4-Chlorophenol	239	7	0.0292678	0.249942	0	1	0.0196844	0.0381415	0.230384	0.270801	0.0293	0.00838	None	3.25945	NVS_NR_mERa	0.366466	None
C106489	DTXSID1021871	4-Chlorophenol	239	7	0.0292678	0.249942	0	1	0.0196844	0.0381415	0.230384	0.270801	0.0293	0.00838	None	3.25945	OT_ER_ERaERa_0480	0	None
C106489	DTXSID1021871	4-Chlorophenol	239	7	0.0292678	0.249942	0	1	0.0196844	0.0381415	0.230384	0.270801	0.0293	0.00838	None	3.25945	OT_ER_ERaERa_1440	0	None
C106489	DTXSID1021871	4-Chlorophenol	239	7	0.0292678	0.249942	0	1	0.0196844	0.0381415	0.230384	0.270801	0.0293	0.00838	None	3.25945	OT_ER_ERaERb_0480	0.279815	None
C106489	DTXSID1021871	4-Chlorophenol	239	7	0.0292678	0.249942	0	1	0.0196844	0.0381415	0.230384	0.270801	0.0293	0.00838	None	3.25945	OT_ER_ERaERb_1440	0	None
C106489	DTXSID1021871	4-Chlorophenol	239	7	0.0292678	0.249942	0	1	0.0196844	0.0381415	0.230384	0.270801	0.0293	0.00838	None	3.25945	OT_ER_ERbERb_0480	0.299962	None
C106489	DTXSID1021871	4-Chlorophenol	239	7	0.0292678	0.249942	0	1	0.0196844	0.0381415	0.230384	0.270801	0.0293	0.00838	None	3.25945	OT_ER_ERbERb_1440	0.206273	None
C106489	DTXSID1021871	4-Chlorophenol	239	7	0.0292678	0.249942	0	1	0.0196844	0.0381415	0.230384	0.270801	0.0293	0.00838	None	3.25945	OT_ERa_EREGFP_0120	0	None
C106489	DTXSID1021871	4-Chlorophenol	239	7	0.0292678	0.249942	0	1	0.0196844	0.0381415	0.230384	0.270801	0.0293	0.00838	None	3.25945	OT_ERa_EREGFP_0480	0	None
C106489	DTXSID1021871	4-Chlorophenol	239	7	0.0292678	0.249942	0	1	0.0196844	0.0381415	0.230384	0.270801	0.0293	0.00838	None	3.25945	ATG_ERa_TRANS_up	0.356506	None
C106489	DTXSID1021871	4-Chlorophenol	239	7	0.0292678	0.249942	0	1	0.0196844	0.0381415	0.230384	0.270801	0.0293	0.00838	None	3.25945	ATG_ERE_CIS_up	0.138008	None
C106489	DTXSID1021871	4-Chlorophenol	239	7	0.0292678	0.249942	0	1	0.0196844	0.0381415	0.230384	0.270801	0.0293	0.00838	None	3.25945	TOX21_ERa_BLA_Agonist_ratio	0	None
C106489	DTXSID1021871	4-Chlorophenol	239	7	0.0292678	0.249942	0	1	0.0196844	0.0381415	0.230384	0.270801	0.0293	0.00838	None	3.25945	TOX21_ERa_LUC_BG1_Agonist	0	None
C106489	DTXSID1021871	4-Chlorophenol	239	7	0.0292678	0.249942	0	1	0.0196844	0.0381415	0.230384	0.270801	0.0293	0.00838	None	3.25945	ACEA_T47D_80hr_Positive	0	None
C106490	DTXSID6021872	4-Methylaniline	95	17	0	0	0	0	0	0	0	0	0	0	None	1000000	NVS_NR_bER	0	None
C106490	DTXSID6021872	4-Methylaniline	95	17	0	0	0	0	0	0	0	0	0	0	None	1000000	NVS_NR_hER	0	None
C106490	DTXSID6021872	4-Methylaniline	95	17	0	0	0	0	0	0	0	0	0	0	None	1000000	NVS_NR_mERa	0	None
C106490	DTXSID6021872	4-Methylaniline	95	17	0	0	0	0	0	0	0	0	0	0	None	1000000	OT_ER_ERaERa_0480	0	None
C106490	DTXSID6021872	4-Methylaniline	95	17	0	0	0	0	0	0	0	0	0	0	None	1000000	OT_ER_ERaERa_1440	0	None
C106490	DTXSID6021872	4-Methylaniline	95	17	0	0	0	0	0	0	0	0	0	0	None	1000000	OT_ER_ERaERb_0480	0	None
C106490	DTXSID6021872	4-Methylaniline	95	17	0	0	0	0	0	0	0	0	0	0	None	1000000	OT_ER_ERaERb_1440	0	None
C106490	DTXSID6021872	4-Methylaniline	95	17	0	0	0	0	0	0	0	0	0	0	None	1000000	OT_ER_ERbERb_0480	0	None
C106490	DTXSID6021872	4-Methylaniline	95	17	0	0	0	0	0	0	0	0	0	0	None	1000000	OT_ER_ERbERb_1440	0	None
C106490	DTXSID6021872	4-Methylaniline	95	17	0	0	0	0	0	0	0	0	0	0	None	1000000	OT_ERa_EREGFP_0120	0	None
C106490	DTXSID6021872	4-Methylaniline	95	17	0	0	0	0	0	0	0	0	0	0	None	1000000	OT_ERa_EREGFP_0480	0	None
C106490	DTXSID6021872	4-Methylaniline	95	17	0	0	0	0	0	0	0	0	0	0	None	1000000	ATG_ERa_TRANS_up	0	None
C106490	DTXSID6021872	4-Methylaniline	95	17	0	0	0	0	0	0	0	0	0	0	None	1000000	ATG_ERE_CIS_up	0	None
C106490	DTXSID6021872	4-Methylaniline	95	17	0	0	0	0	0	0	0	0	0	0	None	1000000	TOX21_ERa_BLA_Agonist_ratio	0	None
C106490	DTXSID6021872	4-Methylaniline	95	17	0	0	0	0	0	0	0	0	0	0	None	1000000	TOX21_ERa_LUC_BG1_Agonist	0	None
C106490	DTXSID6021872	4-Methylaniline	95	17	0	0	0	0	0	0	0	0	0	0	None	1000000	ACEA_T47D_80hr_Positive	0	None
C106503	DTXSID9021138	1,4-Benzenediamine	117	10	0.00819172	0.0249113	0	0	0.003627	0.0168633	0	0.0825657	0.0201	0.0158	None	11.9751	NVS_NR_bER	0	None
C106503	DTXSID9021138	1,4-Benzenediamine	117	10	0.00819172	0.0249113	0	0	0.003627	0.0168633	0	0.0825657	0.0201	0.0158	None	11.9751	NVS_NR_hER	0	None
C106503	DTXSID9021138	1,4-Benzenediamine	117	10	0.00819172	0.0249113	0	0	0.003627	0.0168633	0	0.0825657	0.0201	0.0158	None	11.9751	NVS_NR_mERa	0	None
C106503	DTXSID9021138	1,4-Benzenediamine	117	10	0.00819172	0.0249113	0	0	0.003627	0.0168633	0	0.0825657	0.0201	0.0158	None	11.9751	OT_ER_ERaERa_0480	0	None
C106503	DTXSID9021138	1,4-Benzenediamine	117	10	0.00819172	0.0249113	0	0	0.003627	0.0168633	0	0.0825657	0.0201	0.0158	None	11.9751	OT_ER_ERaERa_1440	0	None
C106503	DTXSID9021138	1,4-Benzenediamine	117	10	0.00819172	0.0249113	0	0	0.003627	0.0168633	0	0.0825657	0.0201	0.0158	None	11.9751	OT_ER_ERaERb_0480	0	None
C106503	DTXSID9021138	1,4-Benzenediamine	117	10	0.00819172	0.0249113	0	0	0.003627	0.0168633	0	0.0825657	0.0201	0.0158	None	11.9751	OT_ER_ERaERb_1440	0.197084	None
C106503	DTXSID9021138	1,4-Benzenediamine	117	10	0.00819172	0.0249113	0	0	0.003627	0.0168633	0	0.0825657	0.0201	0.0158	None	11.9751	OT_ER_ERbERb_0480	0	None
C106503	DTXSID9021138	1,4-Benzenediamine	117	10	0.00819172	0.0249113	0	0	0.003627	0.0168633	0	0.0825657	0.0201	0.0158	None	11.9751	OT_ER_ERbERb_1440	0.335307	None
C106503	DTXSID9021138	1,4-Benzenediamine	117	10	0.00819172	0.0249113	0	0	0.003627	0.0168633	0	0.0825657	0.0201	0.0158	None	11.9751	OT_ERa_EREGFP_0120	0.17979	None
C106503	DTXSID9021138	1,4-Benzenediamine	117	10	0.00819172	0.0249113	0	0	0.003627	0.0168633	0	0.0825657	0.0201	0.0158	None	11.9751	OT_ERa_EREGFP_0480	0.320797	None
C106503	DTXSID9021138	1,4-Benzenediamine	117	10	0.00819172	0.0249113	0	0	0.003627	0.0168633	0	0.0825657	0.0201	0.0158	None	11.9751	ATG_ERa_TRANS_up	0	None
C106503	DTXSID9021138	1,4-Benzenediamine	117	10	0.00819172	0.0249113	0	0	0.003627	0.0168633	0	0.0825657	0.0201	0.0158	None	11.9751	ATG_ERE_CIS_up	0	None
C106503	DTXSID9021138	1,4-Benzenediamine	117	10	0.00819172	0.0249113	0	0	0.003627	0.0168633	0	0.0825657	0.0201	0.0158	None	11.9751	TOX21_ERa_BLA_Agonist_ratio	0	None
C106503	DTXSID9021138	1,4-Benzenediamine	117	10	0.00819172	0.0249113	0	0	0.003627	0.0168633	0	0.0825657	0.0201	0.0158	None	11.9751	TOX21_ERa_LUC_BG1_Agonist	0	None
C106503	DTXSID9021138	1,4-Benzenediamine	117	10	0.00819172	0.0249113	0	0	0.003627	0.0168633	0	0.0825657	0.0201	0.0158	None	11.9751	ACEA_T47D_80hr_Positive	0	None
C1067534	DTXSID5027356	Tris(2-methoxyethoxy)vinylsilane	249	3	0.0124135	0.0335978	0	0	0	0.0257513	0	0.0984526	0	0	None	1000000	NVS_NR_bER	0	None
C1067534	DTXSID5027356	Tris(2-methoxyethoxy)vinylsilane	249	3	0.0124135	0.0335978	0	0	0	0.0257513	0	0.0984526	0	0	None	1000000	NVS_NR_hER	0	None
C1067534	DTXSID5027356	Tris(2-methoxyethoxy)vinylsilane	249	3	0.0124135	0.0335978	0	0	0	0.0257513	0	0.0984526	0	0	None	1000000	NVS_NR_mERa	0.18124	None
C1067534	DTXSID5027356	Tris(2-methoxyethoxy)vinylsilane	249	3	0.0124135	0.0335978	0	0	0	0.0257513	0	0.0984526	0	0	None	1000000	OT_ER_ERaERa_0480	0	None
C1067534	DTXSID5027356	Tris(2-methoxyethoxy)vinylsilane	249	3	0.0124135	0.0335978	0	0	0	0.0257513	0	0.0984526	0	0	None	1000000	OT_ER_ERaERa_1440	0	None
C1067534	DTXSID5027356	Tris(2-methoxyethoxy)vinylsilane	249	3	0.0124135	0.0335978	0	0	0	0.0257513	0	0.0984526	0	0	None	1000000	OT_ER_ERaERb_0480	0	None
C1067534	DTXSID5027356	Tris(2-methoxyethoxy)vinylsilane	249	3	0.0124135	0.0335978	0	0	0	0.0257513	0	0.0984526	0	0	None	1000000	OT_ER_ERaERb_1440	0	None
C1067534	DTXSID5027356	Tris(2-methoxyethoxy)vinylsilane	249	3	0.0124135	0.0335978	0	0	0	0.0257513	0	0.0984526	0	0	None	1000000	OT_ER_ERbERb_0480	0	None
C1067534	DTXSID5027356	Tris(2-methoxyethoxy)vinylsilane	249	3	0.0124135	0.0335978	0	0	0	0.0257513	0	0.0984526	0	0	None	1000000	OT_ER_ERbERb_1440	0	None
C1067534	DTXSID5027356	Tris(2-methoxyethoxy)vinylsilane	249	3	0.0124135	0.0335978	0	0	0	0.0257513	0	0.0984526	0	0	None	1000000	OT_ERa_EREGFP_0120	0	None
C1067534	DTXSID5027356	Tris(2-methoxyethoxy)vinylsilane	249	3	0.0124135	0.0335978	0	0	0	0.0257513	0	0.0984526	0	0	None	1000000	OT_ERa_EREGFP_0480	0	None
C1067534	DTXSID5027356	Tris(2-methoxyethoxy)vinylsilane	249	3	0.0124135	0.0335978	0	0	0	0.0257513	0	0.0984526	0	0	None	1000000	ATG_ERa_TRANS_up	0	None
C1067534	DTXSID5027356	Tris(2-methoxyethoxy)vinylsilane	249	3	0.0124135	0.0335978	0	0	0	0.0257513	0	0.0984526	0	0	None	1000000	ATG_ERE_CIS_up	0	None
C1067534	DTXSID5027356	Tris(2-methoxyethoxy)vinylsilane	249	3	0.0124135	0.0335978	0	0	0	0.0257513	0	0.0984526	0	0	None	1000000	TOX21_ERa_BLA_Agonist_ratio	0	None
C1067534	DTXSID5027356	Tris(2-methoxyethoxy)vinylsilane	249	3	0.0124135	0.0335978	0	0	0	0.0257513	0	0.0984526	0	0	None	1000000	TOX21_ERa_LUC_BG1_Agonist	0	None
C1067534	DTXSID5027356	Tris(2-methoxyethoxy)vinylsilane	249	3	0.0124135	0.0335978	0	0	0	0.0257513	0	0.0984526	0	0	None	1000000	ACEA_T47D_80hr_Positive	0.226994	None
C107534963	DTXSID9032113	Tebuconazole	289	10	0	0	0	0	0	0.000590664	0	0.0427779	0	0	None	30.2655	NVS_NR_bER	0	None
C107534963	DTXSID9032113	Tebuconazole	289	10	0	0	0	0	0	0.000590664	0	0.0427779	0	0	None	30.2655	NVS_NR_hER	0	None
C107534963	DTXSID9032113	Tebuconazole	289	10	0	0	0	0	0	0.000590664	0	0.0427779	0	0	None	30.2655	NVS_NR_mERa	0	None
C107534963	DTXSID9032113	Tebuconazole	289	10	0	0	0	0	0	0.000590664	0	0.0427779	0	0	None	30.2655	OT_ER_ERaERa_0480	0	None
C107534963	DTXSID9032113	Tebuconazole	289	10	0	0	0	0	0	0.000590664	0	0.0427779	0	0	None	30.2655	OT_ER_ERaERa_1440	0	None
C107534963	DTXSID9032113	Tebuconazole	289	10	0	0	0	0	0	0.000590664	0	0.0427779	0	0	None	30.2655	OT_ER_ERaERb_0480	0	None
C107534963	DTXSID9032113	Tebuconazole	289	10	0	0	0	0	0	0.000590664	0	0.0427779	0	0	None	30.2655	OT_ER_ERaERb_1440	0	None
C107534963	DTXSID9032113	Tebuconazole	289	10	0	0	0	0	0	0.000590664	0	0.0427779	0	0	None	30.2655	OT_ER_ERbERb_0480	0.151915	None
C107534963	DTXSID9032113	Tebuconazole	289	10	0	0	0	0	0	0.000590664	0	0.0427779	0	0	None	30.2655	OT_ER_ERbERb_1440	0	None
C107534963	DTXSID9032113	Tebuconazole	289	10	0	0	0	0	0	0.000590664	0	0.0427779	0	0	None	30.2655	OT_ERa_EREGFP_0120	0	None
C107534963	DTXSID9032113	Tebuconazole	289	10	0	0	0	0	0	0.000590664	0	0.0427779	0	0	None	30.2655	OT_ERa_EREGFP_0480	0	None
C107534963	DTXSID9032113	Tebuconazole	289	10	0	0	0	0	0	0.000590664	0	0.0427779	0	0	None	30.2655	ATG_ERa_TRANS_up	0	None
C107534963	DTXSID9032113	Tebuconazole	289	10	0	0	0	0	0	0.000590664	0	0.0427779	0	0	None	30.2655	ATG_ERE_CIS_up	0	None
C107534963	DTXSID9032113	Tebuconazole	289	10	0	0	0	0	0	0.000590664	0	0.0427779	0	0	None	30.2655	TOX21_ERa_BLA_Agonist_ratio	0	None
C107534963	DTXSID9032113	Tebuconazole	289	10	0	0	0	0	0	0.000590664	0	0.0427779	0	0	None	30.2655	TOX21_ERa_LUC_BG1_Agonist	0	None
C107534963	DTXSID9032113	Tebuconazole	289	10	0	0	0	0	0	0.000590664	0	0.0427779	0	0	None	30.2655	ACEA_T47D_80hr_Positive	0	None
C107880	DTXSID8026773	1,3-Butanediol	244	3	0.0191052	0.120638	0	1	0.0157454	0.044087	0.110981	0.155739	0.000104	0	R6	27.1965	NVS_NR_bER	0	Pseudo
C107880	DTXSID8026773	1,3-Butanediol	244	3	0.0191052	0.120638	0	1	0.0157454	0.044087	0.110981	0.155739	0.000104	0	R6	27.1965	NVS_NR_hER	0	Pseudo
C107880	DTXSID8026773	1,3-Butanediol	244	3	0.0191052	0.120638	0	1	0.0157454	0.044087	0.110981	0.155739	0.000104	0	R6	27.1965	NVS_NR_mERa	0	Pseudo
C107880	DTXSID8026773	1,3-Butanediol	244	3	0.0191052	0.120638	0	1	0.0157454	0.044087	0.110981	0.155739	0.000104	0	R6	27.1965	OT_ER_ERaERa_0480	0	Pseudo
C107880	DTXSID8026773	1,3-Butanediol	244	3	0.0191052	0.120638	0	1	0.0157454	0.044087	0.110981	0.155739	0.000104	0	R6	27.1965	OT_ER_ERaERa_1440	0	Pseudo
C107880	DTXSID8026773	1,3-Butanediol	244	3	0.0191052	0.120638	0	1	0.0157454	0.044087	0.110981	0.155739	0.000104	0	R6	27.1965	OT_ER_ERaERb_0480	0	Pseudo
C107880	DTXSID8026773	1,3-Butanediol	244	3	0.0191052	0.120638	0	1	0.0157454	0.044087	0.110981	0.155739	0.000104	0	R6	27.1965	OT_ER_ERaERb_1440	0	Pseudo
C107880	DTXSID8026773	1,3-Butanediol	244	3	0.0191052	0.120638	0	1	0.0157454	0.044087	0.110981	0.155739	0.000104	0	R6	27.1965	OT_ER_ERbERb_0480	0	Pseudo
C107880	DTXSID8026773	1,3-Butanediol	244	3	0.0191052	0.120638	0	1	0.0157454	0.044087	0.110981	0.155739	0.000104	0	R6	27.1965	OT_ER_ERbERb_1440	0	Pseudo
C107880	DTXSID8026773	1,3-Butanediol	244	3	0.0191052	0.120638	0	1	0.0157454	0.044087	0.110981	0.155739	0.000104	0	R6	27.1965	OT_ERa_EREGFP_0120	0	Pseudo
C107880	DTXSID8026773	1,3-Butanediol	244	3	0.0191052	0.120638	0	1	0.0157454	0.044087	0.110981	0.155739	0.000104	0	R6	27.1965	OT_ERa_EREGFP_0480	0	Pseudo
C107880	DTXSID8026773	1,3-Butanediol	244	3	0.0191052	0.120638	0	1	0.0157454	0.044087	0.110981	0.155739	0.000104	0	R6	27.1965	ATG_ERa_TRANS_up	0.5276	Pseudo
C107880	DTXSID8026773	1,3-Butanediol	244	3	0.0191052	0.120638	0	1	0.0157454	0.044087	0.110981	0.155739	0.000104	0	R6	27.1965	ATG_ERE_CIS_up	0.280115	Pseudo
C107880	DTXSID8026773	1,3-Butanediol	244	3	0.0191052	0.120638	0	1	0.0157454	0.044087	0.110981	0.155739	0.000104	0	R6	27.1965	TOX21_ERa_BLA_Agonist_ratio	0	Pseudo
C107880	DTXSID8026773	1,3-Butanediol	244	3	0.0191052	0.120638	0	1	0.0157454	0.044087	0.110981	0.155739	0.000104	0	R6	27.1965	TOX21_ERa_LUC_BG1_Agonist	0.383934	Pseudo
C107880	DTXSID8026773	1,3-Butanediol	244	3	0.0191052	0.120638	0	1	0.0157454	0.044087	0.110981	0.155739	0.000104	0	R6	27.1965	ACEA_T47D_80hr_Positive	0	Pseudo
C107982	DTXSID8024284	1-Methoxy-2-propanol	302	2	0.0329298	0.179058	0	1	0.0186033	0.0640948	0.131191	0.222527	0.0156	3.38e-05	None	4.02454	NVS_NR_bER	0.513899	None
C107982	DTXSID8024284	1-Methoxy-2-propanol	302	2	0.0329298	0.179058	0	1	0.0186033	0.0640948	0.131191	0.222527	0.0156	3.38e-05	None	4.02454	NVS_NR_hER	0.536377	None
C107982	DTXSID8024284	1-Methoxy-2-propanol	302	2	0.0329298	0.179058	0	1	0.0186033	0.0640948	0.131191	0.222527	0.0156	3.38e-05	None	4.02454	NVS_NR_mERa	0.544577	None
C107982	DTXSID8024284	1-Methoxy-2-propanol	302	2	0.0329298	0.179058	0	1	0.0186033	0.0640948	0.131191	0.222527	0.0156	3.38e-05	None	4.02454	OT_ER_ERaERa_0480	0	None
C107982	DTXSID8024284	1-Methoxy-2-propanol	302	2	0.0329298	0.179058	0	1	0.0186033	0.0640948	0.131191	0.222527	0.0156	3.38e-05	None	4.02454	OT_ER_ERaERa_1440	0	None
C107982	DTXSID8024284	1-Methoxy-2-propanol	302	2	0.0329298	0.179058	0	1	0.0186033	0.0640948	0.131191	0.222527	0.0156	3.38e-05	None	4.02454	OT_ER_ERaERb_0480	0	None
C107982	DTXSID8024284	1-Methoxy-2-propanol	302	2	0.0329298	0.179058	0	1	0.0186033	0.0640948	0.131191	0.222527	0.0156	3.38e-05	None	4.02454	OT_ER_ERaERb_1440	0	None
C107982	DTXSID8024284	1-Methoxy-2-propanol	302	2	0.0329298	0.179058	0	1	0.0186033	0.0640948	0.131191	0.222527	0.0156	3.38e-05	None	4.02454	OT_ER_ERbERb_0480	0	None
C107982	DTXSID8024284	1-Methoxy-2-propanol	302	2	0.0329298	0.179058	0	1	0.0186033	0.0640948	0.131191	0.222527	0.0156	3.38e-05	None	4.02454	OT_ER_ERbERb_1440	0	None
C107982	DTXSID8024284	1-Methoxy-2-propanol	302	2	0.0329298	0.179058	0	1	0.0186033	0.0640948	0.131191	0.222527	0.0156	3.38e-05	None	4.02454	OT_ERa_EREGFP_0120	0	None
C107982	DTXSID8024284	1-Methoxy-2-propanol	302	2	0.0329298	0.179058	0	1	0.0186033	0.0640948	0.131191	0.222527	0.0156	3.38e-05	None	4.02454	OT_ERa_EREGFP_0480	0	None
C107982	DTXSID8024284	1-Methoxy-2-propanol	302	2	0.0329298	0.179058	0	1	0.0186033	0.0640948	0.131191	0.222527	0.0156	3.38e-05	None	4.02454	ATG_ERa_TRANS_up	0.175159	None
C107982	DTXSID8024284	1-Methoxy-2-propanol	302	2	0.0329298	0.179058	0	1	0.0186033	0.0640948	0.131191	0.222527	0.0156	3.38e-05	None	4.02454	ATG_ERE_CIS_up	0.14794	None
C107982	DTXSID8024284	1-Methoxy-2-propanol	302	2	0.0329298	0.179058	0	1	0.0186033	0.0640948	0.131191	0.222527	0.0156	3.38e-05	None	4.02454	TOX21_ERa_BLA_Agonist_ratio	0	None
C107982	DTXSID8024284	1-Methoxy-2-propanol	302	2	0.0329298	0.179058	0	1	0.0186033	0.0640948	0.131191	0.222527	0.0156	3.38e-05	None	4.02454	TOX21_ERa_LUC_BG1_Agonist	0.286436	None
C107982	DTXSID8024284	1-Methoxy-2-propanol	302	2	0.0329298	0.179058	0	1	0.0186033	0.0640948	0.131191	0.222527	0.0156	3.38e-05	None	4.02454	ACEA_T47D_80hr_Positive	0	None
C108394	DTXSID6024200	m-Cresol	152	17	0	0	0	0	0	0	0	0	0	0	None	1000000	NVS_NR_bER	0	None
C108394	DTXSID6024200	m-Cresol	152	17	0	0	0	0	0	0	0	0	0	0	None	1000000	NVS_NR_hER	0	None
C108394	DTXSID6024200	m-Cresol	152	17	0	0	0	0	0	0	0	0	0	0	None	1000000	NVS_NR_mERa	0	None
C108394	DTXSID6024200	m-Cresol	152	17	0	0	0	0	0	0	0	0	0	0	None	1000000	OT_ER_ERaERa_0480	0	None
C108394	DTXSID6024200	m-Cresol	152	17	0	0	0	0	0	0	0	0	0	0	None	1000000	OT_ER_ERaERa_1440	0	None
C108394	DTXSID6024200	m-Cresol	152	17	0	0	0	0	0	0	0	0	0	0	None	1000000	OT_ER_ERaERb_0480	0	None
C108394	DTXSID6024200	m-Cresol	152	17	0	0	0	0	0	0	0	0	0	0	None	1000000	OT_ER_ERaERb_1440	0	None
C108394	DTXSID6024200	m-Cresol	152	17	0	0	0	0	0	0	0	0	0	0	None	1000000	OT_ER_ERbERb_0480	0	None
C108394	DTXSID6024200	m-Cresol	152	17	0	0	0	0	0	0	0	0	0	0	None	1000000	OT_ER_ERbERb_1440	0	None
C108394	DTXSID6024200	m-Cresol	152	17	0	0	0	0	0	0	0	0	0	0	None	1000000	OT_ERa_EREGFP_0120	0	None
C108394	DTXSID6024200	m-Cresol	152	17	0	0	0	0	0	0	0	0	0	0	None	1000000	OT_ERa_EREGFP_0480	0	None
C108394	DTXSID6024200	m-Cresol	152	17	0	0	0	0	0	0	0	0	0	0	None	1000000	ATG_ERa_TRANS_up	0	None
C108394	DTXSID6024200	m-Cresol	152	17	0	0	0	0	0	0	0	0	0	0	None	1000000	ATG_ERE_CIS_up	0	None
C108394	DTXSID6024200	m-Cresol	152	17	0	0	0	0	0	0	0	0	0	0	None	1000000	TOX21_ERa_BLA_Agonist_ratio	0	None
C108394	DTXSID6024200	m-Cresol	152	17	0	0	0	0	0	0	0	0	0	0	None	1000000	TOX21_ERa_LUC_BG1_Agonist	0	None
C108394	DTXSID6024200	m-Cresol	152	17	0	0	0	0	0	0	0	0	0	0	None	1000000	ACEA_T47D_80hr_Positive	0	None
C108441	DTXSID1026792	3-Methylaniline	95	17	0	0	0	0	0	7.88375e-05	0	0.0305143	0	0	None	1000000	NVS_NR_bER	0	None
C108441	DTXSID1026792	3-Methylaniline	95	17	0	0	0	0	0	7.88375e-05	0	0.0305143	0	0	None	1000000	NVS_NR_hER	0	None
C108441	DTXSID1026792	3-Methylaniline	95	17	0	0	0	0	0	7.88375e-05	0	0.0305143	0	0	None	1000000	NVS_NR_mERa	0	None
C108441	DTXSID1026792	3-Methylaniline	95	17	0	0	0	0	0	7.88375e-05	0	0.0305143	0	0	None	1000000	OT_ER_ERaERa_0480	0	None
C108441	DTXSID1026792	3-Methylaniline	95	17	0	0	0	0	0	7.88375e-05	0	0.0305143	0	0	None	1000000	OT_ER_ERaERa_1440	0	None
C108441	DTXSID1026792	3-Methylaniline	95	17	0	0	0	0	0	7.88375e-05	0	0.0305143	0	0	None	1000000	OT_ER_ERaERb_0480	0	None
C108441	DTXSID1026792	3-Methylaniline	95	17	0	0	0	0	0	7.88375e-05	0	0.0305143	0	0	None	1000000	OT_ER_ERaERb_1440	0	None
C108441	DTXSID1026792	3-Methylaniline	95	17	0	0	0	0	0	7.88375e-05	0	0.0305143	0	0	None	1000000	OT_ER_ERbERb_0480	0	None
C108441	DTXSID1026792	3-Methylaniline	95	17	0	0	0	0	0	7.88375e-05	0	0.0305143	0	0	None	1000000	OT_ER_ERbERb_1440	0	None
C108441	DTXSID1026792	3-Methylaniline	95	17	0	0	0	0	0	7.88375e-05	0	0.0305143	0	0	None	1000000	OT_ERa_EREGFP_0120	0	None
C108441	DTXSID1026792	3-Methylaniline	95	17	0	0	0	0	0	7.88375e-05	0	0.0305143	0	0	None	1000000	OT_ERa_EREGFP_0480	0	None
C108441	DTXSID1026792	3-Methylaniline	95	17	0	0	0	0	0	7.88375e-05	0	0.0305143	0	0	None	1000000	ATG_ERa_TRANS_up	0	None
C108441	DTXSID1026792	3-Methylaniline	95	17	0	0	0	0	0	7.88375e-05	0	0.0305143	0	0	None	1000000	ATG_ERE_CIS_up	0	None
C108441	DTXSID1026792	3-Methylaniline	95	17	0	0	0	0	0	7.88375e-05	0	0.0305143	0	0	None	1000000	TOX21_ERa_BLA_Agonist_ratio	0	None
C108441	DTXSID1026792	3-Methylaniline	95	17	0	0	0	0	0	7.88375e-05	0	0.0305143	0	0	None	1000000	TOX21_ERa_LUC_BG1_Agonist	0	None
C108441	DTXSID1026792	3-Methylaniline	95	17	0	0	0	0	0	7.88375e-05	0	0.0305143	0	0	None	1000000	ACEA_T47D_80hr_Positive	0	None
C108452	DTXSID4021137	1,3-Benzenediamine	117	10	0	0	0	0	0	4.91449e-06	0	0	0	0	None	1000000	NVS_NR_bER	0	None
C108452	DTXSID4021137	1,3-Benzenediamine	117	10	0	0	0	0	0	4.91449e-06	0	0	0	0	None	1000000	NVS_NR_hER	0	None
C108452	DTXSID4021137	1,3-Benzenediamine	117	10	0	0	0	0	0	4.91449e-06	0	0	0	0	None	1000000	NVS_NR_mERa	0	None
C108452	DTXSID4021137	1,3-Benzenediamine	117	10	0	0	0	0	0	4.91449e-06	0	0	0	0	None	1000000	OT_ER_ERaERa_0480	0	None
C108452	DTXSID4021137	1,3-Benzenediamine	117	10	0	0	0	0	0	4.91449e-06	0	0	0	0	None	1000000	OT_ER_ERaERa_1440	0	None
C108452	DTXSID4021137	1,3-Benzenediamine	117	10	0	0	0	0	0	4.91449e-06	0	0	0	0	None	1000000	OT_ER_ERaERb_0480	0	None
C108452	DTXSID4021137	1,3-Benzenediamine	117	10	0	0	0	0	0	4.91449e-06	0	0	0	0	None	1000000	OT_ER_ERaERb_1440	0	None
C108452	DTXSID4021137	1,3-Benzenediamine	117	10	0	0	0	0	0	4.91449e-06	0	0	0	0	None	1000000	OT_ER_ERbERb_0480	0	None
C108452	DTXSID4021137	1,3-Benzenediamine	117	10	0	0	0	0	0	4.91449e-06	0	0	0	0	None	1000000	OT_ER_ERbERb_1440	0	None
C108452	DTXSID4021137	1,3-Benzenediamine	117	10	0	0	0	0	0	4.91449e-06	0	0	0	0	None	1000000	OT_ERa_EREGFP_0120	0	None
C108452	DTXSID4021137	1,3-Benzenediamine	117	10	0	0	0	0	0	4.91449e-06	0	0	0	0	None	1000000	OT_ERa_EREGFP_0480	0	None
C108452	DTXSID4021137	1,3-Benzenediamine	117	10	0	0	0	0	0	4.91449e-06	0	0	0	0	None	1000000	ATG_ERa_TRANS_up	0	None
C108452	DTXSID4021137	1,3-Benzenediamine	117	10	0	0	0	0	0	4.91449e-06	0	0	0	0	None	1000000	ATG_ERE_CIS_up	0	None
C108452	DTXSID4021137	1,3-Benzenediamine	117	10	0	0	0	0	0	4.91449e-06	0	0	0	0	None	1000000	TOX21_ERa_BLA_Agonist_ratio	0	None
C108452	DTXSID4021137	1,3-Benzenediamine	117	10	0	0	0	0	0	4.91449e-06	0	0	0	0	None	1000000	TOX21_ERa_LUC_BG1_Agonist	0	None
C108452	DTXSID4021137	1,3-Benzenediamine	117	10	0	0	0	0	0	4.91449e-06	0	0	0	0	None	1000000	ACEA_T47D_80hr_Positive	0	None
C108463	DTXSID2021238	Resorcinol	200	17	0.0220182	0.0512678	0	0	0.00280393	0.0290145	0.0242762	0.10345	0.00321	0.0101	None	32.084	NVS_NR_bER	0	None
C108463	DTXSID2021238	Resorcinol	200	17	0.0220182	0.0512678	0	0	0.00280393	0.0290145	0.0242762	0.10345	0.00321	0.0101	None	32.084	NVS_NR_hER	0	None
C108463	DTXSID2021238	Resorcinol	200	17	0.0220182	0.0512678	0	0	0.00280393	0.0290145	0.0242762	0.10345	0.00321	0.0101	None	32.084	NVS_NR_mERa	0	None
C108463	DTXSID2021238	Resorcinol	200	17	0.0220182	0.0512678	0	0	0.00280393	0.0290145	0.0242762	0.10345	0.00321	0.0101	None	32.084	OT_ER_ERaERa_0480	0	None
C108463	DTXSID2021238	Resorcinol	200	17	0.0220182	0.0512678	0	0	0.00280393	0.0290145	0.0242762	0.10345	0.00321	0.0101	None	32.084	OT_ER_ERaERa_1440	0	None
C108463	DTXSID2021238	Resorcinol	200	17	0.0220182	0.0512678	0	0	0.00280393	0.0290145	0.0242762	0.10345	0.00321	0.0101	None	32.084	OT_ER_ERaERb_0480	0	None
C108463	DTXSID2021238	Resorcinol	200	17	0.0220182	0.0512678	0	0	0.00280393	0.0290145	0.0242762	0.10345	0.00321	0.0101	None	32.084	OT_ER_ERaERb_1440	0.219548	None
C108463	DTXSID2021238	Resorcinol	200	17	0.0220182	0.0512678	0	0	0.00280393	0.0290145	0.0242762	0.10345	0.00321	0.0101	None	32.084	OT_ER_ERbERb_0480	0	None
C108463	DTXSID2021238	Resorcinol	200	17	0.0220182	0.0512678	0	0	0.00280393	0.0290145	0.0242762	0.10345	0.00321	0.0101	None	32.084	OT_ER_ERbERb_1440	0.290333	None
C108463	DTXSID2021238	Resorcinol	200	17	0.0220182	0.0512678	0	0	0.00280393	0.0290145	0.0242762	0.10345	0.00321	0.0101	None	32.084	OT_ERa_EREGFP_0120	0	None
C108463	DTXSID2021238	Resorcinol	200	17	0.0220182	0.0512678	0	0	0.00280393	0.0290145	0.0242762	0.10345	0.00321	0.0101	None	32.084	OT_ERa_EREGFP_0480	0.208886	None
C108463	DTXSID2021238	Resorcinol	200	17	0.0220182	0.0512678	0	0	0.00280393	0.0290145	0.0242762	0.10345	0.00321	0.0101	None	32.084	ATG_ERa_TRANS_up	0	None
C108463	DTXSID2021238	Resorcinol	200	17	0.0220182	0.0512678	0	0	0.00280393	0.0290145	0.0242762	0.10345	0.00321	0.0101	None	32.084	ATG_ERE_CIS_up	0	None
C108463	DTXSID2021238	Resorcinol	200	17	0.0220182	0.0512678	0	0	0.00280393	0.0290145	0.0242762	0.10345	0.00321	0.0101	None	32.084	TOX21_ERa_BLA_Agonist_ratio	0	None
C108463	DTXSID2021238	Resorcinol	200	17	0.0220182	0.0512678	0	0	0.00280393	0.0290145	0.0242762	0.10345	0.00321	0.0101	None	32.084	TOX21_ERa_LUC_BG1_Agonist	0	None
C108463	DTXSID2021238	Resorcinol	200	17	0.0220182	0.0512678	0	0	0.00280393	0.0290145	0.0242762	0.10345	0.00321	0.0101	None	32.084	ACEA_T47D_80hr_Positive	0.158887	None
C1085127	DTXSID4022523	Heptyl p-hydroxybenzoate	487	8	0.271838	0.345791	1	1	0.252544	0.282349	0.310108	0.379024	0.269	0	Agonist	5.69365	NVS_NR_bER	0.167384	Agonist
C1085127	DTXSID4022523	Heptyl p-hydroxybenzoate	487	8	0.271838	0.345791	1	1	0.252544	0.282349	0.310108	0.379024	0.269	0	Agonist	5.69365	NVS_NR_hER	0.446378	Agonist
C1085127	DTXSID4022523	Heptyl p-hydroxybenzoate	487	8	0.271838	0.345791	1	1	0.252544	0.282349	0.310108	0.379024	0.269	0	Agonist	5.69365	NVS_NR_mERa	0.481397	Agonist
C1085127	DTXSID4022523	Heptyl p-hydroxybenzoate	487	8	0.271838	0.345791	1	1	0.252544	0.282349	0.310108	0.379024	0.269	0	Agonist	5.69365	OT_ER_ERaERa_0480	0.603502	Agonist
C1085127	DTXSID4022523	Heptyl p-hydroxybenzoate	487	8	0.271838	0.345791	1	1	0.252544	0.282349	0.310108	0.379024	0.269	0	Agonist	5.69365	OT_ER_ERaERa_1440	0.632694	Agonist
C1085127	DTXSID4022523	Heptyl p-hydroxybenzoate	487	8	0.271838	0.345791	1	1	0.252544	0.282349	0.310108	0.379024	0.269	0	Agonist	5.69365	OT_ER_ERaERb_0480	0.642298	Agonist
C1085127	DTXSID4022523	Heptyl p-hydroxybenzoate	487	8	0.271838	0.345791	1	1	0.252544	0.282349	0.310108	0.379024	0.269	0	Agonist	5.69365	OT_ER_ERaERb_1440	0.613794	Agonist
C1085127	DTXSID4022523	Heptyl p-hydroxybenzoate	487	8	0.271838	0.345791	1	1	0.252544	0.282349	0.310108	0.379024	0.269	0	Agonist	5.69365	OT_ER_ERbERb_0480	0.681285	Agonist
C1085127	DTXSID4022523	Heptyl p-hydroxybenzoate	487	8	0.271838	0.345791	1	1	0.252544	0.282349	0.310108	0.379024	0.269	0	Agonist	5.69365	OT_ER_ERbERb_1440	0.562896	Agonist
C1085127	DTXSID4022523	Heptyl p-hydroxybenzoate	487	8	0.271838	0.345791	1	1	0.252544	0.282349	0.310108	0.379024	0.269	0	Agonist	5.69365	OT_ERa_EREGFP_0120	0.354776	Agonist
C1085127	DTXSID4022523	Heptyl p-hydroxybenzoate	487	8	0.271838	0.345791	1	1	0.252544	0.282349	0.310108	0.379024	0.269	0	Agonist	5.69365	OT_ERa_EREGFP_0480	0.272156	Agonist
C1085127	DTXSID4022523	Heptyl p-hydroxybenzoate	487	8	0.271838	0.345791	1	1	0.252544	0.282349	0.310108	0.379024	0.269	0	Agonist	5.69365	ATG_ERa_TRANS_up	0.270112	Agonist
C1085127	DTXSID4022523	Heptyl p-hydroxybenzoate	487	8	0.271838	0.345791	1	1	0.252544	0.282349	0.310108	0.379024	0.269	0	Agonist	5.69365	ATG_ERE_CIS_up	0.542489	Agonist
C1085127	DTXSID4022523	Heptyl p-hydroxybenzoate	487	8	0.271838	0.345791	1	1	0.252544	0.282349	0.310108	0.379024	0.269	0	Agonist	5.69365	TOX21_ERa_BLA_Agonist_ratio	0.16709	Agonist
C1085127	DTXSID4022523	Heptyl p-hydroxybenzoate	487	8	0.271838	0.345791	1	1	0.252544	0.282349	0.310108	0.379024	0.269	0	Agonist	5.69365	TOX21_ERa_LUC_BG1_Agonist	0.469216	Agonist
C1085127	DTXSID4022523	Heptyl p-hydroxybenzoate	487	8	0.271838	0.345791	1	1	0.252544	0.282349	0.310108	0.379024	0.269	0	Agonist	5.69365	ACEA_T47D_80hr_Positive	0.613208	Agonist
C108689	DTXSID1025148	3,5-Dimethylphenol	152	17	0	0	0	0	0	0.000199428	0	0.0438079	0	0	None	1000000	NVS_NR_bER	0	None
C108689	DTXSID1025148	3,5-Dimethylphenol	152	17	0	0	0	0	0	0.000199428	0	0.0438079	0	0	None	1000000	NVS_NR_hER	0	None
C108689	DTXSID1025148	3,5-Dimethylphenol	152	17	0	0	0	0	0	0.000199428	0	0.0438079	0	0	None	1000000	NVS_NR_mERa	0	None
C108689	DTXSID1025148	3,5-Dimethylphenol	152	17	0	0	0	0	0	0.000199428	0	0.0438079	0	0	None	1000000	OT_ER_ERaERa_0480	0	None
C108689	DTXSID1025148	3,5-Dimethylphenol	152	17	0	0	0	0	0	0.000199428	0	0.0438079	0	0	None	1000000	OT_ER_ERaERa_1440	0	None
C108689	DTXSID1025148	3,5-Dimethylphenol	152	17	0	0	0	0	0	0.000199428	0	0.0438079	0	0	None	1000000	OT_ER_ERaERb_0480	0	None
C108689	DTXSID1025148	3,5-Dimethylphenol	152	17	0	0	0	0	0	0.000199428	0	0.0438079	0	0	None	1000000	OT_ER_ERaERb_1440	0	None
C108689	DTXSID1025148	3,5-Dimethylphenol	152	17	0	0	0	0	0	0.000199428	0	0.0438079	0	0	None	1000000	OT_ER_ERbERb_0480	0	None
C108689	DTXSID1025148	3,5-Dimethylphenol	152	17	0	0	0	0	0	0.000199428	0	0.0438079	0	0	None	1000000	OT_ER_ERbERb_1440	0	None
C108689	DTXSID1025148	3,5-Dimethylphenol	152	17	0	0	0	0	0	0.000199428	0	0.0438079	0	0	None	1000000	OT_ERa_EREGFP_0120	0	None
C108689	DTXSID1025148	3,5-Dimethylphenol	152	17	0	0	0	0	0	0.000199428	0	0.0438079	0	0	None	1000000	OT_ERa_EREGFP_0480	0	None
C108689	DTXSID1025148	3,5-Dimethylphenol	152	17	0	0	0	0	0	0.000199428	0	0.0438079	0	0	None	1000000	ATG_ERa_TRANS_up	0	None
C108689	DTXSID1025148	3,5-Dimethylphenol	152	17	0	0	0	0	0	0.000199428	0	0.0438079	0	0	None	1000000	ATG_ERE_CIS_up	0	None
C108689	DTXSID1025148	3,5-Dimethylphenol	152	17	0	0	0	0	0	0.000199428	0	0.0438079	0	0	None	1000000	TOX21_ERa_BLA_Agonist_ratio	0	None
C108689	DTXSID1025148	3,5-Dimethylphenol	152	17	0	0	0	0	0	0.000199428	0	0.0438079	0	0	None	1000000	TOX21_ERa_LUC_BG1_Agonist	0	None
C108689	DTXSID1025148	3,5-Dimethylphenol	152	17	0	0	0	0	0	0.000199428	0	0.0438079	0	0	None	1000000	ACEA_T47D_80hr_Positive	0	None
C108941	DTXSID6020359	Cyclohexanone	288	7	0	0	0	0	0	0.0600175	0	0.0738886	0	0	None	1000000	NVS_NR_bER	0	None
C108941	DTXSID6020359	Cyclohexanone	288	7	0	0	0	0	0	0.0600175	0	0.0738886	0	0	None	1000000	NVS_NR_hER	0	None
C108941	DTXSID6020359	Cyclohexanone	288	7	0	0	0	0	0	0.0600175	0	0.0738886	0	0	None	1000000	NVS_NR_mERa	0	None
C108941	DTXSID6020359	Cyclohexanone	288	7	0	0	0	0	0	0.0600175	0	0.0738886	0	0	None	1000000	OT_ER_ERaERa_0480	0	None
C108941	DTXSID6020359	Cyclohexanone	288	7	0	0	0	0	0	0.0600175	0	0.0738886	0	0	None	1000000	OT_ER_ERaERa_1440	0	None
C108941	DTXSID6020359	Cyclohexanone	288	7	0	0	0	0	0	0.0600175	0	0.0738886	0	0	None	1000000	OT_ER_ERaERb_0480	0	None
C108941	DTXSID6020359	Cyclohexanone	288	7	0	0	0	0	0	0.0600175	0	0.0738886	0	0	None	1000000	OT_ER_ERaERb_1440	0	None
C108941	DTXSID6020359	Cyclohexanone	288	7	0	0	0	0	0	0.0600175	0	0.0738886	0	0	None	1000000	OT_ER_ERbERb_0480	0	None
C108941	DTXSID6020359	Cyclohexanone	288	7	0	0	0	0	0	0.0600175	0	0.0738886	0	0	None	1000000	OT_ER_ERbERb_1440	0	None
C108941	DTXSID6020359	Cyclohexanone	288	7	0	0	0	0	0	0.0600175	0	0.0738886	0	0	None	1000000	OT_ERa_EREGFP_0120	0	None
C108941	DTXSID6020359	Cyclohexanone	288	7	0	0	0	0	0	0.0600175	0	0.0738886	0	0	None	1000000	OT_ERa_EREGFP_0480	0	None
C108941	DTXSID6020359	Cyclohexanone	288	7	0	0	0	0	0	0.0600175	0	0.0738886	0	0	None	1000000	ATG_ERa_TRANS_up	0	None
C108941	DTXSID6020359	Cyclohexanone	288	7	0	0	0	0	0	0.0600175	0	0.0738886	0	0	None	1000000	ATG_ERE_CIS_up	0	None
C108941	DTXSID6020359	Cyclohexanone	288	7	0	0	0	0	0	0.0600175	0	0.0738886	0	0	None	1000000	TOX21_ERa_BLA_Agonist_ratio	0	None
C108941	DTXSID6020359	Cyclohexanone	288	7	0	0	0	0	0	0.0600175	0	0.0738886	0	0	None	1000000	TOX21_ERa_LUC_BG1_Agonist	0	None
C108941	DTXSID6020359	Cyclohexanone	288	7	0	0	0	0	0	0.0600175	0	0.0738886	0	0	None	1000000	ACEA_T47D_80hr_Positive	0	None
C108952	DTXSID5021124	Phenol	200	17	0	0.0682653	0	0	0	0	0.0568232	0.0869661	0	0	None	1000000	NVS_NR_bER	0	None
C108952	DTXSID5021124	Phenol	200	17	0	0.0682653	0	0	0	0	0.0568232	0.0869661	0	0	None	1000000	NVS_NR_hER	0.263411	None
C108952	DTXSID5021124	Phenol	200	17	0	0.0682653	0	0	0	0	0.0568232	0.0869661	0	0	None	1000000	NVS_NR_mERa	0	None
C108952	DTXSID5021124	Phenol	200	17	0	0.0682653	0	0	0	0	0.0568232	0.0869661	0	0	None	1000000	OT_ER_ERaERa_0480	0	None
C108952	DTXSID5021124	Phenol	200	17	0	0.0682653	0	0	0	0	0.0568232	0.0869661	0	0	None	1000000	OT_ER_ERaERa_1440	0	None
C108952	DTXSID5021124	Phenol	200	17	0	0.0682653	0	0	0	0	0.0568232	0.0869661	0	0	None	1000000	OT_ER_ERaERb_0480	0	None
C108952	DTXSID5021124	Phenol	200	17	0	0.0682653	0	0	0	0	0.0568232	0.0869661	0	0	None	1000000	OT_ER_ERaERb_1440	0	None
C108952	DTXSID5021124	Phenol	200	17	0	0.0682653	0	0	0	0	0.0568232	0.0869661	0	0	None	1000000	OT_ER_ERbERb_0480	0	None
C108952	DTXSID5021124	Phenol	200	17	0	0.0682653	0	0	0	0	0.0568232	0.0869661	0	0	None	1000000	OT_ER_ERbERb_1440	0	None
C108952	DTXSID5021124	Phenol	200	17	0	0.0682653	0	0	0	0	0.0568232	0.0869661	0	0	None	1000000	OT_ERa_EREGFP_0120	0	None
C108952	DTXSID5021124	Phenol	200	17	0	0.0682653	0	0	0	0	0.0568232	0.0869661	0	0	None	1000000	OT_ERa_EREGFP_0480	0	None
C108952	DTXSID5021124	Phenol	200	17	0	0.0682653	0	0	0	0	0.0568232	0.0869661	0	0	None	1000000	ATG_ERa_TRANS_up	0	None
C108952	DTXSID5021124	Phenol	200	17	0	0.0682653	0	0	0	0	0.0568232	0.0869661	0	0	None	1000000	ATG_ERE_CIS_up	0	None
C108952	DTXSID5021124	Phenol	200	17	0	0.0682653	0	0	0	0	0.0568232	0.0869661	0	0	None	1000000	TOX21_ERa_BLA_Agonist_ratio	0	None
C108952	DTXSID5021124	Phenol	200	17	0	0.0682653	0	0	0	0	0.0568232	0.0869661	0	0	None	1000000	TOX21_ERa_LUC_BG1_Agonist	0	None
C108952	DTXSID5021124	Phenol	200	17	0	0.0682653	0	0	0	0	0.0568232	0.0869661	0	0	None	1000000	ACEA_T47D_80hr_Positive	0	None
C110974	DTXSID8020179	Diisopropanolamine	140	5	0.06511	0.133732	0	1	0.0431738	0.0810406	0.109051	0.153695	0.0651	0	None	22.2936	NVS_NR_bER	0	None
C110974	DTXSID8020179	Diisopropanolamine	140	5	0.06511	0.133732	0	1	0.0431738	0.0810406	0.109051	0.153695	0.0651	0	None	22.2936	NVS_NR_hER	0	None
C110974	DTXSID8020179	Diisopropanolamine	140	5	0.06511	0.133732	0	1	0.0431738	0.0810406	0.109051	0.153695	0.0651	0	None	22.2936	NVS_NR_mERa	0	None
C110974	DTXSID8020179	Diisopropanolamine	140	5	0.06511	0.133732	0	1	0.0431738	0.0810406	0.109051	0.153695	0.0651	0	None	22.2936	OT_ER_ERaERa_0480	0	None
C110974	DTXSID8020179	Diisopropanolamine	140	5	0.06511	0.133732	0	1	0.0431738	0.0810406	0.109051	0.153695	0.0651	0	None	22.2936	OT_ER_ERaERa_1440	0.28528	None
C110974	DTXSID8020179	Diisopropanolamine	140	5	0.06511	0.133732	0	1	0.0431738	0.0810406	0.109051	0.153695	0.0651	0	None	22.2936	OT_ER_ERaERb_0480	0	None
C110974	DTXSID8020179	Diisopropanolamine	140	5	0.06511	0.133732	0	1	0.0431738	0.0810406	0.109051	0.153695	0.0651	0	None	22.2936	OT_ER_ERaERb_1440	0.491376	None
C110974	DTXSID8020179	Diisopropanolamine	140	5	0.06511	0.133732	0	1	0.0431738	0.0810406	0.109051	0.153695	0.0651	0	None	22.2936	OT_ER_ERbERb_0480	0	None
C110974	DTXSID8020179	Diisopropanolamine	140	5	0.06511	0.133732	0	1	0.0431738	0.0810406	0.109051	0.153695	0.0651	0	None	22.2936	OT_ER_ERbERb_1440	0.355008	None
C110974	DTXSID8020179	Diisopropanolamine	140	5	0.06511	0.133732	0	1	0.0431738	0.0810406	0.109051	0.153695	0.0651	0	None	22.2936	OT_ERa_EREGFP_0120	0	None
C110974	DTXSID8020179	Diisopropanolamine	140	5	0.06511	0.133732	0	1	0.0431738	0.0810406	0.109051	0.153695	0.0651	0	None	22.2936	OT_ERa_EREGFP_0480	0.43792	None
C110974	DTXSID8020179	Diisopropanolamine	140	5	0.06511	0.133732	0	1	0.0431738	0.0810406	0.109051	0.153695	0.0651	0	None	22.2936	ATG_ERa_TRANS_up	0	None
C110974	DTXSID8020179	Diisopropanolamine	140	5	0.06511	0.133732	0	1	0.0431738	0.0810406	0.109051	0.153695	0.0651	0	None	22.2936	ATG_ERE_CIS_up	0	None
C110974	DTXSID8020179	Diisopropanolamine	140	5	0.06511	0.133732	0	1	0.0431738	0.0810406	0.109051	0.153695	0.0651	0	None	22.2936	TOX21_ERa_BLA_Agonist_ratio	0	None
C110974	DTXSID8020179	Diisopropanolamine	140	5	0.06511	0.133732	0	1	0.0431738	0.0810406	0.109051	0.153695	0.0651	0	None	22.2936	TOX21_ERa_LUC_BG1_Agonist	0	None
C110974	DTXSID8020179	Diisopropanolamine	140	5	0.06511	0.133732	0	1	0.0431738	0.0810406	0.109051	0.153695	0.0651	0	None	22.2936	ACEA_T47D_80hr_Positive	0.483897	None
C1114712	DTXSID8021199	Pebulate	364	10	0.00391196	0.181637	0	1	2.2506e-05	0.00818357	0.155785	0.200263	0.00391	4.55e-05	A2	3.42014	NVS_NR_bER	0	Pseudo
C1114712	DTXSID8021199	Pebulate	364	10	0.00391196	0.181637	0	1	2.2506e-05	0.00818357	0.155785	0.200263	0.00391	4.55e-05	A2	3.42014	NVS_NR_hER	0.502891	Pseudo
C1114712	DTXSID8021199	Pebulate	364	10	0.00391196	0.181637	0	1	2.2506e-05	0.00818357	0.155785	0.200263	0.00391	4.55e-05	A2	3.42014	NVS_NR_mERa	0.172796	Pseudo
C1114712	DTXSID8021199	Pebulate	364	10	0.00391196	0.181637	0	1	2.2506e-05	0.00818357	0.155785	0.200263	0.00391	4.55e-05	A2	3.42014	OT_ER_ERaERa_0480	0	Pseudo
C1114712	DTXSID8021199	Pebulate	364	10	0.00391196	0.181637	0	1	2.2506e-05	0.00818357	0.155785	0.200263	0.00391	4.55e-05	A2	3.42014	OT_ER_ERaERa_1440	0	Pseudo
C1114712	DTXSID8021199	Pebulate	364	10	0.00391196	0.181637	0	1	2.2506e-05	0.00818357	0.155785	0.200263	0.00391	4.55e-05	A2	3.42014	OT_ER_ERaERb_0480	0	Pseudo
C1114712	DTXSID8021199	Pebulate	364	10	0.00391196	0.181637	0	1	2.2506e-05	0.00818357	0.155785	0.200263	0.00391	4.55e-05	A2	3.42014	OT_ER_ERaERb_1440	0	Pseudo
C1114712	DTXSID8021199	Pebulate	364	10	0.00391196	0.181637	0	1	2.2506e-05	0.00818357	0.155785	0.200263	0.00391	4.55e-05	A2	3.42014	OT_ER_ERbERb_0480	0	Pseudo
C1114712	DTXSID8021199	Pebulate	364	10	0.00391196	0.181637	0	1	2.2506e-05	0.00818357	0.155785	0.200263	0.00391	4.55e-05	A2	3.42014	OT_ER_ERbERb_1440	0	Pseudo
C1114712	DTXSID8021199	Pebulate	364	10	0.00391196	0.181637	0	1	2.2506e-05	0.00818357	0.155785	0.200263	0.00391	4.55e-05	A2	3.42014	OT_ERa_EREGFP_0120	0	Pseudo
C1114712	DTXSID8021199	Pebulate	364	10	0.00391196	0.181637	0	1	2.2506e-05	0.00818357	0.155785	0.200263	0.00391	4.55e-05	A2	3.42014	OT_ERa_EREGFP_0480	0	Pseudo
C1114712	DTXSID8021199	Pebulate	364	10	0.00391196	0.181637	0	1	2.2506e-05	0.00818357	0.155785	0.200263	0.00391	4.55e-05	A2	3.42014	ATG_ERa_TRANS_up	0.224395	Pseudo
C1114712	DTXSID8021199	Pebulate	364	10	0.00391196	0.181637	0	1	2.2506e-05	0.00818357	0.155785	0.200263	0.00391	4.55e-05	A2	3.42014	ATG_ERE_CIS_up	0	Pseudo
C1114712	DTXSID8021199	Pebulate	364	10	0.00391196	0.181637	0	1	2.2506e-05	0.00818357	0.155785	0.200263	0.00391	4.55e-05	A2	3.42014	TOX21_ERa_BLA_Agonist_ratio	0	Pseudo
C1114712	DTXSID8021199	Pebulate	364	10	0.00391196	0.181637	0	1	2.2506e-05	0.00818357	0.155785	0.200263	0.00391	4.55e-05	A2	3.42014	TOX21_ERa_LUC_BG1_Agonist	0	Pseudo
C1114712	DTXSID8021199	Pebulate	364	10	0.00391196	0.181637	0	1	2.2506e-05	0.00818357	0.155785	0.200263	0.00391	4.55e-05	A2	3.42014	ACEA_T47D_80hr_Positive	0	Pseudo
C111717	DTXSID0021597	Heptanal	197	4	0.0313147	0.113282	0	1	0.010326	0.0373302	0.0426005	0.159776	0.0319	0	None	19.8349	NVS_NR_bER	0	None
C111717	DTXSID0021597	Heptanal	197	4	0.0313147	0.113282	0	1	0.010326	0.0373302	0.0426005	0.159776	0.0319	0	None	19.8349	NVS_NR_hER	0	None
C111717	DTXSID0021597	Heptanal	197	4	0.0313147	0.113282	0	1	0.010326	0.0373302	0.0426005	0.159776	0.0319	0	None	19.8349	NVS_NR_mERa	0	None
C111717	DTXSID0021597	Heptanal	197	4	0.0313147	0.113282	0	1	0.010326	0.0373302	0.0426005	0.159776	0.0319	0	None	19.8349	OT_ER_ERaERa_0480	0	None
C111717	DTXSID0021597	Heptanal	197	4	0.0313147	0.113282	0	1	0.010326	0.0373302	0.0426005	0.159776	0.0319	0	None	19.8349	OT_ER_ERaERa_1440	0	None
C111717	DTXSID0021597	Heptanal	197	4	0.0313147	0.113282	0	1	0.010326	0.0373302	0.0426005	0.159776	0.0319	0	None	19.8349	OT_ER_ERaERb_0480	0	None
C111717	DTXSID0021597	Heptanal	197	4	0.0313147	0.113282	0	1	0.010326	0.0373302	0.0426005	0.159776	0.0319	0	None	19.8349	OT_ER_ERaERb_1440	0.141596	None
C111717	DTXSID0021597	Heptanal	197	4	0.0313147	0.113282	0	1	0.010326	0.0373302	0.0426005	0.159776	0.0319	0	None	19.8349	OT_ER_ERbERb_0480	0	None
C111717	DTXSID0021597	Heptanal	197	4	0.0313147	0.113282	0	1	0.010326	0.0373302	0.0426005	0.159776	0.0319	0	None	19.8349	OT_ER_ERbERb_1440	0.133865	None
C111717	DTXSID0021597	Heptanal	197	4	0.0313147	0.113282	0	1	0.010326	0.0373302	0.0426005	0.159776	0.0319	0	None	19.8349	OT_ERa_EREGFP_0120	0	None
C111717	DTXSID0021597	Heptanal	197	4	0.0313147	0.113282	0	1	0.010326	0.0373302	0.0426005	0.159776	0.0319	0	None	19.8349	OT_ERa_EREGFP_0480	0	None
C111717	DTXSID0021597	Heptanal	197	4	0.0313147	0.113282	0	1	0.010326	0.0373302	0.0426005	0.159776	0.0319	0	None	19.8349	ATG_ERa_TRANS_up	0.166446	None
C111717	DTXSID0021597	Heptanal	197	4	0.0313147	0.113282	0	1	0.010326	0.0373302	0.0426005	0.159776	0.0319	0	None	19.8349	ATG_ERE_CIS_up	0.0951432	None
C111717	DTXSID0021597	Heptanal	197	4	0.0313147	0.113282	0	1	0.010326	0.0373302	0.0426005	0.159776	0.0319	0	None	19.8349	TOX21_ERa_BLA_Agonist_ratio	0	None
C111717	DTXSID0021597	Heptanal	197	4	0.0313147	0.113282	0	1	0.010326	0.0373302	0.0426005	0.159776	0.0319	0	None	19.8349	TOX21_ERa_LUC_BG1_Agonist	0	None
C111717	DTXSID0021597	Heptanal	197	4	0.0313147	0.113282	0	1	0.010326	0.0373302	0.0426005	0.159776	0.0319	0	None	19.8349	ACEA_T47D_80hr_Positive	0.387308	None
C111762	DTXSID1024097	2-Butoxyethanol	192	6	0	0	0	0	0	0.00181959	0	0.0255253	0	0	None	115.226	NVS_NR_bER	0	None
C111762	DTXSID1024097	2-Butoxyethanol	192	6	0	0	0	0	0	0.00181959	0	0.0255253	0	0	None	115.226	NVS_NR_hER	0	None
C111762	DTXSID1024097	2-Butoxyethanol	192	6	0	0	0	0	0	0.00181959	0	0.0255253	0	0	None	115.226	NVS_NR_mERa	0	None
C111762	DTXSID1024097	2-Butoxyethanol	192	6	0	0	0	0	0	0.00181959	0	0.0255253	0	0	None	115.226	OT_ER_ERaERa_0480	0	None
C111762	DTXSID1024097	2-Butoxyethanol	192	6	0	0	0	0	0	0.00181959	0	0.0255253	0	0	None	115.226	OT_ER_ERaERa_1440	0	None
C111762	DTXSID1024097	2-Butoxyethanol	192	6	0	0	0	0	0	0.00181959	0	0.0255253	0	0	None	115.226	OT_ER_ERaERb_0480	0	None
C111762	DTXSID1024097	2-Butoxyethanol	192	6	0	0	0	0	0	0.00181959	0	0.0255253	0	0	None	115.226	OT_ER_ERaERb_1440	0	None
C111762	DTXSID1024097	2-Butoxyethanol	192	6	0	0	0	0	0	0.00181959	0	0.0255253	0	0	None	115.226	OT_ER_ERbERb_0480	0	None
C111762	DTXSID1024097	2-Butoxyethanol	192	6	0	0	0	0	0	0.00181959	0	0.0255253	0	0	None	115.226	OT_ER_ERbERb_1440	0	None
C111762	DTXSID1024097	2-Butoxyethanol	192	6	0	0	0	0	0	0.00181959	0	0.0255253	0	0	None	115.226	OT_ERa_EREGFP_0120	0	None
C111762	DTXSID1024097	2-Butoxyethanol	192	6	0	0	0	0	0	0.00181959	0	0.0255253	0	0	None	115.226	OT_ERa_EREGFP_0480	0	None
C111762	DTXSID1024097	2-Butoxyethanol	192	6	0	0	0	0	0	0.00181959	0	0.0255253	0	0	None	115.226	ATG_ERa_TRANS_up	0	None
C111762	DTXSID1024097	2-Butoxyethanol	192	6	0	0	0	0	0	0.00181959	0	0.0255253	0	0	None	115.226	ATG_ERE_CIS_up	0.0625193	None
C111762	DTXSID1024097	2-Butoxyethanol	192	6	0	0	0	0	0	0.00181959	0	0.0255253	0	0	None	115.226	TOX21_ERa_BLA_Agonist_ratio	0	None
C111762	DTXSID1024097	2-Butoxyethanol	192	6	0	0	0	0	0	0.00181959	0	0.0255253	0	0	None	115.226	TOX21_ERa_LUC_BG1_Agonist	0	None
C111762	DTXSID1024097	2-Butoxyethanol	192	6	0	0	0	0	0	0.00181959	0	0.0255253	0	0	None	115.226	ACEA_T47D_80hr_Positive	0	None
C1118463	DTXSID0029210	Butyltin trichloride	370	4	0	0	0	0	0	0	0	0	0	0	None	1000000	NVS_NR_bER	0	None
C1118463	DTXSID0029210	Butyltin trichloride	370	4	0	0	0	0	0	0	0	0	0	0	None	1000000	NVS_NR_hER	0	None
C1118463	DTXSID0029210	Butyltin trichloride	370	4	0	0	0	0	0	0	0	0	0	0	None	1000000	NVS_NR_mERa	0	None
C1118463	DTXSID0029210	Butyltin trichloride	370	4	0	0	0	0	0	0	0	0	0	0	None	1000000	OT_ER_ERaERa_0480	0	None
C1118463	DTXSID0029210	Butyltin trichloride	370	4	0	0	0	0	0	0	0	0	0	0	None	1000000	OT_ER_ERaERa_1440	0	None
C1118463	DTXSID0029210	Butyltin trichloride	370	4	0	0	0	0	0	0	0	0	0	0	None	1000000	OT_ER_ERaERb_0480	0	None
C1118463	DTXSID0029210	Butyltin trichloride	370	4	0	0	0	0	0	0	0	0	0	0	None	1000000	OT_ER_ERaERb_1440	0	None
C1118463	DTXSID0029210	Butyltin trichloride	370	4	0	0	0	0	0	0	0	0	0	0	None	1000000	OT_ER_ERbERb_0480	0	None
C1118463	DTXSID0029210	Butyltin trichloride	370	4	0	0	0	0	0	0	0	0	0	0	None	1000000	OT_ER_ERbERb_1440	0	None
C1118463	DTXSID0029210	Butyltin trichloride	370	4	0	0	0	0	0	0	0	0	0	0	None	1000000	OT_ERa_EREGFP_0120	0	None
C1118463	DTXSID0029210	Butyltin trichloride	370	4	0	0	0	0	0	0	0	0	0	0	None	1000000	OT_ERa_EREGFP_0480	0	None
C1118463	DTXSID0029210	Butyltin trichloride	370	4	0	0	0	0	0	0	0	0	0	0	None	1000000	ATG_ERa_TRANS_up	0	None
C1118463	DTXSID0029210	Butyltin trichloride	370	4	0	0	0	0	0	0	0	0	0	0	None	1000000	ATG_ERE_CIS_up	0	None
C1118463	DTXSID0029210	Butyltin trichloride	370	4	0	0	0	0	0	0	0	0	0	0	None	1000000	TOX21_ERa_BLA_Agonist_ratio	0	None
C1118463	DTXSID0029210	Butyltin trichloride	370	4	0	0	0	0	0	0	0	0	0	0	None	1000000	TOX21_ERa_LUC_BG1_Agonist	0	None
C1118463	DTXSID0029210	Butyltin trichloride	370	4	0	0	0	0	0	0	0	0	0	0	None	1000000	ACEA_T47D_80hr_Positive	0	None
C1118929	DTXSID9027364	N,N-Dimethyloctanamide	372	5	0	0	0	0	0	0	0	0	0	0	None	1000000	NVS_NR_bER	0	None
C1118929	DTXSID9027364	N,N-Dimethyloctanamide	372	5	0	0	0	0	0	0	0	0	0	0	None	1000000	NVS_NR_hER	0	None
C1118929	DTXSID9027364	N,N-Dimethyloctanamide	372	5	0	0	0	0	0	0	0	0	0	0	None	1000000	NVS_NR_mERa	0	None
C1118929	DTXSID9027364	N,N-Dimethyloctanamide	372	5	0	0	0	0	0	0	0	0	0	0	None	1000000	OT_ER_ERaERa_0480	0	None
C1118929	DTXSID9027364	N,N-Dimethyloctanamide	372	5	0	0	0	0	0	0	0	0	0	0	None	1000000	OT_ER_ERaERa_1440	0	None
C1118929	DTXSID9027364	N,N-Dimethyloctanamide	372	5	0	0	0	0	0	0	0	0	0	0	None	1000000	OT_ER_ERaERb_0480	0	None
C1118929	DTXSID9027364	N,N-Dimethyloctanamide	372	5	0	0	0	0	0	0	0	0	0	0	None	1000000	OT_ER_ERaERb_1440	0	None
C1118929	DTXSID9027364	N,N-Dimethyloctanamide	372	5	0	0	0	0	0	0	0	0	0	0	None	1000000	OT_ER_ERbERb_0480	0	None
C1118929	DTXSID9027364	N,N-Dimethyloctanamide	372	5	0	0	0	0	0	0	0	0	0	0	None	1000000	OT_ER_ERbERb_1440	0	None
C1118929	DTXSID9027364	N,N-Dimethyloctanamide	372	5	0	0	0	0	0	0	0	0	0	0	None	1000000	OT_ERa_EREGFP_0120	0	None
C1118929	DTXSID9027364	N,N-Dimethyloctanamide	372	5	0	0	0	0	0	0	0	0	0	0	None	1000000	OT_ERa_EREGFP_0480	0	None
C1118929	DTXSID9027364	N,N-Dimethyloctanamide	372	5	0	0	0	0	0	0	0	0	0	0	None	1000000	ATG_ERa_TRANS_up	0	None
C1118929	DTXSID9027364	N,N-Dimethyloctanamide	372	5	0	0	0	0	0	0	0	0	0	0	None	1000000	ATG_ERE_CIS_up	0	None
C1118929	DTXSID9027364	N,N-Dimethyloctanamide	372	5	0	0	0	0	0	0	0	0	0	0	None	1000000	TOX21_ERa_BLA_Agonist_ratio	0	None
C1118929	DTXSID9027364	N,N-Dimethyloctanamide	372	5	0	0	0	0	0	0	0	0	0	0	None	1000000	TOX21_ERa_LUC_BG1_Agonist	0	None
C1118929	DTXSID9027364	N,N-Dimethyloctanamide	372	5	0	0	0	0	0	0	0	0	0	0	None	1000000	ACEA_T47D_80hr_Positive	0	None
C112005	DTXSID1026900	Dodecyltrimethylammonium chloride	93	5	0.0125082	0.0817097	0	0	0	0.0207341	0.0612156	0.0893914	0.000105	0	R8	2.45182	NVS_NR_bER	0	Pseudo
C112005	DTXSID1026900	Dodecyltrimethylammonium chloride	93	5	0.0125082	0.0817097	0	0	0	0.0207341	0.0612156	0.0893914	0.000105	0	R8	2.45182	NVS_NR_hER	0	Pseudo
C112005	DTXSID1026900	Dodecyltrimethylammonium chloride	93	5	0.0125082	0.0817097	0	0	0	0.0207341	0.0612156	0.0893914	0.000105	0	R8	2.45182	NVS_NR_mERa	0.206174	Pseudo
C112005	DTXSID1026900	Dodecyltrimethylammonium chloride	93	5	0.0125082	0.0817097	0	0	0	0.0207341	0.0612156	0.0893914	0.000105	0	R8	2.45182	OT_ER_ERaERa_0480	0	Pseudo
C112005	DTXSID1026900	Dodecyltrimethylammonium chloride	93	5	0.0125082	0.0817097	0	0	0	0.0207341	0.0612156	0.0893914	0.000105	0	R8	2.45182	OT_ER_ERaERa_1440	0	Pseudo
C112005	DTXSID1026900	Dodecyltrimethylammonium chloride	93	5	0.0125082	0.0817097	0	0	0	0.0207341	0.0612156	0.0893914	0.000105	0	R8	2.45182	OT_ER_ERaERb_0480	0	Pseudo
C112005	DTXSID1026900	Dodecyltrimethylammonium chloride	93	5	0.0125082	0.0817097	0	0	0	0.0207341	0.0612156	0.0893914	0.000105	0	R8	2.45182	OT_ER_ERaERb_1440	0	Pseudo
C112005	DTXSID1026900	Dodecyltrimethylammonium chloride	93	5	0.0125082	0.0817097	0	0	0	0.0207341	0.0612156	0.0893914	0.000105	0	R8	2.45182	OT_ER_ERbERb_0480	0	Pseudo
C112005	DTXSID1026900	Dodecyltrimethylammonium chloride	93	5	0.0125082	0.0817097	0	0	0	0.0207341	0.0612156	0.0893914	0.000105	0	R8	2.45182	OT_ER_ERbERb_1440	0	Pseudo
C112005	DTXSID1026900	Dodecyltrimethylammonium chloride	93	5	0.0125082	0.0817097	0	0	0	0.0207341	0.0612156	0.0893914	0.000105	0	R8	2.45182	OT_ERa_EREGFP_0120	0	Pseudo
C112005	DTXSID1026900	Dodecyltrimethylammonium chloride	93	5	0.0125082	0.0817097	0	0	0	0.0207341	0.0612156	0.0893914	0.000105	0	R8	2.45182	OT_ERa_EREGFP_0480	0	Pseudo
C112005	DTXSID1026900	Dodecyltrimethylammonium chloride	93	5	0.0125082	0.0817097	0	0	0	0.0207341	0.0612156	0.0893914	0.000105	0	R8	2.45182	ATG_ERa_TRANS_up	0	Pseudo
C112005	DTXSID1026900	Dodecyltrimethylammonium chloride	93	5	0.0125082	0.0817097	0	0	0	0.0207341	0.0612156	0.0893914	0.000105	0	R8	2.45182	ATG_ERE_CIS_up	0	Pseudo
C112005	DTXSID1026900	Dodecyltrimethylammonium chloride	93	5	0.0125082	0.0817097	0	0	0	0.0207341	0.0612156	0.0893914	0.000105	0	R8	2.45182	TOX21_ERa_BLA_Agonist_ratio	0	Pseudo
C112005	DTXSID1026900	Dodecyltrimethylammonium chloride	93	5	0.0125082	0.0817097	0	0	0	0.0207341	0.0612156	0.0893914	0.000105	0	R8	2.45182	TOX21_ERa_LUC_BG1_Agonist	0	Pseudo
C112005	DTXSID1026900	Dodecyltrimethylammonium chloride	93	5	0.0125082	0.0817097	0	0	0	0.0207341	0.0612156	0.0893914	0.000105	0	R8	2.45182	ACEA_T47D_80hr_Positive	0.552049	Pseudo
C112254	DTXSID1026908	2-Hexyloxyethanol	192	6	0	0	0	0	0	0	0	0.0244279	0	0	None	1000000	NVS_NR_bER	0	None
C112254	DTXSID1026908	2-Hexyloxyethanol	192	6	0	0	0	0	0	0	0	0.0244279	0	0	None	1000000	NVS_NR_hER	0	None
C112254	DTXSID1026908	2-Hexyloxyethanol	192	6	0	0	0	0	0	0	0	0.0244279	0	0	None	1000000	NVS_NR_mERa	0	None
C112254	DTXSID1026908	2-Hexyloxyethanol	192	6	0	0	0	0	0	0	0	0.0244279	0	0	None	1000000	OT_ER_ERaERa_0480	0	None
C112254	DTXSID1026908	2-Hexyloxyethanol	192	6	0	0	0	0	0	0	0	0.0244279	0	0	None	1000000	OT_ER_ERaERa_1440	0	None
C112254	DTXSID1026908	2-Hexyloxyethanol	192	6	0	0	0	0	0	0	0	0.0244279	0	0	None	1000000	OT_ER_ERaERb_0480	0	None
C112254	DTXSID1026908	2-Hexyloxyethanol	192	6	0	0	0	0	0	0	0	0.0244279	0	0	None	1000000	OT_ER_ERaERb_1440	0	None
C112254	DTXSID1026908	2-Hexyloxyethanol	192	6	0	0	0	0	0	0	0	0.0244279	0	0	None	1000000	OT_ER_ERbERb_0480	0	None
C112254	DTXSID1026908	2-Hexyloxyethanol	192	6	0	0	0	0	0	0	0	0.0244279	0	0	None	1000000	OT_ER_ERbERb_1440	0	None
C112254	DTXSID1026908	2-Hexyloxyethanol	192	6	0	0	0	0	0	0	0	0.0244279	0	0	None	1000000	OT_ERa_EREGFP_0120	0	None
C112254	DTXSID1026908	2-Hexyloxyethanol	192	6	0	0	0	0	0	0	0	0.0244279	0	0	None	1000000	OT_ERa_EREGFP_0480	0	None
C112254	DTXSID1026908	2-Hexyloxyethanol	192	6	0	0	0	0	0	0	0	0.0244279	0	0	None	1000000	ATG_ERa_TRANS_up	0	None
C112254	DTXSID1026908	2-Hexyloxyethanol	192	6	0	0	0	0	0	0	0	0.0244279	0	0	None	1000000	ATG_ERE_CIS_up	0	None
C112254	DTXSID1026908	2-Hexyloxyethanol	192	6	0	0	0	0	0	0	0	0.0244279	0	0	None	1000000	TOX21_ERa_BLA_Agonist_ratio	0	None
C112254	DTXSID1026908	2-Hexyloxyethanol	192	6	0	0	0	0	0	0	0	0.0244279	0	0	None	1000000	TOX21_ERa_LUC_BG1_Agonist	0	None
C112254	DTXSID1026908	2-Hexyloxyethanol	192	6	0	0	0	0	0	0	0	0.0244279	0	0	None	1000000	ACEA_T47D_80hr_Positive	0	None
C112312	DTXSID4021553	Decanal	197	4	0	0	0	0	0	5.87172e-05	0	0	0	6.55e-05	None	34.459	NVS_NR_bER	0	None
C112312	DTXSID4021553	Decanal	197	4	0	0	0	0	0	5.87172e-05	0	0	0	6.55e-05	None	34.459	NVS_NR_hER	0	None
C112312	DTXSID4021553	Decanal	197	4	0	0	0	0	0	5.87172e-05	0	0	0	6.55e-05	None	34.459	NVS_NR_mERa	0	None
C112312	DTXSID4021553	Decanal	197	4	0	0	0	0	0	5.87172e-05	0	0	0	6.55e-05	None	34.459	OT_ER_ERaERa_0480	0	None
C112312	DTXSID4021553	Decanal	197	4	0	0	0	0	0	5.87172e-05	0	0	0	6.55e-05	None	34.459	OT_ER_ERaERa_1440	0	None
C112312	DTXSID4021553	Decanal	197	4	0	0	0	0	0	5.87172e-05	0	0	0	6.55e-05	None	34.459	OT_ER_ERaERb_0480	0	None
C112312	DTXSID4021553	Decanal	197	4	0	0	0	0	0	5.87172e-05	0	0	0	6.55e-05	None	34.459	OT_ER_ERaERb_1440	0	None
C112312	DTXSID4021553	Decanal	197	4	0	0	0	0	0	5.87172e-05	0	0	0	6.55e-05	None	34.459	OT_ER_ERbERb_0480	0	None
C112312	DTXSID4021553	Decanal	197	4	0	0	0	0	0	5.87172e-05	0	0	0	6.55e-05	None	34.459	OT_ER_ERbERb_1440	0	None
C112312	DTXSID4021553	Decanal	197	4	0	0	0	0	0	5.87172e-05	0	0	0	6.55e-05	None	34.459	OT_ERa_EREGFP_0120	0	None
C112312	DTXSID4021553	Decanal	197	4	0	0	0	0	0	5.87172e-05	0	0	0	6.55e-05	None	34.459	OT_ERa_EREGFP_0480	0	None
C112312	DTXSID4021553	Decanal	197	4	0	0	0	0	0	5.87172e-05	0	0	0	6.55e-05	None	34.459	ATG_ERa_TRANS_up	0	None
C112312	DTXSID4021553	Decanal	197	4	0	0	0	0	0	5.87172e-05	0	0	0	6.55e-05	None	34.459	ATG_ERE_CIS_up	0	None
C112312	DTXSID4021553	Decanal	197	4	0	0	0	0	0	5.87172e-05	0	0	0	6.55e-05	None	34.459	TOX21_ERa_BLA_Agonist_ratio	0	None
C112312	DTXSID4021553	Decanal	197	4	0	0	0	0	0	5.87172e-05	0	0	0	6.55e-05	None	34.459	TOX21_ERa_LUC_BG1_Agonist	0	None
C112312	DTXSID4021553	Decanal	197	4	0	0	0	0	0	5.87172e-05	0	0	0	6.55e-05	None	34.459	ACEA_T47D_80hr_Positive	0	None
C112550	DTXSID6025220	1-Dodecanethiol	373	4	0	0	0	0	0	0	0	0.0303458	0	0	None	1000000	NVS_NR_bER	0	None
C112550	DTXSID6025220	1-Dodecanethiol	373	4	0	0	0	0	0	0	0	0.0303458	0	0	None	1000000	NVS_NR_hER	0	None
C112550	DTXSID6025220	1-Dodecanethiol	373	4	0	0	0	0	0	0	0	0.0303458	0	0	None	1000000	NVS_NR_mERa	0	None
C112550	DTXSID6025220	1-Dodecanethiol	373	4	0	0	0	0	0	0	0	0.0303458	0	0	None	1000000	OT_ER_ERaERa_0480	0	None
C112550	DTXSID6025220	1-Dodecanethiol	373	4	0	0	0	0	0	0	0	0.0303458	0	0	None	1000000	OT_ER_ERaERa_1440	0	None
C112550	DTXSID6025220	1-Dodecanethiol	373	4	0	0	0	0	0	0	0	0.0303458	0	0	None	1000000	OT_ER_ERaERb_0480	0	None
C112550	DTXSID6025220	1-Dodecanethiol	373	4	0	0	0	0	0	0	0	0.0303458	0	0	None	1000000	OT_ER_ERaERb_1440	0	None
C112550	DTXSID6025220	1-Dodecanethiol	373	4	0	0	0	0	0	0	0	0.0303458	0	0	None	1000000	OT_ER_ERbERb_0480	0	None
C112550	DTXSID6025220	1-Dodecanethiol	373	4	0	0	0	0	0	0	0	0.0303458	0	0	None	1000000	OT_ER_ERbERb_1440	0	None
C112550	DTXSID6025220	1-Dodecanethiol	373	4	0	0	0	0	0	0	0	0.0303458	0	0	None	1000000	OT_ERa_EREGFP_0120	0	None
C112550	DTXSID6025220	1-Dodecanethiol	373	4	0	0	0	0	0	0	0	0.0303458	0	0	None	1000000	OT_ERa_EREGFP_0480	0	None
C112550	DTXSID6025220	1-Dodecanethiol	373	4	0	0	0	0	0	0	0	0.0303458	0	0	None	1000000	ATG_ERa_TRANS_up	0	None
C112550	DTXSID6025220	1-Dodecanethiol	373	4	0	0	0	0	0	0	0	0.0303458	0	0	None	1000000	ATG_ERE_CIS_up	0	None
C112550	DTXSID6025220	1-Dodecanethiol	373	4	0	0	0	0	0	0	0	0.0303458	0	0	None	1000000	TOX21_ERa_BLA_Agonist_ratio	0	None
C112550	DTXSID6025220	1-Dodecanethiol	373	4	0	0	0	0	0	0	0	0.0303458	0	0	None	1000000	TOX21_ERa_LUC_BG1_Agonist	0	None
C112550	DTXSID6025220	1-Dodecanethiol	373	4	0	0	0	0	0	0	0	0.0303458	0	0	None	1000000	ACEA_T47D_80hr_Positive	0	None
C112801	DTXSID1025809	Oleic acid	30	4	0	0	0	0	0	1.11344e-05	0	0	0	4.05e-06	None	33.4187	NVS_NR_bER	0	None
C112801	DTXSID1025809	Oleic acid	30	4	0	0	0	0	0	1.11344e-05	0	0	0	4.05e-06	None	33.4187	NVS_NR_hER	0	None
C112801	DTXSID1025809	Oleic acid	30	4	0	0	0	0	0	1.11344e-05	0	0	0	4.05e-06	None	33.4187	NVS_NR_mERa	0.451928	None
C112801	DTXSID1025809	Oleic acid	30	4	0	0	0	0	0	1.11344e-05	0	0	0	4.05e-06	None	33.4187	OT_ER_ERaERa_0480	0	None
C112801	DTXSID1025809	Oleic acid	30	4	0	0	0	0	0	1.11344e-05	0	0	0	4.05e-06	None	33.4187	OT_ER_ERaERa_1440	0	None
C112801	DTXSID1025809	Oleic acid	30	4	0	0	0	0	0	1.11344e-05	0	0	0	4.05e-06	None	33.4187	OT_ER_ERaERb_0480	0	None
C112801	DTXSID1025809	Oleic acid	30	4	0	0	0	0	0	1.11344e-05	0	0	0	4.05e-06	None	33.4187	OT_ER_ERaERb_1440	0	None
C112801	DTXSID1025809	Oleic acid	30	4	0	0	0	0	0	1.11344e-05	0	0	0	4.05e-06	None	33.4187	OT_ER_ERbERb_0480	0	None
C112801	DTXSID1025809	Oleic acid	30	4	0	0	0	0	0	1.11344e-05	0	0	0	4.05e-06	None	33.4187	OT_ER_ERbERb_1440	0	None
C112801	DTXSID1025809	Oleic acid	30	4	0	0	0	0	0	1.11344e-05	0	0	0	4.05e-06	None	33.4187	OT_ERa_EREGFP_0120	0	None
C112801	DTXSID1025809	Oleic acid	30	4	0	0	0	0	0	1.11344e-05	0	0	0	4.05e-06	None	33.4187	OT_ERa_EREGFP_0480	0	None
C112801	DTXSID1025809	Oleic acid	30	4	0	0	0	0	0	1.11344e-05	0	0	0	4.05e-06	None	33.4187	ATG_ERa_TRANS_up	0	None
C112801	DTXSID1025809	Oleic acid	30	4	0	0	0	0	0	1.11344e-05	0	0	0	4.05e-06	None	33.4187	ATG_ERE_CIS_up	0	None
C112801	DTXSID1025809	Oleic acid	30	4	0	0	0	0	0	1.11344e-05	0	0	0	4.05e-06	None	33.4187	TOX21_ERa_BLA_Agonist_ratio	0	None
C112801	DTXSID1025809	Oleic acid	30	4	0	0	0	0	0	1.11344e-05	0	0	0	4.05e-06	None	33.4187	TOX21_ERa_LUC_BG1_Agonist	0	None
C112801	DTXSID1025809	Oleic acid	30	4	0	0	0	0	0	1.11344e-05	0	0	0	4.05e-06	None	33.4187	ACEA_T47D_80hr_Positive	0	None
C1134232	DTXSID6032356	Cycloate	364	10	0	0.0339182	0	0	0	9.37355e-05	0	0.047132	0	0	None	13.817	NVS_NR_bER	0	None
C1134232	DTXSID6032356	Cycloate	364	10	0	0.0339182	0	0	0	9.37355e-05	0	0.047132	0	0	None	13.817	NVS_NR_hER	0	None
C1134232	DTXSID6032356	Cycloate	364	10	0	0.0339182	0	0	0	9.37355e-05	0	0.047132	0	0	None	13.817	NVS_NR_mERa	0	None
C1134232	DTXSID6032356	Cycloate	364	10	0	0.0339182	0	0	0	9.37355e-05	0	0.047132	0	0	None	13.817	OT_ER_ERaERa_0480	0	None
C1134232	DTXSID6032356	Cycloate	364	10	0	0.0339182	0	0	0	9.37355e-05	0	0.047132	0	0	None	13.817	OT_ER_ERaERa_1440	0	None
C1134232	DTXSID6032356	Cycloate	364	10	0	0.0339182	0	0	0	9.37355e-05	0	0.047132	0	0	None	13.817	OT_ER_ERaERb_0480	0	None
C1134232	DTXSID6032356	Cycloate	364	10	0	0.0339182	0	0	0	9.37355e-05	0	0.047132	0	0	None	13.817	OT_ER_ERaERb_1440	0	None
C1134232	DTXSID6032356	Cycloate	364	10	0	0.0339182	0	0	0	9.37355e-05	0	0.047132	0	0	None	13.817	OT_ER_ERbERb_0480	0	None
C1134232	DTXSID6032356	Cycloate	364	10	0	0.0339182	0	0	0	9.37355e-05	0	0.047132	0	0	None	13.817	OT_ER_ERbERb_1440	0	None
C1134232	DTXSID6032356	Cycloate	364	10	0	0.0339182	0	0	0	9.37355e-05	0	0.047132	0	0	None	13.817	OT_ERa_EREGFP_0120	0	None
C1134232	DTXSID6032356	Cycloate	364	10	0	0.0339182	0	0	0	9.37355e-05	0	0.047132	0	0	None	13.817	OT_ERa_EREGFP_0480	0	None
C1134232	DTXSID6032356	Cycloate	364	10	0	0.0339182	0	0	0	9.37355e-05	0	0.047132	0	0	None	13.817	ATG_ERa_TRANS_up	0.148338	None
C1134232	DTXSID6032356	Cycloate	364	10	0	0.0339182	0	0	0	9.37355e-05	0	0.047132	0	0	None	13.817	ATG_ERE_CIS_up	0.0822128	None
C1134232	DTXSID6032356	Cycloate	364	10	0	0.0339182	0	0	0	9.37355e-05	0	0.047132	0	0	None	13.817	TOX21_ERa_BLA_Agonist_ratio	0	None
C1134232	DTXSID6032356	Cycloate	364	10	0	0.0339182	0	0	0	9.37355e-05	0	0.047132	0	0	None	13.817	TOX21_ERa_LUC_BG1_Agonist	0	None
C1134232	DTXSID6032356	Cycloate	364	10	0	0.0339182	0	0	0	9.37355e-05	0	0.047132	0	0	None	13.817	ACEA_T47D_80hr_Positive	0	None
C113734182	DTXSID2047274	CP-114271	140	5	0	0	0	0	0	0	0	0	0	0	None	1000000	NVS_NR_bER	0	None
C113734182	DTXSID2047274	CP-114271	140	5	0	0	0	0	0	0	0	0	0	0	None	1000000	NVS_NR_hER	0	None
C113734182	DTXSID2047274	CP-114271	140	5	0	0	0	0	0	0	0	0	0	0	None	1000000	NVS_NR_mERa	0	None
C113734182	DTXSID2047274	CP-114271	140	5	0	0	0	0	0	0	0	0	0	0	None	1000000	OT_ER_ERaERa_0480	0	None
C113734182	DTXSID2047274	CP-114271	140	5	0	0	0	0	0	0	0	0	0	0	None	1000000	OT_ER_ERaERa_1440	0	None
C113734182	DTXSID2047274	CP-114271	140	5	0	0	0	0	0	0	0	0	0	0	None	1000000	OT_ER_ERaERb_0480	0	None
C113734182	DTXSID2047274	CP-114271	140	5	0	0	0	0	0	0	0	0	0	0	None	1000000	OT_ER_ERaERb_1440	0	None
C113734182	DTXSID2047274	CP-114271	140	5	0	0	0	0	0	0	0	0	0	0	None	1000000	OT_ER_ERbERb_0480	0	None
C113734182	DTXSID2047274	CP-114271	140	5	0	0	0	0	0	0	0	0	0	0	None	1000000	OT_ER_ERbERb_1440	0	None
C113734182	DTXSID2047274	CP-114271	140	5	0	0	0	0	0	0	0	0	0	0	None	1000000	OT_ERa_EREGFP_0120	0	None
C113734182	DTXSID2047274	CP-114271	140	5	0	0	0	0	0	0	0	0	0	0	None	1000000	OT_ERa_EREGFP_0480	0	None
C113734182	DTXSID2047274	CP-114271	140	5	0	0	0	0	0	0	0	0	0	0	None	1000000	ATG_ERa_TRANS_up	0	None
C113734182	DTXSID2047274	CP-114271	140	5	0	0	0	0	0	0	0	0	0	0	None	1000000	ATG_ERE_CIS_up	0	None
C113734182	DTXSID2047274	CP-114271	140	5	0	0	0	0	0	0	0	0	0	0	None	1000000	TOX21_ERa_BLA_Agonist_ratio	0	None
C113734182	DTXSID2047274	CP-114271	140	5	0	0	0	0	0	0	0	0	0	0	None	1000000	TOX21_ERa_LUC_BG1_Agonist	0	None
C113734182	DTXSID2047274	CP-114271	140	5	0	0	0	0	0	0	0	0	0	0	None	1000000	ACEA_T47D_80hr_Positive	0	None
C115286	DTXSID2020268	Chlorendic acid	150	7	0	0	0	0	0	0	0	0.0214027	0	0	None	1000000	NVS_NR_bER	0	None
C115286	DTXSID2020268	Chlorendic acid	150	7	0	0	0	0	0	0	0	0.0214027	0	0	None	1000000	NVS_NR_hER	0	None
C115286	DTXSID2020268	Chlorendic acid	150	7	0	0	0	0	0	0	0	0.0214027	0	0	None	1000000	NVS_NR_mERa	0	None
C115286	DTXSID2020268	Chlorendic acid	150	7	0	0	0	0	0	0	0	0.0214027	0	0	None	1000000	OT_ER_ERaERa_0480	0	None
C115286	DTXSID2020268	Chlorendic acid	150	7	0	0	0	0	0	0	0	0.0214027	0	0	None	1000000	OT_ER_ERaERa_1440	0	None
C115286	DTXSID2020268	Chlorendic acid	150	7	0	0	0	0	0	0	0	0.0214027	0	0	None	1000000	OT_ER_ERaERb_0480	0	None
C115286	DTXSID2020268	Chlorendic acid	150	7	0	0	0	0	0	0	0	0.0214027	0	0	None	1000000	OT_ER_ERaERb_1440	0	None
C115286	DTXSID2020268	Chlorendic acid	150	7	0	0	0	0	0	0	0	0.0214027	0	0	None	1000000	OT_ER_ERbERb_0480	0	None
C115286	DTXSID2020268	Chlorendic acid	150	7	0	0	0	0	0	0	0	0.0214027	0	0	None	1000000	OT_ER_ERbERb_1440	0	None
C115286	DTXSID2020268	Chlorendic acid	150	7	0	0	0	0	0	0	0	0.0214027	0	0	None	1000000	OT_ERa_EREGFP_0120	0	None
C115286	DTXSID2020268	Chlorendic acid	150	7	0	0	0	0	0	0	0	0.0214027	0	0	None	1000000	OT_ERa_EREGFP_0480	0	None
C115286	DTXSID2020268	Chlorendic acid	150	7	0	0	0	0	0	0	0	0.0214027	0	0	None	1000000	ATG_ERa_TRANS_up	0	None
C115286	DTXSID2020268	Chlorendic acid	150	7	0	0	0	0	0	0	0	0.0214027	0	0	None	1000000	ATG_ERE_CIS_up	0	None
C115286	DTXSID2020268	Chlorendic acid	150	7	0	0	0	0	0	0	0	0.0214027	0	0	None	1000000	TOX21_ERa_BLA_Agonist_ratio	0	None
C115286	DTXSID2020268	Chlorendic acid	150	7	0	0	0	0	0	0	0	0.0214027	0	0	None	1000000	TOX21_ERa_LUC_BG1_Agonist	0	None
C115286	DTXSID2020268	Chlorendic acid	150	7	0	0	0	0	0	0	0	0.0214027	0	0	None	1000000	ACEA_T47D_80hr_Positive	0	None
C115297	DTXSID1020560	Endosulfan	150	7	0.0741787	0.090473	0	0	0.0346183	0.0785995	0.0719488	0.111564	0.0295	0	None	4.19529	NVS_NR_bER	0	None
C115297	DTXSID1020560	Endosulfan	150	7	0.0741787	0.090473	0	0	0.0346183	0.0785995	0.0719488	0.111564	0.0295	0	None	4.19529	NVS_NR_hER	0	None
C115297	DTXSID1020560	Endosulfan	150	7	0.0741787	0.090473	0	0	0.0346183	0.0785995	0.0719488	0.111564	0.0295	0	None	4.19529	NVS_NR_mERa	0	None
C115297	DTXSID1020560	Endosulfan	150	7	0.0741787	0.090473	0	0	0.0346183	0.0785995	0.0719488	0.111564	0.0295	0	None	4.19529	OT_ER_ERaERa_0480	0	None
C115297	DTXSID1020560	Endosulfan	150	7	0.0741787	0.090473	0	0	0.0346183	0.0785995	0.0719488	0.111564	0.0295	0	None	4.19529	OT_ER_ERaERa_1440	0	None
C115297	DTXSID1020560	Endosulfan	150	7	0.0741787	0.090473	0	0	0.0346183	0.0785995	0.0719488	0.111564	0.0295	0	None	4.19529	OT_ER_ERaERb_0480	0	None
C115297	DTXSID1020560	Endosulfan	150	7	0.0741787	0.090473	0	0	0.0346183	0.0785995	0.0719488	0.111564	0.0295	0	None	4.19529	OT_ER_ERaERb_1440	0	None
C115297	DTXSID1020560	Endosulfan	150	7	0.0741787	0.090473	0	0	0.0346183	0.0785995	0.0719488	0.111564	0.0295	0	None	4.19529	OT_ER_ERbERb_0480	0.183653	None
C115297	DTXSID1020560	Endosulfan	150	7	0.0741787	0.090473	0	0	0.0346183	0.0785995	0.0719488	0.111564	0.0295	0	None	4.19529	OT_ER_ERbERb_1440	0	None
C115297	DTXSID1020560	Endosulfan	150	7	0.0741787	0.090473	0	0	0.0346183	0.0785995	0.0719488	0.111564	0.0295	0	None	4.19529	OT_ERa_EREGFP_0120	0	None
C115297	DTXSID1020560	Endosulfan	150	7	0.0741787	0.090473	0	0	0.0346183	0.0785995	0.0719488	0.111564	0.0295	0	None	4.19529	OT_ERa_EREGFP_0480	0	None
C115297	DTXSID1020560	Endosulfan	150	7	0.0741787	0.090473	0	0	0.0346183	0.0785995	0.0719488	0.111564	0.0295	0	None	4.19529	ATG_ERa_TRANS_up	0.395676	None
C115297	DTXSID1020560	Endosulfan	150	7	0.0741787	0.090473	0	0	0.0346183	0.0785995	0.0719488	0.111564	0.0295	0	None	4.19529	ATG_ERE_CIS_up	0.145804	None
C115297	DTXSID1020560	Endosulfan	150	7	0.0741787	0.090473	0	0	0.0346183	0.0785995	0.0719488	0.111564	0.0295	0	None	4.19529	TOX21_ERa_BLA_Agonist_ratio	0.220131	None
C115297	DTXSID1020560	Endosulfan	150	7	0.0741787	0.090473	0	0	0.0346183	0.0785995	0.0719488	0.111564	0.0295	0	None	4.19529	TOX21_ERa_LUC_BG1_Agonist	0.300825	None
C115297	DTXSID1020560	Endosulfan	150	7	0.0741787	0.090473	0	0	0.0346183	0.0785995	0.0719488	0.111564	0.0295	0	None	4.19529	ACEA_T47D_80hr_Positive	0	None
C115399	DTXSID6041682	Bromophenol blue	395	2	0	0	0	0	0	0.013319	0	0	0	0.0128	A18	20.8348	NVS_NR_bER	0	Pseudo
C115399	DTXSID6041682	Bromophenol blue	395	2	0	0	0	0	0	0.013319	0	0	0	0.0128	A18	20.8348	NVS_NR_hER	0	Pseudo
C115399	DTXSID6041682	Bromophenol blue	395	2	0	0	0	0	0	0.013319	0	0	0	0.0128	A18	20.8348	NVS_NR_mERa	0	Pseudo
C115399	DTXSID6041682	Bromophenol blue	395	2	0	0	0	0	0	0.013319	0	0	0	0.0128	A18	20.8348	OT_ER_ERaERa_0480	0	Pseudo
C115399	DTXSID6041682	Bromophenol blue	395	2	0	0	0	0	0	0.013319	0	0	0	0.0128	A18	20.8348	OT_ER_ERaERa_1440	0	Pseudo
C115399	DTXSID6041682	Bromophenol blue	395	2	0	0	0	0	0	0.013319	0	0	0	0.0128	A18	20.8348	OT_ER_ERaERb_0480	0.183338	Pseudo
C115399	DTXSID6041682	Bromophenol blue	395	2	0	0	0	0	0	0.013319	0	0	0	0.0128	A18	20.8348	OT_ER_ERaERb_1440	0	Pseudo
C115399	DTXSID6041682	Bromophenol blue	395	2	0	0	0	0	0	0.013319	0	0	0	0.0128	A18	20.8348	OT_ER_ERbERb_0480	0.217857	Pseudo
C115399	DTXSID6041682	Bromophenol blue	395	2	0	0	0	0	0	0.013319	0	0	0	0.0128	A18	20.8348	OT_ER_ERbERb_1440	0	Pseudo
C115399	DTXSID6041682	Bromophenol blue	395	2	0	0	0	0	0	0.013319	0	0	0	0.0128	A18	20.8348	OT_ERa_EREGFP_0120	0	Pseudo
C115399	DTXSID6041682	Bromophenol blue	395	2	0	0	0	0	0	0.013319	0	0	0	0.0128	A18	20.8348	OT_ERa_EREGFP_0480	0	Pseudo
C115399	DTXSID6041682	Bromophenol blue	395	2	0	0	0	0	0	0.013319	0	0	0	0.0128	A18	20.8348	ATG_ERa_TRANS_up	0	Pseudo
C115399	DTXSID6041682	Bromophenol blue	395	2	0	0	0	0	0	0.013319	0	0	0	0.0128	A18	20.8348	ATG_ERE_CIS_up	0	Pseudo
C115399	DTXSID6041682	Bromophenol blue	395	2	0	0	0	0	0	0.013319	0	0	0	0.0128	A18	20.8348	TOX21_ERa_BLA_Agonist_ratio	0	Pseudo
C115399	DTXSID6041682	Bromophenol blue	395	2	0	0	0	0	0	0.013319	0	0	0	0.0128	A18	20.8348	TOX21_ERa_LUC_BG1_Agonist	0.181768	Pseudo
C115399	DTXSID6041682	Bromophenol blue	395	2	0	0	0	0	0	0.013319	0	0	0	0.0128	A18	20.8348	ACEA_T47D_80hr_Positive	0	Pseudo
C115775	DTXSID2026943	Pentaerythritol	398	2	0.00207368	0.144178	0	1	0.0010967	0.0646215	0.111851	0.226046	0	1.77e-06	A2	3.15119	NVS_NR_bER	0	Pseudo
C115775	DTXSID2026943	Pentaerythritol	398	2	0.00207368	0.144178	0	1	0.0010967	0.0646215	0.111851	0.226046	0	1.77e-06	A2	3.15119	NVS_NR_hER	0.472217	Pseudo
C115775	DTXSID2026943	Pentaerythritol	398	2	0.00207368	0.144178	0	1	0.0010967	0.0646215	0.111851	0.226046	0	1.77e-06	A2	3.15119	NVS_NR_mERa	0	Pseudo
C115775	DTXSID2026943	Pentaerythritol	398	2	0.00207368	0.144178	0	1	0.0010967	0.0646215	0.111851	0.226046	0	1.77e-06	A2	3.15119	OT_ER_ERaERa_0480	0	Pseudo
C115775	DTXSID2026943	Pentaerythritol	398	2	0.00207368	0.144178	0	1	0.0010967	0.0646215	0.111851	0.226046	0	1.77e-06	A2	3.15119	OT_ER_ERaERa_1440	0	Pseudo
C115775	DTXSID2026943	Pentaerythritol	398	2	0.00207368	0.144178	0	1	0.0010967	0.0646215	0.111851	0.226046	0	1.77e-06	A2	3.15119	OT_ER_ERaERb_0480	0	Pseudo
C115775	DTXSID2026943	Pentaerythritol	398	2	0.00207368	0.144178	0	1	0.0010967	0.0646215	0.111851	0.226046	0	1.77e-06	A2	3.15119	OT_ER_ERaERb_1440	0	Pseudo
C115775	DTXSID2026943	Pentaerythritol	398	2	0.00207368	0.144178	0	1	0.0010967	0.0646215	0.111851	0.226046	0	1.77e-06	A2	3.15119	OT_ER_ERbERb_0480	0	Pseudo
C115775	DTXSID2026943	Pentaerythritol	398	2	0.00207368	0.144178	0	1	0.0010967	0.0646215	0.111851	0.226046	0	1.77e-06	A2	3.15119	OT_ER_ERbERb_1440	0	Pseudo
C115775	DTXSID2026943	Pentaerythritol	398	2	0.00207368	0.144178	0	1	0.0010967	0.0646215	0.111851	0.226046	0	1.77e-06	A2	3.15119	OT_ERa_EREGFP_0120	0	Pseudo
C115775	DTXSID2026943	Pentaerythritol	398	2	0.00207368	0.144178	0	1	0.0010967	0.0646215	0.111851	0.226046	0	1.77e-06	A2	3.15119	OT_ERa_EREGFP_0480	0	Pseudo
C115775	DTXSID2026943	Pentaerythritol	398	2	0.00207368	0.144178	0	1	0.0010967	0.0646215	0.111851	0.226046	0	1.77e-06	A2	3.15119	ATG_ERa_TRANS_up	0	Pseudo
C115775	DTXSID2026943	Pentaerythritol	398	2	0.00207368	0.144178	0	1	0.0010967	0.0646215	0.111851	0.226046	0	1.77e-06	A2	3.15119	ATG_ERE_CIS_up	0.125343	Pseudo
C115775	DTXSID2026943	Pentaerythritol	398	2	0.00207368	0.144178	0	1	0.0010967	0.0646215	0.111851	0.226046	0	1.77e-06	A2	3.15119	TOX21_ERa_BLA_Agonist_ratio	0	Pseudo
C115775	DTXSID2026943	Pentaerythritol	398	2	0.00207368	0.144178	0	1	0.0010967	0.0646215	0.111851	0.226046	0	1.77e-06	A2	3.15119	TOX21_ERa_LUC_BG1_Agonist	0	Pseudo
C115775	DTXSID2026943	Pentaerythritol	398	2	0.00207368	0.144178	0	1	0.0010967	0.0646215	0.111851	0.226046	0	1.77e-06	A2	3.15119	ACEA_T47D_80hr_Positive	0.147276	Pseudo
C115957	DTXSID7026946	Linalyl acetate	224	1	2.59773e-05	0.123069	0	1	0	0.000209794	0.115801	0.126301	0	0.000101	R3	13.4193	NVS_NR_bER	0.33558	Pseudo
C115957	DTXSID7026946	Linalyl acetate	224	1	2.59773e-05	0.123069	0	1	0	0.000209794	0.115801	0.126301	0	0.000101	R3	13.4193	NVS_NR_hER	0.474881	Pseudo
C115957	DTXSID7026946	Linalyl acetate	224	1	2.59773e-05	0.123069	0	1	0	0.000209794	0.115801	0.126301	0	0.000101	R3	13.4193	NVS_NR_mERa	0	Pseudo
C115957	DTXSID7026946	Linalyl acetate	224	1	2.59773e-05	0.123069	0	1	0	0.000209794	0.115801	0.126301	0	0.000101	R3	13.4193	OT_ER_ERaERa_0480	0	Pseudo
C115957	DTXSID7026946	Linalyl acetate	224	1	2.59773e-05	0.123069	0	1	0	0.000209794	0.115801	0.126301	0	0.000101	R3	13.4193	OT_ER_ERaERa_1440	0	Pseudo
C115957	DTXSID7026946	Linalyl acetate	224	1	2.59773e-05	0.123069	0	1	0	0.000209794	0.115801	0.126301	0	0.000101	R3	13.4193	OT_ER_ERaERb_0480	0	Pseudo
C115957	DTXSID7026946	Linalyl acetate	224	1	2.59773e-05	0.123069	0	1	0	0.000209794	0.115801	0.126301	0	0.000101	R3	13.4193	OT_ER_ERaERb_1440	0	Pseudo
C115957	DTXSID7026946	Linalyl acetate	224	1	2.59773e-05	0.123069	0	1	0	0.000209794	0.115801	0.126301	0	0.000101	R3	13.4193	OT_ER_ERbERb_0480	0	Pseudo
C115957	DTXSID7026946	Linalyl acetate	224	1	2.59773e-05	0.123069	0	1	0	0.000209794	0.115801	0.126301	0	0.000101	R3	13.4193	OT_ER_ERbERb_1440	0	Pseudo
C115957	DTXSID7026946	Linalyl acetate	224	1	2.59773e-05	0.123069	0	1	0	0.000209794	0.115801	0.126301	0	0.000101	R3	13.4193	OT_ERa_EREGFP_0120	0	Pseudo
C115957	DTXSID7026946	Linalyl acetate	224	1	2.59773e-05	0.123069	0	1	0	0.000209794	0.115801	0.126301	0	0.000101	R3	13.4193	OT_ERa_EREGFP_0480	0	Pseudo
C115957	DTXSID7026946	Linalyl acetate	224	1	2.59773e-05	0.123069	0	1	0	0.000209794	0.115801	0.126301	0	0.000101	R3	13.4193	ATG_ERa_TRANS_up	0	Pseudo
C115957	DTXSID7026946	Linalyl acetate	224	1	2.59773e-05	0.123069	0	1	0	0.000209794	0.115801	0.126301	0	0.000101	R3	13.4193	ATG_ERE_CIS_up	0	Pseudo
C115957	DTXSID7026946	Linalyl acetate	224	1	2.59773e-05	0.123069	0	1	0	0.000209794	0.115801	0.126301	0	0.000101	R3	13.4193	TOX21_ERa_BLA_Agonist_ratio	0	Pseudo
C115957	DTXSID7026946	Linalyl acetate	224	1	2.59773e-05	0.123069	0	1	0	0.000209794	0.115801	0.126301	0	0.000101	R3	13.4193	TOX21_ERa_LUC_BG1_Agonist	0	Pseudo
C115957	DTXSID7026946	Linalyl acetate	224	1	2.59773e-05	0.123069	0	1	0	0.000209794	0.115801	0.126301	0	0.000101	R3	13.4193	ACEA_T47D_80hr_Positive	0	Pseudo
C1166525	DTXSID0048189	Lauryl gallate	487	8	0.00109303	0.0528219	0	0	0	0.00626728	0.0417578	0.068968	5.27e-05	0.0773	None	15.4569	NVS_NR_bER	0	None
C1166525	DTXSID0048189	Lauryl gallate	487	8	0.00109303	0.0528219	0	0	0	0.00626728	0.0417578	0.068968	5.27e-05	0.0773	None	15.4569	NVS_NR_hER	0	None
C1166525	DTXSID0048189	Lauryl gallate	487	8	0.00109303	0.0528219	0	0	0	0.00626728	0.0417578	0.068968	5.27e-05	0.0773	None	15.4569	NVS_NR_mERa	0.368647	None
C1166525	DTXSID0048189	Lauryl gallate	487	8	0.00109303	0.0528219	0	0	0	0.00626728	0.0417578	0.068968	5.27e-05	0.0773	None	15.4569	OT_ER_ERaERa_0480	0	None
C1166525	DTXSID0048189	Lauryl gallate	487	8	0.00109303	0.0528219	0	0	0	0.00626728	0.0417578	0.068968	5.27e-05	0.0773	None	15.4569	OT_ER_ERaERa_1440	0	None
C1166525	DTXSID0048189	Lauryl gallate	487	8	0.00109303	0.0528219	0	0	0	0.00626728	0.0417578	0.068968	5.27e-05	0.0773	None	15.4569	OT_ER_ERaERb_0480	0.442206	None
C1166525	DTXSID0048189	Lauryl gallate	487	8	0.00109303	0.0528219	0	0	0	0.00626728	0.0417578	0.068968	5.27e-05	0.0773	None	15.4569	OT_ER_ERaERb_1440	0	None
C1166525	DTXSID0048189	Lauryl gallate	487	8	0.00109303	0.0528219	0	0	0	0.00626728	0.0417578	0.068968	5.27e-05	0.0773	None	15.4569	OT_ER_ERbERb_0480	0	None
C1166525	DTXSID0048189	Lauryl gallate	487	8	0.00109303	0.0528219	0	0	0	0.00626728	0.0417578	0.068968	5.27e-05	0.0773	None	15.4569	OT_ER_ERbERb_1440	0	None
C1166525	DTXSID0048189	Lauryl gallate	487	8	0.00109303	0.0528219	0	0	0	0.00626728	0.0417578	0.068968	5.27e-05	0.0773	None	15.4569	OT_ERa_EREGFP_0120	0.227527	None
C1166525	DTXSID0048189	Lauryl gallate	487	8	0.00109303	0.0528219	0	0	0	0.00626728	0.0417578	0.068968	5.27e-05	0.0773	None	15.4569	OT_ERa_EREGFP_0480	0	None
C1166525	DTXSID0048189	Lauryl gallate	487	8	0.00109303	0.0528219	0	0	0	0.00626728	0.0417578	0.068968	5.27e-05	0.0773	None	15.4569	ATG_ERa_TRANS_up	0.231012	None
C1166525	DTXSID0048189	Lauryl gallate	487	8	0.00109303	0.0528219	0	0	0	0.00626728	0.0417578	0.068968	5.27e-05	0.0773	None	15.4569	ATG_ERE_CIS_up	0	None
C1166525	DTXSID0048189	Lauryl gallate	487	8	0.00109303	0.0528219	0	0	0	0.00626728	0.0417578	0.068968	5.27e-05	0.0773	None	15.4569	TOX21_ERa_BLA_Agonist_ratio	0.329125	None
C1166525	DTXSID0048189	Lauryl gallate	487	8	0.00109303	0.0528219	0	0	0	0.00626728	0.0417578	0.068968	5.27e-05	0.0773	None	15.4569	TOX21_ERa_LUC_BG1_Agonist	0	None
C1166525	DTXSID0048189	Lauryl gallate	487	8	0.00109303	0.0528219	0	0	0	0.00626728	0.0417578	0.068968	5.27e-05	0.0773	None	15.4569	ACEA_T47D_80hr_Positive	0	None
C117395	DTXSID4021218	Quercetin	418	14	0.124805	0.205366	1	1	0.113853	0.134807	0.180576	0.24164	0.101	0	Agonist	18.0042	NVS_NR_bER	0	Agonist
C117395	DTXSID4021218	Quercetin	418	14	0.124805	0.205366	1	1	0.113853	0.134807	0.180576	0.24164	0.101	0	Agonist	18.0042	NVS_NR_hER	0	Agonist
C117395	DTXSID4021218	Quercetin	418	14	0.124805	0.205366	1	1	0.113853	0.134807	0.180576	0.24164	0.101	0	Agonist	18.0042	NVS_NR_mERa	0	Agonist
C117395	DTXSID4021218	Quercetin	418	14	0.124805	0.205366	1	1	0.113853	0.134807	0.180576	0.24164	0.101	0	Agonist	18.0042	OT_ER_ERaERa_0480	0	Agonist
C117395	DTXSID4021218	Quercetin	418	14	0.124805	0.205366	1	1	0.113853	0.134807	0.180576	0.24164	0.101	0	Agonist	18.0042	OT_ER_ERaERa_1440	0	Agonist
C117395	DTXSID4021218	Quercetin	418	14	0.124805	0.205366	1	1	0.113853	0.134807	0.180576	0.24164	0.101	0	Agonist	18.0042	OT_ER_ERaERb_0480	0	Agonist
C117395	DTXSID4021218	Quercetin	418	14	0.124805	0.205366	1	1	0.113853	0.134807	0.180576	0.24164	0.101	0	Agonist	18.0042	OT_ER_ERaERb_1440	0.319808	Agonist
C117395	DTXSID4021218	Quercetin	418	14	0.124805	0.205366	1	1	0.113853	0.134807	0.180576	0.24164	0.101	0	Agonist	18.0042	OT_ER_ERbERb_0480	0	Agonist
C117395	DTXSID4021218	Quercetin	418	14	0.124805	0.205366	1	1	0.113853	0.134807	0.180576	0.24164	0.101	0	Agonist	18.0042	OT_ER_ERbERb_1440	0.475769	Agonist
C117395	DTXSID4021218	Quercetin	418	14	0.124805	0.205366	1	1	0.113853	0.134807	0.180576	0.24164	0.101	0	Agonist	18.0042	OT_ERa_EREGFP_0120	0.136365	Agonist
C117395	DTXSID4021218	Quercetin	418	14	0.124805	0.205366	1	1	0.113853	0.134807	0.180576	0.24164	0.101	0	Agonist	18.0042	OT_ERa_EREGFP_0480	0	Agonist
C117395	DTXSID4021218	Quercetin	418	14	0.124805	0.205366	1	1	0.113853	0.134807	0.180576	0.24164	0.101	0	Agonist	18.0042	ATG_ERa_TRANS_up	0.515319	Agonist
C117395	DTXSID4021218	Quercetin	418	14	0.124805	0.205366	1	1	0.113853	0.134807	0.180576	0.24164	0.101	0	Agonist	18.0042	ATG_ERE_CIS_up	0.33758	Agonist
C117395	DTXSID4021218	Quercetin	418	14	0.124805	0.205366	1	1	0.113853	0.134807	0.180576	0.24164	0.101	0	Agonist	18.0042	TOX21_ERa_BLA_Agonist_ratio	0.341581	Agonist
C117395	DTXSID4021218	Quercetin	418	14	0.124805	0.205366	1	1	0.113853	0.134807	0.180576	0.24164	0.101	0	Agonist	18.0042	TOX21_ERa_LUC_BG1_Agonist	0.308054	Agonist
C117395	DTXSID4021218	Quercetin	418	14	0.124805	0.205366	1	1	0.113853	0.134807	0.180576	0.24164	0.101	0	Agonist	18.0042	ACEA_T47D_80hr_Positive	0.318304	Agonist
C117428225	DTXSID9047542	Picoxystrobin	420	7	0	0.0477096	0	0	0	0.0145	0.0304894	0.0625398	0	0.00033	None	10.4688	NVS_NR_bER	0	None
C117428225	DTXSID9047542	Picoxystrobin	420	7	0	0.0477096	0	0	0	0.0145	0.0304894	0.0625398	0	0.00033	None	10.4688	NVS_NR_hER	0	None
C117428225	DTXSID9047542	Picoxystrobin	420	7	0	0.0477096	0	0	0	0.0145	0.0304894	0.0625398	0	0.00033	None	10.4688	NVS_NR_mERa	0	None
C117428225	DTXSID9047542	Picoxystrobin	420	7	0	0.0477096	0	0	0	0.0145	0.0304894	0.0625398	0	0.00033	None	10.4688	OT_ER_ERaERa_0480	0	None
C117428225	DTXSID9047542	Picoxystrobin	420	7	0	0.0477096	0	0	0	0.0145	0.0304894	0.0625398	0	0.00033	None	10.4688	OT_ER_ERaERa_1440	0	None
C117428225	DTXSID9047542	Picoxystrobin	420	7	0	0.0477096	0	0	0	0.0145	0.0304894	0.0625398	0	0.00033	None	10.4688	OT_ER_ERaERb_0480	0	None
C117428225	DTXSID9047542	Picoxystrobin	420	7	0	0.0477096	0	0	0	0.0145	0.0304894	0.0625398	0	0.00033	None	10.4688	OT_ER_ERaERb_1440	0	None
C117428225	DTXSID9047542	Picoxystrobin	420	7	0	0.0477096	0	0	0	0.0145	0.0304894	0.0625398	0	0.00033	None	10.4688	OT_ER_ERbERb_0480	0	None
C117428225	DTXSID9047542	Picoxystrobin	420	7	0	0.0477096	0	0	0	0.0145	0.0304894	0.0625398	0	0.00033	None	10.4688	OT_ER_ERbERb_1440	0	None
C117428225	DTXSID9047542	Picoxystrobin	420	7	0	0.0477096	0	0	0	0.0145	0.0304894	0.0625398	0	0.00033	None	10.4688	OT_ERa_EREGFP_0120	0	None
C117428225	DTXSID9047542	Picoxystrobin	420	7	0	0.0477096	0	0	0	0.0145	0.0304894	0.0625398	0	0.00033	None	10.4688	OT_ERa_EREGFP_0480	0	None
C117428225	DTXSID9047542	Picoxystrobin	420	7	0	0.0477096	0	0	0	0.0145	0.0304894	0.0625398	0	0.00033	None	10.4688	ATG_ERa_TRANS_up	0	None
C117428225	DTXSID9047542	Picoxystrobin	420	7	0	0.0477096	0	0	0	0.0145	0.0304894	0.0625398	0	0.00033	None	10.4688	ATG_ERE_CIS_up	0	None
C117428225	DTXSID9047542	Picoxystrobin	420	7	0	0.0477096	0	0	0	0.0145	0.0304894	0.0625398	0	0.00033	None	10.4688	TOX21_ERa_BLA_Agonist_ratio	0	None
C117428225	DTXSID9047542	Picoxystrobin	420	7	0	0.0477096	0	0	0	0.0145	0.0304894	0.0625398	0	0.00033	None	10.4688	TOX21_ERa_LUC_BG1_Agonist	0	None
C117428225	DTXSID9047542	Picoxystrobin	420	7	0	0.0477096	0	0	0	0.0145	0.0304894	0.0625398	0	0.00033	None	10.4688	ACEA_T47D_80hr_Positive	0.322337	None
C117718602	DTXSID1032488	Thiazopyr	420	7	0.00885699	0.12466	0	1	0.00489845	0.0105245	0.102565	0.138705	0.00886	0	None	18.4076	NVS_NR_bER	0	None
C117718602	DTXSID1032488	Thiazopyr	420	7	0.00885699	0.12466	0	1	0.00489845	0.0105245	0.102565	0.138705	0.00886	0	None	18.4076	NVS_NR_hER	0	None
C117718602	DTXSID1032488	Thiazopyr	420	7	0.00885699	0.12466	0	1	0.00489845	0.0105245	0.102565	0.138705	0.00886	0	None	18.4076	NVS_NR_mERa	0	None
C117718602	DTXSID1032488	Thiazopyr	420	7	0.00885699	0.12466	0	1	0.00489845	0.0105245	0.102565	0.138705	0.00886	0	None	18.4076	OT_ER_ERaERa_0480	0	None
C117718602	DTXSID1032488	Thiazopyr	420	7	0.00885699	0.12466	0	1	0.00489845	0.0105245	0.102565	0.138705	0.00886	0	None	18.4076	OT_ER_ERaERa_1440	0	None
C117718602	DTXSID1032488	Thiazopyr	420	7	0.00885699	0.12466	0	1	0.00489845	0.0105245	0.102565	0.138705	0.00886	0	None	18.4076	OT_ER_ERaERb_0480	0.229183	None
C117718602	DTXSID1032488	Thiazopyr	420	7	0.00885699	0.12466	0	1	0.00489845	0.0105245	0.102565	0.138705	0.00886	0	None	18.4076	OT_ER_ERaERb_1440	0	None
C117718602	DTXSID1032488	Thiazopyr	420	7	0.00885699	0.12466	0	1	0.00489845	0.0105245	0.102565	0.138705	0.00886	0	None	18.4076	OT_ER_ERbERb_0480	0.165975	None
C117718602	DTXSID1032488	Thiazopyr	420	7	0.00885699	0.12466	0	1	0.00489845	0.0105245	0.102565	0.138705	0.00886	0	None	18.4076	OT_ER_ERbERb_1440	0	None
C117718602	DTXSID1032488	Thiazopyr	420	7	0.00885699	0.12466	0	1	0.00489845	0.0105245	0.102565	0.138705	0.00886	0	None	18.4076	OT_ERa_EREGFP_0120	0	None
C117718602	DTXSID1032488	Thiazopyr	420	7	0.00885699	0.12466	0	1	0.00489845	0.0105245	0.102565	0.138705	0.00886	0	None	18.4076	OT_ERa_EREGFP_0480	0	None
C117718602	DTXSID1032488	Thiazopyr	420	7	0.00885699	0.12466	0	1	0.00489845	0.0105245	0.102565	0.138705	0.00886	0	None	18.4076	ATG_ERa_TRANS_up	0.545188	None
C117718602	DTXSID1032488	Thiazopyr	420	7	0.00885699	0.12466	0	1	0.00489845	0.0105245	0.102565	0.138705	0.00886	0	None	18.4076	ATG_ERE_CIS_up	0.0813044	None
C117718602	DTXSID1032488	Thiazopyr	420	7	0.00885699	0.12466	0	1	0.00489845	0.0105245	0.102565	0.138705	0.00886	0	None	18.4076	TOX21_ERa_BLA_Agonist_ratio	0	None
C117718602	DTXSID1032488	Thiazopyr	420	7	0.00885699	0.12466	0	1	0.00489845	0.0105245	0.102565	0.138705	0.00886	0	None	18.4076	TOX21_ERa_LUC_BG1_Agonist	0	None
C117718602	DTXSID1032488	Thiazopyr	420	7	0.00885699	0.12466	0	1	0.00489845	0.0105245	0.102565	0.138705	0.00886	0	None	18.4076	ACEA_T47D_80hr_Positive	0	None
C117793	DTXSID6020068	2-Aminoanthraquinone	421	2	0.0453305	0.101379	0	1	0.0348249	0.0654736	0.0879143	0.116841	0.0453	0	R6	6.59043	NVS_NR_bER	0	Pseudo
C117793	DTXSID6020068	2-Aminoanthraquinone	421	2	0.0453305	0.101379	0	1	0.0348249	0.0654736	0.0879143	0.116841	0.0453	0	R6	6.59043	NVS_NR_hER	0	Pseudo
C117793	DTXSID6020068	2-Aminoanthraquinone	421	2	0.0453305	0.101379	0	1	0.0348249	0.0654736	0.0879143	0.116841	0.0453	0	R6	6.59043	NVS_NR_mERa	0	Pseudo
C117793	DTXSID6020068	2-Aminoanthraquinone	421	2	0.0453305	0.101379	0	1	0.0348249	0.0654736	0.0879143	0.116841	0.0453	0	R6	6.59043	OT_ER_ERaERa_0480	0	Pseudo
C117793	DTXSID6020068	2-Aminoanthraquinone	421	2	0.0453305	0.101379	0	1	0.0348249	0.0654736	0.0879143	0.116841	0.0453	0	R6	6.59043	OT_ER_ERaERa_1440	0	Pseudo
C117793	DTXSID6020068	2-Aminoanthraquinone	421	2	0.0453305	0.101379	0	1	0.0348249	0.0654736	0.0879143	0.116841	0.0453	0	R6	6.59043	OT_ER_ERaERb_0480	0	Pseudo
C117793	DTXSID6020068	2-Aminoanthraquinone	421	2	0.0453305	0.101379	0	1	0.0348249	0.0654736	0.0879143	0.116841	0.0453	0	R6	6.59043	OT_ER_ERaERb_1440	0	Pseudo
C117793	DTXSID6020068	2-Aminoanthraquinone	421	2	0.0453305	0.101379	0	1	0.0348249	0.0654736	0.0879143	0.116841	0.0453	0	R6	6.59043	OT_ER_ERbERb_0480	0	Pseudo
C117793	DTXSID6020068	2-Aminoanthraquinone	421	2	0.0453305	0.101379	0	1	0.0348249	0.0654736	0.0879143	0.116841	0.0453	0	R6	6.59043	OT_ER_ERbERb_1440	0	Pseudo
C117793	DTXSID6020068	2-Aminoanthraquinone	421	2	0.0453305	0.101379	0	1	0.0348249	0.0654736	0.0879143	0.116841	0.0453	0	R6	6.59043	OT_ERa_EREGFP_0120	0	Pseudo
C117793	DTXSID6020068	2-Aminoanthraquinone	421	2	0.0453305	0.101379	0	1	0.0348249	0.0654736	0.0879143	0.116841	0.0453	0	R6	6.59043	OT_ERa_EREGFP_0480	0	Pseudo
C117793	DTXSID6020068	2-Aminoanthraquinone	421	2	0.0453305	0.101379	0	1	0.0348249	0.0654736	0.0879143	0.116841	0.0453	0	R6	6.59043	ATG_ERa_TRANS_up	0.44337	Pseudo
C117793	DTXSID6020068	2-Aminoanthraquinone	421	2	0.0453305	0.101379	0	1	0.0348249	0.0654736	0.0879143	0.116841	0.0453	0	R6	6.59043	ATG_ERE_CIS_up	0.209628	Pseudo
C117793	DTXSID6020068	2-Aminoanthraquinone	421	2	0.0453305	0.101379	0	1	0.0348249	0.0654736	0.0879143	0.116841	0.0453	0	R6	6.59043	TOX21_ERa_BLA_Agonist_ratio	0	Pseudo
C117793	DTXSID6020068	2-Aminoanthraquinone	421	2	0.0453305	0.101379	0	1	0.0348249	0.0654736	0.0879143	0.116841	0.0453	0	R6	6.59043	TOX21_ERa_LUC_BG1_Agonist	0.274353	Pseudo
C117793	DTXSID6020068	2-Aminoanthraquinone	421	2	0.0453305	0.101379	0	1	0.0348249	0.0654736	0.0879143	0.116841	0.0453	0	R6	6.59043	ACEA_T47D_80hr_Positive	0	Pseudo
C117840	DTXSID1021956	Di-n-octyl phthalate	425	13	0	0.0270703	0	0	0	0.0137795	0.0206677	0.033919	0	0	None	1000000	NVS_NR_bER	0	None
C117840	DTXSID1021956	Di-n-octyl phthalate	425	13	0	0.0270703	0	0	0	0.0137795	0.0206677	0.033919	0	0	None	1000000	NVS_NR_hER	0	None
C117840	DTXSID1021956	Di-n-octyl phthalate	425	13	0	0.0270703	0	0	0	0.0137795	0.0206677	0.033919	0	0	None	1000000	NVS_NR_mERa	0	None
C117840	DTXSID1021956	Di-n-octyl phthalate	425	13	0	0.0270703	0	0	0	0.0137795	0.0206677	0.033919	0	0	None	1000000	OT_ER_ERaERa_0480	0	None
C117840	DTXSID1021956	Di-n-octyl phthalate	425	13	0	0.0270703	0	0	0	0.0137795	0.0206677	0.033919	0	0	None	1000000	OT_ER_ERaERa_1440	0	None
C117840	DTXSID1021956	Di-n-octyl phthalate	425	13	0	0.0270703	0	0	0	0.0137795	0.0206677	0.033919	0	0	None	1000000	OT_ER_ERaERb_0480	0	None
C117840	DTXSID1021956	Di-n-octyl phthalate	425	13	0	0.0270703	0	0	0	0.0137795	0.0206677	0.033919	0	0	None	1000000	OT_ER_ERaERb_1440	0	None
C117840	DTXSID1021956	Di-n-octyl phthalate	425	13	0	0.0270703	0	0	0	0.0137795	0.0206677	0.033919	0	0	None	1000000	OT_ER_ERbERb_0480	0	None
C117840	DTXSID1021956	Di-n-octyl phthalate	425	13	0	0.0270703	0	0	0	0.0137795	0.0206677	0.033919	0	0	None	1000000	OT_ER_ERbERb_1440	0	None
C117840	DTXSID1021956	Di-n-octyl phthalate	425	13	0	0.0270703	0	0	0	0.0137795	0.0206677	0.033919	0	0	None	1000000	OT_ERa_EREGFP_0120	0	None
C117840	DTXSID1021956	Di-n-octyl phthalate	425	13	0	0.0270703	0	0	0	0.0137795	0.0206677	0.033919	0	0	None	1000000	OT_ERa_EREGFP_0480	0	None
C117840	DTXSID1021956	Di-n-octyl phthalate	425	13	0	0.0270703	0	0	0	0.0137795	0.0206677	0.033919	0	0	None	1000000	ATG_ERa_TRANS_up	0	None
C117840	DTXSID1021956	Di-n-octyl phthalate	425	13	0	0.0270703	0	0	0	0.0137795	0.0206677	0.033919	0	0	None	1000000	ATG_ERE_CIS_up	0	None
C117840	DTXSID1021956	Di-n-octyl phthalate	425	13	0	0.0270703	0	0	0	0.0137795	0.0206677	0.033919	0	0	None	1000000	TOX21_ERa_BLA_Agonist_ratio	0	None
C117840	DTXSID1021956	Di-n-octyl phthalate	425	13	0	0.0270703	0	0	0	0.0137795	0.0206677	0.033919	0	0	None	1000000	TOX21_ERa_LUC_BG1_Agonist	0	None
C117840	DTXSID1021956	Di-n-octyl phthalate	425	13	0	0.0270703	0	0	0	0.0137795	0.0206677	0.033919	0	0	None	1000000	ACEA_T47D_80hr_Positive	0.182893	None
C118796	DTXSID6021959	2,4,6-Tribromophenol	239	7	0	0.040281	0	0	0	7.39818e-05	0	0.0582897	0	0	None	9.17669	NVS_NR_bER	0	None
C118796	DTXSID6021959	2,4,6-Tribromophenol	239	7	0	0.040281	0	0	0	7.39818e-05	0	0.0582897	0	0	None	9.17669	NVS_NR_hER	0	None
C118796	DTXSID6021959	2,4,6-Tribromophenol	239	7	0	0.040281	0	0	0	7.39818e-05	0	0.0582897	0	0	None	9.17669	NVS_NR_mERa	0	None
C118796	DTXSID6021959	2,4,6-Tribromophenol	239	7	0	0.040281	0	0	0	7.39818e-05	0	0.0582897	0	0	None	9.17669	OT_ER_ERaERa_0480	0	None
C118796	DTXSID6021959	2,4,6-Tribromophenol	239	7	0	0.040281	0	0	0	7.39818e-05	0	0.0582897	0	0	None	9.17669	OT_ER_ERaERa_1440	0	None
C118796	DTXSID6021959	2,4,6-Tribromophenol	239	7	0	0.040281	0	0	0	7.39818e-05	0	0.0582897	0	0	None	9.17669	OT_ER_ERaERb_0480	0	None
C118796	DTXSID6021959	2,4,6-Tribromophenol	239	7	0	0.040281	0	0	0	7.39818e-05	0	0.0582897	0	0	None	9.17669	OT_ER_ERaERb_1440	0	None
C118796	DTXSID6021959	2,4,6-Tribromophenol	239	7	0	0.040281	0	0	0	7.39818e-05	0	0.0582897	0	0	None	9.17669	OT_ER_ERbERb_0480	0	None
C118796	DTXSID6021959	2,4,6-Tribromophenol	239	7	0	0.040281	0	0	0	7.39818e-05	0	0.0582897	0	0	None	9.17669	OT_ER_ERbERb_1440	0	None
C118796	DTXSID6021959	2,4,6-Tribromophenol	239	7	0	0.040281	0	0	0	7.39818e-05	0	0.0582897	0	0	None	9.17669	OT_ERa_EREGFP_0120	0	None
C118796	DTXSID6021959	2,4,6-Tribromophenol	239	7	0	0.040281	0	0	0	7.39818e-05	0	0.0582897	0	0	None	9.17669	OT_ERa_EREGFP_0480	0	None
C118796	DTXSID6021959	2,4,6-Tribromophenol	239	7	0	0.040281	0	0	0	7.39818e-05	0	0.0582897	0	0	None	9.17669	ATG_ERa_TRANS_up	0.176165	None
C118796	DTXSID6021959	2,4,6-Tribromophenol	239	7	0	0.040281	0	0	0	7.39818e-05	0	0.0582897	0	0	None	9.17669	ATG_ERE_CIS_up	0.100104	None
C118796	DTXSID6021959	2,4,6-Tribromophenol	239	7	0	0.040281	0	0	0	7.39818e-05	0	0.0582897	0	0	None	9.17669	TOX21_ERa_BLA_Agonist_ratio	0	None
C118796	DTXSID6021959	2,4,6-Tribromophenol	239	7	0	0.040281	0	0	0	7.39818e-05	0	0.0582897	0	0	None	9.17669	TOX21_ERa_LUC_BG1_Agonist	0	None
C118796	DTXSID6021959	2,4,6-Tribromophenol	239	7	0	0.040281	0	0	0	7.39818e-05	0	0.0582897	0	0	None	9.17669	ACEA_T47D_80hr_Positive	0	None
C119073	DTXSID1047497	Octyl decyl phthalate	425	13	0	0	0	0	0	7.1591e-05	0	0.0430492	0	0	None	1000000	NVS_NR_bER	0	None
C119073	DTXSID1047497	Octyl decyl phthalate	425	13	0	0	0	0	0	7.1591e-05	0	0.0430492	0	0	None	1000000	NVS_NR_hER	0	None
C119073	DTXSID1047497	Octyl decyl phthalate	425	13	0	0	0	0	0	7.1591e-05	0	0.0430492	0	0	None	1000000	NVS_NR_mERa	0	None
C119073	DTXSID1047497	Octyl decyl phthalate	425	13	0	0	0	0	0	7.1591e-05	0	0.0430492	0	0	None	1000000	OT_ER_ERaERa_0480	0	None
C119073	DTXSID1047497	Octyl decyl phthalate	425	13	0	0	0	0	0	7.1591e-05	0	0.0430492	0	0	None	1000000	OT_ER_ERaERa_1440	0	None
C119073	DTXSID1047497	Octyl decyl phthalate	425	13	0	0	0	0	0	7.1591e-05	0	0.0430492	0	0	None	1000000	OT_ER_ERaERb_0480	0	None
C119073	DTXSID1047497	Octyl decyl phthalate	425	13	0	0	0	0	0	7.1591e-05	0	0.0430492	0	0	None	1000000	OT_ER_ERaERb_1440	0	None
C119073	DTXSID1047497	Octyl decyl phthalate	425	13	0	0	0	0	0	7.1591e-05	0	0.0430492	0	0	None	1000000	OT_ER_ERbERb_0480	0	None
C119073	DTXSID1047497	Octyl decyl phthalate	425	13	0	0	0	0	0	7.1591e-05	0	0.0430492	0	0	None	1000000	OT_ER_ERbERb_1440	0	None
C119073	DTXSID1047497	Octyl decyl phthalate	425	13	0	0	0	0	0	7.1591e-05	0	0.0430492	0	0	None	1000000	OT_ERa_EREGFP_0120	0	None
C119073	DTXSID1047497	Octyl decyl phthalate	425	13	0	0	0	0	0	7.1591e-05	0	0.0430492	0	0	None	1000000	OT_ERa_EREGFP_0480	0	None
C119073	DTXSID1047497	Octyl decyl phthalate	425	13	0	0	0	0	0	7.1591e-05	0	0.0430492	0	0	None	1000000	ATG_ERa_TRANS_up	0	None
C119073	DTXSID1047497	Octyl decyl phthalate	425	13	0	0	0	0	0	7.1591e-05	0	0.0430492	0	0	None	1000000	ATG_ERE_CIS_up	0	None
C119073	DTXSID1047497	Octyl decyl phthalate	425	13	0	0	0	0	0	7.1591e-05	0	0.0430492	0	0	None	1000000	TOX21_ERa_BLA_Agonist_ratio	0	None
C119073	DTXSID1047497	Octyl decyl phthalate	425	13	0	0	0	0	0	7.1591e-05	0	0.0430492	0	0	None	1000000	TOX21_ERa_LUC_BG1_Agonist	0	None
C119073	DTXSID1047497	Octyl decyl phthalate	425	13	0	0	0	0	0	7.1591e-05	0	0.0430492	0	0	None	1000000	ACEA_T47D_80hr_Positive	0	None
C119619	DTXSID0021961	Benzophenone	450	2	0.0300689	0.130604	0	1	0.0112386	0.0353049	0.0908267	0.155053	0.04	0	None	48.9097	NVS_NR_bER	0	None
C119619	DTXSID0021961	Benzophenone	450	2	0.0300689	0.130604	0	1	0.0112386	0.0353049	0.0908267	0.155053	0.04	0	None	48.9097	NVS_NR_hER	0	None
C119619	DTXSID0021961	Benzophenone	450	2	0.0300689	0.130604	0	1	0.0112386	0.0353049	0.0908267	0.155053	0.04	0	None	48.9097	NVS_NR_mERa	0.193685	None
C119619	DTXSID0021961	Benzophenone	450	2	0.0300689	0.130604	0	1	0.0112386	0.0353049	0.0908267	0.155053	0.04	0	None	48.9097	OT_ER_ERaERa_0480	0.118438	None
C119619	DTXSID0021961	Benzophenone	450	2	0.0300689	0.130604	0	1	0.0112386	0.0353049	0.0908267	0.155053	0.04	0	None	48.9097	OT_ER_ERaERa_1440	0	None
C119619	DTXSID0021961	Benzophenone	450	2	0.0300689	0.130604	0	1	0.0112386	0.0353049	0.0908267	0.155053	0.04	0	None	48.9097	OT_ER_ERaERb_0480	0.346657	None
C119619	DTXSID0021961	Benzophenone	450	2	0.0300689	0.130604	0	1	0.0112386	0.0353049	0.0908267	0.155053	0.04	0	None	48.9097	OT_ER_ERaERb_1440	0.199345	None
C119619	DTXSID0021961	Benzophenone	450	2	0.0300689	0.130604	0	1	0.0112386	0.0353049	0.0908267	0.155053	0.04	0	None	48.9097	OT_ER_ERbERb_0480	0.265791	None
C119619	DTXSID0021961	Benzophenone	450	2	0.0300689	0.130604	0	1	0.0112386	0.0353049	0.0908267	0.155053	0.04	0	None	48.9097	OT_ER_ERbERb_1440	0	None
C119619	DTXSID0021961	Benzophenone	450	2	0.0300689	0.130604	0	1	0.0112386	0.0353049	0.0908267	0.155053	0.04	0	None	48.9097	OT_ERa_EREGFP_0120	0	None
C119619	DTXSID0021961	Benzophenone	450	2	0.0300689	0.130604	0	1	0.0112386	0.0353049	0.0908267	0.155053	0.04	0	None	48.9097	OT_ERa_EREGFP_0480	0	None
C119619	DTXSID0021961	Benzophenone	450	2	0.0300689	0.130604	0	1	0.0112386	0.0353049	0.0908267	0.155053	0.04	0	None	48.9097	ATG_ERa_TRANS_up	0.460986	None
C119619	DTXSID0021961	Benzophenone	450	2	0.0300689	0.130604	0	1	0.0112386	0.0353049	0.0908267	0.155053	0.04	0	None	48.9097	ATG_ERE_CIS_up	0.185244	None
C119619	DTXSID0021961	Benzophenone	450	2	0.0300689	0.130604	0	1	0.0112386	0.0353049	0.0908267	0.155053	0.04	0	None	48.9097	TOX21_ERa_BLA_Agonist_ratio	0	None
C119619	DTXSID0021961	Benzophenone	450	2	0.0300689	0.130604	0	1	0.0112386	0.0353049	0.0908267	0.155053	0.04	0	None	48.9097	TOX21_ERa_LUC_BG1_Agonist	0	None
C119619	DTXSID0021961	Benzophenone	450	2	0.0300689	0.130604	0	1	0.0112386	0.0353049	0.0908267	0.155053	0.04	0	None	48.9097	ACEA_T47D_80hr_Positive	0	None
C119937	DTXSID5024059	3,3'-Dimethylbenzidine	95	17	0.139209	0.180894	1	1	0.116306	0.153176	0.14853	0.210559	0.139	0	Agonist	38.0266	NVS_NR_bER	0	Agonist
C119937	DTXSID5024059	3,3'-Dimethylbenzidine	95	17	0.139209	0.180894	1	1	0.116306	0.153176	0.14853	0.210559	0.139	0	Agonist	38.0266	NVS_NR_hER	0	Agonist
C119937	DTXSID5024059	3,3'-Dimethylbenzidine	95	17	0.139209	0.180894	1	1	0.116306	0.153176	0.14853	0.210559	0.139	0	Agonist	38.0266	NVS_NR_mERa	0	Agonist
C119937	DTXSID5024059	3,3'-Dimethylbenzidine	95	17	0.139209	0.180894	1	1	0.116306	0.153176	0.14853	0.210559	0.139	0	Agonist	38.0266	OT_ER_ERaERa_0480	0	Agonist
C119937	DTXSID5024059	3,3'-Dimethylbenzidine	95	17	0.139209	0.180894	1	1	0.116306	0.153176	0.14853	0.210559	0.139	0	Agonist	38.0266	OT_ER_ERaERa_1440	0	Agonist
C119937	DTXSID5024059	3,3'-Dimethylbenzidine	95	17	0.139209	0.180894	1	1	0.116306	0.153176	0.14853	0.210559	0.139	0	Agonist	38.0266	OT_ER_ERaERb_0480	0.266719	Agonist
C119937	DTXSID5024059	3,3'-Dimethylbenzidine	95	17	0.139209	0.180894	1	1	0.116306	0.153176	0.14853	0.210559	0.139	0	Agonist	38.0266	OT_ER_ERaERb_1440	0	Agonist
C119937	DTXSID5024059	3,3'-Dimethylbenzidine	95	17	0.139209	0.180894	1	1	0.116306	0.153176	0.14853	0.210559	0.139	0	Agonist	38.0266	OT_ER_ERbERb_0480	0.211428	Agonist
C119937	DTXSID5024059	3,3'-Dimethylbenzidine	95	17	0.139209	0.180894	1	1	0.116306	0.153176	0.14853	0.210559	0.139	0	Agonist	38.0266	OT_ER_ERbERb_1440	0	Agonist
C119937	DTXSID5024059	3,3'-Dimethylbenzidine	95	17	0.139209	0.180894	1	1	0.116306	0.153176	0.14853	0.210559	0.139	0	Agonist	38.0266	OT_ERa_EREGFP_0120	0.182814	Agonist
C119937	DTXSID5024059	3,3'-Dimethylbenzidine	95	17	0.139209	0.180894	1	1	0.116306	0.153176	0.14853	0.210559	0.139	0	Agonist	38.0266	OT_ERa_EREGFP_0480	0.0941942	Agonist
C119937	DTXSID5024059	3,3'-Dimethylbenzidine	95	17	0.139209	0.180894	1	1	0.116306	0.153176	0.14853	0.210559	0.139	0	Agonist	38.0266	ATG_ERa_TRANS_up	0.516188	Agonist
C119937	DTXSID5024059	3,3'-Dimethylbenzidine	95	17	0.139209	0.180894	1	1	0.116306	0.153176	0.14853	0.210559	0.139	0	Agonist	38.0266	ATG_ERE_CIS_up	0.232414	Agonist
C119937	DTXSID5024059	3,3'-Dimethylbenzidine	95	17	0.139209	0.180894	1	1	0.116306	0.153176	0.14853	0.210559	0.139	0	Agonist	38.0266	TOX21_ERa_BLA_Agonist_ratio	0.196616	Agonist
C119937	DTXSID5024059	3,3'-Dimethylbenzidine	95	17	0.139209	0.180894	1	1	0.116306	0.153176	0.14853	0.210559	0.139	0	Agonist	38.0266	TOX21_ERa_LUC_BG1_Agonist	0.209865	Agonist
C119937	DTXSID5024059	3,3'-Dimethylbenzidine	95	17	0.139209	0.180894	1	1	0.116306	0.153176	0.14853	0.210559	0.139	0	Agonist	38.0266	ACEA_T47D_80hr_Positive	0.424733	Agonist
C120068373	DTXSID4034609	Fipronil	457	10	0	0.0529835	0	0	0	3.7761e-06	0	0.0665712	0	9.43e-05	R9	7.81764	NVS_NR_bER	0	Pseudo
C120068373	DTXSID4034609	Fipronil	457	10	0	0.0529835	0	0	0	3.7761e-06	0	0.0665712	0	9.43e-05	R9	7.81764	NVS_NR_hER	0	Pseudo
C120068373	DTXSID4034609	Fipronil	457	10	0	0.0529835	0	0	0	3.7761e-06	0	0.0665712	0	9.43e-05	R9	7.81764	NVS_NR_mERa	0	Pseudo
C120068373	DTXSID4034609	Fipronil	457	10	0	0.0529835	0	0	0	3.7761e-06	0	0.0665712	0	9.43e-05	R9	7.81764	OT_ER_ERaERa_0480	0	Pseudo
C120068373	DTXSID4034609	Fipronil	457	10	0	0.0529835	0	0	0	3.7761e-06	0	0.0665712	0	9.43e-05	R9	7.81764	OT_ER_ERaERa_1440	0	Pseudo
C120068373	DTXSID4034609	Fipronil	457	10	0	0.0529835	0	0	0	3.7761e-06	0	0.0665712	0	9.43e-05	R9	7.81764	OT_ER_ERaERb_0480	0	Pseudo
C120068373	DTXSID4034609	Fipronil	457	10	0	0.0529835	0	0	0	3.7761e-06	0	0.0665712	0	9.43e-05	R9	7.81764	OT_ER_ERaERb_1440	0	Pseudo
C120068373	DTXSID4034609	Fipronil	457	10	0	0.0529835	0	0	0	3.7761e-06	0	0.0665712	0	9.43e-05	R9	7.81764	OT_ER_ERbERb_0480	0	Pseudo
C120068373	DTXSID4034609	Fipronil	457	10	0	0.0529835	0	0	0	3.7761e-06	0	0.0665712	0	9.43e-05	R9	7.81764	OT_ER_ERbERb_1440	0	Pseudo
C120068373	DTXSID4034609	Fipronil	457	10	0	0.0529835	0	0	0	3.7761e-06	0	0.0665712	0	9.43e-05	R9	7.81764	OT_ERa_EREGFP_0120	0	Pseudo
C120068373	DTXSID4034609	Fipronil	457	10	0	0.0529835	0	0	0	3.7761e-06	0	0.0665712	0	9.43e-05	R9	7.81764	OT_ERa_EREGFP_0480	0	Pseudo
C120068373	DTXSID4034609	Fipronil	457	10	0	0.0529835	0	0	0	3.7761e-06	0	0.0665712	0	9.43e-05	R9	7.81764	ATG_ERa_TRANS_up	0.231719	Pseudo
C120068373	DTXSID4034609	Fipronil	457	10	0	0.0529835	0	0	0	3.7761e-06	0	0.0665712	0	9.43e-05	R9	7.81764	ATG_ERE_CIS_up	0.0825467	Pseudo
C120068373	DTXSID4034609	Fipronil	457	10	0	0.0529835	0	0	0	3.7761e-06	0	0.0665712	0	9.43e-05	R9	7.81764	TOX21_ERa_BLA_Agonist_ratio	0	Pseudo
C120068373	DTXSID4034609	Fipronil	457	10	0	0.0529835	0	0	0	3.7761e-06	0	0.0665712	0	9.43e-05	R9	7.81764	TOX21_ERa_LUC_BG1_Agonist	0	Pseudo
C120068373	DTXSID4034609	Fipronil	457	10	0	0.0529835	0	0	0	3.7761e-06	0	0.0665712	0	9.43e-05	R9	7.81764	ACEA_T47D_80hr_Positive	0	Pseudo
C120149	DTXSID7026285	Veratraldehyde	55	6	0.0572759	0.140964	0	1	0.0489747	0.0625998	0.120279	0.159498	0.0572	0	None	17.7706	NVS_NR_bER	0	None
C120149	DTXSID7026285	Veratraldehyde	55	6	0.0572759	0.140964	0	1	0.0489747	0.0625998	0.120279	0.159498	0.0572	0	None	17.7706	NVS_NR_hER	0	None
C120149	DTXSID7026285	Veratraldehyde	55	6	0.0572759	0.140964	0	1	0.0489747	0.0625998	0.120279	0.159498	0.0572	0	None	17.7706	NVS_NR_mERa	0	None
C120149	DTXSID7026285	Veratraldehyde	55	6	0.0572759	0.140964	0	1	0.0489747	0.0625998	0.120279	0.159498	0.0572	0	None	17.7706	OT_ER_ERaERa_0480	0	None
C120149	DTXSID7026285	Veratraldehyde	55	6	0.0572759	0.140964	0	1	0.0489747	0.0625998	0.120279	0.159498	0.0572	0	None	17.7706	OT_ER_ERaERa_1440	0	None
C120149	DTXSID7026285	Veratraldehyde	55	6	0.0572759	0.140964	0	1	0.0489747	0.0625998	0.120279	0.159498	0.0572	0	None	17.7706	OT_ER_ERaERb_0480	0	None
C120149	DTXSID7026285	Veratraldehyde	55	6	0.0572759	0.140964	0	1	0.0489747	0.0625998	0.120279	0.159498	0.0572	0	None	17.7706	OT_ER_ERaERb_1440	0	None
C120149	DTXSID7026285	Veratraldehyde	55	6	0.0572759	0.140964	0	1	0.0489747	0.0625998	0.120279	0.159498	0.0572	0	None	17.7706	OT_ER_ERbERb_0480	0	None
C120149	DTXSID7026285	Veratraldehyde	55	6	0.0572759	0.140964	0	1	0.0489747	0.0625998	0.120279	0.159498	0.0572	0	None	17.7706	OT_ER_ERbERb_1440	0	None
C120149	DTXSID7026285	Veratraldehyde	55	6	0.0572759	0.140964	0	1	0.0489747	0.0625998	0.120279	0.159498	0.0572	0	None	17.7706	OT_ERa_EREGFP_0120	0	None
C120149	DTXSID7026285	Veratraldehyde	55	6	0.0572759	0.140964	0	1	0.0489747	0.0625998	0.120279	0.159498	0.0572	0	None	17.7706	OT_ERa_EREGFP_0480	0	None
C120149	DTXSID7026285	Veratraldehyde	55	6	0.0572759	0.140964	0	1	0.0489747	0.0625998	0.120279	0.159498	0.0572	0	None	17.7706	ATG_ERa_TRANS_up	0.315231	None
C120149	DTXSID7026285	Veratraldehyde	55	6	0.0572759	0.140964	0	1	0.0489747	0.0625998	0.120279	0.159498	0.0572	0	None	17.7706	ATG_ERE_CIS_up	0.368493	None
C120149	DTXSID7026285	Veratraldehyde	55	6	0.0572759	0.140964	0	1	0.0489747	0.0625998	0.120279	0.159498	0.0572	0	None	17.7706	TOX21_ERa_BLA_Agonist_ratio	0	None
C120149	DTXSID7026285	Veratraldehyde	55	6	0.0572759	0.140964	0	1	0.0489747	0.0625998	0.120279	0.159498	0.0572	0	None	17.7706	TOX21_ERa_LUC_BG1_Agonist	0	None
C120149	DTXSID7026285	Veratraldehyde	55	6	0.0572759	0.140964	0	1	0.0489747	0.0625998	0.120279	0.159498	0.0572	0	None	17.7706	ACEA_T47D_80hr_Positive	0.465403	None
C120321	DTXSID5020154	Clorophene	462	6	0.0196014	0.23667	0	1	0.0068037	0.0391538	0.183623	0.283888	0.0353	0.018	None	13.891	NVS_NR_bER	0.226548	None
C120321	DTXSID5020154	Clorophene	462	6	0.0196014	0.23667	0	1	0.0068037	0.0391538	0.183623	0.283888	0.0353	0.018	None	13.891	NVS_NR_hER	0.380918	None
C120321	DTXSID5020154	Clorophene	462	6	0.0196014	0.23667	0	1	0.0068037	0.0391538	0.183623	0.283888	0.0353	0.018	None	13.891	NVS_NR_mERa	0.302007	None
C120321	DTXSID5020154	Clorophene	462	6	0.0196014	0.23667	0	1	0.0068037	0.0391538	0.183623	0.283888	0.0353	0.018	None	13.891	OT_ER_ERaERa_0480	0.215201	None
C120321	DTXSID5020154	Clorophene	462	6	0.0196014	0.23667	0	1	0.0068037	0.0391538	0.183623	0.283888	0.0353	0.018	None	13.891	OT_ER_ERaERa_1440	0	None
C120321	DTXSID5020154	Clorophene	462	6	0.0196014	0.23667	0	1	0.0068037	0.0391538	0.183623	0.283888	0.0353	0.018	None	13.891	OT_ER_ERaERb_0480	0.585193	None
C120321	DTXSID5020154	Clorophene	462	6	0.0196014	0.23667	0	1	0.0068037	0.0391538	0.183623	0.283888	0.0353	0.018	None	13.891	OT_ER_ERaERb_1440	0.194261	None
C120321	DTXSID5020154	Clorophene	462	6	0.0196014	0.23667	0	1	0.0068037	0.0391538	0.183623	0.283888	0.0353	0.018	None	13.891	OT_ER_ERbERb_0480	0.518747	None
C120321	DTXSID5020154	Clorophene	462	6	0.0196014	0.23667	0	1	0.0068037	0.0391538	0.183623	0.283888	0.0353	0.018	None	13.891	OT_ER_ERbERb_1440	0.214636	None
C120321	DTXSID5020154	Clorophene	462	6	0.0196014	0.23667	0	1	0.0068037	0.0391538	0.183623	0.283888	0.0353	0.018	None	13.891	OT_ERa_EREGFP_0120	0	None
C120321	DTXSID5020154	Clorophene	462	6	0.0196014	0.23667	0	1	0.0068037	0.0391538	0.183623	0.283888	0.0353	0.018	None	13.891	OT_ERa_EREGFP_0480	0	None
C120321	DTXSID5020154	Clorophene	462	6	0.0196014	0.23667	0	1	0.0068037	0.0391538	0.183623	0.283888	0.0353	0.018	None	13.891	ATG_ERa_TRANS_up	0.495933	None
C120321	DTXSID5020154	Clorophene	462	6	0.0196014	0.23667	0	1	0.0068037	0.0391538	0.183623	0.283888	0.0353	0.018	None	13.891	ATG_ERE_CIS_up	0.0960556	None
C120321	DTXSID5020154	Clorophene	462	6	0.0196014	0.23667	0	1	0.0068037	0.0391538	0.183623	0.283888	0.0353	0.018	None	13.891	TOX21_ERa_BLA_Agonist_ratio	0	None
C120321	DTXSID5020154	Clorophene	462	6	0.0196014	0.23667	0	1	0.0068037	0.0391538	0.183623	0.283888	0.0353	0.018	None	13.891	TOX21_ERa_LUC_BG1_Agonist	0	None
C120321	DTXSID5020154	Clorophene	462	6	0.0196014	0.23667	0	1	0.0068037	0.0391538	0.183623	0.283888	0.0353	0.018	None	13.891	ACEA_T47D_80hr_Positive	0	None
C120558	DTXSID0026967	Diethylene glycol dibenzoate	424	2	0	0	0	0	0	0.00268113	0	0.016154	0	0	None	1000000	NVS_NR_bER	0	None
C120558	DTXSID0026967	Diethylene glycol dibenzoate	424	2	0	0	0	0	0	0.00268113	0	0.016154	0	0	None	1000000	NVS_NR_hER	0	None
C120558	DTXSID0026967	Diethylene glycol dibenzoate	424	2	0	0	0	0	0	0.00268113	0	0.016154	0	0	None	1000000	NVS_NR_mERa	0	None
C120558	DTXSID0026967	Diethylene glycol dibenzoate	424	2	0	0	0	0	0	0.00268113	0	0.016154	0	0	None	1000000	OT_ER_ERaERa_0480	0	None
C120558	DTXSID0026967	Diethylene glycol dibenzoate	424	2	0	0	0	0	0	0.00268113	0	0.016154	0	0	None	1000000	OT_ER_ERaERa_1440	0	None
C120558	DTXSID0026967	Diethylene glycol dibenzoate	424	2	0	0	0	0	0	0.00268113	0	0.016154	0	0	None	1000000	OT_ER_ERaERb_0480	0	None
C120558	DTXSID0026967	Diethylene glycol dibenzoate	424	2	0	0	0	0	0	0.00268113	0	0.016154	0	0	None	1000000	OT_ER_ERaERb_1440	0	None
C120558	DTXSID0026967	Diethylene glycol dibenzoate	424	2	0	0	0	0	0	0.00268113	0	0.016154	0	0	None	1000000	OT_ER_ERbERb_0480	0	None
C120558	DTXSID0026967	Diethylene glycol dibenzoate	424	2	0	0	0	0	0	0.00268113	0	0.016154	0	0	None	1000000	OT_ER_ERbERb_1440	0	None
C120558	DTXSID0026967	Diethylene glycol dibenzoate	424	2	0	0	0	0	0	0.00268113	0	0.016154	0	0	None	1000000	OT_ERa_EREGFP_0120	0	None
C120558	DTXSID0026967	Diethylene glycol dibenzoate	424	2	0	0	0	0	0	0.00268113	0	0.016154	0	0	None	1000000	OT_ERa_EREGFP_0480	0	None
C120558	DTXSID0026967	Diethylene glycol dibenzoate	424	2	0	0	0	0	0	0.00268113	0	0.016154	0	0	None	1000000	ATG_ERa_TRANS_up	0	None
C120558	DTXSID0026967	Diethylene glycol dibenzoate	424	2	0	0	0	0	0	0.00268113	0	0.016154	0	0	None	1000000	ATG_ERE_CIS_up	0	None
C120558	DTXSID0026967	Diethylene glycol dibenzoate	424	2	0	0	0	0	0	0.00268113	0	0.016154	0	0	None	1000000	TOX21_ERa_BLA_Agonist_ratio	0	None
C120558	DTXSID0026967	Diethylene glycol dibenzoate	424	2	0	0	0	0	0	0.00268113	0	0.016154	0	0	None	1000000	TOX21_ERa_LUC_BG1_Agonist	0.283125	None
C120558	DTXSID0026967	Diethylene glycol dibenzoate	424	2	0	0	0	0	0	0.00268113	0	0.016154	0	0	None	1000000	ACEA_T47D_80hr_Positive	0	None
C120569	DTXSID7029611	Ethylenebis(oxyethylene) dibenzoate	424	2	0.0794641	0.182587	0	1	0.0699694	0.111199	0.166496	0.216384	0.0732	0	R6	1.71306	NVS_NR_bER	0	Pseudo
C120569	DTXSID7029611	Ethylenebis(oxyethylene) dibenzoate	424	2	0.0794641	0.182587	0	1	0.0699694	0.111199	0.166496	0.216384	0.0732	0	R6	1.71306	NVS_NR_hER	0	Pseudo
C120569	DTXSID7029611	Ethylenebis(oxyethylene) dibenzoate	424	2	0.0794641	0.182587	0	1	0.0699694	0.111199	0.166496	0.216384	0.0732	0	R6	1.71306	NVS_NR_mERa	0	Pseudo
C120569	DTXSID7029611	Ethylenebis(oxyethylene) dibenzoate	424	2	0.0794641	0.182587	0	1	0.0699694	0.111199	0.166496	0.216384	0.0732	0	R6	1.71306	OT_ER_ERaERa_0480	0	Pseudo
C120569	DTXSID7029611	Ethylenebis(oxyethylene) dibenzoate	424	2	0.0794641	0.182587	0	1	0.0699694	0.111199	0.166496	0.216384	0.0732	0	R6	1.71306	OT_ER_ERaERa_1440	0	Pseudo
C120569	DTXSID7029611	Ethylenebis(oxyethylene) dibenzoate	424	2	0.0794641	0.182587	0	1	0.0699694	0.111199	0.166496	0.216384	0.0732	0	R6	1.71306	OT_ER_ERaERb_0480	0	Pseudo
C120569	DTXSID7029611	Ethylenebis(oxyethylene) dibenzoate	424	2	0.0794641	0.182587	0	1	0.0699694	0.111199	0.166496	0.216384	0.0732	0	R6	1.71306	OT_ER_ERaERb_1440	0	Pseudo
C120569	DTXSID7029611	Ethylenebis(oxyethylene) dibenzoate	424	2	0.0794641	0.182587	0	1	0.0699694	0.111199	0.166496	0.216384	0.0732	0	R6	1.71306	OT_ER_ERbERb_0480	0	Pseudo
C120569	DTXSID7029611	Ethylenebis(oxyethylene) dibenzoate	424	2	0.0794641	0.182587	0	1	0.0699694	0.111199	0.166496	0.216384	0.0732	0	R6	1.71306	OT_ER_ERbERb_1440	0	Pseudo
C120569	DTXSID7029611	Ethylenebis(oxyethylene) dibenzoate	424	2	0.0794641	0.182587	0	1	0.0699694	0.111199	0.166496	0.216384	0.0732	0	R6	1.71306	OT_ERa_EREGFP_0120	0	Pseudo
C120569	DTXSID7029611	Ethylenebis(oxyethylene) dibenzoate	424	2	0.0794641	0.182587	0	1	0.0699694	0.111199	0.166496	0.216384	0.0732	0	R6	1.71306	OT_ERa_EREGFP_0480	0	Pseudo
C120569	DTXSID7029611	Ethylenebis(oxyethylene) dibenzoate	424	2	0.0794641	0.182587	0	1	0.0699694	0.111199	0.166496	0.216384	0.0732	0	R6	1.71306	ATG_ERa_TRANS_up	0.599401	Pseudo
C120569	DTXSID7029611	Ethylenebis(oxyethylene) dibenzoate	424	2	0.0794641	0.182587	0	1	0.0699694	0.111199	0.166496	0.216384	0.0732	0	R6	1.71306	ATG_ERE_CIS_up	0.593795	Pseudo
C120569	DTXSID7029611	Ethylenebis(oxyethylene) dibenzoate	424	2	0.0794641	0.182587	0	1	0.0699694	0.111199	0.166496	0.216384	0.0732	0	R6	1.71306	TOX21_ERa_BLA_Agonist_ratio	0	Pseudo
C120569	DTXSID7029611	Ethylenebis(oxyethylene) dibenzoate	424	2	0.0794641	0.182587	0	1	0.0699694	0.111199	0.166496	0.216384	0.0732	0	R6	1.71306	TOX21_ERa_LUC_BG1_Agonist	0	Pseudo
C120569	DTXSID7029611	Ethylenebis(oxyethylene) dibenzoate	424	2	0.0794641	0.182587	0	1	0.0699694	0.111199	0.166496	0.216384	0.0732	0	R6	1.71306	ACEA_T47D_80hr_Positive	0.307623	Pseudo
C120616	DTXSID0020498	Dimethyl terephthalate	319	7	0	0	0	0	0	0	0	0	0	0	None	1000000	NVS_NR_bER	0	None
C120616	DTXSID0020498	Dimethyl terephthalate	319	7	0	0	0	0	0	0	0	0	0	0	None	1000000	NVS_NR_hER	0	None
C120616	DTXSID0020498	Dimethyl terephthalate	319	7	0	0	0	0	0	0	0	0	0	0	None	1000000	NVS_NR_mERa	0	None
C120616	DTXSID0020498	Dimethyl terephthalate	319	7	0	0	0	0	0	0	0	0	0	0	None	1000000	OT_ER_ERaERa_0480	0	None
C120616	DTXSID0020498	Dimethyl terephthalate	319	7	0	0	0	0	0	0	0	0	0	0	None	1000000	OT_ER_ERaERa_1440	0	None
C120616	DTXSID0020498	Dimethyl terephthalate	319	7	0	0	0	0	0	0	0	0	0	0	None	1000000	OT_ER_ERaERb_0480	0	None
C120616	DTXSID0020498	Dimethyl terephthalate	319	7	0	0	0	0	0	0	0	0	0	0	None	1000000	OT_ER_ERaERb_1440	0	None
C120616	DTXSID0020498	Dimethyl terephthalate	319	7	0	0	0	0	0	0	0	0	0	0	None	1000000	OT_ER_ERbERb_0480	0	None
C120616	DTXSID0020498	Dimethyl terephthalate	319	7	0	0	0	0	0	0	0	0	0	0	None	1000000	OT_ER_ERbERb_1440	0	None
C120616	DTXSID0020498	Dimethyl terephthalate	319	7	0	0	0	0	0	0	0	0	0	0	None	1000000	OT_ERa_EREGFP_0120	0	None
C120616	DTXSID0020498	Dimethyl terephthalate	319	7	0	0	0	0	0	0	0	0	0	0	None	1000000	OT_ERa_EREGFP_0480	0	None
C120616	DTXSID0020498	Dimethyl terephthalate	319	7	0	0	0	0	0	0	0	0	0	0	None	1000000	ATG_ERa_TRANS_up	0	None
C120616	DTXSID0020498	Dimethyl terephthalate	319	7	0	0	0	0	0	0	0	0	0	0	None	1000000	ATG_ERE_CIS_up	0	None
C120616	DTXSID0020498	Dimethyl terephthalate	319	7	0	0	0	0	0	0	0	0	0	0	None	1000000	TOX21_ERa_BLA_Agonist_ratio	0	None
C120616	DTXSID0020498	Dimethyl terephthalate	319	7	0	0	0	0	0	0	0	0	0	0	None	1000000	TOX21_ERa_LUC_BG1_Agonist	0	None
C120616	DTXSID0020498	Dimethyl terephthalate	319	7	0	0	0	0	0	0	0	0	0	0	None	1000000	ACEA_T47D_80hr_Positive	0	None
C120650	DTXSID3041293	2-((Dimethylamino)methyl)phenol	152	17	0	0.0806657	0	0	0	0.0421668	0.0706788	0.0856664	7.52e-06	0	R8	4.19324	NVS_NR_bER	0	Pseudo
C120650	DTXSID3041293	2-((Dimethylamino)methyl)phenol	152	17	0	0.0806657	0	0	0	0.0421668	0.0706788	0.0856664	7.52e-06	0	R8	4.19324	NVS_NR_hER	0	Pseudo
C120650	DTXSID3041293	2-((Dimethylamino)methyl)phenol	152	17	0	0.0806657	0	0	0	0.0421668	0.0706788	0.0856664	7.52e-06	0	R8	4.19324	NVS_NR_mERa	0	Pseudo
C120650	DTXSID3041293	2-((Dimethylamino)methyl)phenol	152	17	0	0.0806657	0	0	0	0.0421668	0.0706788	0.0856664	7.52e-06	0	R8	4.19324	OT_ER_ERaERa_0480	0	Pseudo
C120650	DTXSID3041293	2-((Dimethylamino)methyl)phenol	152	17	0	0.0806657	0	0	0	0.0421668	0.0706788	0.0856664	7.52e-06	0	R8	4.19324	OT_ER_ERaERa_1440	0	Pseudo
C120650	DTXSID3041293	2-((Dimethylamino)methyl)phenol	152	17	0	0.0806657	0	0	0	0.0421668	0.0706788	0.0856664	7.52e-06	0	R8	4.19324	OT_ER_ERaERb_0480	0	Pseudo
C120650	DTXSID3041293	2-((Dimethylamino)methyl)phenol	152	17	0	0.0806657	0	0	0	0.0421668	0.0706788	0.0856664	7.52e-06	0	R8	4.19324	OT_ER_ERaERb_1440	0	Pseudo
C120650	DTXSID3041293	2-((Dimethylamino)methyl)phenol	152	17	0	0.0806657	0	0	0	0.0421668	0.0706788	0.0856664	7.52e-06	0	R8	4.19324	OT_ER_ERbERb_0480	0	Pseudo
C120650	DTXSID3041293	2-((Dimethylamino)methyl)phenol	152	17	0	0.0806657	0	0	0	0.0421668	0.0706788	0.0856664	7.52e-06	0	R8	4.19324	OT_ER_ERbERb_1440	0	Pseudo
C120650	DTXSID3041293	2-((Dimethylamino)methyl)phenol	152	17	0	0.0806657	0	0	0	0.0421668	0.0706788	0.0856664	7.52e-06	0	R8	4.19324	OT_ERa_EREGFP_0120	0	Pseudo
C120650	DTXSID3041293	2-((Dimethylamino)methyl)phenol	152	17	0	0.0806657	0	0	0	0.0421668	0.0706788	0.0856664	7.52e-06	0	R8	4.19324	OT_ERa_EREGFP_0480	0	Pseudo
C120650	DTXSID3041293	2-((Dimethylamino)methyl)phenol	152	17	0	0.0806657	0	0	0	0.0421668	0.0706788	0.0856664	7.52e-06	0	R8	4.19324	ATG_ERa_TRANS_up	0	Pseudo
C120650	DTXSID3041293	2-((Dimethylamino)methyl)phenol	152	17	0	0.0806657	0	0	0	0.0421668	0.0706788	0.0856664	7.52e-06	0	R8	4.19324	ATG_ERE_CIS_up	0	Pseudo
C120650	DTXSID3041293	2-((Dimethylamino)methyl)phenol	152	17	0	0.0806657	0	0	0	0.0421668	0.0706788	0.0856664	7.52e-06	0	R8	4.19324	TOX21_ERa_BLA_Agonist_ratio	0	Pseudo
C120650	DTXSID3041293	2-((Dimethylamino)methyl)phenol	152	17	0	0.0806657	0	0	0	0.0421668	0.0706788	0.0856664	7.52e-06	0	R8	4.19324	TOX21_ERa_LUC_BG1_Agonist	0	Pseudo
C120650	DTXSID3041293	2-((Dimethylamino)methyl)phenol	152	17	0	0.0806657	0	0	0	0.0421668	0.0706788	0.0856664	7.52e-06	0	R8	4.19324	ACEA_T47D_80hr_Positive	0.544995	Pseudo
C120718	DTXSID1020350	2-Methoxy-5-methylaniline	95	17	0	0	0	0	0	0.000168865	0	0.0376783	0	0	None	1000000	NVS_NR_bER	0	None
C120718	DTXSID1020350	2-Methoxy-5-methylaniline	95	17	0	0	0	0	0	0.000168865	0	0.0376783	0	0	None	1000000	NVS_NR_hER	0	None
C120718	DTXSID1020350	2-Methoxy-5-methylaniline	95	17	0	0	0	0	0	0.000168865	0	0.0376783	0	0	None	1000000	NVS_NR_mERa	0	None
C120718	DTXSID1020350	2-Methoxy-5-methylaniline	95	17	0	0	0	0	0	0.000168865	0	0.0376783	0	0	None	1000000	OT_ER_ERaERa_0480	0	None
C120718	DTXSID1020350	2-Methoxy-5-methylaniline	95	17	0	0	0	0	0	0.000168865	0	0.0376783	0	0	None	1000000	OT_ER_ERaERa_1440	0	None
C120718	DTXSID1020350	2-Methoxy-5-methylaniline	95	17	0	0	0	0	0	0.000168865	0	0.0376783	0	0	None	1000000	OT_ER_ERaERb_0480	0	None
C120718	DTXSID1020350	2-Methoxy-5-methylaniline	95	17	0	0	0	0	0	0.000168865	0	0.0376783	0	0	None	1000000	OT_ER_ERaERb_1440	0	None
C120718	DTXSID1020350	2-Methoxy-5-methylaniline	95	17	0	0	0	0	0	0.000168865	0	0.0376783	0	0	None	1000000	OT_ER_ERbERb_0480	0	None
C120718	DTXSID1020350	2-Methoxy-5-methylaniline	95	17	0	0	0	0	0	0.000168865	0	0.0376783	0	0	None	1000000	OT_ER_ERbERb_1440	0	None
C120718	DTXSID1020350	2-Methoxy-5-methylaniline	95	17	0	0	0	0	0	0.000168865	0	0.0376783	0	0	None	1000000	OT_ERa_EREGFP_0120	0	None
C120718	DTXSID1020350	2-Methoxy-5-methylaniline	95	17	0	0	0	0	0	0.000168865	0	0.0376783	0	0	None	1000000	OT_ERa_EREGFP_0480	0	None
C120718	DTXSID1020350	2-Methoxy-5-methylaniline	95	17	0	0	0	0	0	0.000168865	0	0.0376783	0	0	None	1000000	ATG_ERa_TRANS_up	0	None
C120718	DTXSID1020350	2-Methoxy-5-methylaniline	95	17	0	0	0	0	0	0.000168865	0	0.0376783	0	0	None	1000000	ATG_ERE_CIS_up	0	None
C120718	DTXSID1020350	2-Methoxy-5-methylaniline	95	17	0	0	0	0	0	0.000168865	0	0.0376783	0	0	None	1000000	TOX21_ERa_BLA_Agonist_ratio	0	None
C120718	DTXSID1020350	2-Methoxy-5-methylaniline	95	17	0	0	0	0	0	0.000168865	0	0.0376783	0	0	None	1000000	TOX21_ERa_LUC_BG1_Agonist	0	None
C120718	DTXSID1020350	2-Methoxy-5-methylaniline	95	17	0	0	0	0	0	0.000168865	0	0.0376783	0	0	None	1000000	ACEA_T47D_80hr_Positive	0	None
C120809	DTXSID3020257	1,‚Äã2-‚ÄãBenzenediol	200	17	0.0143978	0.0878904	0	0	0.0134561	0.0558645	0.0752288	0.128275	0.0155	0	None	67.296	NVS_NR_bER	0	None
C120809	DTXSID3020257	1,‚Äã2-‚ÄãBenzenediol	200	17	0.0143978	0.0878904	0	0	0.0134561	0.0558645	0.0752288	0.128275	0.0155	0	None	67.296	NVS_NR_hER	0	None
C120809	DTXSID3020257	1,‚Äã2-‚ÄãBenzenediol	200	17	0.0143978	0.0878904	0	0	0.0134561	0.0558645	0.0752288	0.128275	0.0155	0	None	67.296	NVS_NR_mERa	0	None
C120809	DTXSID3020257	1,‚Äã2-‚ÄãBenzenediol	200	17	0.0143978	0.0878904	0	0	0.0134561	0.0558645	0.0752288	0.128275	0.0155	0	None	67.296	OT_ER_ERaERa_0480	0	None
C120809	DTXSID3020257	1,‚Äã2-‚ÄãBenzenediol	200	17	0.0143978	0.0878904	0	0	0.0134561	0.0558645	0.0752288	0.128275	0.0155	0	None	67.296	OT_ER_ERaERa_1440	0	None
C120809	DTXSID3020257	1,‚Äã2-‚ÄãBenzenediol	200	17	0.0143978	0.0878904	0	0	0.0134561	0.0558645	0.0752288	0.128275	0.0155	0	None	67.296	OT_ER_ERaERb_0480	0	None
C120809	DTXSID3020257	1,‚Äã2-‚ÄãBenzenediol	200	17	0.0143978	0.0878904	0	0	0.0134561	0.0558645	0.0752288	0.128275	0.0155	0	None	67.296	OT_ER_ERaERb_1440	0	None
C120809	DTXSID3020257	1,‚Äã2-‚ÄãBenzenediol	200	17	0.0143978	0.0878904	0	0	0.0134561	0.0558645	0.0752288	0.128275	0.0155	0	None	67.296	OT_ER_ERbERb_0480	0	None
C120809	DTXSID3020257	1,‚Äã2-‚ÄãBenzenediol	200	17	0.0143978	0.0878904	0	0	0.0134561	0.0558645	0.0752288	0.128275	0.0155	0	None	67.296	OT_ER_ERbERb_1440	0	None
C120809	DTXSID3020257	1,‚Äã2-‚ÄãBenzenediol	200	17	0.0143978	0.0878904	0	0	0.0134561	0.0558645	0.0752288	0.128275	0.0155	0	None	67.296	OT_ERa_EREGFP_0120	0	None
C120809	DTXSID3020257	1,‚Äã2-‚ÄãBenzenediol	200	17	0.0143978	0.0878904	0	0	0.0134561	0.0558645	0.0752288	0.128275	0.0155	0	None	67.296	OT_ERa_EREGFP_0480	0	None
C120809	DTXSID3020257	1,‚Äã2-‚ÄãBenzenediol	200	17	0.0143978	0.0878904	0	0	0.0134561	0.0558645	0.0752288	0.128275	0.0155	0	None	67.296	ATG_ERa_TRANS_up	0.384381	None
C120809	DTXSID3020257	1,‚Äã2-‚ÄãBenzenediol	200	17	0.0143978	0.0878904	0	0	0.0134561	0.0558645	0.0752288	0.128275	0.0155	0	None	67.296	ATG_ERE_CIS_up	0.402573	None
C120809	DTXSID3020257	1,‚Äã2-‚ÄãBenzenediol	200	17	0.0143978	0.0878904	0	0	0.0134561	0.0558645	0.0752288	0.128275	0.0155	0	None	67.296	TOX21_ERa_BLA_Agonist_ratio	0.421416	None
C120809	DTXSID3020257	1,‚Äã2-‚ÄãBenzenediol	200	17	0.0143978	0.0878904	0	0	0.0134561	0.0558645	0.0752288	0.128275	0.0155	0	None	67.296	TOX21_ERa_LUC_BG1_Agonist	0	None
C120809	DTXSID3020257	1,‚Äã2-‚ÄãBenzenediol	200	17	0.0143978	0.0878904	0	0	0.0134561	0.0558645	0.0752288	0.128275	0.0155	0	None	67.296	ACEA_T47D_80hr_Positive	0	None
C120832	DTXSID1020439	2,4-Dichlorophenol	239	7	0.0109016	0.089259	0	0	0.00256417	0.0156586	0.0783039	0.102967	0.00424	2.15e-08	None	51.1344	NVS_NR_bER	0.158897	None
C120832	DTXSID1020439	2,4-Dichlorophenol	239	7	0.0109016	0.089259	0	0	0.00256417	0.0156586	0.0783039	0.102967	0.00424	2.15e-08	None	51.1344	NVS_NR_hER	0	None
C120832	DTXSID1020439	2,4-Dichlorophenol	239	7	0.0109016	0.089259	0	0	0.00256417	0.0156586	0.0783039	0.102967	0.00424	2.15e-08	None	51.1344	NVS_NR_mERa	0	None
C120832	DTXSID1020439	2,4-Dichlorophenol	239	7	0.0109016	0.089259	0	0	0.00256417	0.0156586	0.0783039	0.102967	0.00424	2.15e-08	None	51.1344	OT_ER_ERaERa_0480	0	None
C120832	DTXSID1020439	2,4-Dichlorophenol	239	7	0.0109016	0.089259	0	0	0.00256417	0.0156586	0.0783039	0.102967	0.00424	2.15e-08	None	51.1344	OT_ER_ERaERa_1440	0	None
C120832	DTXSID1020439	2,4-Dichlorophenol	239	7	0.0109016	0.089259	0	0	0.00256417	0.0156586	0.0783039	0.102967	0.00424	2.15e-08	None	51.1344	OT_ER_ERaERb_0480	0.182104	None
C120832	DTXSID1020439	2,4-Dichlorophenol	239	7	0.0109016	0.089259	0	0	0.00256417	0.0156586	0.0783039	0.102967	0.00424	2.15e-08	None	51.1344	OT_ER_ERaERb_1440	0	None
C120832	DTXSID1020439	2,4-Dichlorophenol	239	7	0.0109016	0.089259	0	0	0.00256417	0.0156586	0.0783039	0.102967	0.00424	2.15e-08	None	51.1344	OT_ER_ERbERb_0480	0.202026	None
C120832	DTXSID1020439	2,4-Dichlorophenol	239	7	0.0109016	0.089259	0	0	0.00256417	0.0156586	0.0783039	0.102967	0.00424	2.15e-08	None	51.1344	OT_ER_ERbERb_1440	0	None
C120832	DTXSID1020439	2,4-Dichlorophenol	239	7	0.0109016	0.089259	0	0	0.00256417	0.0156586	0.0783039	0.102967	0.00424	2.15e-08	None	51.1344	OT_ERa_EREGFP_0120	0	None
C120832	DTXSID1020439	2,4-Dichlorophenol	239	7	0.0109016	0.089259	0	0	0.00256417	0.0156586	0.0783039	0.102967	0.00424	2.15e-08	None	51.1344	OT_ERa_EREGFP_0480	0	None
C120832	DTXSID1020439	2,4-Dichlorophenol	239	7	0.0109016	0.089259	0	0	0.00256417	0.0156586	0.0783039	0.102967	0.00424	2.15e-08	None	51.1344	ATG_ERa_TRANS_up	0.390366	None
C120832	DTXSID1020439	2,4-Dichlorophenol	239	7	0.0109016	0.089259	0	0	0.00256417	0.0156586	0.0783039	0.102967	0.00424	2.15e-08	None	51.1344	ATG_ERE_CIS_up	0.206612	None
C120832	DTXSID1020439	2,4-Dichlorophenol	239	7	0.0109016	0.089259	0	0	0.00256417	0.0156586	0.0783039	0.102967	0.00424	2.15e-08	None	51.1344	TOX21_ERa_BLA_Agonist_ratio	0	None
C120832	DTXSID1020439	2,4-Dichlorophenol	239	7	0.0109016	0.089259	0	0	0.00256417	0.0156586	0.0783039	0.102967	0.00424	2.15e-08	None	51.1344	TOX21_ERa_LUC_BG1_Agonist	0	None
C120832	DTXSID1020439	2,4-Dichlorophenol	239	7	0.0109016	0.089259	0	0	0.00256417	0.0156586	0.0783039	0.102967	0.00424	2.15e-08	None	51.1344	ACEA_T47D_80hr_Positive	0	None
C120956	DTXSID9026974	2,4-Di-tert-pentylphenol	474	17	0.00207235	0.155067	0	1	0	0.00919926	0.134864	0.169702	0.00528	0.00113	None	12.571	NVS_NR_bER	0	None
C120956	DTXSID9026974	2,4-Di-tert-pentylphenol	474	17	0.00207235	0.155067	0	1	0	0.00919926	0.134864	0.169702	0.00528	0.00113	None	12.571	NVS_NR_hER	0	None
C120956	DTXSID9026974	2,4-Di-tert-pentylphenol	474	17	0.00207235	0.155067	0	1	0	0.00919926	0.134864	0.169702	0.00528	0.00113	None	12.571	NVS_NR_mERa	0	None
C120956	DTXSID9026974	2,4-Di-tert-pentylphenol	474	17	0.00207235	0.155067	0	1	0	0.00919926	0.134864	0.169702	0.00528	0.00113	None	12.571	OT_ER_ERaERa_0480	0	None
C120956	DTXSID9026974	2,4-Di-tert-pentylphenol	474	17	0.00207235	0.155067	0	1	0	0.00919926	0.134864	0.169702	0.00528	0.00113	None	12.571	OT_ER_ERaERa_1440	0	None
C120956	DTXSID9026974	2,4-Di-tert-pentylphenol	474	17	0.00207235	0.155067	0	1	0	0.00919926	0.134864	0.169702	0.00528	0.00113	None	12.571	OT_ER_ERaERb_0480	0	None
C120956	DTXSID9026974	2,4-Di-tert-pentylphenol	474	17	0.00207235	0.155067	0	1	0	0.00919926	0.134864	0.169702	0.00528	0.00113	None	12.571	OT_ER_ERaERb_1440	0	None
C120956	DTXSID9026974	2,4-Di-tert-pentylphenol	474	17	0.00207235	0.155067	0	1	0	0.00919926	0.134864	0.169702	0.00528	0.00113	None	12.571	OT_ER_ERbERb_0480	0.229413	None
C120956	DTXSID9026974	2,4-Di-tert-pentylphenol	474	17	0.00207235	0.155067	0	1	0	0.00919926	0.134864	0.169702	0.00528	0.00113	None	12.571	OT_ER_ERbERb_1440	0	None
C120956	DTXSID9026974	2,4-Di-tert-pentylphenol	474	17	0.00207235	0.155067	0	1	0	0.00919926	0.134864	0.169702	0.00528	0.00113	None	12.571	OT_ERa_EREGFP_0120	0	None
C120956	DTXSID9026974	2,4-Di-tert-pentylphenol	474	17	0.00207235	0.155067	0	1	0	0.00919926	0.134864	0.169702	0.00528	0.00113	None	12.571	OT_ERa_EREGFP_0480	0	None
C120956	DTXSID9026974	2,4-Di-tert-pentylphenol	474	17	0.00207235	0.155067	0	1	0	0.00919926	0.134864	0.169702	0.00528	0.00113	None	12.571	ATG_ERa_TRANS_up	0.678171	None
C120956	DTXSID9026974	2,4-Di-tert-pentylphenol	474	17	0.00207235	0.155067	0	1	0	0.00919926	0.134864	0.169702	0.00528	0.00113	None	12.571	ATG_ERE_CIS_up	0	None
C120956	DTXSID9026974	2,4-Di-tert-pentylphenol	474	17	0.00207235	0.155067	0	1	0	0.00919926	0.134864	0.169702	0.00528	0.00113	None	12.571	TOX21_ERa_BLA_Agonist_ratio	0	None
C120956	DTXSID9026974	2,4-Di-tert-pentylphenol	474	17	0.00207235	0.155067	0	1	0	0.00919926	0.134864	0.169702	0.00528	0.00113	None	12.571	TOX21_ERa_LUC_BG1_Agonist	0	None
C120956	DTXSID9026974	2,4-Di-tert-pentylphenol	474	17	0.00207235	0.155067	0	1	0	0.00919926	0.134864	0.169702	0.00528	0.00113	None	12.571	ACEA_T47D_80hr_Positive	0	None
C121006	DTXSID7040788	2-tert-Butyl-4-methoxyphenol	475	17	0.0417875	0.138724	0	1	0.0365858	0.0496318	0.106653	0.171279	0.0139	0	None	53.0812	NVS_NR_bER	0	None
C121006	DTXSID7040788	2-tert-Butyl-4-methoxyphenol	475	17	0.0417875	0.138724	0	1	0.0365858	0.0496318	0.106653	0.171279	0.0139	0	None	53.0812	NVS_NR_hER	0	None
C121006	DTXSID7040788	2-tert-Butyl-4-methoxyphenol	475	17	0.0417875	0.138724	0	1	0.0365858	0.0496318	0.106653	0.171279	0.0139	0	None	53.0812	NVS_NR_mERa	0	None
C121006	DTXSID7040788	2-tert-Butyl-4-methoxyphenol	475	17	0.0417875	0.138724	0	1	0.0365858	0.0496318	0.106653	0.171279	0.0139	0	None	53.0812	OT_ER_ERaERa_0480	0	None
C121006	DTXSID7040788	2-tert-Butyl-4-methoxyphenol	475	17	0.0417875	0.138724	0	1	0.0365858	0.0496318	0.106653	0.171279	0.0139	0	None	53.0812	OT_ER_ERaERa_1440	0	None
C121006	DTXSID7040788	2-tert-Butyl-4-methoxyphenol	475	17	0.0417875	0.138724	0	1	0.0365858	0.0496318	0.106653	0.171279	0.0139	0	None	53.0812	OT_ER_ERaERb_0480	0.278943	None
C121006	DTXSID7040788	2-tert-Butyl-4-methoxyphenol	475	17	0.0417875	0.138724	0	1	0.0365858	0.0496318	0.106653	0.171279	0.0139	0	None	53.0812	OT_ER_ERaERb_1440	0.173848	None
C121006	DTXSID7040788	2-tert-Butyl-4-methoxyphenol	475	17	0.0417875	0.138724	0	1	0.0365858	0.0496318	0.106653	0.171279	0.0139	0	None	53.0812	OT_ER_ERbERb_0480	0.324463	None
C121006	DTXSID7040788	2-tert-Butyl-4-methoxyphenol	475	17	0.0417875	0.138724	0	1	0.0365858	0.0496318	0.106653	0.171279	0.0139	0	None	53.0812	OT_ER_ERbERb_1440	0.357176	None
C121006	DTXSID7040788	2-tert-Butyl-4-methoxyphenol	475	17	0.0417875	0.138724	0	1	0.0365858	0.0496318	0.106653	0.171279	0.0139	0	None	53.0812	OT_ERa_EREGFP_0120	0	None
C121006	DTXSID7040788	2-tert-Butyl-4-methoxyphenol	475	17	0.0417875	0.138724	0	1	0.0365858	0.0496318	0.106653	0.171279	0.0139	0	None	53.0812	OT_ERa_EREGFP_0480	0	None
C121006	DTXSID7040788	2-tert-Butyl-4-methoxyphenol	475	17	0.0417875	0.138724	0	1	0.0365858	0.0496318	0.106653	0.171279	0.0139	0	None	53.0812	ATG_ERa_TRANS_up	0.278318	None
C121006	DTXSID7040788	2-tert-Butyl-4-methoxyphenol	475	17	0.0417875	0.138724	0	1	0.0365858	0.0496318	0.106653	0.171279	0.0139	0	None	53.0812	ATG_ERE_CIS_up	0	None
C121006	DTXSID7040788	2-tert-Butyl-4-methoxyphenol	475	17	0.0417875	0.138724	0	1	0.0365858	0.0496318	0.106653	0.171279	0.0139	0	None	53.0812	TOX21_ERa_BLA_Agonist_ratio	0	None
C121006	DTXSID7040788	2-tert-Butyl-4-methoxyphenol	475	17	0.0417875	0.138724	0	1	0.0365858	0.0496318	0.106653	0.171279	0.0139	0	None	53.0812	TOX21_ERa_LUC_BG1_Agonist	0	None
C121006	DTXSID7040788	2-tert-Butyl-4-methoxyphenol	475	17	0.0417875	0.138724	0	1	0.0365858	0.0496318	0.106653	0.171279	0.0139	0	None	53.0812	ACEA_T47D_80hr_Positive	0.358828	None
C121324	DTXSID5021968	3-Ethoxy-4-hydroxybenzaldehyde	55	6	0	0	0	0	0	0.0556673	0	0.054616	0	0	None	1000000	NVS_NR_bER	0	None
C121324	DTXSID5021968	3-Ethoxy-4-hydroxybenzaldehyde	55	6	0	0	0	0	0	0.0556673	0	0.054616	0	0	None	1000000	NVS_NR_hER	0	None
C121324	DTXSID5021968	3-Ethoxy-4-hydroxybenzaldehyde	55	6	0	0	0	0	0	0.0556673	0	0.054616	0	0	None	1000000	NVS_NR_mERa	0	None
C121324	DTXSID5021968	3-Ethoxy-4-hydroxybenzaldehyde	55	6	0	0	0	0	0	0.0556673	0	0.054616	0	0	None	1000000	OT_ER_ERaERa_0480	0	None
C121324	DTXSID5021968	3-Ethoxy-4-hydroxybenzaldehyde	55	6	0	0	0	0	0	0.0556673	0	0.054616	0	0	None	1000000	OT_ER_ERaERa_1440	0	None
C121324	DTXSID5021968	3-Ethoxy-4-hydroxybenzaldehyde	55	6	0	0	0	0	0	0.0556673	0	0.054616	0	0	None	1000000	OT_ER_ERaERb_0480	0	None
C121324	DTXSID5021968	3-Ethoxy-4-hydroxybenzaldehyde	55	6	0	0	0	0	0	0.0556673	0	0.054616	0	0	None	1000000	OT_ER_ERaERb_1440	0	None
C121324	DTXSID5021968	3-Ethoxy-4-hydroxybenzaldehyde	55	6	0	0	0	0	0	0.0556673	0	0.054616	0	0	None	1000000	OT_ER_ERbERb_0480	0	None
C121324	DTXSID5021968	3-Ethoxy-4-hydroxybenzaldehyde	55	6	0	0	0	0	0	0.0556673	0	0.054616	0	0	None	1000000	OT_ER_ERbERb_1440	0	None
C121324	DTXSID5021968	3-Ethoxy-4-hydroxybenzaldehyde	55	6	0	0	0	0	0	0.0556673	0	0.054616	0	0	None	1000000	OT_ERa_EREGFP_0120	0	None
C121324	DTXSID5021968	3-Ethoxy-4-hydroxybenzaldehyde	55	6	0	0	0	0	0	0.0556673	0	0.054616	0	0	None	1000000	OT_ERa_EREGFP_0480	0	None
C121324	DTXSID5021968	3-Ethoxy-4-hydroxybenzaldehyde	55	6	0	0	0	0	0	0.0556673	0	0.054616	0	0	None	1000000	ATG_ERa_TRANS_up	0	None
C121324	DTXSID5021968	3-Ethoxy-4-hydroxybenzaldehyde	55	6	0	0	0	0	0	0.0556673	0	0.054616	0	0	None	1000000	ATG_ERE_CIS_up	0	None
C121324	DTXSID5021968	3-Ethoxy-4-hydroxybenzaldehyde	55	6	0	0	0	0	0	0.0556673	0	0.054616	0	0	None	1000000	TOX21_ERa_BLA_Agonist_ratio	0	None
C121324	DTXSID5021968	3-Ethoxy-4-hydroxybenzaldehyde	55	6	0	0	0	0	0	0.0556673	0	0.054616	0	0	None	1000000	TOX21_ERa_LUC_BG1_Agonist	0	None
C121324	DTXSID5021968	3-Ethoxy-4-hydroxybenzaldehyde	55	6	0	0	0	0	0	0.0556673	0	0.054616	0	0	None	1000000	ACEA_T47D_80hr_Positive	0	None
C121335	DTXSID0021969	4-Hydroxy-3-methoxybenzaldehyde	55	6	0	0.0950428	0	0	0	2.40541e-05	0.0798753	0.106696	0	0	None	40.9026	NVS_NR_bER	0	None
C121335	DTXSID0021969	4-Hydroxy-3-methoxybenzaldehyde	55	6	0	0.0950428	0	0	0	2.40541e-05	0.0798753	0.106696	0	0	None	40.9026	NVS_NR_hER	0.366736	None
C121335	DTXSID0021969	4-Hydroxy-3-methoxybenzaldehyde	55	6	0	0.0950428	0	0	0	2.40541e-05	0.0798753	0.106696	0	0	None	40.9026	NVS_NR_mERa	0	None
C121335	DTXSID0021969	4-Hydroxy-3-methoxybenzaldehyde	55	6	0	0.0950428	0	0	0	2.40541e-05	0.0798753	0.106696	0	0	None	40.9026	OT_ER_ERaERa_0480	0	None
C121335	DTXSID0021969	4-Hydroxy-3-methoxybenzaldehyde	55	6	0	0.0950428	0	0	0	2.40541e-05	0.0798753	0.106696	0	0	None	40.9026	OT_ER_ERaERa_1440	0	None
C121335	DTXSID0021969	4-Hydroxy-3-methoxybenzaldehyde	55	6	0	0.0950428	0	0	0	2.40541e-05	0.0798753	0.106696	0	0	None	40.9026	OT_ER_ERaERb_0480	0	None
C121335	DTXSID0021969	4-Hydroxy-3-methoxybenzaldehyde	55	6	0	0.0950428	0	0	0	2.40541e-05	0.0798753	0.106696	0	0	None	40.9026	OT_ER_ERaERb_1440	0	None
C121335	DTXSID0021969	4-Hydroxy-3-methoxybenzaldehyde	55	6	0	0.0950428	0	0	0	2.40541e-05	0.0798753	0.106696	0	0	None	40.9026	OT_ER_ERbERb_0480	0	None
C121335	DTXSID0021969	4-Hydroxy-3-methoxybenzaldehyde	55	6	0	0.0950428	0	0	0	2.40541e-05	0.0798753	0.106696	0	0	None	40.9026	OT_ER_ERbERb_1440	0	None
C121335	DTXSID0021969	4-Hydroxy-3-methoxybenzaldehyde	55	6	0	0.0950428	0	0	0	2.40541e-05	0.0798753	0.106696	0	0	None	40.9026	OT_ERa_EREGFP_0120	0	None
C121335	DTXSID0021969	4-Hydroxy-3-methoxybenzaldehyde	55	6	0	0.0950428	0	0	0	2.40541e-05	0.0798753	0.106696	0	0	None	40.9026	OT_ERa_EREGFP_0480	0	None
C121335	DTXSID0021969	4-Hydroxy-3-methoxybenzaldehyde	55	6	0	0.0950428	0	0	0	2.40541e-05	0.0798753	0.106696	0	0	None	40.9026	ATG_ERa_TRANS_up	0	None
C121335	DTXSID0021969	4-Hydroxy-3-methoxybenzaldehyde	55	6	0	0.0950428	0	0	0	2.40541e-05	0.0798753	0.106696	0	0	None	40.9026	ATG_ERE_CIS_up	0	None
C121335	DTXSID0021969	4-Hydroxy-3-methoxybenzaldehyde	55	6	0	0.0950428	0	0	0	2.40541e-05	0.0798753	0.106696	0	0	None	40.9026	TOX21_ERa_BLA_Agonist_ratio	0	None
C121335	DTXSID0021969	4-Hydroxy-3-methoxybenzaldehyde	55	6	0	0.0950428	0	0	0	2.40541e-05	0.0798753	0.106696	0	0	None	40.9026	TOX21_ERa_LUC_BG1_Agonist	0	None
C121335	DTXSID0021969	4-Hydroxy-3-methoxybenzaldehyde	55	6	0	0.0950428	0	0	0	2.40541e-05	0.0798753	0.106696	0	0	None	40.9026	ACEA_T47D_80hr_Positive	0	None
C121799	DTXSID5021201	Propyl gallate	487	8	0.0770263	0.169897	0	1	0.0714885	0.104164	0.144342	0.192836	0.0601	0	None	30.4263	NVS_NR_bER	0	None
C121799	DTXSID5021201	Propyl gallate	487	8	0.0770263	0.169897	0	1	0.0714885	0.104164	0.144342	0.192836	0.0601	0	None	30.4263	NVS_NR_hER	0	None
C121799	DTXSID5021201	Propyl gallate	487	8	0.0770263	0.169897	0	1	0.0714885	0.104164	0.144342	0.192836	0.0601	0	None	30.4263	NVS_NR_mERa	0	None
C121799	DTXSID5021201	Propyl gallate	487	8	0.0770263	0.169897	0	1	0.0714885	0.104164	0.144342	0.192836	0.0601	0	None	30.4263	OT_ER_ERaERa_0480	0.282016	None
C121799	DTXSID5021201	Propyl gallate	487	8	0.0770263	0.169897	0	1	0.0714885	0.104164	0.144342	0.192836	0.0601	0	None	30.4263	OT_ER_ERaERa_1440	0	None
C121799	DTXSID5021201	Propyl gallate	487	8	0.0770263	0.169897	0	1	0.0714885	0.104164	0.144342	0.192836	0.0601	0	None	30.4263	OT_ER_ERaERb_0480	0.547317	None
C121799	DTXSID5021201	Propyl gallate	487	8	0.0770263	0.169897	0	1	0.0714885	0.104164	0.144342	0.192836	0.0601	0	None	30.4263	OT_ER_ERaERb_1440	0.366051	None
C121799	DTXSID5021201	Propyl gallate	487	8	0.0770263	0.169897	0	1	0.0714885	0.104164	0.144342	0.192836	0.0601	0	None	30.4263	OT_ER_ERbERb_0480	0.580099	None
C121799	DTXSID5021201	Propyl gallate	487	8	0.0770263	0.169897	0	1	0.0714885	0.104164	0.144342	0.192836	0.0601	0	None	30.4263	OT_ER_ERbERb_1440	0.205641	None
C121799	DTXSID5021201	Propyl gallate	487	8	0.0770263	0.169897	0	1	0.0714885	0.104164	0.144342	0.192836	0.0601	0	None	30.4263	OT_ERa_EREGFP_0120	0	None
C121799	DTXSID5021201	Propyl gallate	487	8	0.0770263	0.169897	0	1	0.0714885	0.104164	0.144342	0.192836	0.0601	0	None	30.4263	OT_ERa_EREGFP_0480	0	None
C121799	DTXSID5021201	Propyl gallate	487	8	0.0770263	0.169897	0	1	0.0714885	0.104164	0.144342	0.192836	0.0601	0	None	30.4263	ATG_ERa_TRANS_up	0.540678	None
C121799	DTXSID5021201	Propyl gallate	487	8	0.0770263	0.169897	0	1	0.0714885	0.104164	0.144342	0.192836	0.0601	0	None	30.4263	ATG_ERE_CIS_up	0.186069	None
C121799	DTXSID5021201	Propyl gallate	487	8	0.0770263	0.169897	0	1	0.0714885	0.104164	0.144342	0.192836	0.0601	0	None	30.4263	TOX21_ERa_BLA_Agonist_ratio	0.44682	None
C121799	DTXSID5021201	Propyl gallate	487	8	0.0770263	0.169897	0	1	0.0714885	0.104164	0.144342	0.192836	0.0601	0	None	30.4263	TOX21_ERa_LUC_BG1_Agonist	0.124142	None
C121799	DTXSID5021201	Propyl gallate	487	8	0.0770263	0.169897	0	1	0.0714885	0.104164	0.144342	0.192836	0.0601	0	None	30.4263	ACEA_T47D_80hr_Positive	0	None
C1219381	DTXSID0047957	Octylparaben	487	8	0.271333	0.353361	1	1	0.264446	0.281871	0.3179	0.382214	0.268	0	Agonist	5.65239	NVS_NR_bER	0.136728	Agonist
C1219381	DTXSID0047957	Octylparaben	487	8	0.271333	0.353361	1	1	0.264446	0.281871	0.3179	0.382214	0.268	0	Agonist	5.65239	NVS_NR_hER	0.360624	Agonist
C1219381	DTXSID0047957	Octylparaben	487	8	0.271333	0.353361	1	1	0.264446	0.281871	0.3179	0.382214	0.268	0	Agonist	5.65239	NVS_NR_mERa	0.636698	Agonist
C1219381	DTXSID0047957	Octylparaben	487	8	0.271333	0.353361	1	1	0.264446	0.281871	0.3179	0.382214	0.268	0	Agonist	5.65239	OT_ER_ERaERa_0480	0.589052	Agonist
C1219381	DTXSID0047957	Octylparaben	487	8	0.271333	0.353361	1	1	0.264446	0.281871	0.3179	0.382214	0.268	0	Agonist	5.65239	OT_ER_ERaERa_1440	0.374674	Agonist
C1219381	DTXSID0047957	Octylparaben	487	8	0.271333	0.353361	1	1	0.264446	0.281871	0.3179	0.382214	0.268	0	Agonist	5.65239	OT_ER_ERaERb_0480	0.629335	Agonist
C1219381	DTXSID0047957	Octylparaben	487	8	0.271333	0.353361	1	1	0.264446	0.281871	0.3179	0.382214	0.268	0	Agonist	5.65239	OT_ER_ERaERb_1440	0.670978	Agonist
C1219381	DTXSID0047957	Octylparaben	487	8	0.271333	0.353361	1	1	0.264446	0.281871	0.3179	0.382214	0.268	0	Agonist	5.65239	OT_ER_ERbERb_0480	0.600031	Agonist
C1219381	DTXSID0047957	Octylparaben	487	8	0.271333	0.353361	1	1	0.264446	0.281871	0.3179	0.382214	0.268	0	Agonist	5.65239	OT_ER_ERbERb_1440	0.442968	Agonist
C1219381	DTXSID0047957	Octylparaben	487	8	0.271333	0.353361	1	1	0.264446	0.281871	0.3179	0.382214	0.268	0	Agonist	5.65239	OT_ERa_EREGFP_0120	0.291295	Agonist
C1219381	DTXSID0047957	Octylparaben	487	8	0.271333	0.353361	1	1	0.264446	0.281871	0.3179	0.382214	0.268	0	Agonist	5.65239	OT_ERa_EREGFP_0480	0.309842	Agonist
C1219381	DTXSID0047957	Octylparaben	487	8	0.271333	0.353361	1	1	0.264446	0.281871	0.3179	0.382214	0.268	0	Agonist	5.65239	ATG_ERa_TRANS_up	0.371936	Agonist
C1219381	DTXSID0047957	Octylparaben	487	8	0.271333	0.353361	1	1	0.264446	0.281871	0.3179	0.382214	0.268	0	Agonist	5.65239	ATG_ERE_CIS_up	0.43674	Agonist
C1219381	DTXSID0047957	Octylparaben	487	8	0.271333	0.353361	1	1	0.264446	0.281871	0.3179	0.382214	0.268	0	Agonist	5.65239	TOX21_ERa_BLA_Agonist_ratio	0.181646	Agonist
C1219381	DTXSID0047957	Octylparaben	487	8	0.271333	0.353361	1	1	0.264446	0.281871	0.3179	0.382214	0.268	0	Agonist	5.65239	TOX21_ERa_LUC_BG1_Agonist	0.494263	Agonist
C1219381	DTXSID0047957	Octylparaben	487	8	0.271333	0.353361	1	1	0.264446	0.281871	0.3179	0.382214	0.268	0	Agonist	5.65239	ACEA_T47D_80hr_Positive	0.608371	Agonist
C122203	DTXSID5021415	Triisopropanolamine	140	5	0.0084696	0.0411903	0	0	0	0.012371	0	0.0689149	0	0	None	1000000	NVS_NR_bER	0	None
C122203	DTXSID5021415	Triisopropanolamine	140	5	0.0084696	0.0411903	0	0	0	0.012371	0	0.0689149	0	0	None	1000000	NVS_NR_hER	0	None
C122203	DTXSID5021415	Triisopropanolamine	140	5	0.0084696	0.0411903	0	0	0	0.012371	0	0.0689149	0	0	None	1000000	NVS_NR_mERa	0	None
C122203	DTXSID5021415	Triisopropanolamine	140	5	0.0084696	0.0411903	0	0	0	0.012371	0	0.0689149	0	0	None	1000000	OT_ER_ERaERa_0480	0	None
C122203	DTXSID5021415	Triisopropanolamine	140	5	0.0084696	0.0411903	0	0	0	0.012371	0	0.0689149	0	0	None	1000000	OT_ER_ERaERa_1440	0	None
C122203	DTXSID5021415	Triisopropanolamine	140	5	0.0084696	0.0411903	0	0	0	0.012371	0	0.0689149	0	0	None	1000000	OT_ER_ERaERb_0480	0	None
C122203	DTXSID5021415	Triisopropanolamine	140	5	0.0084696	0.0411903	0	0	0	0.012371	0	0.0689149	0	0	None	1000000	OT_ER_ERaERb_1440	0	None
C122203	DTXSID5021415	Triisopropanolamine	140	5	0.0084696	0.0411903	0	0	0	0.012371	0	0.0689149	0	0	None	1000000	OT_ER_ERbERb_0480	0	None
C122203	DTXSID5021415	Triisopropanolamine	140	5	0.0084696	0.0411903	0	0	0	0.012371	0	0.0689149	0	0	None	1000000	OT_ER_ERbERb_1440	0	None
C122203	DTXSID5021415	Triisopropanolamine	140	5	0.0084696	0.0411903	0	0	0	0.012371	0	0.0689149	0	0	None	1000000	OT_ERa_EREGFP_0120	0	None
C122203	DTXSID5021415	Triisopropanolamine	140	5	0.0084696	0.0411903	0	0	0	0.012371	0	0.0689149	0	0	None	1000000	OT_ERa_EREGFP_0480	0	None
C122203	DTXSID5021415	Triisopropanolamine	140	5	0.0084696	0.0411903	0	0	0	0.012371	0	0.0689149	0	0	None	1000000	ATG_ERa_TRANS_up	0	None
C122203	DTXSID5021415	Triisopropanolamine	140	5	0.0084696	0.0411903	0	0	0	0.012371	0	0.0689149	0	0	None	1000000	ATG_ERE_CIS_up	0	None
C122203	DTXSID5021415	Triisopropanolamine	140	5	0.0084696	0.0411903	0	0	0	0.012371	0	0.0689149	0	0	None	1000000	TOX21_ERa_BLA_Agonist_ratio	0	None
C122203	DTXSID5021415	Triisopropanolamine	140	5	0.0084696	0.0411903	0	0	0	0.012371	0	0.0689149	0	0	None	1000000	TOX21_ERa_LUC_BG1_Agonist	0.175053	None
C122203	DTXSID5021415	Triisopropanolamine	140	5	0.0084696	0.0411903	0	0	0	0.012371	0	0.0689149	0	0	None	1000000	ACEA_T47D_80hr_Positive	0.278291	None
C122453730	DTXSID9032533	Chlorfenapyr	499	2	0	0.0250881	0	0	0	0.00435017	0	0.036024	0	0.0311	None	16.0876	NVS_NR_bER	0	None
C122453730	DTXSID9032533	Chlorfenapyr	499	2	0	0.0250881	0	0	0	0.00435017	0	0.036024	0	0.0311	None	16.0876	NVS_NR_hER	0	None
C122453730	DTXSID9032533	Chlorfenapyr	499	2	0	0.0250881	0	0	0	0.00435017	0	0.036024	0	0.0311	None	16.0876	NVS_NR_mERa	0	None
C122453730	DTXSID9032533	Chlorfenapyr	499	2	0	0.0250881	0	0	0	0.00435017	0	0.036024	0	0.0311	None	16.0876	OT_ER_ERaERa_0480	0	None
C122453730	DTXSID9032533	Chlorfenapyr	499	2	0	0.0250881	0	0	0	0.00435017	0	0.036024	0	0.0311	None	16.0876	OT_ER_ERaERa_1440	0	None
C122453730	DTXSID9032533	Chlorfenapyr	499	2	0	0.0250881	0	0	0	0.00435017	0	0.036024	0	0.0311	None	16.0876	OT_ER_ERaERb_0480	0.601809	None
C122453730	DTXSID9032533	Chlorfenapyr	499	2	0	0.0250881	0	0	0	0.00435017	0	0.036024	0	0.0311	None	16.0876	OT_ER_ERaERb_1440	0	None
C122453730	DTXSID9032533	Chlorfenapyr	499	2	0	0.0250881	0	0	0	0.00435017	0	0.036024	0	0.0311	None	16.0876	OT_ER_ERbERb_0480	0.154739	None
C122453730	DTXSID9032533	Chlorfenapyr	499	2	0	0.0250881	0	0	0	0.00435017	0	0.036024	0	0.0311	None	16.0876	OT_ER_ERbERb_1440	0	None
C122453730	DTXSID9032533	Chlorfenapyr	499	2	0	0.0250881	0	0	0	0.00435017	0	0.036024	0	0.0311	None	16.0876	OT_ERa_EREGFP_0120	0	None
C122453730	DTXSID9032533	Chlorfenapyr	499	2	0	0.0250881	0	0	0	0.00435017	0	0.036024	0	0.0311	None	16.0876	OT_ERa_EREGFP_0480	0	None
C122453730	DTXSID9032533	Chlorfenapyr	499	2	0	0.0250881	0	0	0	0.00435017	0	0.036024	0	0.0311	None	16.0876	ATG_ERa_TRANS_up	0	None
C122453730	DTXSID9032533	Chlorfenapyr	499	2	0	0.0250881	0	0	0	0.00435017	0	0.036024	0	0.0311	None	16.0876	ATG_ERE_CIS_up	0	None
C122453730	DTXSID9032533	Chlorfenapyr	499	2	0	0.0250881	0	0	0	0.00435017	0	0.036024	0	0.0311	None	16.0876	TOX21_ERa_BLA_Agonist_ratio	0	None
C122453730	DTXSID9032533	Chlorfenapyr	499	2	0	0.0250881	0	0	0	0.00435017	0	0.036024	0	0.0311	None	16.0876	TOX21_ERa_LUC_BG1_Agonist	0	None
C122453730	DTXSID9032533	Chlorfenapyr	499	2	0	0.0250881	0	0	0	0.00435017	0	0.036024	0	0.0311	None	16.0876	ACEA_T47D_80hr_Positive	0.1695	None
C123079	DTXSID4021977	4-Ethylphenol	474	17	0.00351627	0.0759931	0	0	0.00238646	0.0162256	0.0595354	0.0900718	0.00352	0	None	54.0425	NVS_NR_bER	0	None
C123079	DTXSID4021977	4-Ethylphenol	474	17	0.00351627	0.0759931	0	0	0.00238646	0.0162256	0.0595354	0.0900718	0.00352	0	None	54.0425	NVS_NR_hER	0	None
C123079	DTXSID4021977	4-Ethylphenol	474	17	0.00351627	0.0759931	0	0	0.00238646	0.0162256	0.0595354	0.0900718	0.00352	0	None	54.0425	NVS_NR_mERa	0	None
C123079	DTXSID4021977	4-Ethylphenol	474	17	0.00351627	0.0759931	0	0	0.00238646	0.0162256	0.0595354	0.0900718	0.00352	0	None	54.0425	OT_ER_ERaERa_0480	0	None
C123079	DTXSID4021977	4-Ethylphenol	474	17	0.00351627	0.0759931	0	0	0.00238646	0.0162256	0.0595354	0.0900718	0.00352	0	None	54.0425	OT_ER_ERaERa_1440	0	None
C123079	DTXSID4021977	4-Ethylphenol	474	17	0.00351627	0.0759931	0	0	0.00238646	0.0162256	0.0595354	0.0900718	0.00352	0	None	54.0425	OT_ER_ERaERb_0480	0.294531	None
C123079	DTXSID4021977	4-Ethylphenol	474	17	0.00351627	0.0759931	0	0	0.00238646	0.0162256	0.0595354	0.0900718	0.00352	0	None	54.0425	OT_ER_ERaERb_1440	0	None
C123079	DTXSID4021977	4-Ethylphenol	474	17	0.00351627	0.0759931	0	0	0.00238646	0.0162256	0.0595354	0.0900718	0.00352	0	None	54.0425	OT_ER_ERbERb_0480	0	None
C123079	DTXSID4021977	4-Ethylphenol	474	17	0.00351627	0.0759931	0	0	0.00238646	0.0162256	0.0595354	0.0900718	0.00352	0	None	54.0425	OT_ER_ERbERb_1440	0	None
C123079	DTXSID4021977	4-Ethylphenol	474	17	0.00351627	0.0759931	0	0	0.00238646	0.0162256	0.0595354	0.0900718	0.00352	0	None	54.0425	OT_ERa_EREGFP_0120	0	None
C123079	DTXSID4021977	4-Ethylphenol	474	17	0.00351627	0.0759931	0	0	0.00238646	0.0162256	0.0595354	0.0900718	0.00352	0	None	54.0425	OT_ERa_EREGFP_0480	0	None
C123079	DTXSID4021977	4-Ethylphenol	474	17	0.00351627	0.0759931	0	0	0.00238646	0.0162256	0.0595354	0.0900718	0.00352	0	None	54.0425	ATG_ERa_TRANS_up	0.332349	None
C123079	DTXSID4021977	4-Ethylphenol	474	17	0.00351627	0.0759931	0	0	0.00238646	0.0162256	0.0595354	0.0900718	0.00352	0	None	54.0425	ATG_ERE_CIS_up	0.0656426	None
C123079	DTXSID4021977	4-Ethylphenol	474	17	0.00351627	0.0759931	0	0	0.00238646	0.0162256	0.0595354	0.0900718	0.00352	0	None	54.0425	TOX21_ERa_BLA_Agonist_ratio	0	None
C123079	DTXSID4021977	4-Ethylphenol	474	17	0.00351627	0.0759931	0	0	0.00238646	0.0162256	0.0595354	0.0900718	0.00352	0	None	54.0425	TOX21_ERa_LUC_BG1_Agonist	0	None
C123079	DTXSID4021977	4-Ethylphenol	474	17	0.00351627	0.0759931	0	0	0.00238646	0.0162256	0.0595354	0.0900718	0.00352	0	None	54.0425	ACEA_T47D_80hr_Positive	0	None
C123115	DTXSID2026997	4-Methoxybenzaldehyde	55	6	0	0	0	0	0	0	0	0	0	0	None	1000000	NVS_NR_bER	0	None
C123115	DTXSID2026997	4-Methoxybenzaldehyde	55	6	0	0	0	0	0	0	0	0	0	0	None	1000000	NVS_NR_hER	0	None
C123115	DTXSID2026997	4-Methoxybenzaldehyde	55	6	0	0	0	0	0	0	0	0	0	0	None	1000000	NVS_NR_mERa	0	None
C123115	DTXSID2026997	4-Methoxybenzaldehyde	55	6	0	0	0	0	0	0	0	0	0	0	None	1000000	OT_ER_ERaERa_0480	0	None
C123115	DTXSID2026997	4-Methoxybenzaldehyde	55	6	0	0	0	0	0	0	0	0	0	0	None	1000000	OT_ER_ERaERa_1440	0	None
C123115	DTXSID2026997	4-Methoxybenzaldehyde	55	6	0	0	0	0	0	0	0	0	0	0	None	1000000	OT_ER_ERaERb_0480	0	None
C123115	DTXSID2026997	4-Methoxybenzaldehyde	55	6	0	0	0	0	0	0	0	0	0	0	None	1000000	OT_ER_ERaERb_1440	0	None
C123115	DTXSID2026997	4-Methoxybenzaldehyde	55	6	0	0	0	0	0	0	0	0	0	0	None	1000000	OT_ER_ERbERb_0480	0	None
C123115	DTXSID2026997	4-Methoxybenzaldehyde	55	6	0	0	0	0	0	0	0	0	0	0	None	1000000	OT_ER_ERbERb_1440	0	None
C123115	DTXSID2026997	4-Methoxybenzaldehyde	55	6	0	0	0	0	0	0	0	0	0	0	None	1000000	OT_ERa_EREGFP_0120	0	None
C123115	DTXSID2026997	4-Methoxybenzaldehyde	55	6	0	0	0	0	0	0	0	0	0	0	None	1000000	OT_ERa_EREGFP_0480	0	None
C123115	DTXSID2026997	4-Methoxybenzaldehyde	55	6	0	0	0	0	0	0	0	0	0	0	None	1000000	ATG_ERa_TRANS_up	0	None
C123115	DTXSID2026997	4-Methoxybenzaldehyde	55	6	0	0	0	0	0	0	0	0	0	0	None	1000000	ATG_ERE_CIS_up	0	None
C123115	DTXSID2026997	4-Methoxybenzaldehyde	55	6	0	0	0	0	0	0	0	0	0	0	None	1000000	TOX21_ERa_BLA_Agonist_ratio	0	None
C123115	DTXSID2026997	4-Methoxybenzaldehyde	55	6	0	0	0	0	0	0	0	0	0	0	None	1000000	TOX21_ERa_LUC_BG1_Agonist	0	None
C123115	DTXSID2026997	4-Methoxybenzaldehyde	55	6	0	0	0	0	0	0	0	0	0	0	None	1000000	ACEA_T47D_80hr_Positive	0	None
C123319	DTXSID7020716	Hydroquinone	200	17	0	0.0672388	0	0	0	0.0174683	0.0532061	0.112675	0	0	None	40.4721	NVS_NR_bER	0	None
C123319	DTXSID7020716	Hydroquinone	200	17	0	0.0672388	0	0	0	0.0174683	0.0532061	0.112675	0	0	None	40.4721	NVS_NR_hER	0	None
C123319	DTXSID7020716	Hydroquinone	200	17	0	0.0672388	0	0	0	0.0174683	0.0532061	0.112675	0	0	None	40.4721	NVS_NR_mERa	0	None
C123319	DTXSID7020716	Hydroquinone	200	17	0	0.0672388	0	0	0	0.0174683	0.0532061	0.112675	0	0	None	40.4721	OT_ER_ERaERa_0480	0	None
C123319	DTXSID7020716	Hydroquinone	200	17	0	0.0672388	0	0	0	0.0174683	0.0532061	0.112675	0	0	None	40.4721	OT_ER_ERaERa_1440	0	None
C123319	DTXSID7020716	Hydroquinone	200	17	0	0.0672388	0	0	0	0.0174683	0.0532061	0.112675	0	0	None	40.4721	OT_ER_ERaERb_0480	0	None
C123319	DTXSID7020716	Hydroquinone	200	17	0	0.0672388	0	0	0	0.0174683	0.0532061	0.112675	0	0	None	40.4721	OT_ER_ERaERb_1440	0	None
C123319	DTXSID7020716	Hydroquinone	200	17	0	0.0672388	0	0	0	0.0174683	0.0532061	0.112675	0	0	None	40.4721	OT_ER_ERbERb_0480	0	None
C123319	DTXSID7020716	Hydroquinone	200	17	0	0.0672388	0	0	0	0.0174683	0.0532061	0.112675	0	0	None	40.4721	OT_ER_ERbERb_1440	0	None
C123319	DTXSID7020716	Hydroquinone	200	17	0	0.0672388	0	0	0	0.0174683	0.0532061	0.112675	0	0	None	40.4721	OT_ERa_EREGFP_0120	0	None
C123319	DTXSID7020716	Hydroquinone	200	17	0	0.0672388	0	0	0	0.0174683	0.0532061	0.112675	0	0	None	40.4721	OT_ERa_EREGFP_0480	0	None
C123319	DTXSID7020716	Hydroquinone	200	17	0	0.0672388	0	0	0	0.0174683	0.0532061	0.112675	0	0	None	40.4721	ATG_ERa_TRANS_up	0.294063	None
C123319	DTXSID7020716	Hydroquinone	200	17	0	0.0672388	0	0	0	0.0174683	0.0532061	0.112675	0	0	None	40.4721	ATG_ERE_CIS_up	0.467975	None
C123319	DTXSID7020716	Hydroquinone	200	17	0	0.0672388	0	0	0	0.0174683	0.0532061	0.112675	0	0	None	40.4721	TOX21_ERa_BLA_Agonist_ratio	0	None
C123319	DTXSID7020716	Hydroquinone	200	17	0	0.0672388	0	0	0	0.0174683	0.0532061	0.112675	0	0	None	40.4721	TOX21_ERa_LUC_BG1_Agonist	0	None
C123319	DTXSID7020716	Hydroquinone	200	17	0	0.0672388	0	0	0	0.0174683	0.0532061	0.112675	0	0	None	40.4721	ACEA_T47D_80hr_Positive	0	None
C124130	DTXSID3021643	Octanal	197	4	0	0	0	0	0	0.00429406	0	0.032525	0	0	None	1000000	NVS_NR_bER	0	None
C124130	DTXSID3021643	Octanal	197	4	0	0	0	0	0	0.00429406	0	0.032525	0	0	None	1000000	NVS_NR_hER	0	None
C124130	DTXSID3021643	Octanal	197	4	0	0	0	0	0	0.00429406	0	0.032525	0	0	None	1000000	NVS_NR_mERa	0	None
C124130	DTXSID3021643	Octanal	197	4	0	0	0	0	0	0.00429406	0	0.032525	0	0	None	1000000	OT_ER_ERaERa_0480	0	None
C124130	DTXSID3021643	Octanal	197	4	0	0	0	0	0	0.00429406	0	0.032525	0	0	None	1000000	OT_ER_ERaERa_1440	0	None
C124130	DTXSID3021643	Octanal	197	4	0	0	0	0	0	0.00429406	0	0.032525	0	0	None	1000000	OT_ER_ERaERb_0480	0	None
C124130	DTXSID3021643	Octanal	197	4	0	0	0	0	0	0.00429406	0	0.032525	0	0	None	1000000	OT_ER_ERaERb_1440	0	None
C124130	DTXSID3021643	Octanal	197	4	0	0	0	0	0	0.00429406	0	0.032525	0	0	None	1000000	OT_ER_ERbERb_0480	0	None
C124130	DTXSID3021643	Octanal	197	4	0	0	0	0	0	0.00429406	0	0.032525	0	0	None	1000000	OT_ER_ERbERb_1440	0	None
C124130	DTXSID3021643	Octanal	197	4	0	0	0	0	0	0.00429406	0	0.032525	0	0	None	1000000	OT_ERa_EREGFP_0120	0	None
C124130	DTXSID3021643	Octanal	197	4	0	0	0	0	0	0.00429406	0	0.032525	0	0	None	1000000	OT_ERa_EREGFP_0480	0	None
C124130	DTXSID3021643	Octanal	197	4	0	0	0	0	0	0.00429406	0	0.032525	0	0	None	1000000	ATG_ERa_TRANS_up	0	None
C124130	DTXSID3021643	Octanal	197	4	0	0	0	0	0	0.00429406	0	0.032525	0	0	None	1000000	ATG_ERE_CIS_up	0	None
C124130	DTXSID3021643	Octanal	197	4	0	0	0	0	0	0.00429406	0	0.032525	0	0	None	1000000	TOX21_ERa_BLA_Agonist_ratio	0	None
C124130	DTXSID3021643	Octanal	197	4	0	0	0	0	0	0.00429406	0	0.032525	0	0	None	1000000	TOX21_ERa_LUC_BG1_Agonist	0	None
C124130	DTXSID3021643	Octanal	197	4	0	0	0	0	0	0.00429406	0	0.032525	0	0	None	1000000	ACEA_T47D_80hr_Positive	0	None
C124196	DTXSID9021639	Nonanal	197	4	0	0	0	0	0	0.000213152	0	0.059081	0	0	None	1000000	NVS_NR_bER	0	None
C124196	DTXSID9021639	Nonanal	197	4	0	0	0	0	0	0.000213152	0	0.059081	0	0	None	1000000	NVS_NR_hER	0	None
C124196	DTXSID9021639	Nonanal	197	4	0	0	0	0	0	0.000213152	0	0.059081	0	0	None	1000000	NVS_NR_mERa	0	None
C124196	DTXSID9021639	Nonanal	197	4	0	0	0	0	0	0.000213152	0	0.059081	0	0	None	1000000	OT_ER_ERaERa_0480	0	None
C124196	DTXSID9021639	Nonanal	197	4	0	0	0	0	0	0.000213152	0	0.059081	0	0	None	1000000	OT_ER_ERaERa_1440	0	None
C124196	DTXSID9021639	Nonanal	197	4	0	0	0	0	0	0.000213152	0	0.059081	0	0	None	1000000	OT_ER_ERaERb_0480	0	None
C124196	DTXSID9021639	Nonanal	197	4	0	0	0	0	0	0.000213152	0	0.059081	0	0	None	1000000	OT_ER_ERaERb_1440	0	None
C124196	DTXSID9021639	Nonanal	197	4	0	0	0	0	0	0.000213152	0	0.059081	0	0	None	1000000	OT_ER_ERbERb_0480	0	None
C124196	DTXSID9021639	Nonanal	197	4	0	0	0	0	0	0.000213152	0	0.059081	0	0	None	1000000	OT_ER_ERbERb_1440	0	None
C124196	DTXSID9021639	Nonanal	197	4	0	0	0	0	0	0.000213152	0	0.059081	0	0	None	1000000	OT_ERa_EREGFP_0120	0	None
C124196	DTXSID9021639	Nonanal	197	4	0	0	0	0	0	0.000213152	0	0.059081	0	0	None	1000000	OT_ERa_EREGFP_0480	0	None
C124196	DTXSID9021639	Nonanal	197	4	0	0	0	0	0	0.000213152	0	0.059081	0	0	None	1000000	ATG_ERa_TRANS_up	0	None
C124196	DTXSID9021639	Nonanal	197	4	0	0	0	0	0	0.000213152	0	0.059081	0	0	None	1000000	ATG_ERE_CIS_up	0	None
C124196	DTXSID9021639	Nonanal	197	4	0	0	0	0	0	0.000213152	0	0.059081	0	0	None	1000000	TOX21_ERa_BLA_Agonist_ratio	0	None
C124196	DTXSID9021639	Nonanal	197	4	0	0	0	0	0	0.000213152	0	0.059081	0	0	None	1000000	TOX21_ERa_LUC_BG1_Agonist	0	None
C124196	DTXSID9021639	Nonanal	197	4	0	0	0	0	0	0.000213152	0	0.059081	0	0	None	1000000	ACEA_T47D_80hr_Positive	0	None
C124947	DTXSID1040742	Triamcinolone	534	17	0.104799	0.213795	1	1	0.0941514	0.129218	0.184681	0.250924	0.0939	0	None	30.3858	NVS_NR_bER	0	None
C124947	DTXSID1040742	Triamcinolone	534	17	0.104799	0.213795	1	1	0.0941514	0.129218	0.184681	0.250924	0.0939	0	None	30.3858	NVS_NR_hER	0.183589	None
C124947	DTXSID1040742	Triamcinolone	534	17	0.104799	0.213795	1	1	0.0941514	0.129218	0.184681	0.250924	0.0939	0	None	30.3858	NVS_NR_mERa	0	None
C124947	DTXSID1040742	Triamcinolone	534	17	0.104799	0.213795	1	1	0.0941514	0.129218	0.184681	0.250924	0.0939	0	None	30.3858	OT_ER_ERaERa_0480	0	None
C124947	DTXSID1040742	Triamcinolone	534	17	0.104799	0.213795	1	1	0.0941514	0.129218	0.184681	0.250924	0.0939	0	None	30.3858	OT_ER_ERaERa_1440	0	None
C124947	DTXSID1040742	Triamcinolone	534	17	0.104799	0.213795	1	1	0.0941514	0.129218	0.184681	0.250924	0.0939	0	None	30.3858	OT_ER_ERaERb_0480	0	None
C124947	DTXSID1040742	Triamcinolone	534	17	0.104799	0.213795	1	1	0.0941514	0.129218	0.184681	0.250924	0.0939	0	None	30.3858	OT_ER_ERaERb_1440	0	None
C124947	DTXSID1040742	Triamcinolone	534	17	0.104799	0.213795	1	1	0.0941514	0.129218	0.184681	0.250924	0.0939	0	None	30.3858	OT_ER_ERbERb_0480	0	None
C124947	DTXSID1040742	Triamcinolone	534	17	0.104799	0.213795	1	1	0.0941514	0.129218	0.184681	0.250924	0.0939	0	None	30.3858	OT_ER_ERbERb_1440	0	None
C124947	DTXSID1040742	Triamcinolone	534	17	0.104799	0.213795	1	1	0.0941514	0.129218	0.184681	0.250924	0.0939	0	None	30.3858	OT_ERa_EREGFP_0120	0	None
C124947	DTXSID1040742	Triamcinolone	534	17	0.104799	0.213795	1	1	0.0941514	0.129218	0.184681	0.250924	0.0939	0	None	30.3858	OT_ERa_EREGFP_0480	0	None
C124947	DTXSID1040742	Triamcinolone	534	17	0.104799	0.213795	1	1	0.0941514	0.129218	0.184681	0.250924	0.0939	0	None	30.3858	ATG_ERa_TRANS_up	0.464659	None
C124947	DTXSID1040742	Triamcinolone	534	17	0.104799	0.213795	1	1	0.0941514	0.129218	0.184681	0.250924	0.0939	0	None	30.3858	ATG_ERE_CIS_up	0.42274	None
C124947	DTXSID1040742	Triamcinolone	534	17	0.104799	0.213795	1	1	0.0941514	0.129218	0.184681	0.250924	0.0939	0	None	30.3858	TOX21_ERa_BLA_Agonist_ratio	0	None
C124947	DTXSID1040742	Triamcinolone	534	17	0.104799	0.213795	1	1	0.0941514	0.129218	0.184681	0.250924	0.0939	0	None	30.3858	TOX21_ERa_LUC_BG1_Agonist	0.335939	None
C124947	DTXSID1040742	Triamcinolone	534	17	0.104799	0.213795	1	1	0.0941514	0.129218	0.184681	0.250924	0.0939	0	None	30.3858	ACEA_T47D_80hr_Positive	0.405174	None
C125116236	DTXSID4034497	Metconazole	289	10	0.00820831	0.112509	0	1	0.00363223	0.0832498	0.0167936	0.18954	0.0105	0.0316	None	11.7495	NVS_NR_bER	0	None
C125116236	DTXSID4034497	Metconazole	289	10	0.00820831	0.112509	0	1	0.00363223	0.0832498	0.0167936	0.18954	0.0105	0.0316	None	11.7495	NVS_NR_hER	0	None
C125116236	DTXSID4034497	Metconazole	289	10	0.00820831	0.112509	0	1	0.00363223	0.0832498	0.0167936	0.18954	0.0105	0.0316	None	11.7495	NVS_NR_mERa	0.201278	None
C125116236	DTXSID4034497	Metconazole	289	10	0.00820831	0.112509	0	1	0.00363223	0.0832498	0.0167936	0.18954	0.0105	0.0316	None	11.7495	OT_ER_ERaERa_0480	0	None
C125116236	DTXSID4034497	Metconazole	289	10	0.00820831	0.112509	0	1	0.00363223	0.0832498	0.0167936	0.18954	0.0105	0.0316	None	11.7495	OT_ER_ERaERa_1440	0	None
C125116236	DTXSID4034497	Metconazole	289	10	0.00820831	0.112509	0	1	0.00363223	0.0832498	0.0167936	0.18954	0.0105	0.0316	None	11.7495	OT_ER_ERaERb_0480	0	None
C125116236	DTXSID4034497	Metconazole	289	10	0.00820831	0.112509	0	1	0.00363223	0.0832498	0.0167936	0.18954	0.0105	0.0316	None	11.7495	OT_ER_ERaERb_1440	0.176946	None
C125116236	DTXSID4034497	Metconazole	289	10	0.00820831	0.112509	0	1	0.00363223	0.0832498	0.0167936	0.18954	0.0105	0.0316	None	11.7495	OT_ER_ERbERb_0480	0.493189	None
C125116236	DTXSID4034497	Metconazole	289	10	0.00820831	0.112509	0	1	0.00363223	0.0832498	0.0167936	0.18954	0.0105	0.0316	None	11.7495	OT_ER_ERbERb_1440	0.47163	None
C125116236	DTXSID4034497	Metconazole	289	10	0.00820831	0.112509	0	1	0.00363223	0.0832498	0.0167936	0.18954	0.0105	0.0316	None	11.7495	OT_ERa_EREGFP_0120	0	None
C125116236	DTXSID4034497	Metconazole	289	10	0.00820831	0.112509	0	1	0.00363223	0.0832498	0.0167936	0.18954	0.0105	0.0316	None	11.7495	OT_ERa_EREGFP_0480	0	None
C125116236	DTXSID4034497	Metconazole	289	10	0.00820831	0.112509	0	1	0.00363223	0.0832498	0.0167936	0.18954	0.0105	0.0316	None	11.7495	ATG_ERa_TRANS_up	0.226868	None
C125116236	DTXSID4034497	Metconazole	289	10	0.00820831	0.112509	0	1	0.00363223	0.0832498	0.0167936	0.18954	0.0105	0.0316	None	11.7495	ATG_ERE_CIS_up	0.107249	None
C125116236	DTXSID4034497	Metconazole	289	10	0.00820831	0.112509	0	1	0.00363223	0.0832498	0.0167936	0.18954	0.0105	0.0316	None	11.7495	TOX21_ERa_BLA_Agonist_ratio	0	None
C125116236	DTXSID4034497	Metconazole	289	10	0.00820831	0.112509	0	1	0.00363223	0.0832498	0.0167936	0.18954	0.0105	0.0316	None	11.7495	TOX21_ERa_LUC_BG1_Agonist	0	None
C125116236	DTXSID4034497	Metconazole	289	10	0.00820831	0.112509	0	1	0.00363223	0.0832498	0.0167936	0.18954	0.0105	0.0316	None	11.7495	ACEA_T47D_80hr_Positive	0.258552	None
C125225287	DTXSID7034674	Ipconazole	289	10	0	0.0378344	0	0	0	0.0493791	0	0.170082	0	0.0166	A13	6.87144	NVS_NR_bER	0	Pseudo
C125225287	DTXSID7034674	Ipconazole	289	10	0	0.0378344	0	0	0	0.0493791	0	0.170082	0	0.0166	A13	6.87144	NVS_NR_hER	0	Pseudo
C125225287	DTXSID7034674	Ipconazole	289	10	0	0.0378344	0	0	0	0.0493791	0	0.170082	0	0.0166	A13	6.87144	NVS_NR_mERa	0	Pseudo
C125225287	DTXSID7034674	Ipconazole	289	10	0	0.0378344	0	0	0	0.0493791	0	0.170082	0	0.0166	A13	6.87144	OT_ER_ERaERa_0480	0	Pseudo
C125225287	DTXSID7034674	Ipconazole	289	10	0	0.0378344	0	0	0	0.0493791	0	0.170082	0	0.0166	A13	6.87144	OT_ER_ERaERa_1440	0	Pseudo
C125225287	DTXSID7034674	Ipconazole	289	10	0	0.0378344	0	0	0	0.0493791	0	0.170082	0	0.0166	A13	6.87144	OT_ER_ERaERb_0480	0	Pseudo
C125225287	DTXSID7034674	Ipconazole	289	10	0	0.0378344	0	0	0	0.0493791	0	0.170082	0	0.0166	A13	6.87144	OT_ER_ERaERb_1440	0	Pseudo
C125225287	DTXSID7034674	Ipconazole	289	10	0	0.0378344	0	0	0	0.0493791	0	0.170082	0	0.0166	A13	6.87144	OT_ER_ERbERb_0480	0	Pseudo
C125225287	DTXSID7034674	Ipconazole	289	10	0	0.0378344	0	0	0	0.0493791	0	0.170082	0	0.0166	A13	6.87144	OT_ER_ERbERb_1440	0	Pseudo
C125225287	DTXSID7034674	Ipconazole	289	10	0	0.0378344	0	0	0	0.0493791	0	0.170082	0	0.0166	A13	6.87144	OT_ERa_EREGFP_0120	0.403574	Pseudo
C125225287	DTXSID7034674	Ipconazole	289	10	0	0.0378344	0	0	0	0.0493791	0	0.170082	0	0.0166	A13	6.87144	OT_ERa_EREGFP_0480	0	Pseudo
C125225287	DTXSID7034674	Ipconazole	289	10	0	0.0378344	0	0	0	0.0493791	0	0.170082	0	0.0166	A13	6.87144	ATG_ERa_TRANS_up	0	Pseudo
C125225287	DTXSID7034674	Ipconazole	289	10	0	0.0378344	0	0	0	0.0493791	0	0.170082	0	0.0166	A13	6.87144	ATG_ERE_CIS_up	0.0867731	Pseudo
C125225287	DTXSID7034674	Ipconazole	289	10	0	0.0378344	0	0	0	0.0493791	0	0.170082	0	0.0166	A13	6.87144	TOX21_ERa_BLA_Agonist_ratio	0	Pseudo
C125225287	DTXSID7034674	Ipconazole	289	10	0	0.0378344	0	0	0	0.0493791	0	0.170082	0	0.0166	A13	6.87144	TOX21_ERa_LUC_BG1_Agonist	0	Pseudo
C125225287	DTXSID7034674	Ipconazole	289	10	0	0.0378344	0	0	0	0.0493791	0	0.170082	0	0.0166	A13	6.87144	ACEA_T47D_80hr_Positive	0.255617	Pseudo
C126307	DTXSID8027036	2,2-Dimethylpropane-1,3-diol	398	2	0	0	0	0	0	0.0143765	0	0.0333421	0	0	A15	45.5778	NVS_NR_bER	0	Pseudo
C126307	DTXSID8027036	2,2-Dimethylpropane-1,3-diol	398	2	0	0	0	0	0	0.0143765	0	0.0333421	0	0	A15	45.5778	NVS_NR_hER	0	Pseudo
C126307	DTXSID8027036	2,2-Dimethylpropane-1,3-diol	398	2	0	0	0	0	0	0.0143765	0	0.0333421	0	0	A15	45.5778	NVS_NR_mERa	0	Pseudo
C126307	DTXSID8027036	2,2-Dimethylpropane-1,3-diol	398	2	0	0	0	0	0	0.0143765	0	0.0333421	0	0	A15	45.5778	OT_ER_ERaERa_0480	0	Pseudo
C126307	DTXSID8027036	2,2-Dimethylpropane-1,3-diol	398	2	0	0	0	0	0	0.0143765	0	0.0333421	0	0	A15	45.5778	OT_ER_ERaERa_1440	0	Pseudo
C126307	DTXSID8027036	2,2-Dimethylpropane-1,3-diol	398	2	0	0	0	0	0	0.0143765	0	0.0333421	0	0	A15	45.5778	OT_ER_ERaERb_0480	0	Pseudo
C126307	DTXSID8027036	2,2-Dimethylpropane-1,3-diol	398	2	0	0	0	0	0	0.0143765	0	0.0333421	0	0	A15	45.5778	OT_ER_ERaERb_1440	0	Pseudo
C126307	DTXSID8027036	2,2-Dimethylpropane-1,3-diol	398	2	0	0	0	0	0	0.0143765	0	0.0333421	0	0	A15	45.5778	OT_ER_ERbERb_0480	0	Pseudo
C126307	DTXSID8027036	2,2-Dimethylpropane-1,3-diol	398	2	0	0	0	0	0	0.0143765	0	0.0333421	0	0	A15	45.5778	OT_ER_ERbERb_1440	0	Pseudo
C126307	DTXSID8027036	2,2-Dimethylpropane-1,3-diol	398	2	0	0	0	0	0	0.0143765	0	0.0333421	0	0	A15	45.5778	OT_ERa_EREGFP_0120	0	Pseudo
C126307	DTXSID8027036	2,2-Dimethylpropane-1,3-diol	398	2	0	0	0	0	0	0.0143765	0	0.0333421	0	0	A15	45.5778	OT_ERa_EREGFP_0480	0	Pseudo
C126307	DTXSID8027036	2,2-Dimethylpropane-1,3-diol	398	2	0	0	0	0	0	0.0143765	0	0.0333421	0	0	A15	45.5778	ATG_ERa_TRANS_up	0	Pseudo
C126307	DTXSID8027036	2,2-Dimethylpropane-1,3-diol	398	2	0	0	0	0	0	0.0143765	0	0.0333421	0	0	A15	45.5778	ATG_ERE_CIS_up	0	Pseudo
C126307	DTXSID8027036	2,2-Dimethylpropane-1,3-diol	398	2	0	0	0	0	0	0.0143765	0	0.0333421	0	0	A15	45.5778	TOX21_ERa_BLA_Agonist_ratio	0	Pseudo
C126307	DTXSID8027036	2,2-Dimethylpropane-1,3-diol	398	2	0	0	0	0	0	0.0143765	0	0.0333421	0	0	A15	45.5778	TOX21_ERa_LUC_BG1_Agonist	0.273507	Pseudo
C126307	DTXSID8027036	2,2-Dimethylpropane-1,3-diol	398	2	0	0	0	0	0	0.0143765	0	0.0333421	0	0	A15	45.5778	ACEA_T47D_80hr_Positive	0	Pseudo
C126833178	DTXSID3032549	Fenhexamid	453	3	0.147135	0.226972	1	1	0.138833	0.154902	0.199587	0.278703	0.148	0	Agonist	24.6641	NVS_NR_bER	0	Agonist
C126833178	DTXSID3032549	Fenhexamid	453	3	0.147135	0.226972	1	1	0.138833	0.154902	0.199587	0.278703	0.148	0	Agonist	24.6641	NVS_NR_hER	0	Agonist
C126833178	DTXSID3032549	Fenhexamid	453	3	0.147135	0.226972	1	1	0.138833	0.154902	0.199587	0.278703	0.148	0	Agonist	24.6641	NVS_NR_mERa	0	Agonist
C126833178	DTXSID3032549	Fenhexamid	453	3	0.147135	0.226972	1	1	0.138833	0.154902	0.199587	0.278703	0.148	0	Agonist	24.6641	OT_ER_ERaERa_0480	0.224856	Agonist
C126833178	DTXSID3032549	Fenhexamid	453	3	0.147135	0.226972	1	1	0.138833	0.154902	0.199587	0.278703	0.148	0	Agonist	24.6641	OT_ER_ERaERa_1440	0	Agonist
C126833178	DTXSID3032549	Fenhexamid	453	3	0.147135	0.226972	1	1	0.138833	0.154902	0.199587	0.278703	0.148	0	Agonist	24.6641	OT_ER_ERaERb_0480	0.557705	Agonist
C126833178	DTXSID3032549	Fenhexamid	453	3	0.147135	0.226972	1	1	0.138833	0.154902	0.199587	0.278703	0.148	0	Agonist	24.6641	OT_ER_ERaERb_1440	0.400154	Agonist
C126833178	DTXSID3032549	Fenhexamid	453	3	0.147135	0.226972	1	1	0.138833	0.154902	0.199587	0.278703	0.148	0	Agonist	24.6641	OT_ER_ERbERb_0480	0.596631	Agonist
C126833178	DTXSID3032549	Fenhexamid	453	3	0.147135	0.226972	1	1	0.138833	0.154902	0.199587	0.278703	0.148	0	Agonist	24.6641	OT_ER_ERbERb_1440	0.572543	Agonist
C126833178	DTXSID3032549	Fenhexamid	453	3	0.147135	0.226972	1	1	0.138833	0.154902	0.199587	0.278703	0.148	0	Agonist	24.6641	OT_ERa_EREGFP_0120	0.281753	Agonist
C126833178	DTXSID3032549	Fenhexamid	453	3	0.147135	0.226972	1	1	0.138833	0.154902	0.199587	0.278703	0.148	0	Agonist	24.6641	OT_ERa_EREGFP_0480	0.339934	Agonist
C126833178	DTXSID3032549	Fenhexamid	453	3	0.147135	0.226972	1	1	0.138833	0.154902	0.199587	0.278703	0.148	0	Agonist	24.6641	ATG_ERa_TRANS_up	0.497965	Agonist
C126833178	DTXSID3032549	Fenhexamid	453	3	0.147135	0.226972	1	1	0.138833	0.154902	0.199587	0.278703	0.148	0	Agonist	24.6641	ATG_ERE_CIS_up	0.376546	Agonist
C126833178	DTXSID3032549	Fenhexamid	453	3	0.147135	0.226972	1	1	0.138833	0.154902	0.199587	0.278703	0.148	0	Agonist	24.6641	TOX21_ERa_BLA_Agonist_ratio	0.16631	Agonist
C126833178	DTXSID3032549	Fenhexamid	453	3	0.147135	0.226972	1	1	0.138833	0.154902	0.199587	0.278703	0.148	0	Agonist	24.6641	TOX21_ERa_LUC_BG1_Agonist	0.276701	Agonist
C126833178	DTXSID3032549	Fenhexamid	453	3	0.147135	0.226972	1	1	0.138833	0.154902	0.199587	0.278703	0.148	0	Agonist	24.6641	ACEA_T47D_80hr_Positive	0.42247	Agonist
C127308821	DTXSID9047257	Zamifenacin	419	6	0.0578256	0.0920236	0	0	0.0115989	0.0644222	0.0606342	0.194877	0.0271	0	None	22.0575	NVS_NR_bER	0	None
C127308821	DTXSID9047257	Zamifenacin	419	6	0.0578256	0.0920236	0	0	0.0115989	0.0644222	0.0606342	0.194877	0.0271	0	None	22.0575	NVS_NR_hER	0	None
C127308821	DTXSID9047257	Zamifenacin	419	6	0.0578256	0.0920236	0	0	0.0115989	0.0644222	0.0606342	0.194877	0.0271	0	None	22.0575	NVS_NR_mERa	0.296871	None
C127308821	DTXSID9047257	Zamifenacin	419	6	0.0578256	0.0920236	0	0	0.0115989	0.0644222	0.0606342	0.194877	0.0271	0	None	22.0575	OT_ER_ERaERa_0480	0	None
C127308821	DTXSID9047257	Zamifenacin	419	6	0.0578256	0.0920236	0	0	0.0115989	0.0644222	0.0606342	0.194877	0.0271	0	None	22.0575	OT_ER_ERaERa_1440	0	None
C127308821	DTXSID9047257	Zamifenacin	419	6	0.0578256	0.0920236	0	0	0.0115989	0.0644222	0.0606342	0.194877	0.0271	0	None	22.0575	OT_ER_ERaERb_0480	0.217944	None
C127308821	DTXSID9047257	Zamifenacin	419	6	0.0578256	0.0920236	0	0	0.0115989	0.0644222	0.0606342	0.194877	0.0271	0	None	22.0575	OT_ER_ERaERb_1440	0.160175	None
C127308821	DTXSID9047257	Zamifenacin	419	6	0.0578256	0.0920236	0	0	0.0115989	0.0644222	0.0606342	0.194877	0.0271	0	None	22.0575	OT_ER_ERbERb_0480	0	None
C127308821	DTXSID9047257	Zamifenacin	419	6	0.0578256	0.0920236	0	0	0.0115989	0.0644222	0.0606342	0.194877	0.0271	0	None	22.0575	OT_ER_ERbERb_1440	0	None
C127308821	DTXSID9047257	Zamifenacin	419	6	0.0578256	0.0920236	0	0	0.0115989	0.0644222	0.0606342	0.194877	0.0271	0	None	22.0575	OT_ERa_EREGFP_0120	0	None
C127308821	DTXSID9047257	Zamifenacin	419	6	0.0578256	0.0920236	0	0	0.0115989	0.0644222	0.0606342	0.194877	0.0271	0	None	22.0575	OT_ERa_EREGFP_0480	0	None
C127308821	DTXSID9047257	Zamifenacin	419	6	0.0578256	0.0920236	0	0	0.0115989	0.0644222	0.0606342	0.194877	0.0271	0	None	22.0575	ATG_ERa_TRANS_up	0.313913	None
C127308821	DTXSID9047257	Zamifenacin	419	6	0.0578256	0.0920236	0	0	0.0115989	0.0644222	0.0606342	0.194877	0.0271	0	None	22.0575	ATG_ERE_CIS_up	0.242574	None
C127308821	DTXSID9047257	Zamifenacin	419	6	0.0578256	0.0920236	0	0	0.0115989	0.0644222	0.0606342	0.194877	0.0271	0	None	22.0575	TOX21_ERa_BLA_Agonist_ratio	0	None
C127308821	DTXSID9047257	Zamifenacin	419	6	0.0578256	0.0920236	0	0	0.0115989	0.0644222	0.0606342	0.194877	0.0271	0	None	22.0575	TOX21_ERa_LUC_BG1_Agonist	0	None
C127308821	DTXSID9047257	Zamifenacin	419	6	0.0578256	0.0920236	0	0	0.0115989	0.0644222	0.0606342	0.194877	0.0271	0	None	22.0575	ACEA_T47D_80hr_Positive	0	None
C127413	DTXSID0035160	alpha-Ionone	128	3	0	0.0515677	0	0	0	0.0134536	0.0392137	0.0677322	0	0	None	30.1882	NVS_NR_bER	0	None
C127413	DTXSID0035160	alpha-Ionone	128	3	0	0.0515677	0	0	0	0.0134536	0.0392137	0.0677322	0	0	None	30.1882	NVS_NR_hER	0	None
C127413	DTXSID0035160	alpha-Ionone	128	3	0	0.0515677	0	0	0	0.0134536	0.0392137	0.0677322	0	0	None	30.1882	NVS_NR_mERa	0	None
C127413	DTXSID0035160	alpha-Ionone	128	3	0	0.0515677	0	0	0	0.0134536	0.0392137	0.0677322	0	0	None	30.1882	OT_ER_ERaERa_0480	0	None
C127413	DTXSID0035160	alpha-Ionone	128	3	0	0.0515677	0	0	0	0.0134536	0.0392137	0.0677322	0	0	None	30.1882	OT_ER_ERaERa_1440	0	None
C127413	DTXSID0035160	alpha-Ionone	128	3	0	0.0515677	0	0	0	0.0134536	0.0392137	0.0677322	0	0	None	30.1882	OT_ER_ERaERb_0480	0	None
C127413	DTXSID0035160	alpha-Ionone	128	3	0	0.0515677	0	0	0	0.0134536	0.0392137	0.0677322	0	0	None	30.1882	OT_ER_ERaERb_1440	0	None
C127413	DTXSID0035160	alpha-Ionone	128	3	0	0.0515677	0	0	0	0.0134536	0.0392137	0.0677322	0	0	None	30.1882	OT_ER_ERbERb_0480	0	None
C127413	DTXSID0035160	alpha-Ionone	128	3	0	0.0515677	0	0	0	0.0134536	0.0392137	0.0677322	0	0	None	30.1882	OT_ER_ERbERb_1440	0	None
C127413	DTXSID0035160	alpha-Ionone	128	3	0	0.0515677	0	0	0	0.0134536	0.0392137	0.0677322	0	0	None	30.1882	OT_ERa_EREGFP_0120	0	None
C127413	DTXSID0035160	alpha-Ionone	128	3	0	0.0515677	0	0	0	0.0134536	0.0392137	0.0677322	0	0	None	30.1882	OT_ERa_EREGFP_0480	0	None
C127413	DTXSID0035160	alpha-Ionone	128	3	0	0.0515677	0	0	0	0.0134536	0.0392137	0.0677322	0	0	None	30.1882	ATG_ERa_TRANS_up	0.225527	None
C127413	DTXSID0035160	alpha-Ionone	128	3	0	0.0515677	0	0	0	0.0134536	0.0392137	0.0677322	0	0	None	30.1882	ATG_ERE_CIS_up	0.106465	None
C127413	DTXSID0035160	alpha-Ionone	128	3	0	0.0515677	0	0	0	0.0134536	0.0392137	0.0677322	0	0	None	30.1882	TOX21_ERa_BLA_Agonist_ratio	0	None
C127413	DTXSID0035160	alpha-Ionone	128	3	0	0.0515677	0	0	0	0.0134536	0.0392137	0.0677322	0	0	None	30.1882	TOX21_ERa_LUC_BG1_Agonist	0	None
C127413	DTXSID0035160	alpha-Ionone	128	3	0	0.0515677	0	0	0	0.0134536	0.0392137	0.0677322	0	0	None	30.1882	ACEA_T47D_80hr_Positive	0	None
C127515	DTXSID7027047	alpha-Isomethylionone	128	3	0.0185349	0.125073	0	1	0.0139974	0.0581105	0.110605	0.161192	0.0185	0	R6	18.725	NVS_NR_bER	0	Pseudo
C127515	DTXSID7027047	alpha-Isomethylionone	128	3	0.0185349	0.125073	0	1	0.0139974	0.0581105	0.110605	0.161192	0.0185	0	R6	18.725	NVS_NR_hER	0	Pseudo
C127515	DTXSID7027047	alpha-Isomethylionone	128	3	0.0185349	0.125073	0	1	0.0139974	0.0581105	0.110605	0.161192	0.0185	0	R6	18.725	NVS_NR_mERa	0	Pseudo
C127515	DTXSID7027047	alpha-Isomethylionone	128	3	0.0185349	0.125073	0	1	0.0139974	0.0581105	0.110605	0.161192	0.0185	0	R6	18.725	OT_ER_ERaERa_0480	0	Pseudo
C127515	DTXSID7027047	alpha-Isomethylionone	128	3	0.0185349	0.125073	0	1	0.0139974	0.0581105	0.110605	0.161192	0.0185	0	R6	18.725	OT_ER_ERaERa_1440	0	Pseudo
C127515	DTXSID7027047	alpha-Isomethylionone	128	3	0.0185349	0.125073	0	1	0.0139974	0.0581105	0.110605	0.161192	0.0185	0	R6	18.725	OT_ER_ERaERb_0480	0	Pseudo
C127515	DTXSID7027047	alpha-Isomethylionone	128	3	0.0185349	0.125073	0	1	0.0139974	0.0581105	0.110605	0.161192	0.0185	0	R6	18.725	OT_ER_ERaERb_1440	0	Pseudo
C127515	DTXSID7027047	alpha-Isomethylionone	128	3	0.0185349	0.125073	0	1	0.0139974	0.0581105	0.110605	0.161192	0.0185	0	R6	18.725	OT_ER_ERbERb_0480	0	Pseudo
C127515	DTXSID7027047	alpha-Isomethylionone	128	3	0.0185349	0.125073	0	1	0.0139974	0.0581105	0.110605	0.161192	0.0185	0	R6	18.725	OT_ER_ERbERb_1440	0	Pseudo
C127515	DTXSID7027047	alpha-Isomethylionone	128	3	0.0185349	0.125073	0	1	0.0139974	0.0581105	0.110605	0.161192	0.0185	0	R6	18.725	OT_ERa_EREGFP_0120	0.177369	Pseudo
C127515	DTXSID7027047	alpha-Isomethylionone	128	3	0.0185349	0.125073	0	1	0.0139974	0.0581105	0.110605	0.161192	0.0185	0	R6	18.725	OT_ERa_EREGFP_0480	0	Pseudo
C127515	DTXSID7027047	alpha-Isomethylionone	128	3	0.0185349	0.125073	0	1	0.0139974	0.0581105	0.110605	0.161192	0.0185	0	R6	18.725	ATG_ERa_TRANS_up	0.546995	Pseudo
C127515	DTXSID7027047	alpha-Isomethylionone	128	3	0.0185349	0.125073	0	1	0.0139974	0.0581105	0.110605	0.161192	0.0185	0	R6	18.725	ATG_ERE_CIS_up	0.315657	Pseudo
C127515	DTXSID7027047	alpha-Isomethylionone	128	3	0.0185349	0.125073	0	1	0.0139974	0.0581105	0.110605	0.161192	0.0185	0	R6	18.725	TOX21_ERa_BLA_Agonist_ratio	0	Pseudo
C127515	DTXSID7027047	alpha-Isomethylionone	128	3	0.0185349	0.125073	0	1	0.0139974	0.0581105	0.110605	0.161192	0.0185	0	R6	18.725	TOX21_ERa_LUC_BG1_Agonist	0	Pseudo
C127515	DTXSID7027047	alpha-Isomethylionone	128	3	0.0185349	0.125073	0	1	0.0139974	0.0581105	0.110605	0.161192	0.0185	0	R6	18.725	ACEA_T47D_80hr_Positive	0	Pseudo
C128370	DTXSID2020216	Butylated hydroxytoluene	475	17	0	0.032767	0	0	0	7.43518e-05	0	0.0543304	0	0	A12	20.9866	NVS_NR_bER	0	Pseudo
C128370	DTXSID2020216	Butylated hydroxytoluene	475	17	0	0.032767	0	0	0	7.43518e-05	0	0.0543304	0	0	A12	20.9866	NVS_NR_hER	0	Pseudo
C128370	DTXSID2020216	Butylated hydroxytoluene	475	17	0	0.032767	0	0	0	7.43518e-05	0	0.0543304	0	0	A12	20.9866	NVS_NR_mERa	0	Pseudo
C128370	DTXSID2020216	Butylated hydroxytoluene	475	17	0	0.032767	0	0	0	7.43518e-05	0	0.0543304	0	0	A12	20.9866	OT_ER_ERaERa_0480	0	Pseudo
C128370	DTXSID2020216	Butylated hydroxytoluene	475	17	0	0.032767	0	0	0	7.43518e-05	0	0.0543304	0	0	A12	20.9866	OT_ER_ERaERa_1440	0	Pseudo
C128370	DTXSID2020216	Butylated hydroxytoluene	475	17	0	0.032767	0	0	0	7.43518e-05	0	0.0543304	0	0	A12	20.9866	OT_ER_ERaERb_0480	0	Pseudo
C128370	DTXSID2020216	Butylated hydroxytoluene	475	17	0	0.032767	0	0	0	7.43518e-05	0	0.0543304	0	0	A12	20.9866	OT_ER_ERaERb_1440	0	Pseudo
C128370	DTXSID2020216	Butylated hydroxytoluene	475	17	0	0.032767	0	0	0	7.43518e-05	0	0.0543304	0	0	A12	20.9866	OT_ER_ERbERb_0480	0	Pseudo
C128370	DTXSID2020216	Butylated hydroxytoluene	475	17	0	0.032767	0	0	0	7.43518e-05	0	0.0543304	0	0	A12	20.9866	OT_ER_ERbERb_1440	0	Pseudo
C128370	DTXSID2020216	Butylated hydroxytoluene	475	17	0	0.032767	0	0	0	7.43518e-05	0	0.0543304	0	0	A12	20.9866	OT_ERa_EREGFP_0120	0	Pseudo
C128370	DTXSID2020216	Butylated hydroxytoluene	475	17	0	0.032767	0	0	0	7.43518e-05	0	0.0543304	0	0	A12	20.9866	OT_ERa_EREGFP_0480	0	Pseudo
C128370	DTXSID2020216	Butylated hydroxytoluene	475	17	0	0.032767	0	0	0	7.43518e-05	0	0.0543304	0	0	A12	20.9866	ATG_ERa_TRANS_up	0.143304	Pseudo
C128370	DTXSID2020216	Butylated hydroxytoluene	475	17	0	0.032767	0	0	0	7.43518e-05	0	0.0543304	0	0	A12	20.9866	ATG_ERE_CIS_up	0	Pseudo
C128370	DTXSID2020216	Butylated hydroxytoluene	475	17	0	0.032767	0	0	0	7.43518e-05	0	0.0543304	0	0	A12	20.9866	TOX21_ERa_BLA_Agonist_ratio	0	Pseudo
C128370	DTXSID2020216	Butylated hydroxytoluene	475	17	0	0.032767	0	0	0	7.43518e-05	0	0.0543304	0	0	A12	20.9866	TOX21_ERa_LUC_BG1_Agonist	0	Pseudo
C128370	DTXSID2020216	Butylated hydroxytoluene	475	17	0	0.032767	0	0	0	7.43518e-05	0	0.0543304	0	0	A12	20.9866	ACEA_T47D_80hr_Positive	0	Pseudo
C128392	DTXSID6027052	2,6-Di-tert-butylphenol	475	17	0	0.0432446	0	0	0	0.00275767	0.0338366	0.0548984	0	0	None	61.4624	NVS_NR_bER	0	None
C128392	DTXSID6027052	2,6-Di-tert-butylphenol	475	17	0	0.0432446	0	0	0	0.00275767	0.0338366	0.0548984	0	0	None	61.4624	NVS_NR_hER	0	None
C128392	DTXSID6027052	2,6-Di-tert-butylphenol	475	17	0	0.0432446	0	0	0	0.00275767	0.0338366	0.0548984	0	0	None	61.4624	NVS_NR_mERa	0	None
C128392	DTXSID6027052	2,6-Di-tert-butylphenol	475	17	0	0.0432446	0	0	0	0.00275767	0.0338366	0.0548984	0	0	None	61.4624	OT_ER_ERaERa_0480	0	None
C128392	DTXSID6027052	2,6-Di-tert-butylphenol	475	17	0	0.0432446	0	0	0	0.00275767	0.0338366	0.0548984	0	0	None	61.4624	OT_ER_ERaERa_1440	0	None
C128392	DTXSID6027052	2,6-Di-tert-butylphenol	475	17	0	0.0432446	0	0	0	0.00275767	0.0338366	0.0548984	0	0	None	61.4624	OT_ER_ERaERb_0480	0	None
C128392	DTXSID6027052	2,6-Di-tert-butylphenol	475	17	0	0.0432446	0	0	0	0.00275767	0.0338366	0.0548984	0	0	None	61.4624	OT_ER_ERaERb_1440	0	None
C128392	DTXSID6027052	2,6-Di-tert-butylphenol	475	17	0	0.0432446	0	0	0	0.00275767	0.0338366	0.0548984	0	0	None	61.4624	OT_ER_ERbERb_0480	0	None
C128392	DTXSID6027052	2,6-Di-tert-butylphenol	475	17	0	0.0432446	0	0	0	0.00275767	0.0338366	0.0548984	0	0	None	61.4624	OT_ER_ERbERb_1440	0	None
C128392	DTXSID6027052	2,6-Di-tert-butylphenol	475	17	0	0.0432446	0	0	0	0.00275767	0.0338366	0.0548984	0	0	None	61.4624	OT_ERa_EREGFP_0120	0	None
C128392	DTXSID6027052	2,6-Di-tert-butylphenol	475	17	0	0.0432446	0	0	0	0.00275767	0.0338366	0.0548984	0	0	None	61.4624	OT_ERa_EREGFP_0480	0	None
C128392	DTXSID6027052	2,6-Di-tert-butylphenol	475	17	0	0.0432446	0	0	0	0.00275767	0.0338366	0.0548984	0	0	None	61.4624	ATG_ERa_TRANS_up	0.189127	None
C128392	DTXSID6027052	2,6-Di-tert-butylphenol	475	17	0	0.0432446	0	0	0	0.00275767	0.0338366	0.0548984	0	0	None	61.4624	ATG_ERE_CIS_up	0	None
C128392	DTXSID6027052	2,6-Di-tert-butylphenol	475	17	0	0.0432446	0	0	0	0.00275767	0.0338366	0.0548984	0	0	None	61.4624	TOX21_ERa_BLA_Agonist_ratio	0	None
C128392	DTXSID6027052	2,6-Di-tert-butylphenol	475	17	0	0.0432446	0	0	0	0.00275767	0.0338366	0.0548984	0	0	None	61.4624	TOX21_ERa_LUC_BG1_Agonist	0	None
C128392	DTXSID6027052	2,6-Di-tert-butylphenol	475	17	0	0.0432446	0	0	0	0.00275767	0.0338366	0.0548984	0	0	None	61.4624	ACEA_T47D_80hr_Positive	0	None
C128950	DTXSID2041252	1,4-Diaminoanthraquinone	421	2	0	0	0	0	0	0	0	0.0347592	0	0	None	1000000	NVS_NR_bER	0	None
C128950	DTXSID2041252	1,4-Diaminoanthraquinone	421	2	0	0	0	0	0	0	0	0.0347592	0	0	None	1000000	NVS_NR_hER	0	None
C128950	DTXSID2041252	1,4-Diaminoanthraquinone	421	2	0	0	0	0	0	0	0	0.0347592	0	0	None	1000000	NVS_NR_mERa	0	None
C128950	DTXSID2041252	1,4-Diaminoanthraquinone	421	2	0	0	0	0	0	0	0	0.0347592	0	0	None	1000000	OT_ER_ERaERa_0480	0	None
C128950	DTXSID2041252	1,4-Diaminoanthraquinone	421	2	0	0	0	0	0	0	0	0.0347592	0	0	None	1000000	OT_ER_ERaERa_1440	0	None
C128950	DTXSID2041252	1,4-Diaminoanthraquinone	421	2	0	0	0	0	0	0	0	0.0347592	0	0	None	1000000	OT_ER_ERaERb_0480	0	None
C128950	DTXSID2041252	1,4-Diaminoanthraquinone	421	2	0	0	0	0	0	0	0	0.0347592	0	0	None	1000000	OT_ER_ERaERb_1440	0	None
C128950	DTXSID2041252	1,4-Diaminoanthraquinone	421	2	0	0	0	0	0	0	0	0.0347592	0	0	None	1000000	OT_ER_ERbERb_0480	0	None
C128950	DTXSID2041252	1,4-Diaminoanthraquinone	421	2	0	0	0	0	0	0	0	0.0347592	0	0	None	1000000	OT_ER_ERbERb_1440	0	None
C128950	DTXSID2041252	1,4-Diaminoanthraquinone	421	2	0	0	0	0	0	0	0	0.0347592	0	0	None	1000000	OT_ERa_EREGFP_0120	0	None
C128950	DTXSID2041252	1,4-Diaminoanthraquinone	421	2	0	0	0	0	0	0	0	0.0347592	0	0	None	1000000	OT_ERa_EREGFP_0480	0	None
C128950	DTXSID2041252	1,4-Diaminoanthraquinone	421	2	0	0	0	0	0	0	0	0.0347592	0	0	None	1000000	ATG_ERa_TRANS_up	0	None
C128950	DTXSID2041252	1,4-Diaminoanthraquinone	421	2	0	0	0	0	0	0	0	0.0347592	0	0	None	1000000	ATG_ERE_CIS_up	0	None
C128950	DTXSID2041252	1,4-Diaminoanthraquinone	421	2	0	0	0	0	0	0	0	0.0347592	0	0	None	1000000	TOX21_ERa_BLA_Agonist_ratio	0	None
C128950	DTXSID2041252	1,4-Diaminoanthraquinone	421	2	0	0	0	0	0	0	0	0.0347592	0	0	None	1000000	TOX21_ERa_LUC_BG1_Agonist	0	None
C128950	DTXSID2041252	1,4-Diaminoanthraquinone	421	2	0	0	0	0	0	0	0	0.0347592	0	0	None	1000000	ACEA_T47D_80hr_Positive	0	None
C129000	DTXSID3024289	Pyrene	543	4	0	0.0190562	0	0	0	0.00913562	0	0.0560087	0	0	None	31.7127	NVS_NR_bER	0	None
C129000	DTXSID3024289	Pyrene	543	4	0	0.0190562	0	0	0	0.00913562	0	0.0560087	0	0	None	31.7127	NVS_NR_hER	0	None
C129000	DTXSID3024289	Pyrene	543	4	0	0.0190562	0	0	0	0.00913562	0	0.0560087	0	0	None	31.7127	NVS_NR_mERa	0	None
C129000	DTXSID3024289	Pyrene	543	4	0	0.0190562	0	0	0	0.00913562	0	0.0560087	0	0	None	31.7127	OT_ER_ERaERa_0480	0	None
C129000	DTXSID3024289	Pyrene	543	4	0	0.0190562	0	0	0	0.00913562	0	0.0560087	0	0	None	31.7127	OT_ER_ERaERa_1440	0	None
C129000	DTXSID3024289	Pyrene	543	4	0	0.0190562	0	0	0	0.00913562	0	0.0560087	0	0	None	31.7127	OT_ER_ERaERb_0480	0.158352	None
C129000	DTXSID3024289	Pyrene	543	4	0	0.0190562	0	0	0	0.00913562	0	0.0560087	0	0	None	31.7127	OT_ER_ERaERb_1440	0.150761	None
C129000	DTXSID3024289	Pyrene	543	4	0	0.0190562	0	0	0	0.00913562	0	0.0560087	0	0	None	31.7127	OT_ER_ERbERb_0480	0	None
C129000	DTXSID3024289	Pyrene	543	4	0	0.0190562	0	0	0	0.00913562	0	0.0560087	0	0	None	31.7127	OT_ER_ERbERb_1440	0.143147	None
C129000	DTXSID3024289	Pyrene	543	4	0	0.0190562	0	0	0	0.00913562	0	0.0560087	0	0	None	31.7127	OT_ERa_EREGFP_0120	0	None
C129000	DTXSID3024289	Pyrene	543	4	0	0.0190562	0	0	0	0.00913562	0	0.0560087	0	0	None	31.7127	OT_ERa_EREGFP_0480	0	None
C129000	DTXSID3024289	Pyrene	543	4	0	0.0190562	0	0	0	0.00913562	0	0.0560087	0	0	None	31.7127	ATG_ERa_TRANS_up	0	None
C129000	DTXSID3024289	Pyrene	543	4	0	0.0190562	0	0	0	0.00913562	0	0.0560087	0	0	None	31.7127	ATG_ERE_CIS_up	0	None
C129000	DTXSID3024289	Pyrene	543	4	0	0.0190562	0	0	0	0.00913562	0	0.0560087	0	0	None	31.7127	TOX21_ERa_BLA_Agonist_ratio	0	None
C129000	DTXSID3024289	Pyrene	543	4	0	0.0190562	0	0	0	0.00913562	0	0.0560087	0	0	None	31.7127	TOX21_ERa_LUC_BG1_Agonist	0	None
C129000	DTXSID3024289	Pyrene	543	4	0	0.0190562	0	0	0	0.00913562	0	0.0560087	0	0	None	31.7127	ACEA_T47D_80hr_Positive	0	None
C129179	DTXSID3026065	Sulfan blue	537	5	0	0.0313839	0	0	0	0.000156985	0	0.0463452	0	0.000404	A18	15.1516	NVS_NR_bER	0	Pseudo
C129179	DTXSID3026065	Sulfan blue	537	5	0	0.0313839	0	0	0	0.000156985	0	0.0463452	0	0.000404	A18	15.1516	NVS_NR_hER	0	Pseudo
C129179	DTXSID3026065	Sulfan blue	537	5	0	0.0313839	0	0	0	0.000156985	0	0.0463452	0	0.000404	A18	15.1516	NVS_NR_mERa	0	Pseudo
C129179	DTXSID3026065	Sulfan blue	537	5	0	0.0313839	0	0	0	0.000156985	0	0.0463452	0	0.000404	A18	15.1516	OT_ER_ERaERa_0480	0	Pseudo
C129179	DTXSID3026065	Sulfan blue	537	5	0	0.0313839	0	0	0	0.000156985	0	0.0463452	0	0.000404	A18	15.1516	OT_ER_ERaERa_1440	0	Pseudo
C129179	DTXSID3026065	Sulfan blue	537	5	0	0.0313839	0	0	0	0.000156985	0	0.0463452	0	0.000404	A18	15.1516	OT_ER_ERaERb_0480	0	Pseudo
C129179	DTXSID3026065	Sulfan blue	537	5	0	0.0313839	0	0	0	0.000156985	0	0.0463452	0	0.000404	A18	15.1516	OT_ER_ERaERb_1440	0	Pseudo
C129179	DTXSID3026065	Sulfan blue	537	5	0	0.0313839	0	0	0	0.000156985	0	0.0463452	0	0.000404	A18	15.1516	OT_ER_ERbERb_0480	0	Pseudo
C129179	DTXSID3026065	Sulfan blue	537	5	0	0.0313839	0	0	0	0.000156985	0	0.0463452	0	0.000404	A18	15.1516	OT_ER_ERbERb_1440	0	Pseudo
C129179	DTXSID3026065	Sulfan blue	537	5	0	0.0313839	0	0	0	0.000156985	0	0.0463452	0	0.000404	A18	15.1516	OT_ERa_EREGFP_0120	0	Pseudo
C129179	DTXSID3026065	Sulfan blue	537	5	0	0.0313839	0	0	0	0.000156985	0	0.0463452	0	0.000404	A18	15.1516	OT_ERa_EREGFP_0480	0	Pseudo
C129179	DTXSID3026065	Sulfan blue	537	5	0	0.0313839	0	0	0	0.000156985	0	0.0463452	0	0.000404	A18	15.1516	ATG_ERa_TRANS_up	0	Pseudo
C129179	DTXSID3026065	Sulfan blue	537	5	0	0.0313839	0	0	0	0.000156985	0	0.0463452	0	0.000404	A18	15.1516	ATG_ERE_CIS_up	0	Pseudo
C129179	DTXSID3026065	Sulfan blue	537	5	0	0.0313839	0	0	0	0.000156985	0	0.0463452	0	0.000404	A18	15.1516	TOX21_ERa_BLA_Agonist_ratio	0	Pseudo
C129179	DTXSID3026065	Sulfan blue	537	5	0	0.0313839	0	0	0	0.000156985	0	0.0463452	0	0.000404	A18	15.1516	TOX21_ERa_LUC_BG1_Agonist	0	Pseudo
C129179	DTXSID3026065	Sulfan blue	537	5	0	0.0313839	0	0	0	0.000156985	0	0.0463452	0	0.000404	A18	15.1516	ACEA_T47D_80hr_Positive	0.212036	Pseudo
C129453618	DTXSID4022369	Fulvestrant	789	10	0	0.331073	0	1	0	0.0109676	0.295305	0.364634	0	0.635	Antagonist	0.0391116	NVS_NR_bER	0.616223	Antagonist
C129453618	DTXSID4022369	Fulvestrant	789	10	0	0.331073	0	1	0	0.0109676	0.295305	0.364634	0	0.635	Antagonist	0.0391116	NVS_NR_hER	0.641517	Antagonist
C129453618	DTXSID4022369	Fulvestrant	789	10	0	0.331073	0	1	0	0.0109676	0.295305	0.364634	0	0.635	Antagonist	0.0391116	NVS_NR_mERa	0.628178	Antagonist
C129453618	DTXSID4022369	Fulvestrant	789	10	0	0.331073	0	1	0	0.0109676	0.295305	0.364634	0	0.635	Antagonist	0.0391116	OT_ER_ERaERa_0480	0.880683	Antagonist
C129453618	DTXSID4022369	Fulvestrant	789	10	0	0.331073	0	1	0	0.0109676	0.295305	0.364634	0	0.635	Antagonist	0.0391116	OT_ER_ERaERa_1440	0.907041	Antagonist
C129453618	DTXSID4022369	Fulvestrant	789	10	0	0.331073	0	1	0	0.0109676	0.295305	0.364634	0	0.635	Antagonist	0.0391116	OT_ER_ERaERb_0480	0.892059	Antagonist
C129453618	DTXSID4022369	Fulvestrant	789	10	0	0.331073	0	1	0	0.0109676	0.295305	0.364634	0	0.635	Antagonist	0.0391116	OT_ER_ERaERb_1440	0.86164	Antagonist
C129453618	DTXSID4022369	Fulvestrant	789	10	0	0.331073	0	1	0	0.0109676	0.295305	0.364634	0	0.635	Antagonist	0.0391116	OT_ER_ERbERb_0480	0.981483	Antagonist
C129453618	DTXSID4022369	Fulvestrant	789	10	0	0.331073	0	1	0	0.0109676	0.295305	0.364634	0	0.635	Antagonist	0.0391116	OT_ER_ERbERb_1440	0.907576	Antagonist
C129453618	DTXSID4022369	Fulvestrant	789	10	0	0.331073	0	1	0	0.0109676	0.295305	0.364634	0	0.635	Antagonist	0.0391116	OT_ERa_EREGFP_0120	0.799974	Antagonist
C129453618	DTXSID4022369	Fulvestrant	789	10	0	0.331073	0	1	0	0.0109676	0.295305	0.364634	0	0.635	Antagonist	0.0391116	OT_ERa_EREGFP_0480	0.773857	Antagonist
C129453618	DTXSID4022369	Fulvestrant	789	10	0	0.331073	0	1	0	0.0109676	0.295305	0.364634	0	0.635	Antagonist	0.0391116	ATG_ERa_TRANS_up	0	Antagonist
C129453618	DTXSID4022369	Fulvestrant	789	10	0	0.331073	0	1	0	0.0109676	0.295305	0.364634	0	0.635	Antagonist	0.0391116	ATG_ERE_CIS_up	0	Antagonist
C129453618	DTXSID4022369	Fulvestrant	789	10	0	0.331073	0	1	0	0.0109676	0.295305	0.364634	0	0.635	Antagonist	0.0391116	TOX21_ERa_BLA_Agonist_ratio	0	Antagonist
C129453618	DTXSID4022369	Fulvestrant	789	10	0	0.331073	0	1	0	0.0109676	0.295305	0.364634	0	0.635	Antagonist	0.0391116	TOX21_ERa_LUC_BG1_Agonist	0	Antagonist
C129453618	DTXSID4022369	Fulvestrant	789	10	0	0.331073	0	1	0	0.0109676	0.295305	0.364634	0	0.635	Antagonist	0.0391116	ACEA_T47D_80hr_Positive	0.377718	Antagonist
C131113	DTXSID3022455	Dimethyl phthalate	319	7	0	0	0	0	0	0	0	0.022173	0	0	None	1000000	NVS_NR_bER	0	None
C131113	DTXSID3022455	Dimethyl phthalate	319	7	0	0	0	0	0	0	0	0.022173	0	0	None	1000000	NVS_NR_hER	0	None
C131113	DTXSID3022455	Dimethyl phthalate	319	7	0	0	0	0	0	0	0	0.022173	0	0	None	1000000	NVS_NR_mERa	0	None
C131113	DTXSID3022455	Dimethyl phthalate	319	7	0	0	0	0	0	0	0	0.022173	0	0	None	1000000	OT_ER_ERaERa_0480	0	None
C131113	DTXSID3022455	Dimethyl phthalate	319	7	0	0	0	0	0	0	0	0.022173	0	0	None	1000000	OT_ER_ERaERa_1440	0	None
C131113	DTXSID3022455	Dimethyl phthalate	319	7	0	0	0	0	0	0	0	0.022173	0	0	None	1000000	OT_ER_ERaERb_0480	0	None
C131113	DTXSID3022455	Dimethyl phthalate	319	7	0	0	0	0	0	0	0	0.022173	0	0	None	1000000	OT_ER_ERaERb_1440	0	None
C131113	DTXSID3022455	Dimethyl phthalate	319	7	0	0	0	0	0	0	0	0.022173	0	0	None	1000000	OT_ER_ERbERb_0480	0	None
C131113	DTXSID3022455	Dimethyl phthalate	319	7	0	0	0	0	0	0	0	0.022173	0	0	None	1000000	OT_ER_ERbERb_1440	0	None
C131113	DTXSID3022455	Dimethyl phthalate	319	7	0	0	0	0	0	0	0	0.022173	0	0	None	1000000	OT_ERa_EREGFP_0120	0	None
C131113	DTXSID3022455	Dimethyl phthalate	319	7	0	0	0	0	0	0	0	0.022173	0	0	None	1000000	OT_ERa_EREGFP_0480	0	None
C131113	DTXSID3022455	Dimethyl phthalate	319	7	0	0	0	0	0	0	0	0.022173	0	0	None	1000000	ATG_ERa_TRANS_up	0	None
C131113	DTXSID3022455	Dimethyl phthalate	319	7	0	0	0	0	0	0	0	0.022173	0	0	None	1000000	ATG_ERE_CIS_up	0	None
C131113	DTXSID3022455	Dimethyl phthalate	319	7	0	0	0	0	0	0	0	0.022173	0	0	None	1000000	TOX21_ERa_BLA_Agonist_ratio	0	None
C131113	DTXSID3022455	Dimethyl phthalate	319	7	0	0	0	0	0	0	0	0.022173	0	0	None	1000000	TOX21_ERa_LUC_BG1_Agonist	0	None
C131113	DTXSID3022455	Dimethyl phthalate	319	7	0	0	0	0	0	0	0	0.022173	0	0	None	1000000	ACEA_T47D_80hr_Positive	0	None
C131179	DTXSID7020392	Diallyl phthalate	319	7	0.0174581	0.101976	0	1	0.00904219	0.0423981	0.0166331	0.16109	0.014	0.00157	None	62.731	NVS_NR_bER	0	None
C131179	DTXSID7020392	Diallyl phthalate	319	7	0.0174581	0.101976	0	1	0.00904219	0.0423981	0.0166331	0.16109	0.014	0.00157	None	62.731	NVS_NR_hER	0.153145	None
C131179	DTXSID7020392	Diallyl phthalate	319	7	0.0174581	0.101976	0	1	0.00904219	0.0423981	0.0166331	0.16109	0.014	0.00157	None	62.731	NVS_NR_mERa	0	None
C131179	DTXSID7020392	Diallyl phthalate	319	7	0.0174581	0.101976	0	1	0.00904219	0.0423981	0.0166331	0.16109	0.014	0.00157	None	62.731	OT_ER_ERaERa_0480	0.180967	None
C131179	DTXSID7020392	Diallyl phthalate	319	7	0.0174581	0.101976	0	1	0.00904219	0.0423981	0.0166331	0.16109	0.014	0.00157	None	62.731	OT_ER_ERaERa_1440	0	None
C131179	DTXSID7020392	Diallyl phthalate	319	7	0.0174581	0.101976	0	1	0.00904219	0.0423981	0.0166331	0.16109	0.014	0.00157	None	62.731	OT_ER_ERaERb_0480	0.373929	None
C131179	DTXSID7020392	Diallyl phthalate	319	7	0.0174581	0.101976	0	1	0.00904219	0.0423981	0.0166331	0.16109	0.014	0.00157	None	62.731	OT_ER_ERaERb_1440	0.17292	None
C131179	DTXSID7020392	Diallyl phthalate	319	7	0.0174581	0.101976	0	1	0.00904219	0.0423981	0.0166331	0.16109	0.014	0.00157	None	62.731	OT_ER_ERbERb_0480	0.161937	None
C131179	DTXSID7020392	Diallyl phthalate	319	7	0.0174581	0.101976	0	1	0.00904219	0.0423981	0.0166331	0.16109	0.014	0.00157	None	62.731	OT_ER_ERbERb_1440	0	None
C131179	DTXSID7020392	Diallyl phthalate	319	7	0.0174581	0.101976	0	1	0.00904219	0.0423981	0.0166331	0.16109	0.014	0.00157	None	62.731	OT_ERa_EREGFP_0120	0.176976	None
C131179	DTXSID7020392	Diallyl phthalate	319	7	0.0174581	0.101976	0	1	0.00904219	0.0423981	0.0166331	0.16109	0.014	0.00157	None	62.731	OT_ERa_EREGFP_0480	0	None
C131179	DTXSID7020392	Diallyl phthalate	319	7	0.0174581	0.101976	0	1	0.00904219	0.0423981	0.0166331	0.16109	0.014	0.00157	None	62.731	ATG_ERa_TRANS_up	0.176819	None
C131179	DTXSID7020392	Diallyl phthalate	319	7	0.0174581	0.101976	0	1	0.00904219	0.0423981	0.0166331	0.16109	0.014	0.00157	None	62.731	ATG_ERE_CIS_up	0.0661304	None
C131179	DTXSID7020392	Diallyl phthalate	319	7	0.0174581	0.101976	0	1	0.00904219	0.0423981	0.0166331	0.16109	0.014	0.00157	None	62.731	TOX21_ERa_BLA_Agonist_ratio	0	None
C131179	DTXSID7020392	Diallyl phthalate	319	7	0.0174581	0.101976	0	1	0.00904219	0.0423981	0.0166331	0.16109	0.014	0.00157	None	62.731	TOX21_ERa_LUC_BG1_Agonist	0	None
C131179	DTXSID7020392	Diallyl phthalate	319	7	0.0174581	0.101976	0	1	0.00904219	0.0423981	0.0166331	0.16109	0.014	0.00157	None	62.731	ACEA_T47D_80hr_Positive	0	None
C131180	DTXSID5031131	Dipentyl phthalate	425	13	0.0125226	0.0382765	0	0	0.00991725	0.0292101	0	0.0837336	0.0125	0.0376	None	33.0911	NVS_NR_bER	0	None
C131180	DTXSID5031131	Dipentyl phthalate	425	13	0.0125226	0.0382765	0	0	0.00991725	0.0292101	0	0.0837336	0.0125	0.0376	None	33.0911	NVS_NR_hER	0	None
C131180	DTXSID5031131	Dipentyl phthalate	425	13	0.0125226	0.0382765	0	0	0.00991725	0.0292101	0	0.0837336	0.0125	0.0376	None	33.0911	NVS_NR_mERa	0	None
C131180	DTXSID5031131	Dipentyl phthalate	425	13	0.0125226	0.0382765	0	0	0.00991725	0.0292101	0	0.0837336	0.0125	0.0376	None	33.0911	OT_ER_ERaERa_0480	0.353151	None
C131180	DTXSID5031131	Dipentyl phthalate	425	13	0.0125226	0.0382765	0	0	0.00991725	0.0292101	0	0.0837336	0.0125	0.0376	None	33.0911	OT_ER_ERaERa_1440	0	None
C131180	DTXSID5031131	Dipentyl phthalate	425	13	0.0125226	0.0382765	0	0	0.00991725	0.0292101	0	0.0837336	0.0125	0.0376	None	33.0911	OT_ER_ERaERb_0480	0.560958	None
C131180	DTXSID5031131	Dipentyl phthalate	425	13	0.0125226	0.0382765	0	0	0.00991725	0.0292101	0	0.0837336	0.0125	0.0376	None	33.0911	OT_ER_ERaERb_1440	0.302821	None
C131180	DTXSID5031131	Dipentyl phthalate	425	13	0.0125226	0.0382765	0	0	0.00991725	0.0292101	0	0.0837336	0.0125	0.0376	None	33.0911	OT_ER_ERbERb_0480	0.288699	None
C131180	DTXSID5031131	Dipentyl phthalate	425	13	0.0125226	0.0382765	0	0	0.00991725	0.0292101	0	0.0837336	0.0125	0.0376	None	33.0911	OT_ER_ERbERb_1440	0	None
C131180	DTXSID5031131	Dipentyl phthalate	425	13	0.0125226	0.0382765	0	0	0.00991725	0.0292101	0	0.0837336	0.0125	0.0376	None	33.0911	OT_ERa_EREGFP_0120	0.299864	None
C131180	DTXSID5031131	Dipentyl phthalate	425	13	0.0125226	0.0382765	0	0	0.00991725	0.0292101	0	0.0837336	0.0125	0.0376	None	33.0911	OT_ERa_EREGFP_0480	0.220026	None
C131180	DTXSID5031131	Dipentyl phthalate	425	13	0.0125226	0.0382765	0	0	0.00991725	0.0292101	0	0.0837336	0.0125	0.0376	None	33.0911	ATG_ERa_TRANS_up	0	None
C131180	DTXSID5031131	Dipentyl phthalate	425	13	0.0125226	0.0382765	0	0	0.00991725	0.0292101	0	0.0837336	0.0125	0.0376	None	33.0911	ATG_ERE_CIS_up	0	None
C131180	DTXSID5031131	Dipentyl phthalate	425	13	0.0125226	0.0382765	0	0	0.00991725	0.0292101	0	0.0837336	0.0125	0.0376	None	33.0911	TOX21_ERa_BLA_Agonist_ratio	0	None
C131180	DTXSID5031131	Dipentyl phthalate	425	13	0.0125226	0.0382765	0	0	0.00991725	0.0292101	0	0.0837336	0.0125	0.0376	None	33.0911	TOX21_ERa_LUC_BG1_Agonist	0	None
C131180	DTXSID5031131	Dipentyl phthalate	425	13	0.0125226	0.0382765	0	0	0.00991725	0.0292101	0	0.0837336	0.0125	0.0376	None	33.0911	ACEA_T47D_80hr_Positive	0	None
C131341861	DTXSID2032398	Fludioxonil	499	2	0.0516112	0.168939	0	1	0.0208535	0.125488	0.123644	0.234097	0.0521	0	None	6.80056	NVS_NR_bER	0	None
C131341861	DTXSID2032398	Fludioxonil	499	2	0.0516112	0.168939	0	1	0.0208535	0.125488	0.123644	0.234097	0.0521	0	None	6.80056	NVS_NR_hER	0	None
C131341861	DTXSID2032398	Fludioxonil	499	2	0.0516112	0.168939	0	1	0.0208535	0.125488	0.123644	0.234097	0.0521	0	None	6.80056	NVS_NR_mERa	0	None
C131341861	DTXSID2032398	Fludioxonil	499	2	0.0516112	0.168939	0	1	0.0208535	0.125488	0.123644	0.234097	0.0521	0	None	6.80056	OT_ER_ERaERa_0480	0	None
C131341861	DTXSID2032398	Fludioxonil	499	2	0.0516112	0.168939	0	1	0.0208535	0.125488	0.123644	0.234097	0.0521	0	None	6.80056	OT_ER_ERaERa_1440	0	None
C131341861	DTXSID2032398	Fludioxonil	499	2	0.0516112	0.168939	0	1	0.0208535	0.125488	0.123644	0.234097	0.0521	0	None	6.80056	OT_ER_ERaERb_0480	0.374293	None
C131341861	DTXSID2032398	Fludioxonil	499	2	0.0516112	0.168939	0	1	0.0208535	0.125488	0.123644	0.234097	0.0521	0	None	6.80056	OT_ER_ERaERb_1440	0.1765	None
C131341861	DTXSID2032398	Fludioxonil	499	2	0.0516112	0.168939	0	1	0.0208535	0.125488	0.123644	0.234097	0.0521	0	None	6.80056	OT_ER_ERbERb_0480	0.45297	None
C131341861	DTXSID2032398	Fludioxonil	499	2	0.0516112	0.168939	0	1	0.0208535	0.125488	0.123644	0.234097	0.0521	0	None	6.80056	OT_ER_ERbERb_1440	0.174997	None
C131341861	DTXSID2032398	Fludioxonil	499	2	0.0516112	0.168939	0	1	0.0208535	0.125488	0.123644	0.234097	0.0521	0	None	6.80056	OT_ERa_EREGFP_0120	0	None
C131341861	DTXSID2032398	Fludioxonil	499	2	0.0516112	0.168939	0	1	0.0208535	0.125488	0.123644	0.234097	0.0521	0	None	6.80056	OT_ERa_EREGFP_0480	0	None
C131341861	DTXSID2032398	Fludioxonil	499	2	0.0516112	0.168939	0	1	0.0208535	0.125488	0.123644	0.234097	0.0521	0	None	6.80056	ATG_ERa_TRANS_up	0.641273	None
C131341861	DTXSID2032398	Fludioxonil	499	2	0.0516112	0.168939	0	1	0.0208535	0.125488	0.123644	0.234097	0.0521	0	None	6.80056	ATG_ERE_CIS_up	0.350788	None
C131341861	DTXSID2032398	Fludioxonil	499	2	0.0516112	0.168939	0	1	0.0208535	0.125488	0.123644	0.234097	0.0521	0	None	6.80056	TOX21_ERa_BLA_Agonist_ratio	0.130455	None
C131341861	DTXSID2032398	Fludioxonil	499	2	0.0516112	0.168939	0	1	0.0208535	0.125488	0.123644	0.234097	0.0521	0	None	6.80056	TOX21_ERa_LUC_BG1_Agonist	0	None
C131341861	DTXSID2032398	Fludioxonil	499	2	0.0516112	0.168939	0	1	0.0208535	0.125488	0.123644	0.234097	0.0521	0	None	6.80056	ACEA_T47D_80hr_Positive	0	None
C131704	DTXSID4040002	Monobutyl phthalate	425	13	0	0.108233	0	1	0	0	0.108228	0.108991	0	0	None	40.9189	NVS_NR_bER	0	None
C131704	DTXSID4040002	Monobutyl phthalate	425	13	0	0.108233	0	1	0	0	0.108228	0.108991	0	0	None	40.9189	NVS_NR_hER	0.417631	None
C131704	DTXSID4040002	Monobutyl phthalate	425	13	0	0.108233	0	1	0	0	0.108228	0.108991	0	0	None	40.9189	NVS_NR_mERa	0	None
C131704	DTXSID4040002	Monobutyl phthalate	425	13	0	0.108233	0	1	0	0	0.108228	0.108991	0	0	None	40.9189	OT_ER_ERaERa_0480	0	None
C131704	DTXSID4040002	Monobutyl phthalate	425	13	0	0.108233	0	1	0	0	0.108228	0.108991	0	0	None	40.9189	OT_ER_ERaERa_1440	0	None
C131704	DTXSID4040002	Monobutyl phthalate	425	13	0	0.108233	0	1	0	0	0.108228	0.108991	0	0	None	40.9189	OT_ER_ERaERb_0480	0	None
C131704	DTXSID4040002	Monobutyl phthalate	425	13	0	0.108233	0	1	0	0	0.108228	0.108991	0	0	None	40.9189	OT_ER_ERaERb_1440	0	None
C131704	DTXSID4040002	Monobutyl phthalate	425	13	0	0.108233	0	1	0	0	0.108228	0.108991	0	0	None	40.9189	OT_ER_ERbERb_0480	0	None
C131704	DTXSID4040002	Monobutyl phthalate	425	13	0	0.108233	0	1	0	0	0.108228	0.108991	0	0	None	40.9189	OT_ER_ERbERb_1440	0	None
C131704	DTXSID4040002	Monobutyl phthalate	425	13	0	0.108233	0	1	0	0	0.108228	0.108991	0	0	None	40.9189	OT_ERa_EREGFP_0120	0	None
C131704	DTXSID4040002	Monobutyl phthalate	425	13	0	0.108233	0	1	0	0	0.108228	0.108991	0	0	None	40.9189	OT_ERa_EREGFP_0480	0	None
C131704	DTXSID4040002	Monobutyl phthalate	425	13	0	0.108233	0	1	0	0	0.108228	0.108991	0	0	None	40.9189	ATG_ERa_TRANS_up	0	None
C131704	DTXSID4040002	Monobutyl phthalate	425	13	0	0.108233	0	1	0	0	0.108228	0.108991	0	0	None	40.9189	ATG_ERE_CIS_up	0	None
C131704	DTXSID4040002	Monobutyl phthalate	425	13	0	0.108233	0	1	0	0	0.108228	0.108991	0	0	None	40.9189	TOX21_ERa_BLA_Agonist_ratio	0	None
C131704	DTXSID4040002	Monobutyl phthalate	425	13	0	0.108233	0	1	0	0	0.108228	0.108991	0	0	None	40.9189	TOX21_ERa_LUC_BG1_Agonist	0	None
C131704	DTXSID4040002	Monobutyl phthalate	425	13	0	0.108233	0	1	0	0	0.108228	0.108991	0	0	None	40.9189	ACEA_T47D_80hr_Positive	0	None
C131983727	DTXSID0032655	Triticonazole	289	10	0	0	0	0	0	0.000170649	0	0.0701949	0	0	None	1000000	NVS_NR_bER	0	None
C131983727	DTXSID0032655	Triticonazole	289	10	0	0	0	0	0	0.000170649	0	0.0701949	0	0	None	1000000	NVS_NR_hER	0	None
C131983727	DTXSID0032655	Triticonazole	289	10	0	0	0	0	0	0.000170649	0	0.0701949	0	0	None	1000000	NVS_NR_mERa	0	None
C131983727	DTXSID0032655	Triticonazole	289	10	0	0	0	0	0	0.000170649	0	0.0701949	0	0	None	1000000	OT_ER_ERaERa_0480	0	None
C131983727	DTXSID0032655	Triticonazole	289	10	0	0	0	0	0	0.000170649	0	0.0701949	0	0	None	1000000	OT_ER_ERaERa_1440	0	None
C131983727	DTXSID0032655	Triticonazole	289	10	0	0	0	0	0	0.000170649	0	0.0701949	0	0	None	1000000	OT_ER_ERaERb_0480	0	None
C131983727	DTXSID0032655	Triticonazole	289	10	0	0	0	0	0	0.000170649	0	0.0701949	0	0	None	1000000	OT_ER_ERaERb_1440	0	None
C131983727	DTXSID0032655	Triticonazole	289	10	0	0	0	0	0	0.000170649	0	0.0701949	0	0	None	1000000	OT_ER_ERbERb_0480	0	None
C131983727	DTXSID0032655	Triticonazole	289	10	0	0	0	0	0	0.000170649	0	0.0701949	0	0	None	1000000	OT_ER_ERbERb_1440	0	None
C131983727	DTXSID0032655	Triticonazole	289	10	0	0	0	0	0	0.000170649	0	0.0701949	0	0	None	1000000	OT_ERa_EREGFP_0120	0	None
C131983727	DTXSID0032655	Triticonazole	289	10	0	0	0	0	0	0.000170649	0	0.0701949	0	0	None	1000000	OT_ERa_EREGFP_0480	0	None
C131983727	DTXSID0032655	Triticonazole	289	10	0	0	0	0	0	0.000170649	0	0.0701949	0	0	None	1000000	ATG_ERa_TRANS_up	0	None
C131983727	DTXSID0032655	Triticonazole	289	10	0	0	0	0	0	0.000170649	0	0.0701949	0	0	None	1000000	ATG_ERE_CIS_up	0	None
C131983727	DTXSID0032655	Triticonazole	289	10	0	0	0	0	0	0.000170649	0	0.0701949	0	0	None	1000000	TOX21_ERa_BLA_Agonist_ratio	0	None
C131983727	DTXSID0032655	Triticonazole	289	10	0	0	0	0	0	0.000170649	0	0.0701949	0	0	None	1000000	TOX21_ERa_LUC_BG1_Agonist	0	None
C131983727	DTXSID0032655	Triticonazole	289	10	0	0	0	0	0	0.000170649	0	0.0701949	0	0	None	1000000	ACEA_T47D_80hr_Positive	0	None
C1320076	DTXSID7041708	C.I. Acid Orange 24, monosodium salt	568	5	0	0.0576395	0	0	0	0	0.0440441	0.0728872	0	0	None	91.9519	NVS_NR_bER	0	None
C1320076	DTXSID7041708	C.I. Acid Orange 24, monosodium salt	568	5	0	0.0576395	0	0	0	0	0.0440441	0.0728872	0	0	None	91.9519	NVS_NR_hER	0	None
C1320076	DTXSID7041708	C.I. Acid Orange 24, monosodium salt	568	5	0	0.0576395	0	0	0	0	0.0440441	0.0728872	0	0	None	91.9519	NVS_NR_mERa	0	None
C1320076	DTXSID7041708	C.I. Acid Orange 24, monosodium salt	568	5	0	0.0576395	0	0	0	0	0.0440441	0.0728872	0	0	None	91.9519	OT_ER_ERaERa_0480	0	None
C1320076	DTXSID7041708	C.I. Acid Orange 24, monosodium salt	568	5	0	0.0576395	0	0	0	0	0.0440441	0.0728872	0	0	None	91.9519	OT_ER_ERaERa_1440	0	None
C1320076	DTXSID7041708	C.I. Acid Orange 24, monosodium salt	568	5	0	0.0576395	0	0	0	0	0.0440441	0.0728872	0	0	None	91.9519	OT_ER_ERaERb_0480	0	None
C1320076	DTXSID7041708	C.I. Acid Orange 24, monosodium salt	568	5	0	0.0576395	0	0	0	0	0.0440441	0.0728872	0	0	None	91.9519	OT_ER_ERaERb_1440	0	None
C1320076	DTXSID7041708	C.I. Acid Orange 24, monosodium salt	568	5	0	0.0576395	0	0	0	0	0.0440441	0.0728872	0	0	None	91.9519	OT_ER_ERbERb_0480	0	None
C1320076	DTXSID7041708	C.I. Acid Orange 24, monosodium salt	568	5	0	0.0576395	0	0	0	0	0.0440441	0.0728872	0	0	None	91.9519	OT_ER_ERbERb_1440	0	None
C1320076	DTXSID7041708	C.I. Acid Orange 24, monosodium salt	568	5	0	0.0576395	0	0	0	0	0.0440441	0.0728872	0	0	None	91.9519	OT_ERa_EREGFP_0120	0	None
C1320076	DTXSID7041708	C.I. Acid Orange 24, monosodium salt	568	5	0	0.0576395	0	0	0	0	0.0440441	0.0728872	0	0	None	91.9519	OT_ERa_EREGFP_0480	0	None
C1320076	DTXSID7041708	C.I. Acid Orange 24, monosodium salt	568	5	0	0.0576395	0	0	0	0	0.0440441	0.0728872	0	0	None	91.9519	ATG_ERa_TRANS_up	0.252081	None
C1320076	DTXSID7041708	C.I. Acid Orange 24, monosodium salt	568	5	0	0.0576395	0	0	0	0	0.0440441	0.0728872	0	0	None	91.9519	ATG_ERE_CIS_up	0.106816	None
C1320076	DTXSID7041708	C.I. Acid Orange 24, monosodium salt	568	5	0	0.0576395	0	0	0	0	0.0440441	0.0728872	0	0	None	91.9519	TOX21_ERa_BLA_Agonist_ratio	0	None
C1320076	DTXSID7041708	C.I. Acid Orange 24, monosodium salt	568	5	0	0.0576395	0	0	0	0	0.0440441	0.0728872	0	0	None	91.9519	TOX21_ERa_LUC_BG1_Agonist	0	None
C1320076	DTXSID7041708	C.I. Acid Orange 24, monosodium salt	568	5	0	0.0576395	0	0	0	0	0.0440441	0.0728872	0	0	None	91.9519	ACEA_T47D_80hr_Positive	0	None
C13301616	DTXSID9044538	C.I. Disperse Orange 37	502	4	0.000130913	0.062193	0	0	0	0.000142131	0.0388562	0.0812254	0.000131	0	A12	7.09806	NVS_NR_bER	0	Pseudo
C13301616	DTXSID9044538	C.I. Disperse Orange 37	502	4	0.000130913	0.062193	0	0	0	0.000142131	0.0388562	0.0812254	0.000131	0	A12	7.09806	NVS_NR_hER	0	Pseudo
C13301616	DTXSID9044538	C.I. Disperse Orange 37	502	4	0.000130913	0.062193	0	0	0	0.000142131	0.0388562	0.0812254	0.000131	0	A12	7.09806	NVS_NR_mERa	0	Pseudo
C13301616	DTXSID9044538	C.I. Disperse Orange 37	502	4	0.000130913	0.062193	0	0	0	0.000142131	0.0388562	0.0812254	0.000131	0	A12	7.09806	OT_ER_ERaERa_0480	0	Pseudo
C13301616	DTXSID9044538	C.I. Disperse Orange 37	502	4	0.000130913	0.062193	0	0	0	0.000142131	0.0388562	0.0812254	0.000131	0	A12	7.09806	OT_ER_ERaERa_1440	0	Pseudo
C13301616	DTXSID9044538	C.I. Disperse Orange 37	502	4	0.000130913	0.062193	0	0	0	0.000142131	0.0388562	0.0812254	0.000131	0	A12	7.09806	OT_ER_ERaERb_0480	0	Pseudo
C13301616	DTXSID9044538	C.I. Disperse Orange 37	502	4	0.000130913	0.062193	0	0	0	0.000142131	0.0388562	0.0812254	0.000131	0	A12	7.09806	OT_ER_ERaERb_1440	0	Pseudo
C13301616	DTXSID9044538	C.I. Disperse Orange 37	502	4	0.000130913	0.062193	0	0	0	0.000142131	0.0388562	0.0812254	0.000131	0	A12	7.09806	OT_ER_ERbERb_0480	0	Pseudo
C13301616	DTXSID9044538	C.I. Disperse Orange 37	502	4	0.000130913	0.062193	0	0	0	0.000142131	0.0388562	0.0812254	0.000131	0	A12	7.09806	OT_ER_ERbERb_1440	0	Pseudo
C13301616	DTXSID9044538	C.I. Disperse Orange 37	502	4	0.000130913	0.062193	0	0	0	0.000142131	0.0388562	0.0812254	0.000131	0	A12	7.09806	OT_ERa_EREGFP_0120	0	Pseudo
C13301616	DTXSID9044538	C.I. Disperse Orange 37	502	4	0.000130913	0.062193	0	0	0	0.000142131	0.0388562	0.0812254	0.000131	0	A12	7.09806	OT_ERa_EREGFP_0480	0	Pseudo
C13301616	DTXSID9044538	C.I. Disperse Orange 37	502	4	0.000130913	0.062193	0	0	0	0.000142131	0.0388562	0.0812254	0.000131	0	A12	7.09806	ATG_ERa_TRANS_up	0.271996	Pseudo
C13301616	DTXSID9044538	C.I. Disperse Orange 37	502	4	0.000130913	0.062193	0	0	0	0.000142131	0.0388562	0.0812254	0.000131	0	A12	7.09806	ATG_ERE_CIS_up	0	Pseudo
C13301616	DTXSID9044538	C.I. Disperse Orange 37	502	4	0.000130913	0.062193	0	0	0	0.000142131	0.0388562	0.0812254	0.000131	0	A12	7.09806	TOX21_ERa_BLA_Agonist_ratio	0	Pseudo
C13301616	DTXSID9044538	C.I. Disperse Orange 37	502	4	0.000130913	0.062193	0	0	0	0.000142131	0.0388562	0.0812254	0.000131	0	A12	7.09806	TOX21_ERa_LUC_BG1_Agonist	0	Pseudo
C13301616	DTXSID9044538	C.I. Disperse Orange 37	502	4	0.000130913	0.062193	0	0	0	0.000142131	0.0388562	0.0812254	0.000131	0	A12	7.09806	ACEA_T47D_80hr_Positive	0	Pseudo
C13311847	DTXSID7032004	Flutamide	621	12	5.98242e-05	0.0377797	0	0	0	0.00173272	0	0.0523642	0	0	None	54.5919	NVS_NR_bER	0	None
C13311847	DTXSID7032004	Flutamide	621	12	5.98242e-05	0.0377797	0	0	0	0.00173272	0	0.0523642	0	0	None	54.5919	NVS_NR_hER	0	None
C13311847	DTXSID7032004	Flutamide	621	12	5.98242e-05	0.0377797	0	0	0	0.00173272	0	0.0523642	0	0	None	54.5919	NVS_NR_mERa	0	None
C13311847	DTXSID7032004	Flutamide	621	12	5.98242e-05	0.0377797	0	0	0	0.00173272	0	0.0523642	0	0	None	54.5919	OT_ER_ERaERa_0480	0	None
C13311847	DTXSID7032004	Flutamide	621	12	5.98242e-05	0.0377797	0	0	0	0.00173272	0	0.0523642	0	0	None	54.5919	OT_ER_ERaERa_1440	0	None
C13311847	DTXSID7032004	Flutamide	621	12	5.98242e-05	0.0377797	0	0	0	0.00173272	0	0.0523642	0	0	None	54.5919	OT_ER_ERaERb_0480	0	None
C13311847	DTXSID7032004	Flutamide	621	12	5.98242e-05	0.0377797	0	0	0	0.00173272	0	0.0523642	0	0	None	54.5919	OT_ER_ERaERb_1440	0	None
C13311847	DTXSID7032004	Flutamide	621	12	5.98242e-05	0.0377797	0	0	0	0.00173272	0	0.0523642	0	0	None	54.5919	OT_ER_ERbERb_0480	0	None
C13311847	DTXSID7032004	Flutamide	621	12	5.98242e-05	0.0377797	0	0	0	0.00173272	0	0.0523642	0	0	None	54.5919	OT_ER_ERbERb_1440	0	None
C13311847	DTXSID7032004	Flutamide	621	12	5.98242e-05	0.0377797	0	0	0	0.00173272	0	0.0523642	0	0	None	54.5919	OT_ERa_EREGFP_0120	0	None
C13311847	DTXSID7032004	Flutamide	621	12	5.98242e-05	0.0377797	0	0	0	0.00173272	0	0.0523642	0	0	None	54.5919	OT_ERa_EREGFP_0480	0	None
C13311847	DTXSID7032004	Flutamide	621	12	5.98242e-05	0.0377797	0	0	0	0.00173272	0	0.0523642	0	0	None	54.5919	ATG_ERa_TRANS_up	0	None
C13311847	DTXSID7032004	Flutamide	621	12	5.98242e-05	0.0377797	0	0	0	0.00173272	0	0.0523642	0	0	None	54.5919	ATG_ERE_CIS_up	0	None
C13311847	DTXSID7032004	Flutamide	621	12	5.98242e-05	0.0377797	0	0	0	0.00173272	0	0.0523642	0	0	None	54.5919	TOX21_ERa_BLA_Agonist_ratio	0	None
C13311847	DTXSID7032004	Flutamide	621	12	5.98242e-05	0.0377797	0	0	0	0.00173272	0	0.0523642	0	0	None	54.5919	TOX21_ERa_LUC_BG1_Agonist	0	None
C13311847	DTXSID7032004	Flutamide	621	12	5.98242e-05	0.0377797	0	0	0	0.00173272	0	0.0523642	0	0	None	54.5919	ACEA_T47D_80hr_Positive	0.255248	None
C134002601	DTXSID5047297	CP-085958	418	14	0	0	0	0	0	0.0187046	0	0.154708	0	0	None	1000000	NVS_NR_bER	0	None
C134002601	DTXSID5047297	CP-085958	418	14	0	0	0	0	0	0.0187046	0	0.154708	0	0	None	1000000	NVS_NR_hER	0	None
C134002601	DTXSID5047297	CP-085958	418	14	0	0	0	0	0	0.0187046	0	0.154708	0	0	None	1000000	NVS_NR_mERa	0	None
C134002601	DTXSID5047297	CP-085958	418	14	0	0	0	0	0	0.0187046	0	0.154708	0	0	None	1000000	OT_ER_ERaERa_0480	0	None
C134002601	DTXSID5047297	CP-085958	418	14	0	0	0	0	0	0.0187046	0	0.154708	0	0	None	1000000	OT_ER_ERaERa_1440	0	None
C134002601	DTXSID5047297	CP-085958	418	14	0	0	0	0	0	0.0187046	0	0.154708	0	0	None	1000000	OT_ER_ERaERb_0480	0	None
C134002601	DTXSID5047297	CP-085958	418	14	0	0	0	0	0	0.0187046	0	0.154708	0	0	None	1000000	OT_ER_ERaERb_1440	0	None
C134002601	DTXSID5047297	CP-085958	418	14	0	0	0	0	0	0.0187046	0	0.154708	0	0	None	1000000	OT_ER_ERbERb_0480	0	None
C134002601	DTXSID5047297	CP-085958	418	14	0	0	0	0	0	0.0187046	0	0.154708	0	0	None	1000000	OT_ER_ERbERb_1440	0	None
C134002601	DTXSID5047297	CP-085958	418	14	0	0	0	0	0	0.0187046	0	0.154708	0	0	None	1000000	OT_ERa_EREGFP_0120	0	None
C134002601	DTXSID5047297	CP-085958	418	14	0	0	0	0	0	0.0187046	0	0.154708	0	0	None	1000000	OT_ERa_EREGFP_0480	0	None
C134002601	DTXSID5047297	CP-085958	418	14	0	0	0	0	0	0.0187046	0	0.154708	0	0	None	1000000	ATG_ERa_TRANS_up	0	None
C134002601	DTXSID5047297	CP-085958	418	14	0	0	0	0	0	0.0187046	0	0.154708	0	0	None	1000000	ATG_ERE_CIS_up	0	None
C134002601	DTXSID5047297	CP-085958	418	14	0	0	0	0	0	0.0187046	0	0.154708	0	0	None	1000000	TOX21_ERa_BLA_Agonist_ratio	0	None
C134002601	DTXSID5047297	CP-085958	418	14	0	0	0	0	0	0.0187046	0	0.154708	0	0	None	1000000	TOX21_ERa_LUC_BG1_Agonist	0	None
C134002601	DTXSID5047297	CP-085958	418	14	0	0	0	0	0	0.0187046	0	0.154708	0	0	None	1000000	ACEA_T47D_80hr_Positive	0	None
C134032	DTXSID0020105	Sodium L-ascorbate	575	3	0.000244479	0.0386623	0	0	0	0.000309182	0.028693	0.0538005	0	0	None	1000000	NVS_NR_bER	0	None
C134032	DTXSID0020105	Sodium L-ascorbate	575	3	0.000244479	0.0386623	0	0	0	0.000309182	0.028693	0.0538005	0	0	None	1000000	NVS_NR_hER	0	None
C134032	DTXSID0020105	Sodium L-ascorbate	575	3	0.000244479	0.0386623	0	0	0	0.000309182	0.028693	0.0538005	0	0	None	1000000	NVS_NR_mERa	0	None
C134032	DTXSID0020105	Sodium L-ascorbate	575	3	0.000244479	0.0386623	0	0	0	0.000309182	0.028693	0.0538005	0	0	None	1000000	OT_ER_ERaERa_0480	0	None
C134032	DTXSID0020105	Sodium L-ascorbate	575	3	0.000244479	0.0386623	0	0	0	0.000309182	0.028693	0.0538005	0	0	None	1000000	OT_ER_ERaERa_1440	0	None
C134032	DTXSID0020105	Sodium L-ascorbate	575	3	0.000244479	0.0386623	0	0	0	0.000309182	0.028693	0.0538005	0	0	None	1000000	OT_ER_ERaERb_0480	0	None
C134032	DTXSID0020105	Sodium L-ascorbate	575	3	0.000244479	0.0386623	0	0	0	0.000309182	0.028693	0.0538005	0	0	None	1000000	OT_ER_ERaERb_1440	0	None
C134032	DTXSID0020105	Sodium L-ascorbate	575	3	0.000244479	0.0386623	0	0	0	0.000309182	0.028693	0.0538005	0	0	None	1000000	OT_ER_ERbERb_0480	0	None
C134032	DTXSID0020105	Sodium L-ascorbate	575	3	0.000244479	0.0386623	0	0	0	0.000309182	0.028693	0.0538005	0	0	None	1000000	OT_ER_ERbERb_1440	0	None
C134032	DTXSID0020105	Sodium L-ascorbate	575	3	0.000244479	0.0386623	0	0	0	0.000309182	0.028693	0.0538005	0	0	None	1000000	OT_ERa_EREGFP_0120	0	None
C134032	DTXSID0020105	Sodium L-ascorbate	575	3	0.000244479	0.0386623	0	0	0	0.000309182	0.028693	0.0538005	0	0	None	1000000	OT_ERa_EREGFP_0480	0	None
C134032	DTXSID0020105	Sodium L-ascorbate	575	3	0.000244479	0.0386623	0	0	0	0.000309182	0.028693	0.0538005	0	0	None	1000000	ATG_ERa_TRANS_up	0	None
C134032	DTXSID0020105	Sodium L-ascorbate	575	3	0.000244479	0.0386623	0	0	0	0.000309182	0.028693	0.0538005	0	0	None	1000000	ATG_ERE_CIS_up	0	None
C134032	DTXSID0020105	Sodium L-ascorbate	575	3	0.000244479	0.0386623	0	0	0	0.000309182	0.028693	0.0538005	0	0	None	1000000	TOX21_ERa_BLA_Agonist_ratio	0	None
C134032	DTXSID0020105	Sodium L-ascorbate	575	3	0.000244479	0.0386623	0	0	0	0.000309182	0.028693	0.0538005	0	0	None	1000000	TOX21_ERa_LUC_BG1_Agonist	0	None
C134032	DTXSID0020105	Sodium L-ascorbate	575	3	0.000244479	0.0386623	0	0	0	0.000309182	0.028693	0.0538005	0	0	None	1000000	ACEA_T47D_80hr_Positive	0.261211	None
C134316	DTXSID6025436	8-Hydroxyquinoline sulfate	165	6	0.0293613	0.156223	0	1	0.00147117	0.0538231	0.0987265	0.195747	0.00897	0.00019	None	31.605	NVS_NR_bER	0	None
C134316	DTXSID6025436	8-Hydroxyquinoline sulfate	165	6	0.0293613	0.156223	0	1	0.00147117	0.0538231	0.0987265	0.195747	0.00897	0.00019	None	31.605	NVS_NR_hER	0.363729	None
C134316	DTXSID6025436	8-Hydroxyquinoline sulfate	165	6	0.0293613	0.156223	0	1	0.00147117	0.0538231	0.0987265	0.195747	0.00897	0.00019	None	31.605	NVS_NR_mERa	0	None
C134316	DTXSID6025436	8-Hydroxyquinoline sulfate	165	6	0.0293613	0.156223	0	1	0.00147117	0.0538231	0.0987265	0.195747	0.00897	0.00019	None	31.605	OT_ER_ERaERa_0480	0	None
C134316	DTXSID6025436	8-Hydroxyquinoline sulfate	165	6	0.0293613	0.156223	0	1	0.00147117	0.0538231	0.0987265	0.195747	0.00897	0.00019	None	31.605	OT_ER_ERaERa_1440	0	None
C134316	DTXSID6025436	8-Hydroxyquinoline sulfate	165	6	0.0293613	0.156223	0	1	0.00147117	0.0538231	0.0987265	0.195747	0.00897	0.00019	None	31.605	OT_ER_ERaERb_0480	0	None
C134316	DTXSID6025436	8-Hydroxyquinoline sulfate	165	6	0.0293613	0.156223	0	1	0.00147117	0.0538231	0.0987265	0.195747	0.00897	0.00019	None	31.605	OT_ER_ERaERb_1440	0.191642	None
C134316	DTXSID6025436	8-Hydroxyquinoline sulfate	165	6	0.0293613	0.156223	0	1	0.00147117	0.0538231	0.0987265	0.195747	0.00897	0.00019	None	31.605	OT_ER_ERbERb_0480	0	None
C134316	DTXSID6025436	8-Hydroxyquinoline sulfate	165	6	0.0293613	0.156223	0	1	0.00147117	0.0538231	0.0987265	0.195747	0.00897	0.00019	None	31.605	OT_ER_ERbERb_1440	0	None
C134316	DTXSID6025436	8-Hydroxyquinoline sulfate	165	6	0.0293613	0.156223	0	1	0.00147117	0.0538231	0.0987265	0.195747	0.00897	0.00019	None	31.605	OT_ERa_EREGFP_0120	0	None
C134316	DTXSID6025436	8-Hydroxyquinoline sulfate	165	6	0.0293613	0.156223	0	1	0.00147117	0.0538231	0.0987265	0.195747	0.00897	0.00019	None	31.605	OT_ERa_EREGFP_0480	0	None
C134316	DTXSID6025436	8-Hydroxyquinoline sulfate	165	6	0.0293613	0.156223	0	1	0.00147117	0.0538231	0.0987265	0.195747	0.00897	0.00019	None	31.605	ATG_ERa_TRANS_up	0	None
C134316	DTXSID6025436	8-Hydroxyquinoline sulfate	165	6	0.0293613	0.156223	0	1	0.00147117	0.0538231	0.0987265	0.195747	0.00897	0.00019	None	31.605	ATG_ERE_CIS_up	0	None
C134316	DTXSID6025436	8-Hydroxyquinoline sulfate	165	6	0.0293613	0.156223	0	1	0.00147117	0.0538231	0.0987265	0.195747	0.00897	0.00019	None	31.605	TOX21_ERa_BLA_Agonist_ratio	0.202201	None
C134316	DTXSID6025436	8-Hydroxyquinoline sulfate	165	6	0.0293613	0.156223	0	1	0.00147117	0.0538231	0.0987265	0.195747	0.00897	0.00019	None	31.605	TOX21_ERa_LUC_BG1_Agonist	0	None
C134316	DTXSID6025436	8-Hydroxyquinoline sulfate	165	6	0.0293613	0.156223	0	1	0.00147117	0.0538231	0.0987265	0.195747	0.00897	0.00019	None	31.605	ACEA_T47D_80hr_Positive	0.254953	None
C135193	DTXSID5027061	2-Naphthalenol	200	17	0.0986894	0.284204	0	1	0.0760894	0.114108	0.267262	0.335741	0.0874	0	None	46.0146	NVS_NR_bER	0.222453	None
C135193	DTXSID5027061	2-Naphthalenol	200	17	0.0986894	0.284204	0	1	0.0760894	0.114108	0.267262	0.335741	0.0874	0	None	46.0146	NVS_NR_hER	0.498958	None
C135193	DTXSID5027061	2-Naphthalenol	200	17	0.0986894	0.284204	0	1	0.0760894	0.114108	0.267262	0.335741	0.0874	0	None	46.0146	NVS_NR_mERa	0	None
C135193	DTXSID5027061	2-Naphthalenol	200	17	0.0986894	0.284204	0	1	0.0760894	0.114108	0.267262	0.335741	0.0874	0	None	46.0146	OT_ER_ERaERa_0480	0.508247	None
C135193	DTXSID5027061	2-Naphthalenol	200	17	0.0986894	0.284204	0	1	0.0760894	0.114108	0.267262	0.335741	0.0874	0	None	46.0146	OT_ER_ERaERa_1440	0.515871	None
C135193	DTXSID5027061	2-Naphthalenol	200	17	0.0986894	0.284204	0	1	0.0760894	0.114108	0.267262	0.335741	0.0874	0	None	46.0146	OT_ER_ERaERb_0480	0.545261	None
C135193	DTXSID5027061	2-Naphthalenol	200	17	0.0986894	0.284204	0	1	0.0760894	0.114108	0.267262	0.335741	0.0874	0	None	46.0146	OT_ER_ERaERb_1440	0.527864	None
C135193	DTXSID5027061	2-Naphthalenol	200	17	0.0986894	0.284204	0	1	0.0760894	0.114108	0.267262	0.335741	0.0874	0	None	46.0146	OT_ER_ERbERb_0480	0.549642	None
C135193	DTXSID5027061	2-Naphthalenol	200	17	0.0986894	0.284204	0	1	0.0760894	0.114108	0.267262	0.335741	0.0874	0	None	46.0146	OT_ER_ERbERb_1440	0.520795	None
C135193	DTXSID5027061	2-Naphthalenol	200	17	0.0986894	0.284204	0	1	0.0760894	0.114108	0.267262	0.335741	0.0874	0	None	46.0146	OT_ERa_EREGFP_0120	0	None
C135193	DTXSID5027061	2-Naphthalenol	200	17	0.0986894	0.284204	0	1	0.0760894	0.114108	0.267262	0.335741	0.0874	0	None	46.0146	OT_ERa_EREGFP_0480	0	None
C135193	DTXSID5027061	2-Naphthalenol	200	17	0.0986894	0.284204	0	1	0.0760894	0.114108	0.267262	0.335741	0.0874	0	None	46.0146	ATG_ERa_TRANS_up	0.385619	None
C135193	DTXSID5027061	2-Naphthalenol	200	17	0.0986894	0.284204	0	1	0.0760894	0.114108	0.267262	0.335741	0.0874	0	None	46.0146	ATG_ERE_CIS_up	0.323137	None
C135193	DTXSID5027061	2-Naphthalenol	200	17	0.0986894	0.284204	0	1	0.0760894	0.114108	0.267262	0.335741	0.0874	0	None	46.0146	TOX21_ERa_BLA_Agonist_ratio	0.218962	None
C135193	DTXSID5027061	2-Naphthalenol	200	17	0.0986894	0.284204	0	1	0.0760894	0.114108	0.267262	0.335741	0.0874	0	None	46.0146	TOX21_ERa_LUC_BG1_Agonist	0.162268	None
C135193	DTXSID5027061	2-Naphthalenol	200	17	0.0986894	0.284204	0	1	0.0760894	0.114108	0.267262	0.335741	0.0874	0	None	46.0146	ACEA_T47D_80hr_Positive	0	None
C135206	DTXSID1020352	Cupferron	587	2	0.0519261	0.0893108	0	0	0.0219773	0.0638993	0.0559392	0.116909	0.0224	0	None	38.1995	NVS_NR_bER	0	None
C135206	DTXSID1020352	Cupferron	587	2	0.0519261	0.0893108	0	0	0.0219773	0.0638993	0.0559392	0.116909	0.0224	0	None	38.1995	NVS_NR_hER	0	None
C135206	DTXSID1020352	Cupferron	587	2	0.0519261	0.0893108	0	0	0.0219773	0.0638993	0.0559392	0.116909	0.0224	0	None	38.1995	NVS_NR_mERa	0	None
C135206	DTXSID1020352	Cupferron	587	2	0.0519261	0.0893108	0	0	0.0219773	0.0638993	0.0559392	0.116909	0.0224	0	None	38.1995	OT_ER_ERaERa_0480	0	None
C135206	DTXSID1020352	Cupferron	587	2	0.0519261	0.0893108	0	0	0.0219773	0.0638993	0.0559392	0.116909	0.0224	0	None	38.1995	OT_ER_ERaERa_1440	0	None
C135206	DTXSID1020352	Cupferron	587	2	0.0519261	0.0893108	0	0	0.0219773	0.0638993	0.0559392	0.116909	0.0224	0	None	38.1995	OT_ER_ERaERb_0480	0	None
C135206	DTXSID1020352	Cupferron	587	2	0.0519261	0.0893108	0	0	0.0219773	0.0638993	0.0559392	0.116909	0.0224	0	None	38.1995	OT_ER_ERaERb_1440	0	None
C135206	DTXSID1020352	Cupferron	587	2	0.0519261	0.0893108	0	0	0.0219773	0.0638993	0.0559392	0.116909	0.0224	0	None	38.1995	OT_ER_ERbERb_0480	0	None
C135206	DTXSID1020352	Cupferron	587	2	0.0519261	0.0893108	0	0	0.0219773	0.0638993	0.0559392	0.116909	0.0224	0	None	38.1995	OT_ER_ERbERb_1440	0	None
C135206	DTXSID1020352	Cupferron	587	2	0.0519261	0.0893108	0	0	0.0219773	0.0638993	0.0559392	0.116909	0.0224	0	None	38.1995	OT_ERa_EREGFP_0120	0	None
C135206	DTXSID1020352	Cupferron	587	2	0.0519261	0.0893108	0	0	0.0219773	0.0638993	0.0559392	0.116909	0.0224	0	None	38.1995	OT_ERa_EREGFP_0480	0	None
C135206	DTXSID1020352	Cupferron	587	2	0.0519261	0.0893108	0	0	0.0219773	0.0638993	0.0559392	0.116909	0.0224	0	None	38.1995	ATG_ERa_TRANS_up	0.28828	None
C135206	DTXSID1020352	Cupferron	587	2	0.0519261	0.0893108	0	0	0.0219773	0.0638993	0.0559392	0.116909	0.0224	0	None	38.1995	ATG_ERE_CIS_up	0.194255	None
C135206	DTXSID1020352	Cupferron	587	2	0.0519261	0.0893108	0	0	0.0219773	0.0638993	0.0559392	0.116909	0.0224	0	None	38.1995	TOX21_ERa_BLA_Agonist_ratio	0	None
C135206	DTXSID1020352	Cupferron	587	2	0.0519261	0.0893108	0	0	0.0219773	0.0638993	0.0559392	0.116909	0.0224	0	None	38.1995	TOX21_ERa_LUC_BG1_Agonist	0.416084	None
C135206	DTXSID1020352	Cupferron	587	2	0.0519261	0.0893108	0	0	0.0219773	0.0638993	0.0559392	0.116909	0.0224	0	None	38.1995	ACEA_T47D_80hr_Positive	0.158057	None
C136607	DTXSID8040694	Butyl benzoate	425	13	5.8054e-05	0	0	0	0	0.0103719	0	0.022653	0	0	None	35.0658	NVS_NR_bER	0	None
C136607	DTXSID8040694	Butyl benzoate	425	13	5.8054e-05	0	0	0	0	0.0103719	0	0.022653	0	0	None	35.0658	NVS_NR_hER	0	None
C136607	DTXSID8040694	Butyl benzoate	425	13	5.8054e-05	0	0	0	0	0.0103719	0	0.022653	0	0	None	35.0658	NVS_NR_mERa	0	None
C136607	DTXSID8040694	Butyl benzoate	425	13	5.8054e-05	0	0	0	0	0.0103719	0	0.022653	0	0	None	35.0658	OT_ER_ERaERa_0480	0	None
C136607	DTXSID8040694	Butyl benzoate	425	13	5.8054e-05	0	0	0	0	0.0103719	0	0.022653	0	0	None	35.0658	OT_ER_ERaERa_1440	0	None
C136607	DTXSID8040694	Butyl benzoate	425	13	5.8054e-05	0	0	0	0	0.0103719	0	0.022653	0	0	None	35.0658	OT_ER_ERaERb_0480	0	None
C136607	DTXSID8040694	Butyl benzoate	425	13	5.8054e-05	0	0	0	0	0.0103719	0	0.022653	0	0	None	35.0658	OT_ER_ERaERb_1440	0	None
C136607	DTXSID8040694	Butyl benzoate	425	13	5.8054e-05	0	0	0	0	0.0103719	0	0.022653	0	0	None	35.0658	OT_ER_ERbERb_0480	0	None
C136607	DTXSID8040694	Butyl benzoate	425	13	5.8054e-05	0	0	0	0	0.0103719	0	0.022653	0	0	None	35.0658	OT_ER_ERbERb_1440	0	None
C136607	DTXSID8040694	Butyl benzoate	425	13	5.8054e-05	0	0	0	0	0.0103719	0	0.022653	0	0	None	35.0658	OT_ERa_EREGFP_0120	0	None
C136607	DTXSID8040694	Butyl benzoate	425	13	5.8054e-05	0	0	0	0	0.0103719	0	0.022653	0	0	None	35.0658	OT_ERa_EREGFP_0480	0	None
C136607	DTXSID8040694	Butyl benzoate	425	13	5.8054e-05	0	0	0	0	0.0103719	0	0.022653	0	0	None	35.0658	ATG_ERa_TRANS_up	0	None
C136607	DTXSID8040694	Butyl benzoate	425	13	5.8054e-05	0	0	0	0	0.0103719	0	0.022653	0	0	None	35.0658	ATG_ERE_CIS_up	0	None
C136607	DTXSID8040694	Butyl benzoate	425	13	5.8054e-05	0	0	0	0	0.0103719	0	0.022653	0	0	None	35.0658	TOX21_ERa_BLA_Agonist_ratio	0	None
C136607	DTXSID8040694	Butyl benzoate	425	13	5.8054e-05	0	0	0	0	0.0103719	0	0.022653	0	0	None	35.0658	TOX21_ERa_LUC_BG1_Agonist	0.223134	None
C136607	DTXSID8040694	Butyl benzoate	425	13	5.8054e-05	0	0	0	0	0.0103719	0	0.022653	0	0	None	35.0658	ACEA_T47D_80hr_Positive	0	None
C136776	DTXSID1020699	4-Hexylresorcinol	179	5	0.0448648	0.197805	0	1	0.0335958	0.15667	0.166511	0.264793	0.0687	0.00583	None	16.8984	NVS_NR_bER	0.152248	None
C136776	DTXSID1020699	4-Hexylresorcinol	179	5	0.0448648	0.197805	0	1	0.0335958	0.15667	0.166511	0.264793	0.0687	0.00583	None	16.8984	NVS_NR_hER	0.234393	None
C136776	DTXSID1020699	4-Hexylresorcinol	179	5	0.0448648	0.197805	0	1	0.0335958	0.15667	0.166511	0.264793	0.0687	0.00583	None	16.8984	NVS_NR_mERa	0.22569	None
C136776	DTXSID1020699	4-Hexylresorcinol	179	5	0.0448648	0.197805	0	1	0.0335958	0.15667	0.166511	0.264793	0.0687	0.00583	None	16.8984	OT_ER_ERaERa_0480	0	None
C136776	DTXSID1020699	4-Hexylresorcinol	179	5	0.0448648	0.197805	0	1	0.0335958	0.15667	0.166511	0.264793	0.0687	0.00583	None	16.8984	OT_ER_ERaERa_1440	0	None
C136776	DTXSID1020699	4-Hexylresorcinol	179	5	0.0448648	0.197805	0	1	0.0335958	0.15667	0.166511	0.264793	0.0687	0.00583	None	16.8984	OT_ER_ERaERb_0480	0.583367	None
C136776	DTXSID1020699	4-Hexylresorcinol	179	5	0.0448648	0.197805	0	1	0.0335958	0.15667	0.166511	0.264793	0.0687	0.00583	None	16.8984	OT_ER_ERaERb_1440	0.589591	None
C136776	DTXSID1020699	4-Hexylresorcinol	179	5	0.0448648	0.197805	0	1	0.0335958	0.15667	0.166511	0.264793	0.0687	0.00583	None	16.8984	OT_ER_ERbERb_0480	0.466409	None
C136776	DTXSID1020699	4-Hexylresorcinol	179	5	0.0448648	0.197805	0	1	0.0335958	0.15667	0.166511	0.264793	0.0687	0.00583	None	16.8984	OT_ER_ERbERb_1440	0.559865	None
C136776	DTXSID1020699	4-Hexylresorcinol	179	5	0.0448648	0.197805	0	1	0.0335958	0.15667	0.166511	0.264793	0.0687	0.00583	None	16.8984	OT_ERa_EREGFP_0120	0	None
C136776	DTXSID1020699	4-Hexylresorcinol	179	5	0.0448648	0.197805	0	1	0.0335958	0.15667	0.166511	0.264793	0.0687	0.00583	None	16.8984	OT_ERa_EREGFP_0480	0	None
C136776	DTXSID1020699	4-Hexylresorcinol	179	5	0.0448648	0.197805	0	1	0.0335958	0.15667	0.166511	0.264793	0.0687	0.00583	None	16.8984	ATG_ERa_TRANS_up	0.273497	None
C136776	DTXSID1020699	4-Hexylresorcinol	179	5	0.0448648	0.197805	0	1	0.0335958	0.15667	0.166511	0.264793	0.0687	0.00583	None	16.8984	ATG_ERE_CIS_up	0.252026	None
C136776	DTXSID1020699	4-Hexylresorcinol	179	5	0.0448648	0.197805	0	1	0.0335958	0.15667	0.166511	0.264793	0.0687	0.00583	None	16.8984	TOX21_ERa_BLA_Agonist_ratio	0	None
C136776	DTXSID1020699	4-Hexylresorcinol	179	5	0.0448648	0.197805	0	1	0.0335958	0.15667	0.166511	0.264793	0.0687	0.00583	None	16.8984	TOX21_ERa_LUC_BG1_Agonist	0.326934	None
C136776	DTXSID1020699	4-Hexylresorcinol	179	5	0.0448648	0.197805	0	1	0.0335958	0.15667	0.166511	0.264793	0.0687	0.00583	None	16.8984	ACEA_T47D_80hr_Positive	0	None
C13680358	DTXSID4048191	4,4'-Methylenebis(2,6-diethylaniline)	202	5	1.10806e-05	0.173093	0	1	0	0.0266431	0.164083	0.218295	1.11e-05	0.0644	A2	1.20111	NVS_NR_bER	0	Pseudo
C13680358	DTXSID4048191	4,4'-Methylenebis(2,6-diethylaniline)	202	5	1.10806e-05	0.173093	0	1	0	0.0266431	0.164083	0.218295	1.11e-05	0.0644	A2	1.20111	NVS_NR_hER	0.667904	Pseudo
C13680358	DTXSID4048191	4,4'-Methylenebis(2,6-diethylaniline)	202	5	1.10806e-05	0.173093	0	1	0	0.0266431	0.164083	0.218295	1.11e-05	0.0644	A2	1.20111	NVS_NR_mERa	0	Pseudo
C13680358	DTXSID4048191	4,4'-Methylenebis(2,6-diethylaniline)	202	5	1.10806e-05	0.173093	0	1	0	0.0266431	0.164083	0.218295	1.11e-05	0.0644	A2	1.20111	OT_ER_ERaERa_0480	0	Pseudo
C13680358	DTXSID4048191	4,4'-Methylenebis(2,6-diethylaniline)	202	5	1.10806e-05	0.173093	0	1	0	0.0266431	0.164083	0.218295	1.11e-05	0.0644	A2	1.20111	OT_ER_ERaERa_1440	0	Pseudo
C13680358	DTXSID4048191	4,4'-Methylenebis(2,6-diethylaniline)	202	5	1.10806e-05	0.173093	0	1	0	0.0266431	0.164083	0.218295	1.11e-05	0.0644	A2	1.20111	OT_ER_ERaERb_0480	0.193845	Pseudo
C13680358	DTXSID4048191	4,4'-Methylenebis(2,6-diethylaniline)	202	5	1.10806e-05	0.173093	0	1	0	0.0266431	0.164083	0.218295	1.11e-05	0.0644	A2	1.20111	OT_ER_ERaERb_1440	0	Pseudo
C13680358	DTXSID4048191	4,4'-Methylenebis(2,6-diethylaniline)	202	5	1.10806e-05	0.173093	0	1	0	0.0266431	0.164083	0.218295	1.11e-05	0.0644	A2	1.20111	OT_ER_ERbERb_0480	0	Pseudo
C13680358	DTXSID4048191	4,4'-Methylenebis(2,6-diethylaniline)	202	5	1.10806e-05	0.173093	0	1	0	0.0266431	0.164083	0.218295	1.11e-05	0.0644	A2	1.20111	OT_ER_ERbERb_1440	0	Pseudo
C13680358	DTXSID4048191	4,4'-Methylenebis(2,6-diethylaniline)	202	5	1.10806e-05	0.173093	0	1	0	0.0266431	0.164083	0.218295	1.11e-05	0.0644	A2	1.20111	OT_ERa_EREGFP_0120	0	Pseudo
C13680358	DTXSID4048191	4,4'-Methylenebis(2,6-diethylaniline)	202	5	1.10806e-05	0.173093	0	1	0	0.0266431	0.164083	0.218295	1.11e-05	0.0644	A2	1.20111	OT_ERa_EREGFP_0480	0	Pseudo
C13680358	DTXSID4048191	4,4'-Methylenebis(2,6-diethylaniline)	202	5	1.10806e-05	0.173093	0	1	0	0.0266431	0.164083	0.218295	1.11e-05	0.0644	A2	1.20111	ATG_ERa_TRANS_up	0	Pseudo
C13680358	DTXSID4048191	4,4'-Methylenebis(2,6-diethylaniline)	202	5	1.10806e-05	0.173093	0	1	0	0.0266431	0.164083	0.218295	1.11e-05	0.0644	A2	1.20111	ATG_ERE_CIS_up	0	Pseudo
C13680358	DTXSID4048191	4,4'-Methylenebis(2,6-diethylaniline)	202	5	1.10806e-05	0.173093	0	1	0	0.0266431	0.164083	0.218295	1.11e-05	0.0644	A2	1.20111	TOX21_ERa_BLA_Agonist_ratio	0	Pseudo
C13680358	DTXSID4048191	4,4'-Methylenebis(2,6-diethylaniline)	202	5	1.10806e-05	0.173093	0	1	0	0.0266431	0.164083	0.218295	1.11e-05	0.0644	A2	1.20111	TOX21_ERa_LUC_BG1_Agonist	0	Pseudo
C13680358	DTXSID4048191	4,4'-Methylenebis(2,6-diethylaniline)	202	5	1.10806e-05	0.173093	0	1	0	0.0266431	0.164083	0.218295	1.11e-05	0.0644	A2	1.20111	ACEA_T47D_80hr_Positive	0	Pseudo
C13826352	DTXSID7027756	3-Phenoxybenzenemethanol	25	2	0.075237	0.143787	0	1	0.0682305	0.10392	0.129682	0.196534	0.0657	0	None	57.7173	NVS_NR_bER	0	None
C13826352	DTXSID7027756	3-Phenoxybenzenemethanol	25	2	0.075237	0.143787	0	1	0.0682305	0.10392	0.129682	0.196534	0.0657	0	None	57.7173	NVS_NR_hER	0	None
C13826352	DTXSID7027756	3-Phenoxybenzenemethanol	25	2	0.075237	0.143787	0	1	0.0682305	0.10392	0.129682	0.196534	0.0657	0	None	57.7173	NVS_NR_mERa	0	None
C13826352	DTXSID7027756	3-Phenoxybenzenemethanol	25	2	0.075237	0.143787	0	1	0.0682305	0.10392	0.129682	0.196534	0.0657	0	None	57.7173	OT_ER_ERaERa_0480	0.300502	None
C13826352	DTXSID7027756	3-Phenoxybenzenemethanol	25	2	0.075237	0.143787	0	1	0.0682305	0.10392	0.129682	0.196534	0.0657	0	None	57.7173	OT_ER_ERaERa_1440	0.302551	None
C13826352	DTXSID7027756	3-Phenoxybenzenemethanol	25	2	0.075237	0.143787	0	1	0.0682305	0.10392	0.129682	0.196534	0.0657	0	None	57.7173	OT_ER_ERaERb_0480	0.554449	None
C13826352	DTXSID7027756	3-Phenoxybenzenemethanol	25	2	0.075237	0.143787	0	1	0.0682305	0.10392	0.129682	0.196534	0.0657	0	None	57.7173	OT_ER_ERaERb_1440	0.521	None
C13826352	DTXSID7027756	3-Phenoxybenzenemethanol	25	2	0.075237	0.143787	0	1	0.0682305	0.10392	0.129682	0.196534	0.0657	0	None	57.7173	OT_ER_ERbERb_0480	0.520815	None
C13826352	DTXSID7027756	3-Phenoxybenzenemethanol	25	2	0.075237	0.143787	0	1	0.0682305	0.10392	0.129682	0.196534	0.0657	0	None	57.7173	OT_ER_ERbERb_1440	0.515943	None
C13826352	DTXSID7027756	3-Phenoxybenzenemethanol	25	2	0.075237	0.143787	0	1	0.0682305	0.10392	0.129682	0.196534	0.0657	0	None	57.7173	OT_ERa_EREGFP_0120	0	None
C13826352	DTXSID7027756	3-Phenoxybenzenemethanol	25	2	0.075237	0.143787	0	1	0.0682305	0.10392	0.129682	0.196534	0.0657	0	None	57.7173	OT_ERa_EREGFP_0480	0	None
C13826352	DTXSID7027756	3-Phenoxybenzenemethanol	25	2	0.075237	0.143787	0	1	0.0682305	0.10392	0.129682	0.196534	0.0657	0	None	57.7173	ATG_ERa_TRANS_up	0.340831	None
C13826352	DTXSID7027756	3-Phenoxybenzenemethanol	25	2	0.075237	0.143787	0	1	0.0682305	0.10392	0.129682	0.196534	0.0657	0	None	57.7173	ATG_ERE_CIS_up	0.308212	None
C13826352	DTXSID7027756	3-Phenoxybenzenemethanol	25	2	0.075237	0.143787	0	1	0.0682305	0.10392	0.129682	0.196534	0.0657	0	None	57.7173	TOX21_ERa_BLA_Agonist_ratio	0.114595	None
C13826352	DTXSID7027756	3-Phenoxybenzenemethanol	25	2	0.075237	0.143787	0	1	0.0682305	0.10392	0.129682	0.196534	0.0657	0	None	57.7173	TOX21_ERa_LUC_BG1_Agonist	0.417233	None
C13826352	DTXSID7027756	3-Phenoxybenzenemethanol	25	2	0.075237	0.143787	0	1	0.0682305	0.10392	0.129682	0.196534	0.0657	0	None	57.7173	ACEA_T47D_80hr_Positive	0	None
C139340560	DTXSID0047246	Darbufelone mesylate	475	17	0	0	0	0	0	0	0	0.0528149	0	0	None	49.5496	NVS_NR_bER	0	None
C139340560	DTXSID0047246	Darbufelone mesylate	475	17	0	0	0	0	0	0	0	0.0528149	0	0	None	49.5496	NVS_NR_hER	0	None
C139340560	DTXSID0047246	Darbufelone mesylate	475	17	0	0	0	0	0	0	0	0.0528149	0	0	None	49.5496	NVS_NR_mERa	0	None
C139340560	DTXSID0047246	Darbufelone mesylate	475	17	0	0	0	0	0	0	0	0.0528149	0	0	None	49.5496	OT_ER_ERaERa_0480	0	None
C139340560	DTXSID0047246	Darbufelone mesylate	475	17	0	0	0	0	0	0	0	0.0528149	0	0	None	49.5496	OT_ER_ERaERa_1440	0	None
C139340560	DTXSID0047246	Darbufelone mesylate	475	17	0	0	0	0	0	0	0	0.0528149	0	0	None	49.5496	OT_ER_ERaERb_0480	0	None
C139340560	DTXSID0047246	Darbufelone mesylate	475	17	0	0	0	0	0	0	0	0.0528149	0	0	None	49.5496	OT_ER_ERaERb_1440	0	None
C139340560	DTXSID0047246	Darbufelone mesylate	475	17	0	0	0	0	0	0	0	0.0528149	0	0	None	49.5496	OT_ER_ERbERb_0480	0	None
C139340560	DTXSID0047246	Darbufelone mesylate	475	17	0	0	0	0	0	0	0	0.0528149	0	0	None	49.5496	OT_ER_ERbERb_1440	0	None
C139340560	DTXSID0047246	Darbufelone mesylate	475	17	0	0	0	0	0	0	0	0.0528149	0	0	None	49.5496	OT_ERa_EREGFP_0120	0	None
C139340560	DTXSID0047246	Darbufelone mesylate	475	17	0	0	0	0	0	0	0	0.0528149	0	0	None	49.5496	OT_ERa_EREGFP_0480	0	None
C139340560	DTXSID0047246	Darbufelone mesylate	475	17	0	0	0	0	0	0	0	0.0528149	0	0	None	49.5496	ATG_ERa_TRANS_up	0	None
C139340560	DTXSID0047246	Darbufelone mesylate	475	17	0	0	0	0	0	0	0	0.0528149	0	0	None	49.5496	ATG_ERE_CIS_up	0	None
C139340560	DTXSID0047246	Darbufelone mesylate	475	17	0	0	0	0	0	0	0	0.0528149	0	0	None	49.5496	TOX21_ERa_BLA_Agonist_ratio	0	None
C139340560	DTXSID0047246	Darbufelone mesylate	475	17	0	0	0	0	0	0	0	0.0528149	0	0	None	49.5496	TOX21_ERa_LUC_BG1_Agonist	0	None
C139340560	DTXSID0047246	Darbufelone mesylate	475	17	0	0	0	0	0	0	0	0.0528149	0	0	None	49.5496	ACEA_T47D_80hr_Positive	0	None
C140669	DTXSID9022360	4-(1,1,3,3-Tetramethylbutyl)phenol	475	17	0.400793	0.363874	1	1	0.391618	0.407426	0.318925	0.411445	0.393	0	Agonist	2.51609	NVS_NR_bER	0.354454	Agonist
C140669	DTXSID9022360	4-(1,1,3,3-Tetramethylbutyl)phenol	475	17	0.400793	0.363874	1	1	0.391618	0.407426	0.318925	0.411445	0.393	0	Agonist	2.51609	NVS_NR_hER	0.41518	Agonist
C140669	DTXSID9022360	4-(1,1,3,3-Tetramethylbutyl)phenol	475	17	0.400793	0.363874	1	1	0.391618	0.407426	0.318925	0.411445	0.393	0	Agonist	2.51609	NVS_NR_mERa	0.369794	Agonist
C140669	DTXSID9022360	4-(1,1,3,3-Tetramethylbutyl)phenol	475	17	0.400793	0.363874	1	1	0.391618	0.407426	0.318925	0.411445	0.393	0	Agonist	2.51609	OT_ER_ERaERa_0480	0.692636	Agonist
C140669	DTXSID9022360	4-(1,1,3,3-Tetramethylbutyl)phenol	475	17	0.400793	0.363874	1	1	0.391618	0.407426	0.318925	0.411445	0.393	0	Agonist	2.51609	OT_ER_ERaERa_1440	0.690746	Agonist
C140669	DTXSID9022360	4-(1,1,3,3-Tetramethylbutyl)phenol	475	17	0.400793	0.363874	1	1	0.391618	0.407426	0.318925	0.411445	0.393	0	Agonist	2.51609	OT_ER_ERaERb_0480	0.719188	Agonist
C140669	DTXSID9022360	4-(1,1,3,3-Tetramethylbutyl)phenol	475	17	0.400793	0.363874	1	1	0.391618	0.407426	0.318925	0.411445	0.393	0	Agonist	2.51609	OT_ER_ERaERb_1440	0.681363	Agonist
C140669	DTXSID9022360	4-(1,1,3,3-Tetramethylbutyl)phenol	475	17	0.400793	0.363874	1	1	0.391618	0.407426	0.318925	0.411445	0.393	0	Agonist	2.51609	OT_ER_ERbERb_0480	0.758175	Agonist
C140669	DTXSID9022360	4-(1,1,3,3-Tetramethylbutyl)phenol	475	17	0.400793	0.363874	1	1	0.391618	0.407426	0.318925	0.411445	0.393	0	Agonist	2.51609	OT_ER_ERbERb_1440	0.642659	Agonist
C140669	DTXSID9022360	4-(1,1,3,3-Tetramethylbutyl)phenol	475	17	0.400793	0.363874	1	1	0.391618	0.407426	0.318925	0.411445	0.393	0	Agonist	2.51609	OT_ERa_EREGFP_0120	0.642193	Agonist
C140669	DTXSID9022360	4-(1,1,3,3-Tetramethylbutyl)phenol	475	17	0.400793	0.363874	1	1	0.391618	0.407426	0.318925	0.411445	0.393	0	Agonist	2.51609	OT_ERa_EREGFP_0480	0.582444	Agonist
C140669	DTXSID9022360	4-(1,1,3,3-Tetramethylbutyl)phenol	475	17	0.400793	0.363874	1	1	0.391618	0.407426	0.318925	0.411445	0.393	0	Agonist	2.51609	ATG_ERa_TRANS_up	0.315501	Agonist
C140669	DTXSID9022360	4-(1,1,3,3-Tetramethylbutyl)phenol	475	17	0.400793	0.363874	1	1	0.391618	0.407426	0.318925	0.411445	0.393	0	Agonist	2.51609	ATG_ERE_CIS_up	0.447186	Agonist
C140669	DTXSID9022360	4-(1,1,3,3-Tetramethylbutyl)phenol	475	17	0.400793	0.363874	1	1	0.391618	0.407426	0.318925	0.411445	0.393	0	Agonist	2.51609	TOX21_ERa_BLA_Agonist_ratio	0.392104	Agonist
C140669	DTXSID9022360	4-(1,1,3,3-Tetramethylbutyl)phenol	475	17	0.400793	0.363874	1	1	0.391618	0.407426	0.318925	0.411445	0.393	0	Agonist	2.51609	TOX21_ERa_LUC_BG1_Agonist	0.544488	Agonist
C140669	DTXSID9022360	4-(1,1,3,3-Tetramethylbutyl)phenol	475	17	0.400793	0.363874	1	1	0.391618	0.407426	0.318925	0.411445	0.393	0	Agonist	2.51609	ACEA_T47D_80hr_Positive	0.66219	Agonist
C141220	DTXSID0041567	(9Z,12R)-12-Hydroxyoctadec-9-enoic acid	30	4	0	0.0184434	0	0	0	0.00854381	0.0159184	0.113649	0	0.0246	None	25.8237	NVS_NR_bER	0	None
C141220	DTXSID0041567	(9Z,12R)-12-Hydroxyoctadec-9-enoic acid	30	4	0	0.0184434	0	0	0	0.00854381	0.0159184	0.113649	0	0.0246	None	25.8237	NVS_NR_hER	0	None
C141220	DTXSID0041567	(9Z,12R)-12-Hydroxyoctadec-9-enoic acid	30	4	0	0.0184434	0	0	0	0.00854381	0.0159184	0.113649	0	0.0246	None	25.8237	NVS_NR_mERa	0.286256	None
C141220	DTXSID0041567	(9Z,12R)-12-Hydroxyoctadec-9-enoic acid	30	4	0	0.0184434	0	0	0	0.00854381	0.0159184	0.113649	0	0.0246	None	25.8237	OT_ER_ERaERa_0480	0	None
C141220	DTXSID0041567	(9Z,12R)-12-Hydroxyoctadec-9-enoic acid	30	4	0	0.0184434	0	0	0	0.00854381	0.0159184	0.113649	0	0.0246	None	25.8237	OT_ER_ERaERa_1440	0	None
C141220	DTXSID0041567	(9Z,12R)-12-Hydroxyoctadec-9-enoic acid	30	4	0	0.0184434	0	0	0	0.00854381	0.0159184	0.113649	0	0.0246	None	25.8237	OT_ER_ERaERb_0480	0	None
C141220	DTXSID0041567	(9Z,12R)-12-Hydroxyoctadec-9-enoic acid	30	4	0	0.0184434	0	0	0	0.00854381	0.0159184	0.113649	0	0.0246	None	25.8237	OT_ER_ERaERb_1440	0.145913	None
C141220	DTXSID0041567	(9Z,12R)-12-Hydroxyoctadec-9-enoic acid	30	4	0	0.0184434	0	0	0	0.00854381	0.0159184	0.113649	0	0.0246	None	25.8237	OT_ER_ERbERb_0480	0	None
C141220	DTXSID0041567	(9Z,12R)-12-Hydroxyoctadec-9-enoic acid	30	4	0	0.0184434	0	0	0	0.00854381	0.0159184	0.113649	0	0.0246	None	25.8237	OT_ER_ERbERb_1440	0	None
C141220	DTXSID0041567	(9Z,12R)-12-Hydroxyoctadec-9-enoic acid	30	4	0	0.0184434	0	0	0	0.00854381	0.0159184	0.113649	0	0.0246	None	25.8237	OT_ERa_EREGFP_0120	0	None
C141220	DTXSID0041567	(9Z,12R)-12-Hydroxyoctadec-9-enoic acid	30	4	0	0.0184434	0	0	0	0.00854381	0.0159184	0.113649	0	0.0246	None	25.8237	OT_ERa_EREGFP_0480	0	None
C141220	DTXSID0041567	(9Z,12R)-12-Hydroxyoctadec-9-enoic acid	30	4	0	0.0184434	0	0	0	0.00854381	0.0159184	0.113649	0	0.0246	None	25.8237	ATG_ERa_TRANS_up	0	None
C141220	DTXSID0041567	(9Z,12R)-12-Hydroxyoctadec-9-enoic acid	30	4	0	0.0184434	0	0	0	0.00854381	0.0159184	0.113649	0	0.0246	None	25.8237	ATG_ERE_CIS_up	0	None
C141220	DTXSID0041567	(9Z,12R)-12-Hydroxyoctadec-9-enoic acid	30	4	0	0.0184434	0	0	0	0.00854381	0.0159184	0.113649	0	0.0246	None	25.8237	TOX21_ERa_BLA_Agonist_ratio	0	None
C141220	DTXSID0041567	(9Z,12R)-12-Hydroxyoctadec-9-enoic acid	30	4	0	0.0184434	0	0	0	0.00854381	0.0159184	0.113649	0	0.0246	None	25.8237	TOX21_ERa_LUC_BG1_Agonist	0	None
[truncated: 5,841 more rows]
