# Supplementary material for: Chemistry domain of applicability evaluation against existing estrogen receptor high-throughput assay-based activity models
Source: Front Toxicol. 2024 Apr 17;6:1346767. doi: 10.3389/ftox.2024.1346767 (PMC11061348; doi:10.3389/ftox.2024.1346767)
Supplement: Supplementary file 3 [file DataSheet1.XLSX]

## Sheet: Sheet1
DTXSID	PREFERRED_NAME	DTXCID	CASRN	SMILES	QSAR_READY_SMILES	cluster_id	cluster_name	fingerprint	cluster_algorithm	cut_height
DTXSID5020281	1-Chloro-4-nitrobenzene	DTXCID10281	100-00-5	[O-][N+](=O)C1=CC=C(Cl)C=C1	[O-][N+](=O)C1=CC=C(Cl)C=C1	1	Toxprint_ward_1	Toxprint	ward	1
DTXSID8020961	4-Nitroaniline	DTXCID40961	100-01-6	NC1=CC=C(C=C1)[N+]([O-])=O	NC1=CC=C(C=C1)[N+]([O-])=O	2	Toxprint_ward_1	Toxprint	ward	1
DTXSID0021834	4-Nitrophenol	DTXCID201834	100-02-7	OC1=CC=C(C=C1)[N+]([O-])=O	OC1=CC=C(C=C1)[N+]([O-])=O	3	Toxprint_ward_1	Toxprint	ward	1
DTXSID3032622	Hymexazol	DTXCID1012622	10004-44-1	CC1=CC(=O)NO1	CC1=CC(=O)NO1	4	Toxprint_ward_1	Toxprint	ward	1
DTXSID2044347	4'-Methoxyacetophenone	DTXCID0024347	100-06-1	COC1=CC=C(C=C1)C(C)=O	COC1=CC=C(C=C1)C(C)=O	5	Toxprint_ward_1	Toxprint	ward	1
DTXSID8034370	Dicamba-potassium	DTXCID6014370	10007-85-9	[K+].COC1=C(C([O-])=O)C(Cl)=CC=C1Cl	COC1=C(Cl)C=CC(Cl)=C1C(O)=O	6	Toxprint_ward_1	Toxprint	ward	1
DTXSID5027350	1-(Hydroxymethyl)urea	DTXCID807350	1000-82-4	NC(=O)NCO	NC(=O)NCO	7	Toxprint_ward_1	Toxprint	ward	1
DTXSID4059205	Benzoic acid, 4-methoxy-	DTXCID0032445	100-09-4	COC1=CC=C(C=C1)C(O)=O	COC1=CC=C(C=C1)C(O)=O	8	Toxprint_ward_1	Toxprint	ward	1
DTXSID5021835	4-Dimethylaminobenzaldehyde	DTXCID601835	100-10-7	CN(C)C1=CC=C(C=O)C=C1	CN(C)C1=CC=C(C=O)C=C1	9	Toxprint_ward_1	Toxprint	ward	1
DTXSID7030698	alpha-Cyclodextrin	DTXCID5010698	10016-20-3	OC[C@H]1O[C@@H]2O[C@@H]3[C@@H](CO)O[C@H](O[C@@H]4[C@@H](CO)O[C@H](O[C@@H]5[C@@H](CO)O[C@H](O[C@@H]6[C@@H](CO)O[C@H](O[C@@H]7[C@@H](CO)O[C@H](O[C@H]1[C@H](O)[C@H]2O)[C@H](O)[C@H]7O)[C@H](O)[C@H]6O)[C@H](O)[C@H]5O)[C@H](O)[C@H]4O)[C@H](O)[C@H]3O	[H]C12OC(CO)C([H])(OC3([H])OC(CO)C([H])(OC4([H])OC(CO)C([H])(OC5([H])OC(CO)C([H])(OC6([H])OC(CO)C([H])(OC7([H])OC(CO)C([H])(O1)C(O)C7O)C(O)C6O)C(O)C5O)C(O)C4O)C(O)C3O)C(O)C2O	10	Toxprint_ward_1	Toxprint	ward	1
DTXSID2026652	1,4-Diisopropylbenzene	DTXCID106652	100-18-5	CC(C)C1=CC=C(C=C1)C(C)C	CC(C)C1=CC=C(C=C1)C(C)C	11	Toxprint_ward_1	Toxprint	ward	1
DTXSID7026653	1,4-Benzenedicarbonyl dichloride	DTXCID506653	100-20-9	ClC(=O)C1=CC=C(C=C1)C(Cl)=O	ClC(=O)C1=CC=C(C=C1)C(Cl)=O	12	Toxprint_ward_1	Toxprint	ward	1
DTXSID6026080	Terephthalic acid	DTXCID006080	100-21-0	OC(=O)C1=CC=C(C=C1)C(O)=O	OC(=O)C1=CC=C(C=C1)C(O)=O	8	Toxprint_ward_1	Toxprint	ward	1
DTXSID1047520	1,1-Dimethoxyoctane	DTXCID9027520	10022-28-3	CCCCCCCC(OC)OC	CCCCCCCC(OC)OC	13	Toxprint_ward_1	Toxprint	ward	1
DTXSID8021066	Nitrous oxide	DTXCID301066	10024-97-2	[O-][N+]#N	NA	14	Toxprint_ward_1	Toxprint	ward	1
DTXSID0021836	1,4-Dinitrobenzene	DTXCID001836	100-25-4	[O-][N+](=O)C1=CC=C(C=C1)[N+]([O-])=O	[O-][N+](=O)C1=CC=C(C=C1)[N+]([O-])=O	15	Toxprint_ward_1	Toxprint	ward	1
DTXSID3042427	Sulfur monochloride	DTXCID1022427	10025-67-9	ClSSCl	NA	16	Toxprint_ward_1	Toxprint	ward	1
DTXSID8041909	Dysprosium(III) chloride	DTXCID6021909	10025-74-8	[Cl-].[Cl-].[Cl-].[Dy+3]	NA	17	Toxprint_ward_1	Toxprint	ward	1
DTXSID2041965	Europium(III) chloride	DTXCID0021965	10025-76-0	Cl[Eu](Cl)Cl	NA	18	Toxprint_ward_1	Toxprint	ward	1
DTXSID4029301	Trichlorosilane	DTXCID909301	10025-78-2	Cl[SiH](Cl)Cl	NA	19	Toxprint_ward_1	Toxprint	ward	1
DTXSID5029710	Phosphoric trichloride	DTXCID609710	10025-87-3	ClP(Cl)(Cl)=O	NA	20	Toxprint_ward_1	Toxprint	ward	1
DTXSID4044161	Antimony trichloride	DTXCID2024161	10025-91-9	Cl[Sb](Cl)Cl	NA	21	Toxprint_ward_1	Toxprint	ward	1
DTXSID3051416	Yttrium chloride hexahydrate	DTXCID7030018	10025-94-2	O.O.O.O.O.O.[Cl-].[Cl-].[Cl-].[Y+3]	NA	17	Toxprint_ward_1	Toxprint	ward	1
DTXSID0029711	Silane, tetrachloro-	DTXCID009711	10026-04-7	Cl[Si](Cl)(Cl)Cl	NA	19	Toxprint_ward_1	Toxprint	ward	1
DTXSID9033896	Phosphorus pentachloride	DTXCID7013896	10026-13-8	ClP(Cl)(Cl)(Cl)Cl	NA	22	Toxprint_ward_1	Toxprint	ward	1
DTXSID7020340	Cobalt sulfate heptahydrate	DTXCID10340	10026-24-1	O.O.O.O.O.O.O.[Co++].[O-]S([O-])(=O)=O	NA	23	Toxprint_ward_1	Toxprint	ward	1
DTXSID0027351	Sodium decanoate	DTXCID207351	1002-62-6	[Na+].CCCCCCCCCC([O-])=O	CCCCCCCCCC(O)=O	24	Toxprint_ward_1	Toxprint	ward	1
DTXSID7025764	2-(4-Nitrophenyl)ethanol	DTXCID305764	100-27-6	OCCC1=CC=C(C=C1)[N+]([O-])=O	OCCC1=CC=C(C=C1)[N+]([O-])=O	25	Toxprint_ward_1	Toxprint	ward	1
DTXSID0021098	Ozone	DTXCID001098	10028-15-6	[O-][O+]=O	NA	26	Toxprint_ward_1	Toxprint	ward	1
DTXSID5029712	Ferric sulfate	DTXCID409712	10028-22-5	[Fe+3].[Fe+3].[O-]S([O-])(=O)=O.[O-]S([O-])(=O)=O.[O-]S([O-])(=O)=O	NA	23	Toxprint_ward_1	Toxprint	ward	1
DTXSID1074250	Disodium phosphate dihydrate	DTXCID2032504	10028-24-7	O.O.[Na+].[Na+].OP([O-])([O-])=O	NA	27	Toxprint_ward_1	Toxprint	ward	1
DTXSID2021652	Pentadecanoic acid	DTXCID601652	1002-84-2	CCCCCCCCCCCCCCC(O)=O	CCCCCCCCCCCCCCC(O)=O	28	Toxprint_ward_1	Toxprint	ward	1
DTXSID0027353	Ammonium stearate	DTXCID007353	1002-89-7	[NH4+].CCCCCCCCCCCCCCCCCC([O-])=O	CCCCCCCCCCCCCCCCCC(O)=O	29	Toxprint_ward_1	Toxprint	ward	1
DTXSID7026655	1-Ethoxy-4-nitrobenzene	DTXCID306655	100-29-8	CCOC1=CC=C(C=C1)[N+]([O-])=O	CCOC1=CC=C(C=C1)[N+]([O-])=O	15	Toxprint_ward_1	Toxprint	ward	1
DTXSID7021603	(E)-Hexadec-9-enoic acid	DTXCID501603	10030-73-6	CCCCCC\C=C\CCCCCCCC(O)=O	CCCCCCC=CCCCCCCCC(O)=O	30	Toxprint_ward_1	Toxprint	ward	1
DTXSID9051290	Ethylene glycol monoethyl ether ricinoleate	DTXCID0029892	10031-89-7	CCCCCC[C@@H](O)C\C=C/CCCCCCCC(=O)OCCOCC	CCCCCCC(O)CC=CCCCCCCCC(=O)OCCOCC	31	Toxprint_ward_1	Toxprint	ward	1
DTXSID50143133	Eugenyl formate	DTXCID2065624	10031-96-6	COC1=C(OC=O)C=CC(CC=C)=C1	COC1=C(OC=O)C=CC(CC=C)=C1	32	Toxprint_ward_1	Toxprint	ward	1
DTXSID4047599	Hexyl 2-methylbutanoate	DTXCID2027599	10032-15-2	CCCCCCOC(=O)C(C)CC	CCCCCCOC(=O)C(C)CC	33	Toxprint_ward_1	Toxprint	ward	1
DTXSID50892174	Calcium sulfate hemihydrate	DTXCID201079288	10034-76-1	O.[Ca++].[Ca++].[Ca++].[Ca++].[O-]S([O-])(=O)=O.[O-]S([O-])(=O)=O.[O-]S([O-])(=O)=O.[O-]S([O-])(=O)=O	NA	34	Toxprint_ward_1	Toxprint	ward	1
DTXSID2044349	Hydrogen iodide	DTXCID0024349	10034-85-2	I	NA	35	Toxprint_ward_1	Toxprint	ward	1
DTXSID8020703	Hydrazine sulfate	DTXCID60703	10034-93-2	NN.OS(O)(=O)=O	NA	36	Toxprint_ward_1	Toxprint	ward	1
DTXSID4020795	Manganese(II) sulfate monohydrate	DTXCID00795	10034-96-5	O.[Mn++].[O-]S([O-])(=O)=O	NA	23	Toxprint_ward_1	Toxprint	ward	1
DTXSID6044195	Calcium dichloride dihydrate	DTXCID4024195	10035-04-8	O.O.[Cl-].[Cl-].[Ca++]	NA	37	Toxprint_ward_1	Toxprint	ward	1
DTXSID0029713	Hydrobromic acid	DTXCID809713	10035-10-6	Br	NA	35	Toxprint_ward_1	Toxprint	ward	1
DTXSID7057606	2-Aminoethyldiethylamine	DTXCID5031395	100-36-7	CCN(CC)CCN	CCN(CC)CCN	38	Toxprint_ward_1	Toxprint	ward	1
DTXSID5021837	N,N-Diethylethanolamine	DTXCID401837	100-37-8	CCN(CC)CCO	CCN(CC)CCO	39	Toxprint_ward_1	Toxprint	ward	1
DTXSID8024658	alpha-Bromotoluene	DTXCID304658	100-39-0	BrCC1=CC=CC=C1	BrCC1=CC=CC=C1	40	Toxprint_ward_1	Toxprint	ward	1
DTXSID2025424	Hydroxylamine sulfate (2:1)	DTXCID505424	10039-54-0	[NH3+]O.[NH3+]O.[O-]S([O-])(=O)=O	NA	41	Toxprint_ward_1	Toxprint	ward	1
DTXSID3021437	4-Vinylcyclohexene	DTXCID601437	100-40-3	C=CC1CCC=CC1	C=CC1CCC=CC1	42	Toxprint_ward_1	Toxprint	ward	1
DTXSID3020596	Ethylbenzene	DTXCID10596	100-41-4	CCC1=CC=CC=C1	CCC1=CC=CC=C1	43	Toxprint_ward_1	Toxprint	ward	1
DTXSID2021284	Styrene	DTXCID501284	100-42-5	C=CC1=CC=CC=C1	C=CC1=CC=CC=C1	44	Toxprint_ward_1	Toxprint	ward	1
DTXSID9029302	2-Propyl-1-heptanol	DTXCID309302	10042-59-8	CCCCCC(CO)CCC	CCCCCC(CO)CCC	45	Toxprint_ward_1	Toxprint	ward	1
DTXSID4064925	Nitrilotriacetic acid sodium salt	DTXCID9032531	10042-84-9	[Na+].OC(=O)CN(CC(O)=O)CC([O-])=O	OC(=O)CN(CC(O)=O)CC(O)=O	46	Toxprint_ward_1	Toxprint	ward	1
DTXSID2040317	Aluminum sulfate	DTXCID0020317	10043-01-3	[Al+3].[Al+3].[O-]S([O-])(=O)=O.[O-]S([O-])(=O)=O.[O-]S([O-])(=O)=O	NA	34	Toxprint_ward_1	Toxprint	ward	1
DTXSID5051498	Boron nitride	DTXCID9030046	10043-11-5	B#N	NA	47	Toxprint_ward_1	Toxprint	ward	1
DTXSID1020194	Boric acid	DTXCID10194	10043-35-3	OB(O)O	NA	48	Toxprint_ward_1	Toxprint	ward	1
DTXSID5020235	Calcium chloride	DTXCID30235	10043-52-4	[Cl-].[Cl-].[Ca++]	NA	37	Toxprint_ward_1	Toxprint	ward	1
DTXSID0051499	4-Vinylpyridine	DTXCID4030047	100-43-6	C=CC1=CC=NC=C1	C=CC1=CC=NC=C1	49	Toxprint_ward_1	Toxprint	ward	1
DTXSID9039234	Aluminum potassium sulfate	DTXCID7051	10043-67-1	[Al+3].[K+].[O-]S([O-])(=O)=O.[O-]S([O-])(=O)=O	NA	34	Toxprint_ward_1	Toxprint	ward	1
DTXSID0020153	Benzyl chloride	DTXCID00153	100-44-7	ClCC1=CC=CC=C1	ClCC1=CC=CC=C1	40	Toxprint_ward_1	Toxprint	ward	1
DTXSID9035672	Phosphoric acid, Iron(3+) salt (1:1)	DTXCID7015672	10045-86-0	[Fe+3].[O-]P([O-])([O-])=O	NA	50	Toxprint_ward_1	Toxprint	ward	1
DTXSID10905512	Iron(3+) sodium diphosphate (1/1/1)	DTXCID001334616	10045-87-1	[Na+].[Fe+3].[O-]P([O-])(=O)OP([O-])([O-])=O	NA	50	Toxprint_ward_1	Toxprint	ward	1
DTXSID4041028	Ferrous ammonium sulfate	DTXCID2021028	10045-89-3	[NH4+].[NH4+].[Fe++].[O-]S([O-])(=O)=O.[O-]S([O-])(=O)=O	NA	41	Toxprint_ward_1	Toxprint	ward	1
DTXSID5021839	Benzylamine	DTXCID201839	100-46-9	NCC1=CC=CC=C1	NCC1=CC=CC=C1	51	Toxprint_ward_1	Toxprint	ward	1
DTXSID7021491	Benzonitrile	DTXCID001491	100-47-0	N#CC1=CC=CC=C1	N#CC1=CC=CC=C1	52	Toxprint_ward_1	Toxprint	ward	1
DTXSID5023958	Chlorine dioxide	DTXCID803958	10049-04-4	[O][Cl]=O	NA	53	Toxprint_ward_1	Toxprint	ward	1
DTXSID1026661	3-Cyclohexene-1-carboxaldehyde	DTXCID006661	100-50-5	O=CC1CCC=CC1	O=CC1CCC=CC1	54	Toxprint_ward_1	Toxprint	ward	1
DTXSID5020152	Benzyl alcohol	DTXCID70152	100-51-6	OCC1=CC=CC=C1	OCC1=CC=CC=C1	25	Toxprint_ward_1	Toxprint	ward	1
DTXSID8039241	Benzaldehyde	DTXCID90134	100-52-7	O=CC1=CC=CC=C1	O=CC1=CC=CC=C1	55	Toxprint_ward_1	Toxprint	ward	1
DTXSID6026664	Benzenemethanethiol	DTXCID206664	100-53-8	SCC1=CC=CC=C1	SCC1=CC=CC=C1	56	Toxprint_ward_1	Toxprint	ward	1
DTXSID1026665	3-Pyridinecarbonitrile	DTXCID606665	100-54-9	N#CC1=CN=CC=C1	N#CC1=CN=CC=C1	49	Toxprint_ward_1	Toxprint	ward	1
DTXSID6023367	Nicotinyl alcohol	DTXCID503367	100-55-0	OCC1=CC=CN=C1	OCC1=CC=CN=C1	57	Toxprint_ward_1	Toxprint	ward	1
DTXSID5044499	4-Butylmorpholine	DTXCID3024499	1005-67-0	CCCCN1CCOCC1	CCCCN1CCOCC1	58	Toxprint_ward_1	Toxprint	ward	1
DTXSID1034840	Potassium peroxymonosulfate	DTXCID9014840	10058-23-8	[K+].OOS([O-])(=O)=O	NA	36	Toxprint_ward_1	Toxprint	ward	1
DTXSID6047600	Iron(III) pyrophosphate	DTXCID4027600	10058-44-3	[Fe+3].[Fe+3].[Fe+3].[Fe+3].[O-]P([O-])(=O)OP([O-])([O-])=O.[O-]P([O-])(=O)OP([O-])([O-])=O.[O-]P([O-])(=O)OP([O-])([O-])=O	NA	50	Toxprint_ward_1	Toxprint	ward	1
DTXSID3059216	N-Methylcyclohexanamine	DTXCID4032457	100-60-7	CNC1CCCCC1	CNC1CCCCC1	59	Toxprint_ward_1	Toxprint	ward	1
DTXSID1032305	(Z)-Dichloropropene	DTXCID9012305	10061-01-5	ClC\C=C/Cl	ClCC=CCl	60	Toxprint_ward_1	Toxprint	ward	1
DTXSID2042480	trans-1,3-Dichloropropene	DTXCID8028131	10061-02-6	ClC\C=C\Cl	ClCC=CCl	60	Toxprint_ward_1	Toxprint	ward	1
DTXSID9021841	N-Methylaniline	DTXCID301841	100-61-8	CNC1=CC=CC=C1	CNC1=CC=CC=C1	61	Toxprint_ward_1	Toxprint	ward	1
DTXSID8021147	Phenylhydrazine	DTXCID301147	100-63-0	NNC1=CC=CC=C1	NNC1=CC=CC=C1	62	Toxprint_ward_1	Toxprint	ward	1
DTXSID4021842	Cyclohexanone oxime	DTXCID701842	100-64-1	ON=C1CCCCC1	O=NC1CCCCC1	63	Toxprint_ward_1	Toxprint	ward	1
DTXSID0034857	Quizalofop-P-ethyl	DTXCID8014857	100646-51-3	CCOC(=O)[C@@H](C)OC1=CC=C(OC2=CN=C3C=C(Cl)C=CC3=N2)C=C1	CCOC(=O)C(C)OC1=CC=C(OC2=CN=C3C=C(Cl)C=CC3=N2)C=C1	64	Toxprint_ward_1	Toxprint	ward	1
DTXSID4041608	Anisole	DTXCID2021608	100-66-3	COC1=CC=CC=C1	COC1=CC=CC=C1	65	Toxprint_ward_1	Toxprint	ward	1
DTXSID1026667	2-Vinylpyridine	DTXCID406667	100-69-6	C=CC1=CC=CC=N1	C=CC1=CC=CC=N1	49	Toxprint_ward_1	Toxprint	ward	1
DTXSID9021843	2-Pyridinecarbonitrile	DTXCID101843	100-70-9	N#CC1=NC=CC=C1	N#CC1=NC=CC=C1	49	Toxprint_ward_1	Toxprint	ward	1
DTXSID0037495	Deisopropylatrazine	DTXCID8017495	1007-28-9	CCNC1=NC(N)=NC(Cl)=N1	CCNC1=NC(N)=NC(Cl)=N1	66	Toxprint_ward_1	Toxprint	ward	1
DTXSID5025312	N-Ethylmorpholine	DTXCID205312	100-74-3	CCN1CCOCC1	CCN1CCOCC1	58	Toxprint_ward_1	Toxprint	ward	1
DTXSID8021060	N-Nitrosopiperidine	DTXCID901060	100-75-4	O=NN1CCCCC1	O=NN1CCCCC1	67	Toxprint_ward_1	Toxprint	ward	1
DTXSID9034650	Halosulfuron-methyl	DTXCID7014650	100784-20-1	COC(=O)C1=C(N(C)N=C1Cl)S(=O)(=O)NC(=O)NC1=NC(OC)=CC(OC)=N1	COC(=O)C1=C(N(C)N=C1Cl)S(=O)(=O)NC(=O)NC1=NC(OC)=CC(OC)=N1	68	Toxprint_ward_1	Toxprint	ward	1
DTXSID9051454	3-Methylstyrene	DTXCID201436	100-80-1	CC1=CC(C=C)=CC=C1	CC1=CC(C=C)=CC=C1	69	Toxprint_ward_1	Toxprint	ward	1
DTXSID2051500	3-Methoxytoluene	DTXCID9030048	100-84-5	COC1=CC=CC(C)=C1	COC1=CC=CC(C)=C1	70	Toxprint_ward_1	Toxprint	ward	1
DTXSID3044332	Benzyltrimethylammonium hydroxide	DTXCID1024332	100-85-6	[OH-].C[N+](C)(C)CC1=CC=CC=C1	C[N+](C)(C)CC1=CC=CC=C1	71	Toxprint_ward_1	Toxprint	ward	1
DTXSID1047601	2-Methyl-1-phenylpropan-2-ol	DTXCID9027601	100-86-7	CC(C)(O)CC1=CC=CC=C1	CC(C)(O)CC1=CC=CC=C1	72	Toxprint_ward_1	Toxprint	ward	1
DTXSID5041643	Sodium 2-formylbenzenesulfonate	DTXCID3021643	1008-72-6	[Na+].[O-]S(=O)(=O)C1=CC=CC=C1C=O	OS(=O)(=O)C1=CC=CC=C1C=O	73	Toxprint_ward_1	Toxprint	ward	1
DTXSID5041809	Cyclamic acid	DTXCID3021809	100-88-9	OS(=O)(=O)NC1CCCCC1	OS(=O)(=O)NC1CCCCC1	74	Toxprint_ward_1	Toxprint	ward	1
DTXSID4051291	Ammonium glucoheptonate	DTXCID5029893	100897-12-9	[NH4+].OC[C@@H](O)[C@@H](O)[C@H](O)[C@@H](O)[C@@H](O)C([O-])=O	OCC(O)C(O)C(O)C(O)C(O)C(O)=O	75	Toxprint_ward_1	Toxprint	ward	1
DTXSID5038830	1,1-Dimethyl-2-phenylethyl butanoate	DTXCID3018830	10094-34-5	CCCC(=O)OC(C)(C)CC1=CC=CC=C1	CCCC(=O)OC(C)(C)CC1=CC=CC=C1	76	Toxprint_ward_1	Toxprint	ward	1
DTXSID90862972	2-Hexen-1-ol, 1-acetate	DTXCID90811662	10094-40-3	CCCC=CCOC(C)=O	CCCC=CCOC(C)=O	77	Toxprint_ward_1	Toxprint	ward	1
DTXSID40879237	2-Hexen-1-ol, acetate, (2E)-	DTXCID50909236	2497-18-9	CCC\C=C\COC(C)=O	CCCC=CCOC(C)=O	77	Toxprint_ward_1	Toxprint	ward	1
DTXSID30905857	Sodium heptonate--water (1/1/2)	DTXCID301334958	10094-62-9	O.O.[Na+].[H][C@@](O)(CO)[C@@]([H])(O)[C@]([H])(O)[C@@]([H])(O)[C@@]([H])(O)C([O-])=O	OCC(O)C(O)C(O)C(O)C(O)C(O)=O	75	Toxprint_ward_1	Toxprint	ward	1
DTXSID7021657	1,1-(1,4-Phenylene)bis-ethanone	DTXCID601657	1009-61-6	CC(=O)C1=CC=C(C=C1)C(C)=O	CC(=O)C1=CC=C(C=C1)C(C)=O	5	Toxprint_ward_1	Toxprint	ward	1
DTXSID6020692	Methenamine	DTXCID00692	100-97-0	C1N2CN3CN1CN(C2)C3	C1N2CN3CN1CN(C2)C3	78	Toxprint_ward_1	Toxprint	ward	1
DTXSID0026670	Triisobutylaluminum	DTXCID906670	100-99-2	CC(C)C[Al](CC(C)C)CC(C)C	NA	79	Toxprint_ward_1	Toxprint	ward	1
DTXSID4037748	2,2,4,4,6,6-Hexamethyl-1,3,5,2,4,6-triazatrisilinane	DTXCID2017748	1009-93-4	C[Si]1(C)N[Si](C)(C)N[Si](C)(C)N1	C[Si]1(C)N[Si](C)(C)N[Si](C)(C)N1	80	Toxprint_ward_1	Toxprint	ward	1
DTXSID7051501	4-Isopropylphenylethyl alcohol	DTXCID4030049	10099-57-7	CC(C)C1=CC=C(CCO)C=C1	CC(C)C1=CC=C(CCO)C=C1	81	Toxprint_ward_1	Toxprint	ward	1
DTXSID2051502	Lanthanum chloride	DTXCID3030050	10099-58-8	Cl[La](Cl)Cl	NA	18	Toxprint_ward_1	Toxprint	ward	1
DTXSID7051503	Dipentyl maleate	DTXCID8030051	10099-71-5	CCCCCOC(=O)\C=C/C(=O)OCCCCC	CCCCCOC(=O)C=CC(=O)OCCCCC	82	Toxprint_ward_1	Toxprint	ward	1
DTXSID90892431	Calcium metasilicate	DTXCID704719	10101-39-0	[Ca++].[O-][Si]([O-])=O	NA	83	Toxprint_ward_1	Toxprint	ward	1
DTXSID2051504	Sodium permanganate	DTXCID3030052	10101-50-5	[Na+].[O-][Mn](=O)(=O)=O	NA	84	Toxprint_ward_1	Toxprint	ward	1
DTXSID70889526	Ammonium manganese pyrophosphate	DTXCID901028779	10101-66-3	[NH4+].[Mn+3].[O-]P([O-])(=O)OP([O-])([O-])=O	NA	85	Toxprint_ward_1	Toxprint	ward	1
DTXSID7020928	Nickel(II) sulfate hexahydrate	DTXCID70928	10101-97-0	O.O.O.O.O.O.[Ni++].[O-]S([O-])(=O)=O	NA	23	Toxprint_ward_1	Toxprint	ward	1
DTXSID0026252	Triphenyl phosphite	DTXCID306252	101-02-0	O(P(OC1=CC=CC=C1)OC1=CC=CC=C1)C1=CC=CC=C1	O(P(OC1=CC=CC=C1)OC1=CC=CC=C1)C1=CC=CC=C1	86	Toxprint_ward_1	Toxprint	ward	1
DTXSID6044197	Sodium thiosulfate, pentahydrate	DTXCID4024197	10102-17-7	O.O.O.O.O.[Na+].[Na+].[O-]S([O-])(=O)=S	NA	87	Toxprint_ward_1	Toxprint	ward	1
DTXSID0032077	Sodium selenite	DTXCID8012077	10102-18-8	[Na+].[Na+].[O-][Se]([O-])=O	NA	37	Toxprint_ward_1	Toxprint	ward	1
DTXSID7051505	Sodium molybdate(VI) dihydrate	DTXCID8030053	10102-40-6	O.O.[Na+].[Na+].[O-][Mo]([O-])(=O)=O	NA	88	Toxprint_ward_1	Toxprint	ward	1
DTXSID1020938	Nitric oxide	DTXCID90938	10102-43-9	[N]=O	NA	14	Toxprint_ward_1	Toxprint	ward	1
DTXSID7020974	Nitrogen dioxide	DTXCID50974	10102-44-0	[O]N=O	NA	89	Toxprint_ward_1	Toxprint	ward	1
DTXSID3031654	Microcystin LR	DTXCID90374984	101043-37-2	CO[C@@H](CC1=CC=CC=C1)[C@@H](C)\C=C(/C)\C=C\[C@@H]1NC(=O)[C@H](CCCNC(N)=N)NC(=O)[C@@H](C)[C@@H](NC(=O)[C@@H](CC(C)C)NC(=O)[C@@H](C)NC(=O)C(=C)N(C)C(=O)CC[C@@H](NC(=O)[C@H]1C)C(O)=O)C(O)=O	COC(CC1=CC=CC=C1)C(C)C=C(C)C=CC1NC(=O)C(CCCN=C(N)N)NC(=O)C(C)C(NC(=O)C(CC(C)C)NC(=O)C(C)NC(=O)C(=C)N(C)C(=O)CCC(NC(=O)C1C)C(O)=O)C(O)=O	90	Toxprint_ward_1	Toxprint	ward	1
DTXSID9020089	Anilazine	DTXCID6089	101-05-3	ClC1=CC=CC=C1NC1=NC(Cl)=NC(Cl)=N1	ClC1=CC=CC=C1NC1=NC(Cl)=NC(Cl)=N1	91	Toxprint_ward_1	Toxprint	ward	1
DTXSID0041278	1-Phenanthrenecarboxylic acid, 1,2,3,4,4a,4b,5,6,10,10a-decahydro-1,4a-dimethyl-7-(1-methylethyl)-, 2-(2-hydroxyethoxy)ethyl ester, (1R,4aR,4bR,10aR)-	DTXCID8021278	10107-99-0	CC(C)C1=CC2=CC[C@@H]3[C@](C)(CCC[C@@]3(C)C(=O)OCCOCCO)[C@H]2CC1	CC(C)C1=CC2=CCC3C(C)(CCCC3(C)C(=O)OCCOCCO)C2CC1	92	Toxprint_ward_1	Toxprint	ward	1
DTXSID8051463	Dimethylditetradecylammonium chloride	DTXCID808461	10108-91-5	[Cl-].CCCCCCCCCCCCCC[N+](C)(C)CCCCCCCCCCCCCC	CCCCCCCCCCCCCC[N+](C)(C)CCCCCCCCCCCCCC	93	Toxprint_ward_1	Toxprint	ward	1
DTXSID9034232	Cloprop	DTXCID7014232	101-10-0	CC(OC1=CC(Cl)=CC=C1)C(O)=O	CC(OC1=CC(Cl)=CC=C1)C(O)=O	94	Toxprint_ward_1	Toxprint	ward	1
DTXSID5020865	4,4'-Methylenebis(2-chloroaniline)	DTXCID50865	101-14-4	NC1=C(Cl)C=C(CC2=CC(Cl)=C(N)C=C2)C=C1	NC1=C(Cl)C=C(CC2=CC(Cl)=C(N)C=C2)C=C1	95	Toxprint_ward_1	Toxprint	ward	1
DTXSID80889532	Potassium sulfite	DTXCID701028785	10117-38-1	[K+].[K+].[O-]S([O-])=O	NA	96	Toxprint_ward_1	Toxprint	ward	1
DTXSID1045033	Minocycline	DTXCID9025033	10118-90-8	CN(C)[C@H]1[C@@H]2C[C@@H]3CC4=C(C(O)=CC=C4N(C)C)C(=O)C3=C(O)[C@]2(O)C(=O)C(C(N)=O)=C1O	CN(C)C1C2CC3CC4=C(C(O)=CC=C4N(C)C)C(=O)C3C(=O)C2(O)C(=O)C(C(N)=O)C1=O	97	Toxprint_ward_1	Toxprint	ward	1
DTXSID1064954	Cerium stearate	DTXCID5032608	10119-53-6	[Ce+3].CCCCCCCCCCCCCCCCCC([O-])=O.CCCCCCCCCCCCCCCCCC([O-])=O.CCCCCCCCCCCCCCCCCC([O-])=O	NA	28	Toxprint_ward_1	Toxprint	ward	1
DTXSID8024101	Tribenuron-methyl	DTXCID004101	101200-48-0	COC(=O)C1=CC=CC=C1S(=O)(=O)NC(=O)N(C)C1=NC(OC)=NC(C)=N1	COC(=O)C1=CC=CC=C1S(=O)(=O)NC(=O)N(C)C1=NC(OC)=NC(C)=N1	98	Toxprint_ward_1	Toxprint	ward	1
DTXSID4026214	Triclocarban	DTXCID906214	101-20-2	ClC1=CC=C(NC(=O)NC2=CC=C(Cl)C(Cl)=C2)C=C1	ClC1=CC=C(NC(=O)NC2=CC=C(Cl)C(Cl)=C2)C=C1	99	Toxprint_ward_1	Toxprint	ward	1
DTXSID7020764	Chlorpropham	DTXCID10764	101-21-3	CC(C)OC(=O)NC1=CC=CC(Cl)=C1	CC(C)OC(=O)NC1=CC=CC(Cl)=C1	100	Toxprint_ward_1	Toxprint	ward	1
DTXSID9051292	N-Acetyl-N-(2-hydroxyethyl)-N'-oleoylethylenediamine	DTXCID0029894	101229-03-2	CCCCCCCC\C=C/CCCCCCCC(=O)NCCN(CCO)C(C)=O	CCCCCCCCC=CCCCCCCCC(=O)NCCN(CCO)C(C)=O	101	Toxprint_ward_1	Toxprint	ward	1
DTXSID2034415	Calcium thiosulfate	DTXCID0014415	10124-41-1	[Ca++].[O-]S([S-])(=O)=O	NA	87	Toxprint_ward_1	Toxprint	ward	1
DTXSID1031042	Cobalt sulfate	DTXCID9011042	10124-43-3	[Co++].[O-]S([O-])(=O)=O	NA	23	Toxprint_ward_1	Toxprint	ward	1
DTXSID1047522	Sodium hexametaphosphate	DTXCID9027522	10124-56-8	[Na+].[Na+].[Na+].[Na+].[Na+].[Na+].[O-]P1(=O)OP([O-])(=O)OP([O-])(=O)OP([O-])(=O)OP([O-])(=O)OP([O-])(=O)O1	NA	102	Toxprint_ward_1	Toxprint	ward	1
DTXSID5027722	Potassium dodecanoate	DTXCID507722	10124-65-9	[K+].CCCCCCCCCCCC([O-])=O	CCCCCCCCCCCC(O)=O	24	Toxprint_ward_1	Toxprint	ward	1
DTXSID5020526	N,N-Dinitrosopentamethylenetetramine	DTXCID70526	101-25-7	O=NN1CN2CN(C1)CN(C2)N=O	O=NN1CN2CN(C1)CN(C2)N=O	78	Toxprint_ward_1	Toxprint	ward	1
DTXSID3041617	Barban	DTXCID1021617	101-27-9	ClCC#CCOC(=O)NC1=CC=CC(Cl)=C1	ClCC#CCOC(=O)NC1=CC=CC(Cl)=C1	103	Toxprint_ward_1	Toxprint	ward	1
DTXSID8037754	2,4,6-Tris(allyloxy)-1,3,5-triazine	DTXCID6017754	101-37-1	C=CCOC1=NC(OCC=C)=NC(OCC=C)=N1	C=CCOC1=NC(OCC=C)=NC(OCC=C)=N1	91	Toxprint_ward_1	Toxprint	ward	1
DTXSID70894195	Calcium chlorate	DTXCID701324242	10137-74-3	[Ca++].[O-][Cl](=O)=O.[O-][Cl](=O)=O	NA	53	Toxprint_ward_1	Toxprint	ward	1
DTXSID8051417	Ammonium iron(III) bis(sulfate)	DTXCID2030019	10138-04-2	[NH4+].[Fe+3].OS([O-])(=O)=O.[O-]S([O-])(=O)=O	NA	41	Toxprint_ward_1	Toxprint	ward	1
DTXSID4025587	2-Methylcinnamic aldehyde	DTXCID705587	101-39-3	CC(C=O)=CC1=CC=CC=C1	CC(C=O)=CC1=CC=CC=C1	104	Toxprint_ward_1	Toxprint	ward	1
DTXSID1044352	Methyl phenylacetate	DTXCID9024352	101-41-7	COC(=O)CC1=CC=CC=C1	COC(=O)CC1=CC=CC=C1	105	Toxprint_ward_1	Toxprint	ward	1
DTXSID7037551	Fenuron	DTXCID5017551	101-42-8	CN(C)C(=O)NC1=CC=CC=C1	CN(C)C(=O)NC1=CC=CC=C1	106	Toxprint_ward_1	Toxprint	ward	1
DTXSID2051506	2-Methoxyethyl dimethylolcarbamate	DTXCID3030054	10143-22-3	COCCOC(=O)N(CO)CO	COCCOC(=O)N(CO)CO	107	Toxprint_ward_1	Toxprint	ward	1
DTXSID5042035	Bis(2-ethylhexyl) ether	DTXCID3022035	10143-60-9	CCCCC(CC)COCC(CC)CCCC	CCCCC(CC)COCC(CC)CCCC	108	Toxprint_ward_1	Toxprint	ward	1
DTXSID7051507	Cyclohexyl methacrylate	DTXCID8030055	101-43-9	CC(=C)C(=O)OC1CCCCC1	CC(=C)C(=O)OC1CCCCC1	109	Toxprint_ward_1	Toxprint	ward	1
DTXSID3047001	(2,2-Dimethoxyethyl)benzene	DTXCID1027001	101-48-4	COC(CC1=CC=CC=C1)OC	COC(CC1=CC=CC=C1)OC	71	Toxprint_ward_1	Toxprint	ward	1
DTXSID6059231	Benzenesulfonic acid, 2-amino-5-[(4-sulfophenyl)azo]-	DTXCID4032580	101-50-8	NC1=C(C=C(C=C1)N=NC1=CC=C(C=C1)S(O)(=O)=O)S(O)(=O)=O	NC1=C(C=C(C=C1)N=NC1=CC=C(C=C1)S(O)(=O)=O)S(O)(=O)=O	110	Toxprint_ward_1	Toxprint	ward	1
DTXSID7025895	N-Phenyl-1,4-benzenediamine	DTXCID805895	101-54-2	NC1=CC=C(NC2=CC=CC=C2)C=C1	NC1=CC=C(NC2=CC=CC=C2)C=C1	111	Toxprint_ward_1	Toxprint	ward	1
DTXSID8023927	p-Bromodiphenyl ether	DTXCID503927	101-55-3	BrC1=CC=C(OC2=CC=CC=C2)C=C1	BrC1=CC=C(OC2=CC=CC=C2)C=C1	112	Toxprint_ward_1	Toxprint	ward	1
DTXSID5020869	4,4'-Methylenebis(N,N-dimethylaniline)	DTXCID70869	101-61-1	CN(C)C1=CC=C(CC2=CC=C(C=C2)N(C)C)C=C1	CN(C)C1=CC=C(CC2=CC=C(C=C2)N(C)C)C=C1	113	Toxprint_ward_1	Toxprint	ward	1
DTXSID0026676	1,1'-Oxybis(4-nitrobenzene)	DTXCID306676	101-63-3	[O-][N+](=O)C1=CC=C(OC2=CC=C(C=C2)[N+]([O-])=O)C=C1	[O-][N+](=O)C1=CC=C(OC2=CC=C(C=C2)[N+]([O-])=O)C=C1	15	Toxprint_ward_1	Toxprint	ward	1
DTXSID3025170	4,4'-Dioctyldiphenylamine	DTXCID805170	101-67-7	CCCCCCCCC1=CC=C(NC2=CC=C(CCCCCCCC)C=C2)C=C1	CCCCCCCCC1=CC=C(NC2=CC=C(CCCCCCCC)C=C2)C=C1	114	Toxprint_ward_1	Toxprint	ward	1
DTXSID7025180	4,4'-Diphenylmethane diisocyanate	DTXCID704196	101-68-8	O=C=NC1=CC=C(CC2=CC=C(C=C2)N=C=O)C=C1	O=C=NC1=CC=C(CC2=CC=C(C=C2)N=C=O)C=C1	115	Toxprint_ward_1	Toxprint	ward	1
DTXSID5021592	1-Ethoxy-1-hydroxymethane	DTXCID601592	10171-38-7	CCOCO	CCOCO	116	Toxprint_ward_1	Toxprint	ward	1
DTXSID1025485	N-Isopropyl-N'-phenyl-p-phenylenediamine	DTXCID705485	101-72-4	CC(C)NC1=CC=C(NC2=CC=CC=C2)C=C1	CC(C)NC1=CC=C(NC2=CC=CC=C2)C=C1	61	Toxprint_ward_1	Toxprint	ward	1
DTXSID2020763	4-Isopropoxydiphenylamine	DTXCID80763	101-73-5	CC(C)OC1=CC=C(NC2=CC=CC=C2)C=C1	CC(C)OC1=CC=C(NC2=CC=CC=C2)C=C1	111	Toxprint_ward_1	Toxprint	ward	1
DTXSID4061412	Methanol, (1,3,5-triazine-2,4,6-triyltriimino)tris-	DTXCID5032652	1017-56-7	OCNC1=NC(NCO)=NC(NCO)=N1	OCNC1=NC(NCO)=NC(NCO)=N1	66	Toxprint_ward_1	Toxprint	ward	1
DTXSID6022422	4,4'-Diaminobiphenyl methane	DTXCID402422	101-77-9	NC1=CC=C(CC2=CC=C(N)C=C2)C=C1	NC1=CC=C(CC2=CC=C(N)C=C2)C=C1	95	Toxprint_ward_1	Toxprint	ward	1
DTXSID0021094	4,4'-Oxydianiline	DTXCID401094	101-80-4	NC1=CC=C(OC2=CC=C(N)C=C2)C=C1	NC1=CC=C(OC2=CC=C(N)C=C2)C=C1	117	Toxprint_ward_1	Toxprint	ward	1
DTXSID1041891	Diphenylmethane	DTXCID9021891	101-81-5	C(C1=CC=CC=C1)C1=CC=CC=C1	C(C1=CC=CC=C1)C1=CC=CC=C1	71	Toxprint_ward_1	Toxprint	ward	1
DTXSID6025018	Dicyclohexylamine	DTXCID005018	101-83-7	C1CCC(CC1)NC1CCCCC1	C1CCC(CC1)NC1CCCCC1	59	Toxprint_ward_1	Toxprint	ward	1
DTXSID9021847	Diphenyl oxide	DTXCID701847	101-84-8	O(C1=CC=CC=C1)C1=CC=CC=C1	O(C1=CC=CC=C1)C1=CC=CC=C1	65	Toxprint_ward_1	Toxprint	ward	1
DTXSID4026684	2-(Phenylmethylene)octanal	DTXCID806684	101-86-0	CCCCCCC(C=O)=CC1=CC=CC=C1	CCCCCCC(C=O)=CC1=CC=CC=C1	104	Toxprint_ward_1	Toxprint	ward	1
DTXSID2051508	N-Cyclohexyl-N'-phenyl-4-phenylenediamine	DTXCID3030056	101-87-1	C1CCC(CC1)NC1=CC=C(NC2=CC=CC=C2)C=C1	C1CCC(CC1)NC1=CC=C(NC2=CC=CC=C2)C=C1	61	Toxprint_ward_1	Toxprint	ward	1
DTXSID2020470	Diglycidyl resorcinol ether	DTXCID80470	101-90-6	C(OC1=CC(OCC2CO2)=CC=C1)C1CO1	C(OC1=CC(OCC2CO2)=CC=C1)C1CO1	118	Toxprint_ward_1	Toxprint	ward	1
DTXSID8021355	alpha-Tocopherol	DTXCID201355	10191-41-0	CC(C)CCCC(C)CCCC(C)CCCC1(C)CCC2=C(O1)C(C)=C(C)C(O)=C2C	CC(C)CCCC(C)CCCC(C)CCCC1(C)CCC2=C(O1)C(C)=C(C)C(O)=C2C	119	Toxprint_ward_1	Toxprint	ward	1
DTXSID7034335	Imazethapyr ammonium	DTXCID5014335	101917-66-2	[NH4+].CCC1=CN=C(C2=NC(C)(C(C)C)C(=O)N2)C(=C1)C([O-])=O	CCC1=CN=C(C2=NC(C)(C(C)C)C(=O)N2)C(=C1)C(O)=O	120	Toxprint_ward_1	Toxprint	ward	1
DTXSID1050462	Ammonium bisulfite	DTXCID7029459	10192-30-0	[NH4+].OS([O-])=O	NA	41	Toxprint_ward_1	Toxprint	ward	1
DTXSID7051509	4-Tolyl phenylacetate	DTXCID8030057	101-94-0	CC1=CC=C(OC(=O)CC2=CC=CC=C2)C=C1	CC1=CC=C(OC(=O)CC2=CC=CC=C2)C=C1	105	Toxprint_ward_1	Toxprint	ward	1
DTXSID2064991	Ammonium sulfite	DTXCID4032667	10196-04-0	[NH4+].[NH4+].[O-]S([O-])=O	NA	41	Toxprint_ward_1	Toxprint	ward	1
DTXSID7024956	N,N'-Bis(1-methylpropyl)-1,4-benzenediamine	DTXCID104956	101-96-2	CCC(C)NC1=CC=C(NC(C)CC)C=C1	CCC(C)NC1=CC=C(NC(C)CC)C=C1	61	Toxprint_ward_1	Toxprint	ward	1
DTXSID6044353	Ethyl phenylacetate	DTXCID4024353	101-97-3	CCOC(=O)CC1=CC=CC=C1	CCOC(=O)CC1=CC=CC=C1	105	Toxprint_ward_1	Toxprint	ward	1
DTXSID6051510	1-Methyl-4-(1-methylvinyl)cyclohexyl acetate	DTXCID3030058	10198-23-9	CC(=C)C1CCC(C)(CC1)OC(C)=O	CC(=C)C1CCC(C)(CC1)OC(C)=O	121	Toxprint_ward_1	Toxprint	ward	1
DTXSID0024397	Acetoacetanilide	DTXCID504397	102-01-2	CC(=O)CC(=O)NC1=CC=CC=C1	CC(=O)CC(=O)NC1=CC=CC=C1	122	Toxprint_ward_1	Toxprint	ward	1
DTXSID3025178	1,3-Diphenylguanidine	DTXCID005178	102-06-7	N=C(NC1=CC=CC=C1)NC1=CC=CC=C1	N=C(NC1=CC=CC=C1)NC1=CC=CC=C1	62	Toxprint_ward_1	Toxprint	ward	1
DTXSID2025183	Diphenylurea	DTXCID305183	102-07-8	O=C(NC1=CC=CC=C1)NC1=CC=CC=C1	O=C(NC1=CC=CC=C1)NC1=CC=CC=C1	106	Toxprint_ward_1	Toxprint	ward	1
DTXSID1051511	2,2,4,4,6,6,8,8-Octamethylcyclotetrasilazane	DTXCID8030059	1020-84-4	C[Si]1(C)N[Si](C)(C)N[Si](C)(C)N[Si](C)(C)N1	C[Si]1(C)N[Si](C)(C)N[Si](C)(C)N[Si](C)(C)N1	80	Toxprint_ward_1	Toxprint	ward	1
DTXSID4026139	Thiocarbanilide	DTXCID306139	102-08-9	S=C(NC1=CC=CC=C1)NC1=CC=CC=C1	S=C(NC1=CC=CC=C1)NC1=CC=CC=C1	123	Toxprint_ward_1	Toxprint	ward	1
DTXSID3020540	Diphenylcarbonate	DTXCID30540	102-09-0	O=C(OC1=CC=CC=C1)OC1=CC=CC=C1	O=C(OC1=CC=CC=C1)OC1=CC=CC=C1	124	Toxprint_ward_1	Toxprint	ward	1
DTXSID6051512	Isobutyl phenylacetate	DTXCID7030060	102-13-6	CC(C)COC(=O)CC1=CC=CC=C1	CC(C)COC(=O)CC1=CC=CC=C1	105	Toxprint_ward_1	Toxprint	ward	1
DTXSID6025303	3-((2-Ethylhexyl)oxy)propionitrile	DTXCID305303	10213-75-9	CCCCC(CC)COCCC#N	CCCCC(CC)COCCC#N	125	Toxprint_ward_1	Toxprint	ward	1
DTXSID3036311	2,2'-(Octadecylimino)diethanol	DTXCID1016311	10213-78-2	CCCCCCCCCCCCCCCCCCN(CCO)CCO	CCCCCCCCCCCCCCCCCCN(CCO)CCO	126	Toxprint_ward_1	Toxprint	ward	1
DTXSID6024597	Benzyl phenylacetate	DTXCID904597	102-16-9	O=C(CC1=CC=CC=C1)OCC1=CC=CC=C1	O=C(CC1=CC=CC=C1)OCC1=CC=CC=C1	105	Toxprint_ward_1	Toxprint	ward	1
DTXSID2044501	3-Methylbutyl phenylacetate	DTXCID0024501	102-19-2	CC(C)CCOC(=O)CC1=CC=CC=C1	CC(C)CCOC(=O)CC1=CC=CC=C1	76	Toxprint_ward_1	Toxprint	ward	1
DTXSID0044494	2-Phenylethyl phenylacetate	DTXCID8024494	102-20-5	O=C(CC1=CC=CC=C1)OCCC1=CC=CC=C1	O=C(CC1=CC=CC=C1)OCCC1=CC=CC=C1	105	Toxprint_ward_1	Toxprint	ward	1
DTXSID5032361	2,2-Dibromo-3-nitrilopropionamide	DTXCID3012361	10222-01-2	NC(=O)C(Br)(Br)C#N	NC(=O)C(Br)(Br)C#N	127	Toxprint_ward_1	Toxprint	ward	1
DTXSID4047591	Allyl Ionone	DTXCID2027591	79-78-7	CC1=CCCC(C)(C)C1\C=C\C(=O)CCC=C	CC1=CCCC(C)(C)C1C=CC(=O)CCC=C	128	Toxprint_ward_1	Toxprint	ward	1
DTXSID1051513	(1E)-2,6-Dimethylhepta-1,5-dien-1-yl phenylacetate	DTXCID2030061	102-22-7	CC(C)=CCC\C(C)=C\COC(=O)CC1=CC=CC=C1	CC(C)=CCCC(C)=CCOC(=O)CC1=CC=CC=C1	129	Toxprint_ward_1	Toxprint	ward	1
DTXSID6051514	Trimethoxycyclotriboroxane	DTXCID7030062	102-24-9	COB1OB(OC)OB(OC)O1	COB1OB(OC)OB(OC)O1	48	Toxprint_ward_1	Toxprint	ward	1
DTXSID4021848	N-Ethyl-3-methylaniline	DTXCID101848	102-27-2	CCNC1=CC(C)=CC=C1	CCNC1=CC(C)=CC=C1	130	Toxprint_ward_1	Toxprint	ward	1
DTXSID2024454	3-Aminoacetanilide	DTXCID304454	102-28-3	CC(=O)NC1=CC=CC(N)=C1	CC(=O)NC1=CC=CC(N)=C1	131	Toxprint_ward_1	Toxprint	ward	1
DTXSID3041904	Isopropyl Laurate	DTXCID1021904	10233-13-3	CCCCCCCCCCCC(=O)OC(C)C	CCCCCCCCCCCC(=O)OC(C)C	132	Toxprint_ward_1	Toxprint	ward	1
DTXSID1051515	1-Methyl-4-(1-methylethylidene)cyclohexyl acetate	DTXCID2030063	10235-63-9	CC(C)=C1CCC(C)(CC1)OC(C)=O	CC(C)=C1CCC(C)(CC1)OC(C)=O	121	Toxprint_ward_1	Toxprint	ward	1
DTXSID9033008	3,4-Dichlorophenyl isocyanate	DTXCID7013008	102-36-3	ClC1=C(Cl)C=C(C=C1)N=C=O	ClC1=C(Cl)C=C(C=C1)N=C=O	133	Toxprint_ward_1	Toxprint	ward	1
DTXSID6051308	C.I.Acid Green 35	DTXCID60820382	10241-27-7	[H+].[Na+].[Na+].[O-][N+](=O)C1=CC(=C2[O-][Cr+]3456NC7=C8C=CC=CC8=C(C=C7[N]3=NC2=C1)S([O-])(=O)=O)[N+]([O-])=O.[O-][N+](=O)C1=CC(=C([O-]4)C(=C1)N=[N]5C1=CC(=C2C=CC=CC2=C1N6)S([O-])(=O)=O)[N+]([O-])=O	NA	134	Toxprint_ward_1	Toxprint	ward	1
DTXSID1024126	Heptachlor epoxide B	DTXCID001436335	1024-57-3	[H][C@]12[C@@H]3O[C@@H]3[C@H](Cl)[C@@]1([H])[C@@]1(Cl)C(Cl)=C(Cl)C2(Cl)C1(Cl)Cl	ClC1C2OC2C2C1C1(Cl)C(Cl)=C(Cl)C2(Cl)C1(Cl)Cl	135	Toxprint_ward_1	Toxprint	ward	1
DTXSID2020349	4-Methoxy-2-methylaniline	DTXCID80349	102-50-1	COC1=CC(C)=C(N)C=C1	COC1=CC(C)=C(N)C=C1	95	Toxprint_ward_1	Toxprint	ward	1
DTXSID6051516	2,6-Dimethylheptan-4-yl acetate	DTXCID7030064	10250-45-0	CC(C)CC(CC(C)C)OC(C)=O	CC(C)CC(CC(C)C)OC(C)=O	136	Toxprint_ward_1	Toxprint	ward	1
DTXSID0026175	Triallyl isocyanurate	DTXCID906175	1025-15-6	C=CCN1C(=O)N(CC=C)C(=O)N(CC=C)C1=O	C=CCN1C(=O)N(CC=C)C(=O)N(CC=C)C1=O	137	Toxprint_ward_1	Toxprint	ward	1
DTXSID9025326	Ferrocene	DTXCID105326	102-54-5	[Fe++].[CH-]1C=CC=C1.[CH-]1C=CC=C1	NA	138	Toxprint_ward_1	Toxprint	ward	1
DTXSID0038831	2-Methoxyethyl cyanoacetate	DTXCID8018831	10258-54-5	COCCOC(=O)CC#N	COCCOC(=O)CC#N	139	Toxprint_ward_1	Toxprint	ward	1
DTXSID9026689	N,N,N‚Ä≤,N‚Ä≤-Tetrakis(2-hydroxypropyl)ethylenediamine	DTXCID806689	102-60-3	CC(O)CN(CCN(CC(C)O)CC(C)O)CC(C)O	CC(O)CN(CCN(CC(C)O)CC(C)O)CC(C)O	140	Toxprint_ward_1	Toxprint	ward	1
DTXSID6024177	Methamidophos	DTXCID504177	10265-92-6	COP(N)(=O)SC	COP(N)(=O)SC	141	Toxprint_ward_1	Toxprint	ward	1
DTXSID9021849	Tripropylamine	DTXCID501849	102-69-2	CCCN(CCC)CCC	CCCN(CCC)CCC	142	Toxprint_ward_1	Toxprint	ward	1
DTXSID5026174	Triallylamine	DTXCID506174	102-70-5	C=CCN(CC=C)CC=C	C=CCN(CC=C)CC=C	143	Toxprint_ward_1	Toxprint	ward	1
DTXSID9021392	Triethanolamine	DTXCID201392	102-71-6	OCCN(CCO)CCO	OCCN(CCO)CCO	39	Toxprint_ward_1	Toxprint	ward	1
DTXSID3026691	Triacetin	DTXCID906691	102-76-1	CC(=O)OCC(COC(C)=O)OC(C)=O	CC(=O)OCC(COC(C)=O)OC(C)=O	144	Toxprint_ward_1	Toxprint	ward	1
DTXSID0021096	N-Oxydiethylenebenzothiazole-2-sulfenamide	DTXCID201096	102-77-2	C1CN(CCO1)SC1=NC2=C(S1)C=CC=C2	C1CN(CCO1)SC1=NC2=C(S1)C=CC=C2	145	Toxprint_ward_1	Toxprint	ward	1
DTXSID1044354	N-Butyldiethanolamine	DTXCID9024354	102-79-4	CCCCN(CCO)CCO	CCCCN(CCO)CCO	126	Toxprint_ward_1	Toxprint	ward	1
DTXSID00890645	Sulfuric acid, chromium(3+) potassium salt (2:1:1)	DTXCID301030930	10141-00-1	[K+].[Cr+3].[O-]S([O-])(=O)=O.[O-]S([O-])(=O)=O	NA	34	Toxprint_ward_1	Toxprint	ward	1
DTXSID2024953	2-(Dibutylamino)ethanol	DTXCID904953	102-81-8	CCCCN(CCO)CCCC	CCCCN(CCO)CCCC	126	Toxprint_ward_1	Toxprint	ward	1
DTXSID4026183	Tributylamine	DTXCID406183	102-82-9	CCCCN(CCCC)CCCC	CCCCN(CCCC)CCCC	142	Toxprint_ward_1	Toxprint	ward	1
DTXSID7051474	Tributyl phosphite	DTXCID2030065	102-85-2	CCCCOP(OCCCC)OCCCC	CCCCOP(OCCCC)OCCCC	146	Toxprint_ward_1	Toxprint	ward	1
DTXSID2041676	Boron trichloride	DTXCID0021676	10294-34-5	ClB(Cl)Cl	NA	147	Toxprint_ward_1	Toxprint	ward	1
DTXSID1051517	Barium chromate	DTXCID7030066	10294-40-3	[Ba++].[O-][Cr]([O-])(=O)=O	NA	148	Toxprint_ward_1	Toxprint	ward	1
DTXSID7035511	Phosphorous acid	DTXCID5015511	10294-56-1	OP(O)O	NA	86	Toxprint_ward_1	Toxprint	ward	1
DTXSID0025789	beta-Nitrostyrene	DTXCID3028130	102-96-5	[O-][N+](=O)C=CC1=CC=CC=C1	[O-][N+](=O)C=CC1=CC=CC=C1	44	Toxprint_ward_1	Toxprint	ward	1
DTXSID5034357	Lufenuron	DTXCID3014357	103055-07-8	FC(C(F)(F)F)C(F)(F)OC1=CC(Cl)=C(NC(=O)NC(=O)C2=C(F)C=CC=C2F)C=C1Cl	FC(C(F)(F)F)C(F)(F)OC1=CC(Cl)=C(NC(=O)NC(=O)C2=C(F)C=CC=C2F)C=C1Cl	149	Toxprint_ward_1	Toxprint	ward	1
DTXSID3021851	2-Methyl-4-phenylbutan-2-ol	DTXCID601851	103-05-9	CC(C)(O)CCC1=CC=CC=C1	CC(C)(O)CCC1=CC=CC=C1	81	Toxprint_ward_1	Toxprint	ward	1
DTXSID6051518	1,1-Dimethyl-3-phenylpropyl acetate	DTXCID2030067	103-07-1	CC(=O)OC(C)(C)CCC1=CC=CC=C1	CC(=O)OC(C)(C)CCC1=CC=CC=C1	76	Toxprint_ward_1	Toxprint	ward	1
DTXSID8026694	2-Ethylhexyl acetate	DTXCID106694	103-09-3	CCCCC(CC)COC(C)=O	CCCCC(CC)COC(C)=O	33	Toxprint_ward_1	Toxprint	ward	1
DTXSID3037541	Endosulfan sulfate	DTXCID1017541	1031-07-8	ClC1=C(Cl)C2(Cl)C3COS(=O)(=O)OCC3C1(Cl)C2(Cl)Cl	ClC1=C(Cl)C2(Cl)C3COS(=O)(=O)OCC3C1(Cl)C2(Cl)Cl	150	Toxprint_ward_1	Toxprint	ward	1
DTXSID9025297	2-Ethylhexyl acrylate	DTXCID405297	103-11-7	CCCCC(CC)COC(=O)C=C	CCCCC(CC)COC(=O)C=C	151	Toxprint_ward_1	Toxprint	ward	1
DTXSID2020717	4-(Benzyloxyl)phenol	DTXCID00717	103-16-2	OC1=CC=C(OCC2=CC=CC=C2)C=C1	OC1=CC=C(OCC2=CC=CC=C2)C=C1	152	Toxprint_ward_1	Toxprint	ward	1
DTXSID8020414	Dibromodulcitol	DTXCID80414	10318-26-0	O[C@@H](CBr)[C@@H](O)[C@@H](O)[C@H](O)CBr	OC(CBr)C(O)C(O)C(O)CBr	153	Toxprint_ward_1	Toxprint	ward	1
DTXSID0020606	Bis(2-ethylhexyl)hexanedioate	DTXCID40606	103-23-1	CCCCC(CC)COC(=O)CCCCC(=O)OCC(CC)CCCC	CCCCC(CC)COC(=O)CCCCC(=O)OCC(CC)CCCC	33	Toxprint_ward_1	Toxprint	ward	1
DTXSID3026697	Bis(2-ethylhexyl) nonanedioate	DTXCID306697	103-24-2	CCCCC(CC)COC(=O)CCCCCCCC(=O)OCC(CC)CCCC	CCCCC(CC)COC(=O)CCCCCCCC(=O)OCC(CC)CCCC	33	Toxprint_ward_1	Toxprint	ward	1
DTXSID2020131	Barium chloride dihydrate	DTXCID00131	10326-27-9	O.O.[Cl-].[Cl-].[Ba++]	NA	37	Toxprint_ward_1	Toxprint	ward	1
DTXSID6042151	Methyl cinnamate	DTXCID5028118	103-26-4	COC(=O)C=CC1=CC=CC=C1	COC(=O)C=CC1=CC=CC=C1	154	Toxprint_ward_1	Toxprint	ward	1
DTXSID6047602	Benzyl 2-methylpropanoate	DTXCID4027602	103-28-6	CC(C)C(=O)OCC1=CC=CC=C1	CC(C)C(=O)OCC1=CC=CC=C1	105	Toxprint_ward_1	Toxprint	ward	1
DTXSID8041668	Bibenzyl	DTXCID6021668	103-29-7	C(CC1=CC=CC=C1)C1=CC=CC=C1	C(CC1=CC=CC=C1)C1=CC=CC=C1	43	Toxprint_ward_1	Toxprint	ward	1
DTXSID9035676	Perboric acid, sodium salt, monohydrate	DTXCID7015676	10332-33-9	O.[Na+].[O-]OB=O	NA	155	Toxprint_ward_1	Toxprint	ward	1
DTXSID8020123	Azobenzene	DTXCID40123	103-33-3	C1=CC=C(C=C1)N=NC1=CC=CC=C1	C1=CC=C(C=C1)N=NC1=CC=CC=C1	156	Toxprint_ward_1	Toxprint	ward	1
DTXSID8026698	4,4'-Dithiodimorpholine	DTXCID706698	103-34-4	C1CN(CCO1)SSN1CCOCC1	C1CN(CCO1)SSN1CCOCC1	157	Toxprint_ward_1	Toxprint	ward	1
DTXSID7032555	Flumioxazin	DTXCID5012555	103361-09-7	FC1=CC2=C(C=C1N1C(=O)C3=C(CCCC3)C1=O)N(CC#C)C(=O)CO2	FC1=CC2=C(C=C1N1C(=O)C3=C(CCCC3)C1=O)N(CC#C)C(=O)CO2	158	Toxprint_ward_1	Toxprint	ward	1
DTXSID9022520	Ethyl cinnamate	DTXCID802520	103-36-6	CCOC(=O)C=CC1=CC=CC=C1	CCOC(=O)C=CC1=CC=CC=C1	154	Toxprint_ward_1	Toxprint	ward	1
DTXSID7047510	Benzyl butyrate	DTXCID5027510	103-37-7	CCCC(=O)OCC1=CC=CC=C1	CCCC(=O)OCC1=CC=CC=C1	76	Toxprint_ward_1	Toxprint	ward	1
DTXSID1047603	Benzyl 3-methylbutanoate	DTXCID9027603	103-38-8	CC(C)CC(=O)OCC1=CC=CC=C1	CC(C)CC(=O)OCC1=CC=CC=C1	105	Toxprint_ward_1	Toxprint	ward	1
DTXSID9047415	Ethyl linalool	DTXCID7027415	10339-55-6	CC\C(C)=C\CCC(C)(O)C=C	CCC(C)=CCCC(C)(O)C=C	159	Toxprint_ward_1	Toxprint	ward	1
DTXSID3041663	Benzyl cinnamate	DTXCID1021663	103-41-3	O=C(OCC1=CC=CC=C1)C=CC1=CC=CC=C1	O=C(OCC1=CC=CC=C1)C=CC1=CC=CC=C1	154	Toxprint_ward_1	Toxprint	ward	1
DTXSID7044506	2-Phenylethyl acetate	DTXCID5024506	103-45-7	CC(=O)OCCC1=CC=CC=C1	CC(=O)OCCC1=CC=CC=C1	105	Toxprint_ward_1	Toxprint	ward	1
DTXSID7044764	2-Phenylethyl 2-methylpropanoate	DTXCID5024764	103-48-0	CC(C)C(=O)OCCC1=CC=CC=C1	CC(C)C(=O)OCCC1=CC=CC=C1	76	Toxprint_ward_1	Toxprint	ward	1
DTXSID5025819	Dibenzyl ether	DTXCID005819	103-50-4	C(OCC1=CC=CC=C1)C1=CC=CC=C1	C(OCC1=CC=CC=C1)C1=CC=CC=C1	71	Toxprint_ward_1	Toxprint	ward	1
DTXSID6047604	2-Phenylethyl butanoate	DTXCID4027604	103-52-6	CCCC(=O)OCCC1=CC=CC=C1	CCCC(=O)OCCC1=CC=CC=C1	76	Toxprint_ward_1	Toxprint	ward	1
DTXSID1047605	2-Phenylethyl 3-phenylprop-2-enoate	DTXCID9027605	103-53-7	O=C(OCCC1=CC=CC=C1)C=CC1=CC=CC=C1	O=C(OCCC1=CC=CC=C1)C=CC1=CC=CC=C1	154	Toxprint_ward_1	Toxprint	ward	1
DTXSID2044765	3-Phenylprop-2-en-1-yl acetate	DTXCID0024765	103-54-8	CC(=O)OCC=CC1=CC=CC=C1	CC(=O)OCC=CC1=CC=CC=C1	154	Toxprint_ward_1	Toxprint	ward	1
DTXSID1047607	3-Phenylprop-2-en-1-yl propanoate	DTXCID9027607	103-56-0	CCC(=O)OCC=CC1=CC=CC=C1	CCC(=O)OCC=CC1=CC=CC=C1	154	Toxprint_ward_1	Toxprint	ward	1
DTXSID6047608	3-Phenylprop-2-en-1-yl 2-methylpropanoate	DTXCID4027608	103-59-3	CC(C)C(=O)OCC=CC1=CC=CC=C1	CC(C)C(=O)OCC=CC1=CC=CC=C1	154	Toxprint_ward_1	Toxprint	ward	1
DTXSID7042279	Phenoxyethyl isobutyrate	DTXCID5022279	103-60-6	CC(C)C(=O)OCCOC1=CC=CC=C1	CC(C)C(=O)OCCOC1=CC=CC=C1	76	Toxprint_ward_1	Toxprint	ward	1
DTXSID5047457	Ammonium carbonate	DTXCID3027457	506-87-6	[NH4+].[NH4+].[O-]C([O-])=O	OC(O)=O	160	Toxprint_ward_1	Toxprint	ward	1
DTXSID1051519	2,2,6,8-Tetramethyl-1,2,3,4,4a,5,8,8a-octahydronaphthalen-1-ol	DTXCID7030068	103614-86-4	CC1C=C(C)CC2CCC(C)(C)C(O)C12	CC1C=C(C)CC2CCC(C)(C)C(O)C12	92	Toxprint_ward_1	Toxprint	ward	1
DTXSID5042372	Scandium(III) chloride	DTXCID3022372	10361-84-9	Cl[Sc](Cl)Cl	NA	18	Toxprint_ward_1	Toxprint	ward	1
DTXSID0047117	Ytterbium(III) chloride	DTXCID8027117	10361-91-8	[Cl-].[Cl-].[Cl-].[Yb+3]	NA	17	Toxprint_ward_1	Toxprint	ward	1
DTXSID2042515	Yttrium chloride	DTXCID0022515	10361-92-9	[Cl-].[Cl-].[Cl-].[Y+3]	NA	17	Toxprint_ward_1	Toxprint	ward	1
DTXSID1033876	Phenethyl bromide	DTXCID9013876	103-63-9	BrCCC1=CC=CC=C1	BrCCC1=CC=CC=C1	161	Toxprint_ward_1	Toxprint	ward	1
DTXSID3042219	Propylbenzene	DTXCID1022219	103-65-1	CCCC1=CC=CC=C1	CCCC1=CC=CC=C1	43	Toxprint_ward_1	Toxprint	ward	1
DTXSID0051520	2,2-Dimethyl-3-(3-methylphenyl)propanol	DTXCID2030069	103694-68-4	CC1=CC(CC(C)(C)CO)=CC=C1	CC1=CC(CC(C)(C)CO)=CC=C1	25	Toxprint_ward_1	Toxprint	ward	1
DTXSID1025271	N-Ethylaniline	DTXCID405271	103-69-5	CCNC1=CC=CC=C1	CCNC1=CC=CC=C1	61	Toxprint_ward_1	Toxprint	ward	1
DTXSID3025338	Formanilide	DTXCID205338	103-70-8	O=CNC1=CC=CC=C1	O=CNC1=CC=CC=C1	162	Toxprint_ward_1	Toxprint	ward	1
DTXSID5051521	Phenyl isocyanate	DTXCID1030070	103-71-9	O=C=NC1=CC=CC=C1	O=C=NC1=CC=CC=C1	133	Toxprint_ward_1	Toxprint	ward	1
DTXSID0021129	Phenyl isothiocyanate	DTXCID501129	103-72-0	S=C=NC1=CC=CC=C1	S=C=NC1=CC=CC=C1	123	Toxprint_ward_1	Toxprint	ward	1
DTXSID2044767	2-(Pyridin-2-yl)ethanol	DTXCID0024767	103-74-2	OCCC1=NC=CC=C1	OCCC1=NC=CC=C1	57	Toxprint_ward_1	Toxprint	ward	1
DTXSID3021853	1-Piperazineethanol	DTXCID401853	103-76-4	OCCN1CCNCC1	OCCN1CCNCC1	39	Toxprint_ward_1	Toxprint	ward	1
DTXSID4049664	Magnesium nitrate	DTXCID1029623	10377-60-3	[Mg++].[O-][N+]([O-])=O.[O-][N+]([O-])=O	NA	163	Toxprint_ward_1	Toxprint	ward	1
DTXSID90890659	Nitric acid, manganese(2+) salt (2:1)	DTXCID501030962	10377-66-9	[Mn++].[O-][N+]([O-])=O.[O-][N+]([O-])=O	NA	164	Toxprint_ward_1	Toxprint	ward	1
DTXSID7020346	Copper-8-hydroxyquinoline (1:2)	DTXCID90346	10380-28-6	O([Cu]OC1=C2N=CC=CC2=CC=C1)C1=CC=CC2=CC=CN=C12	NA	165	Toxprint_ward_1	Toxprint	ward	1
DTXSID2021656	Phenylacetic acid	DTXCID201656	103-82-2	OC(=O)CC1=CC=CC=C1	OC(=O)CC1=CC=CC=C1	166	Toxprint_ward_1	Toxprint	ward	1
DTXSID8021854	N,N-Dimethylbenzylamine	DTXCID801854	103-83-3	CN(C)CC1=CC=CC=C1	CN(C)CC1=CC=CC=C1	167	Toxprint_ward_1	Toxprint	ward	1
DTXSID2022543	Acetanilide	DTXCID602543	103-84-4	CC(=O)NC1=CC=CC=C1	CC(=O)NC1=CC=CC=C1	162	Toxprint_ward_1	Toxprint	ward	1
DTXSID9021134	1-Phenyl-2-thiourea	DTXCID801134	103-85-5	NC(=S)NC1=CC=CC=C1	NC(=S)NC1=CC=CC=C1	123	Toxprint_ward_1	Toxprint	ward	1
DTXSID2020006	Acetaminophen	DTXCID606	103-90-2	CC(=O)NC1=CC=C(O)C=C1	CC(=O)NC1=CC=C(O)C=C1	168	Toxprint_ward_1	Toxprint	ward	1
DTXSID0051522	4-Tolyl isobutyrate	DTXCID6030071	103-93-5	CC(C)C(=O)CC1=CC=C(C)C=C1	CC(C)C(=O)CC1=CC=C(C)C=C1	11	Toxprint_ward_1	Toxprint	ward	1
DTXSID2044769	Cyclamen aldehyde	DTXCID0024769	103-95-7	CC(CC1=CC=C(C=C1)C(C)C)C=O	CC(CC1=CC=C(C=C1)C(C)C)C=O	169	Toxprint_ward_1	Toxprint	ward	1
DTXSID5051523	N,N'-Di(octan-2-yl)benzene-1,4-diamine	DTXCID1030072	103-96-8	CCCCCCC(C)NC1=CC=C(NC(C)CCCCCC)C=C1	CCCCCCC(C)NC1=CC=C(NC(C)CCCCCC)C=C1	61	Toxprint_ward_1	Toxprint	ward	1
DTXSID1059288	Benzeneacetic acid, 4-methoxy-	DTXCID3032836	104-01-8	COC1=CC=C(CC(O)=O)C=C1	COC1=CC=C(CC(O)=O)C=C1	166	Toxprint_ward_1	Toxprint	ward	1
DTXSID0047406	Eugenyl phenylacetate	DTXCID8027406	10402-33-2	COC1=CC(CC=C)=CC=C1OC(=O)CC1=CC=CC=C1	COC1=CC(CC=C)=CC=C1OC(=O)CC1=CC=CC=C1	32	Toxprint_ward_1	Toxprint	ward	1
DTXSID4034366	Dicamba-diglycoamine	DTXCID2014366	104040-79-1	NCCOCCO.COC1=C(C(O)=O)C(Cl)=CC=C1Cl	NA	170	Toxprint_ward_1	Toxprint	ward	1
DTXSID0051524	(4-Methylphenyl)acetaldehyde	DTXCID6030073	104-09-6	CC1=CC=C(CC=O)C=C1	CC1=CC=C(CC=O)C=C1	169	Toxprint_ward_1	Toxprint	ward	1
DTXSID5034270	Imazapic	DTXCID3014270	104098-48-8	CC(C)C1(C)NC(=NC1=O)C1=NC=C(C)C=C1C(O)=O	CC(C)C1(C)NC(=NC1=O)C1=NC=C(C)C=C1C(O)=O	120	Toxprint_ward_1	Toxprint	ward	1
DTXSID0034271	Imazapic ammonium salt	DTXCID8014271	115136-53-3	[NH4+].CC(C)C1(C)NC(=NC1=O)C1=NC=C(C)C=C1C([O-])=O	CC(C)C1(C)NC(=NC1=O)C1=NC=C(C)C=C1C(O)=O	120	Toxprint_ward_1	Toxprint	ward	1
DTXSID7040732	4-Chlorophenyl isocyanate	DTXCID5020732	104-12-1	ClC1=CC=C(C=C1)N=C=O	ClC1=CC=C(C=C1)N=C=O	133	Toxprint_ward_1	Toxprint	ward	1
DTXSID8021856	4-Butylaniline	DTXCID601856	104-13-2	CCCCC1=CC=C(N)C=C1	CCCCC1=CC=C(N)C=C1	114	Toxprint_ward_1	Toxprint	ward	1
DTXSID0026701	4-Methylbenzenesulfonic acid	DTXCID406701	104-15-4	CC1=CC=C(C=C1)S(O)(=O)=O	CC1=CC=C(C=C1)S(O)(=O)=O	171	Toxprint_ward_1	Toxprint	ward	1
DTXSID5051525	N,O-bis(Trimethylsilyl)acetamide	DTXCID1030074	10416-59-8	CC(O[Si](C)(C)C)=N[Si](C)(C)C	CC(O[Si](C)(C)C)=N[Si](C)(C)C	172	Toxprint_ward_1	Toxprint	ward	1
DTXSID5059292	1-Piperazineethanamine, N,N,4-trimethyl-	DTXCID7032840	104-19-8	CN(C)CCN1CCN(C)CC1	CN(C)CCN1CCN(C)CC1	173	Toxprint_ward_1	Toxprint	ward	1
DTXSID1051309	2,3,5,6-Tetrachloro-4-(methylsulfinyl)pyridine	DTXCID6029911	10419-97-3	CS(=O)C1=C(Cl)C(Cl)=NC(Cl)=C1Cl	CS(=O)C1=C(Cl)C(Cl)=NC(Cl)=C1Cl	174	Toxprint_ward_1	Toxprint	ward	1
DTXSID5047166	4-(4-Methoxyphenyl)-2-butanone	DTXCID3027166	104-20-1	COC1=CC=C(CCC(C)=O)C=C1	COC1=CC=C(CCC(C)=O)C=C1	175	Toxprint_ward_1	Toxprint	ward	1
DTXSID7032424	Mesotrione	DTXCID5012424	104206-82-8	CS(=O)(=O)C1=CC(=C(C=C1)C(=O)C1C(=O)CCCC1=O)[N+]([O-])=O	CS(=O)(=O)C1=CC(=C(C=C1)C(=O)C1C(=O)CCCC1=O)[N+]([O-])=O	176	Toxprint_ward_1	Toxprint	ward	1
DTXSID1044770	4-Methoxybenzyl acetate	DTXCID9024770	104-21-2	COC1=CC=C(COC(C)=O)C=C1	COC1=CC=C(COC(C)=O)C=C1	105	Toxprint_ward_1	Toxprint	ward	1
DTXSID4041731	C.I. Food Yellow 6	DTXCID50809661	104-23-4	NC1=CC=C(C=C1)N=NC1=CC=C(C=C1)S(O)(=O)=O	NC1=CC=C(C=C1)N=NC1=CC=C(C=C1)S(O)(=O)=O	110	Toxprint_ward_1	Toxprint	ward	1
DTXSID2025264	Cinoxate	DTXCID305264	104-28-9	CCOCCOC(=O)C=CC1=CC=C(OC)C=C1	CCOCCOC(=O)C=CC1=CC=C(OC)C=C1	154	Toxprint_ward_1	Toxprint	ward	1
DTXSID2051475	Tetrachloropropene	DTXCID6030075	10436-39-2	ClCC(Cl)=C(Cl)Cl	ClCC(Cl)=C(Cl)Cl	177	Toxprint_ward_1	Toxprint	ward	1
DTXSID5026702	2,2'-[1,4-Phenylenebis(oxy)]diethanol	DTXCID806702	104-38-1	OCCOC1=CC=C(OCCO)C=C1	OCCOC1=CC=C(OCCO)C=C1	178	Toxprint_ward_1	Toxprint	ward	1
DTXSID5033836	4-Nonylphenol	DTXCID001857	104-40-5	CCCCCCCCCC1=CC=C(O)C=C1	CCCCCCCCCC1=CC=C(O)C=C1	179	Toxprint_ward_1	Toxprint	ward	1
DTXSID0042325	4-Propylanisole	DTXCID8022325	104-45-0	CCCC1=CC=C(OC)C=C1	CCCC1=CC=C(OC)C=C1	43	Toxprint_ward_1	Toxprint	ward	1
DTXSID4020086	Anethole	DTXCID0086	104-46-1	COC1=CC=C(C=CC)C=C1	COC1=CC=C(C=CC)C=C1	180	Toxprint_ward_1	Toxprint	ward	1
DTXSID0051526	4-Methoxyphenylacetonitrile	DTXCID1030076	104-47-2	COC1=CC=C(CC#N)C=C1	COC1=CC=C(CC#N)C=C1	52	Toxprint_ward_1	Toxprint	ward	1
DTXSID3025883	1,4-Diisocyanatobenzene	DTXCID705883	104-49-4	O=C=NC1=CC=C(C=C1)N=C=O	O=C=NC1=CC=C(C=C1)N=C=O	133	Toxprint_ward_1	Toxprint	ward	1
DTXSID1047609	4-Octanolide	DTXCID9027609	104-50-7	CCCCC1CCC(=O)O1	CCCCC1CCC(=O)O1	181	Toxprint_ward_1	Toxprint	ward	1
DTXSID6022472	Butylbenzene	DTXCID902472	104-51-8	CCCCC1=CC=CC=C1	CCCCC1=CC=CC=C1	114	Toxprint_ward_1	Toxprint	ward	1
DTXSID0047610	3-Phenylpropanal	DTXCID8027610	104-53-0	O=CCCC1=CC=CC=C1	O=CCCC1=CC=CC=C1	182	Toxprint_ward_1	Toxprint	ward	1
DTXSID7022253	Resmethrin	DTXCID302253	10453-86-8	CC(C)=CC1C(C(=O)OCC2=COC(CC3=CC=CC=C3)=C2)C1(C)C	CC(C)=CC1C(C(=O)OCC2=COC(CC3=CC=CC=C3)=C2)C1(C)C	183	Toxprint_ward_1	Toxprint	ward	1
DTXSID9041491	3-Phenyl-2-propen-1-ol	DTXCID7021491	104-54-1	OCC=CC1=CC=CC=C1	OCC=CC1=CC=CC=C1	184	Toxprint_ward_1	Toxprint	ward	1
DTXSID1024835	3-Phenylprop-2-enal	DTXCID904835	104-55-2	O=CC=CC1=CC=CC=C1	O=CC=CC1=CC=CC=C1	180	Toxprint_ward_1	Toxprint	ward	1
DTXSID5059298	Formic acid, phenylmethyl ester	DTXCID7032846	104-57-4	O=COCC1=CC=CC=C1	O=COCC1=CC=CC=C1	185	Toxprint_ward_1	Toxprint	ward	1
DTXSID0034229	gamma-Nonanolactone	DTXCID8014229	104-61-0	CCCCCC1CCC(=O)O1	CCCCCC1CCC(=O)O1	181	Toxprint_ward_1	Toxprint	ward	1
DTXSID5051527	2-Cyclohexyl-2-phenylacetonitrile	DTXCID6030077	10461-98-0	N#CC(=C1CCCCC1)C1=CC=CC=C1	N#CC(=C1CCCCC1)C1=CC=CC=C1	186	Toxprint_ward_1	Toxprint	ward	1
DTXSID2059300	Formic acid, 2-phenylethyl ester	DTXCID7032848	104-62-1	O=COCCC1=CC=CC=C1	O=COCCC1=CC=CC=C1	185	Toxprint_ward_1	Toxprint	ward	1
DTXSID4032374	Difethialone	DTXCID2012374	104653-34-1	OC1=C(C2CC(CC3=C2C=CC=C3)C2=CC=C(C=C2)C2=CC=C(Br)C=C2)C(=O)SC2=CC=CC=C12	BrC1=CC=C(C=C1)C1=CC=C(C=C1)C1CC(C2C(=O)SC3=C(C=CC=C3)C2=O)C2=C(C1)C=CC=C2	187	Toxprint_ward_1	Toxprint	ward	1
DTXSID00861714	2-Propen-1-ol, 3-phenyl-, 1-formate	DTXCID40810600	104-65-4	O=COCC=CC1=CC=CC=C1	O=COCC=CC1=CC=CC=C1	180	Toxprint_ward_1	Toxprint	ward	1
DTXSID4034287	5-Heptyldihydro-2(3H)-furanone	DTXCID2014287	104-67-6	CCCCCCCC1CCC(=O)O1	CCCCCCCC1CCC(=O)O1	181	Toxprint_ward_1	Toxprint	ward	1
DTXSID0051528	Diethylene glycol monophenyl ether	DTXCID1030078	104-68-7	OCCOCCOC1=CC=CC=C1	OCCOCCOC1=CC=CC=C1	178	Toxprint_ward_1	Toxprint	ward	1
DTXSID5027354	Quinacridone	DTXCID407354	1047-16-1	O=C1C2=CC3=C(C=C2NC2=C1C=CC=C2)C(=O)C1=C(N3)C=CC=C1	O=C1C2=CC3=C(C=C2NC2=C1C=CC=C2)C(=O)C1=C(N3)C=CC=C1	188	Toxprint_ward_1	Toxprint	ward	1
DTXSID5051529	Decylbenzene	DTXCID6030079	104-72-3	CCCCCCCCCCC1=CC=CC=C1	CCCCCCCCCCC1=CC=CC=C1	189	Toxprint_ward_1	Toxprint	ward	1
DTXSID7051476	1-Dodecylpyridinium chloride	DTXCID5030080	104-74-5	[Cl-].CCCCCCCCCCCC[N+]1=CC=CC=C1	CCCCCCCCCCCC[N+]1=CC=CC=C1	190	Toxprint_ward_1	Toxprint	ward	1
DTXSID4025298	2-Ethylhexylamine	DTXCID805298	104-75-6	CCCCC(CC)CN	CCCCC(CC)CN	191	Toxprint_ward_1	Toxprint	ward	1
DTXSID5020605	2-Ethyl-1-hexanol	DTXCID10605	104-76-7	CCCCC(CC)CO	CCCCC(CC)CO	192	Toxprint_ward_1	Toxprint	ward	1
DTXSID70864277	Methacrolein diacetate	DTXCID70812814	10476-95-6	CC(=O)OC(OC(C)=O)C(C)=C	CC(=O)OC(OC(C)=O)C(C)=C	193	Toxprint_ward_1	Toxprint	ward	1
DTXSID5034852	Dichlorprop-P-dimethylammonium	DTXCID3014852	104786-87-0	CNC.C[C@@H](OC1=C(Cl)C=C(Cl)C=C1)C(O)=O	CC(OC1=C(Cl)C=C(Cl)C=C1)C(O)=O	194	Toxprint_ward_1	Toxprint	ward	1
DTXSID7059303	1,3-Propanediamine, N,N-diethyl-	DTXCID6032851	104-78-9	CCN(CC)CCCN	CCN(CC)CCCN	195	Toxprint_ward_1	Toxprint	ward	1
DTXSID2051477	4-Methylbenzyl chloride	DTXCID0030081	104-82-5	CC1=CC=C(CCl)C=C1	CC1=CC=C(CCl)C=C1	40	Toxprint_ward_1	Toxprint	ward	1
DTXSID5026625	alpha-Terpineol	DTXCID406625	98-55-5	CC1=CCC(CC1)C(C)(C)O	CC1=CCC(CC1)C(C)(C)O	196	Toxprint_ward_1	Toxprint	ward	1
DTXSID5052672	(L)-alpha-Terpineol	DTXCID2031245	10482-56-1	CC1=CC[C@H](CC1)C(C)(C)O	CC1=CCC(CC1)C(C)(C)O	196	Toxprint_ward_1	Toxprint	ward	1
DTXSID4051530	4-Chlorobenzyl chloride	DTXCID5030082	104-83-6	ClCC1=CC=C(Cl)C=C1	ClCC1=CC=C(Cl)C=C1	40	Toxprint_ward_1	Toxprint	ward	1
DTXSID4037033	Sodium perborate tetrahydrate	DTXCID2017033	10486-00-7	O.O.O.O.[Na+].[O-][B](=O)=O	NA	155	Toxprint_ward_1	Toxprint	ward	1
DTXSID4021682	Tridecanal	DTXCID501682	10486-19-8	CCCCCCCCCCCCC=O	CCCCCCCCCCCCC=O	197	Toxprint_ward_1	Toxprint	ward	1
DTXSID0051310	2-Methyl-4-(2,2,3-trimethylcyclopent-3-en-1-yl)pent-4-en-1-ol	DTXCID1029912	104864-90-6	CC(CO)CC(=C)C1CC=C(C)C1(C)C	CC(CO)CC(=C)C1CC=C(C)C1(C)C	92	Toxprint_ward_1	Toxprint	ward	1
DTXSID9041520	4-Methylbenzaldehyde	DTXCID7021520	104-87-0	CC1=CC=C(C=O)C=C1	CC1=CC=C(C=O)C=C1	55	Toxprint_ward_1	Toxprint	ward	1
DTXSID2021860	4-Chlorobenzaldehyde	DTXCID501860	104-88-1	ClC1=CC=C(C=O)C=C1	ClC1=CC=C(C=O)C=C1	55	Toxprint_ward_1	Toxprint	ward	1
DTXSID7021861	5-Ethyl-2-methylpyridine	DTXCID901861	104-90-5	CCC1=CN=C(C)C=C1	CCC1=CN=C(C)C=C1	198	Toxprint_ward_1	Toxprint	ward	1
DTXSID7065097	Phenol, 4-(1,1-dimethylethyl)-, hydrogen phosphate, sodium salt	DTXCID9032905	10491-31-3	[Na+].CC(C)(C)C1=CC=C(OP([O-])(=O)OC2=CC=C(C=C2)C(C)(C)C)C=C1	CC(C)(C)C1=CC=C(OP(O)(=O)OC2=CC=C(C=C2)C(C)(C)C)C=C1	199	Toxprint_ward_1	Toxprint	ward	1
DTXSID0025991	4-Nitrosophenol	DTXCID405991	104-91-6	OC1=CC=C(C=C1)N=O	OC1=CC=C(C=C1)N=O	200	Toxprint_ward_1	Toxprint	ward	1
DTXSID9026710	1-Methoxy-4-methylbenzene	DTXCID306710	104-93-8	COC1=CC=C(C)C=C1	COC1=CC=C(C)C=C1	70	Toxprint_ward_1	Toxprint	ward	1
DTXSID7024532	4-Methoxyaniline	DTXCID104532	104-94-9	COC1=CC=C(N)C=C1	COC1=CC=C(N)C=C1	117	Toxprint_ward_1	Toxprint	ward	1
DTXSID9051531	Ethyl 6-(acetyloxy)hexanoate	DTXCID0030083	104986-28-9	CCOC(=O)CCCCCOC(C)=O	CCOC(=O)CCCCCOC(C)=O	132	Toxprint_ward_1	Toxprint	ward	1
DTXSID4051532	Isobutyl furan-2-propionate	DTXCID5030084	105-01-1	CC(C)COC(=O)CCC1=CC=CO1	CC(C)COC(=O)CCC1=CC=CO1	201	Toxprint_ward_1	Toxprint	ward	1
DTXSID4026711	1,4-Diethylbenzene	DTXCID706711	105-05-5	CCC1=CC=C(CC)C=C1	CCC1=CC=C(CC)C=C1	202	Toxprint_ward_1	Toxprint	ward	1
DTXSID9051533	Bis(2-methylbutan-2-yl) peroxide	DTXCID0030085	10508-09-5	CCC(C)(C)OOC(C)(C)CC	CCC(C)(C)OOC(C)(C)CC	203	Toxprint_ward_1	Toxprint	ward	1
DTXSID9026712	1,4-Cyclohexanedimethanol	DTXCID106712	105-08-8	OCC1CCC(CO)CC1	OCC1CCC(CO)CC1	204	Toxprint_ward_1	Toxprint	ward	1
DTXSID8021222	p-Benzoquinone dioxime	DTXCID901222	105-11-3	ON=C1C=CC(C=C1)=NO	O=NC1C=CC(C=C1)N=O	63	Toxprint_ward_1	Toxprint	ward	1
DTXSID5029138	Benzene, 1,4-dinitroso-	DTXCID209138	105-12-4	O=NC1=CC=C(C=C1)N=O	O=NC1=CC=C(C=C1)N=O	205	Toxprint_ward_1	Toxprint	ward	1
DTXSID6044357	(4-Methoxyphenyl)methanol	DTXCID4024357	105-13-5	COC1=CC=C(CO)C=C1	COC1=CC=C(CO)C=C1	25	Toxprint_ward_1	Toxprint	ward	1
DTXSID4026713	2-(Diethylamino)ethyl methacrylate	DTXCID506713	105-16-8	CCN(CC)CCOC(=O)C(C)=C	CCN(CC)CCOC(=O)C(C)=C	206	Toxprint_ward_1	Toxprint	ward	1
DTXSID4051534	Decahydro-2-naphthyl acetate	DTXCID5030086	10519-11-6	CC(=O)OC1CCC2CCCCC2C1	CC(=O)OC1CCC2CCCCC2C1	121	Toxprint_ward_1	Toxprint	ward	1
DTXSID5047611	1,4-Heptanolide	DTXCID3027611	105-21-5	CCCC1CCC(=O)O1	CCCC1CCC(=O)O1	181	Toxprint_ward_1	Toxprint	ward	1
DTXSID9051535	2-Phenylvinyl acetate	DTXCID0030087	10521-96-7	CC(=O)OC=CC1=CC=CC=C1	CC(=O)OC=CC1=CC=CC=C1	207	Toxprint_ward_1	Toxprint	ward	1
DTXSID9026714	2-Methyl-1-pentanol	DTXCID906714	105-30-6	CCCC(C)CO	CCCC(C)CO	192	Toxprint_ward_1	Toxprint	ward	1
DTXSID4051536	Hex-1-yn-3-ol	DTXCID5030088	105-31-7	CCCC(O)C#C	CCCC(O)C#C	208	Toxprint_ward_1	Toxprint	ward	1
DTXSID8033649	Methyl cyanoacetate	DTXCID6013649	105-34-0	COC(=O)CC#N	COC(=O)CC#N	144	Toxprint_ward_1	Toxprint	ward	1
DTXSID4020587	Ethyl bromoacetate	DTXCID20587	105-36-2	CCOC(=O)CBr	CCOC(=O)CBr	209	Toxprint_ward_1	Toxprint	ward	1
DTXSID1040110	Ethyl propionate	DTXCID9020110	105-37-3	CCOC(=O)CC	CCOC(=O)CC	210	Toxprint_ward_1	Toxprint	ward	1
DTXSID9051537	Vinyl propionate	DTXCID0030089	105-38-4	CCC(=O)OC=C	CCC(=O)OC=C	211	Toxprint_ward_1	Toxprint	ward	1
DTXSID4026715	Ethyl chloroacetate	DTXCID306715	105-39-5	CCOC(=O)CCl	CCOC(=O)CCl	209	Toxprint_ward_1	Toxprint	ward	1
DTXSID5040752	Tetraacetylethylenediamine	DTXCID3020752	10543-57-4	CC(=O)N(CCN(C(C)=O)C(C)=O)C(C)=O	CC(=O)N(CCN(C(C)=O)C(C)=O)C(C)=O	212	Toxprint_ward_1	Toxprint	ward	1
DTXSID6044771	N-Hydroxy-4-methylpentan-2-imine	DTXCID4024771	105-44-2	CC(C)CC(C)=NO	CC(C)CC(C)N=O	63	Toxprint_ward_1	Toxprint	ward	1
DTXSID9026716	Methyl acetoacetate	DTXCID706716	105-45-3	COC(=O)CC(C)=O	COC(=O)CC(C)=O	213	Toxprint_ward_1	Toxprint	ward	1
DTXSID4051538	Sulphur dichloride	DTXCID9030090	10545-99-0	ClSCl	NA	16	Toxprint_ward_1	Toxprint	ward	1
DTXSID0047612	Butan-2-yl acetate	DTXCID8027612	105-46-4	CCC(C)OC(C)=O	CCC(C)OC(C)=O	201	Toxprint_ward_1	Toxprint	ward	1
DTXSID4091528	Prop-2-yn-1-yl 2-{4-[(5-chloro-3-fluoropyridin-2-yl)oxy]phenoxy}propanoate	DTXCID1065215	105511-96-4	CC(OC1=CC=C(OC2=NC=C(Cl)C=C2F)C=C1)C(=O)OCC#C	CC(OC1=CC=C(OC2=NC=C(Cl)C=C2F)C=C1)C(=O)OCC#C	214	Toxprint_ward_1	Toxprint	ward	1
DTXSID4026717	2-Butenedioic acid (2Z)-, bis(1,3-dimethylbutyl) ester	DTXCID106717	105-52-2	CC(C)CC(C)OC(=O)\C=C/C(=O)OC(C)CC(C)C	CC(C)CC(C)OC(=O)C=CC(=O)OC(C)CC(C)C	215	Toxprint_ward_1	Toxprint	ward	1
DTXSID7021863	Diethyl propanedioate	DTXCID701863	105-53-3	CCOC(=O)CC(=O)OCC	CCOC(=O)CC(=O)OCC	144	Toxprint_ward_1	Toxprint	ward	1
DTXSID6040111	Ethyl butyrate	DTXCID4020111	105-54-4	CCCC(=O)OCC	CCCC(=O)OCC	210	Toxprint_ward_1	Toxprint	ward	1
DTXSID8020466	N,N'-Diethylthiourea	DTXCID40466	105-55-5	CCNC(=S)NCC	CCNC(=S)NCC	216	Toxprint_ward_1	Toxprint	ward	1
DTXSID9026718	Ethyl cyanoacetate	DTXCID506718	105-56-6	CCOC(=O)CC#N	CCOC(=O)CC#N	144	Toxprint_ward_1	Toxprint	ward	1
DTXSID6030607	Acetal	DTXCID4010607	105-57-7	CCOC(C)OCC	CCOC(C)OCC	217	Toxprint_ward_1	Toxprint	ward	1
DTXSID3025041	Diethyl carbonate	DTXCID105041	105-58-8	CCOC(=O)OCC	CCOC(=O)OCC	218	Toxprint_ward_1	Toxprint	ward	1
DTXSID8025591	N-Methyldiethanolamine	DTXCID605591	105-59-9	CN(CCO)CCO	CN(CCO)CCO	39	Toxprint_ward_1	Toxprint	ward	1
DTXSID4020240	Caprolactam	DTXCID00240	105-60-2	O=C1CCCCCN1	O=C1CCCCCN1	212	Toxprint_ward_1	Toxprint	ward	1
DTXSID2065127	1,3-Propanediamine, N,N''-1,2-ethanediylbis-	DTXCID3032969	10563-26-5	NCCCNCCNCCCN	NCCCNCCNCCCN	219	Toxprint_ward_1	Toxprint	ward	1
DTXSID2033445	Dimethyldipropylenetriamine	DTXCID0013445	10563-29-8	CN(C)CCCNCCCN	CN(C)CCCNCCCN	195	Toxprint_ward_1	Toxprint	ward	1
DTXSID3026722	Peroxydicarbonic acid, bis(1-methylethyl) ester	DTXCID406722	105-64-6	CC(C)OC(=O)OOC(=O)OC(C)C	CC(C)OC(=O)OOC(=O)OC(C)C	220	Toxprint_ward_1	Toxprint	ward	1
DTXSID9051539	Isopropylxanthic disulfide	DTXCID4030091	105-65-7	CC(C)OC(=O)OOC(=O)SC(C)C	CC(C)OC(=O)OOC(=O)SC(C)C	220	Toxprint_ward_1	Toxprint	ward	1
DTXSID2021864	2,4-Dimethylphenol	DTXCID101864	105-67-9	CC1=CC(C)=C(O)C=C1	CC1=CC(C)=C(O)C=C1	152	Toxprint_ward_1	Toxprint	ward	1
DTXSID5047613	3-Methylbutyl propanoate	DTXCID3027613	105-68-0	CCC(=O)OCCC(C)C	CCC(=O)OCCC(C)C	201	Toxprint_ward_1	Toxprint	ward	1
DTXSID1059319	Peroxide, bis(1-oxododecyl)	DTXCID8032916	105-74-8	CCCCCCCCCCCC(=O)OOC(=O)CCCCCCCCCCC	CCCCCCCCCCCC(=O)OOC(=O)CCCCCCCCCCC	221	Toxprint_ward_1	Toxprint	ward	1
DTXSID7021865	Dibutyl (2E)-but-2-enedioate	DTXCID501865	105-75-9	CCCCOC(=O)\C=C\C(=O)OCCCC	CCCCOC(=O)C=CC(=O)OCCCC	82	Toxprint_ward_1	Toxprint	ward	1
DTXSID3026724	Dibutyl maleate	DTXCID206724	105-76-0	CCCCOC(=O)\C=C/C(=O)OCCCC	CCCCOC(=O)C=CC(=O)OCCCC	82	Toxprint_ward_1	Toxprint	ward	1
DTXSID5032442	Imidacloprid	DTXCID3012442	138261-41-3	[O-][N+](=O)\N=C1/NCCN1CC1=CN=C(Cl)C=C1	[O-][N+](=O)\N=C1/NCCN1CC1=CN=C(Cl)C=C1	222	Toxprint_ward_1	Toxprint	ward	1
DTXSID1044510	N-(3-Aminopropyl)-N-methylpropane-1,3-diamine	DTXCID9024510	105-83-9	CN(CCCN)CCCN	CN(CCCN)CCCN	195	Toxprint_ward_1	Toxprint	ward	1
DTXSID0029719	8-Oxa-3,5-dithia-4-stannatetradecanoic acid, 4,4-dibutyl-10-ethyl-7-oxo-, 2-ethylhexyl ester	DTXCID209719	10584-98-2	CCCCC(CC)COC(=O)CS[Sn](CCCC)(CCCC)SCC(=O)OCC(CC)CCCC	NA	223	Toxprint_ward_1	Toxprint	ward	1
DTXSID1044772	3,7-Dimethyloct-6-en-1-yl formate	DTXCID9024772	105-85-1	CC(CCOC=O)CCC=C(C)C	CC(CCOC=O)CCC=C(C)C	224	Toxprint_ward_1	Toxprint	ward	1
DTXSID0047614	(2E)-3,7-Dimethylocta-2,6-dien-1-yl formate	DTXCID8027614	105-86-2	CC(C)=CCC\C(C)=C\COC=O	CC(C)=CCCC(C)=CCOC=O	225	Toxprint_ward_1	Toxprint	ward	1
DTXSID0020654	Geranyl acetate	DTXCID80654	105-87-3	CC(C)=CCC\C(C)=C\COC(C)=O	CC(C)=CCCC(C)=CCOC(C)=O	226	Toxprint_ward_1	Toxprint	ward	1
DTXSID8051540	Geranyl propionate	DTXCID9030092	105-90-8	CCC(=O)OC\C=C(/C)CCC=C(C)C	CCC(=O)OCC=C(C)CCC=C(C)C	226	Toxprint_ward_1	Toxprint	ward	1
DTXSID1044774	1,4-Dioxacycloheptadecane-5,17-dione	DTXCID9024774	105-95-3	O=C1CCCCCCCCCCCC(=O)OCCO1	O=C1CCCCCCCCCCCC(=O)OCCO1	227	Toxprint_ward_1	Toxprint	ward	1
DTXSID6021036	N-Nitroso-N-methylethylamine	DTXCID401036	10595-95-6	CCN(C)N=O	CCN(C)N=O	67	Toxprint_ward_1	Toxprint	ward	1
DTXSID2021866	Dibutyl adipate	DTXCID901866	105-99-7	CCCCOC(=O)CCCCC(=O)OCCCC	CCCCOC(=O)CCCCC(=O)OCCCC	210	Toxprint_ward_1	Toxprint	ward	1
DTXSID6044359	Pentadecan-15-olide	DTXCID4024359	106-02-5	O=C1CCCCCCCCCCCCCCO1	O=C1CCCCCCCCCCCCCCO1	227	Toxprint_ward_1	Toxprint	ward	1
DTXSID20147486	Tribenuron	DTXCID4069977	106040-48-6	COC1=NC(C)=NC(=N1)N(C)C(=O)NS(=O)(=O)C1=CC=CC=C1C(O)=O	COC1=NC(C)=NC(=N1)N(C)C(=O)NS(=O)(=O)C1=CC=CC=C1C(O)=O	98	Toxprint_ward_1	Toxprint	ward	1
DTXSID4024729	Carbendazim	DTXCID004729	10605-21-7	COC(=O)NC1=NC2=CC=CC=C2N1	COC(=O)NC1=NC2=CC=CC=C2N1	228	Toxprint_ward_1	Toxprint	ward	1
DTXSID4041862	Diethylene glycol monostearate	DTXCID2021862	106-11-6	CCCCCCCCCCCCCCCCCC(=O)OCCOCCO	CCCCCCCCCCCCCCCCCC(=O)OCCOCCO	229	Toxprint_ward_1	Toxprint	ward	1
DTXSID3051541	Diethylene glycol monooleate	DTXCID4030093	106-12-7	CCCCCCCC\C=C/CCCCCCCC(=O)OCCOCCO	CCCCCCCCC=CCCCCCCCC(=O)OCCOCCO	31	Toxprint_ward_1	Toxprint	ward	1
DTXSID8026725	12-Hydroxyoctadecanoic acid	DTXCID606725	106-14-9	CCCCCCC(O)CCCCCCCCCCC(O)=O	CCCCCCC(O)CCCCCCCCCCC(O)=O	230	Toxprint_ward_1	Toxprint	ward	1
DTXSID6044511	Dipropyl hexanedioate	DTXCID4024511	106-19-4	CCCOC(=O)CCCCC(=O)OCCC	CCCOC(=O)CCCCC(=O)OCCC	210	Toxprint_ward_1	Toxprint	ward	1
DTXSID7025053	Bis-2-ethylhexylamine	DTXCID205053	106-20-7	CCCCC(CC)CNCC(CC)CCCC	CCCCC(CC)CNCC(CC)CCCC	231	Toxprint_ward_1	Toxprint	ward	1
DTXSID5044360	3,7-Dimethyloctan-1-ol	DTXCID3024360	106-21-8	CC(C)CCCC(C)CCO	CC(C)CCCC(C)CCO	232	Toxprint_ward_1	Toxprint	ward	1
DTXSID3026726	Citronellol	DTXCID006726	106-22-9	CC(CCO)CCC=C(C)C	CC(CCO)CCC=C(C)C	233	Toxprint_ward_1	Toxprint	ward	1
DTXSID3041790	Citronellal	DTXCID1021790	106-23-0	CC(CCC=C(C)C)CC=O	CC(CCC=C(C)C)CC=O	234	Toxprint_ward_1	Toxprint	ward	1
DTXSID8026727	Geraniol	DTXCID406727	106-24-1	CC(C)=CCC\C(C)=C\CO	CC(C)=CCCC(C)=CCO	233	Toxprint_ward_1	Toxprint	ward	1
DTXSID3026728	(2Z)-3,7-Dimethylocta-2,6-dien-1-ol	DTXCID806728	106-25-2	CC(C)=CCC\C(C)=C/CO	CC(C)=CCCC(C)=CCO	233	Toxprint_ward_1	Toxprint	ward	1
DTXSID3042059	Isopentyl butyrate	DTXCID1022059	106-27-4	CCCC(=O)OCCC(C)C	CCCC(=O)OCCC(C)C	33	Toxprint_ward_1	Toxprint	ward	1
DTXSID1047152	Geranyl butyrate	DTXCID9027152	106-29-6	CCCC(=O)OC\C=C(/C)CCC=C(C)C	CCCC(=O)OCC=C(C)CCC=C(C)C	226	Toxprint_ward_1	Toxprint	ward	1
DTXSID1040112	Ethyl heptanoate	DTXCID9020112	106-30-9	CCCCCCC(=O)OCC	CCCCCCC(=O)OCC	132	Toxprint_ward_1	Toxprint	ward	1
DTXSID8026729	Butanoic anhydride	DTXCID206729	106-31-0	CCCC(=O)OC(=O)CCC	CCCC(=O)OC(=O)CCC	210	Toxprint_ward_1	Toxprint	ward	1
DTXSID8051542	Ethyl octanoate	DTXCID9030094	106-32-1	CCCCCCCC(=O)OCC	CCCCCCCC(=O)OCC	132	Toxprint_ward_1	Toxprint	ward	1
DTXSID4047044	Ethyl dodecanoate	DTXCID2027044	106-33-2	CCCCCCCCCCCC(=O)OCC	CCCCCCCCCCCC(=O)OCC	235	Toxprint_ward_1	Toxprint	ward	1
DTXSID2047438	3-Heptanone	DTXCID0027438	106-35-4	CCCCC(=O)CC	CCCCC(=O)CC	236	Toxprint_ward_1	Toxprint	ward	1
DTXSID4042337	Propyl propionate	DTXCID2022337	106-36-5	CCCOC(=O)CC	CCCOC(=O)CC	210	Toxprint_ward_1	Toxprint	ward	1
DTXSID4024012	1,4-Dibromobenzene	DTXCID504012	106-37-6	BrC1=CC=C(Br)C=C1	BrC1=CC=C(Br)C=C1	237	Toxprint_ward_1	Toxprint	ward	1
DTXSID7024661	4-Bromotoluene	DTXCID804661	106-38-7	CC1=CC=C(Br)C=C1	CC1=CC=C(Br)C=C1	238	Toxprint_ward_1	Toxprint	ward	1
DTXSID3051543	4-Bromophenol	DTXCID4030095	106-41-2	OC1=CC=C(Br)C=C1	OC1=CC=C(Br)C=C1	239	Toxprint_ward_1	Toxprint	ward	1
DTXSID8024814	4-Chlorotoluene	DTXCID904814	106-43-4	CC1=CC=C(Cl)C=C1	CC1=CC=C(Cl)C=C1	238	Toxprint_ward_1	Toxprint	ward	1
DTXSID7021869	p-Cresol	DTXCID101869	106-44-5	CC1=CC=C(O)C=C1	CC1=CC=C(O)C=C1	152	Toxprint_ward_1	Toxprint	ward	1
DTXSID1024415	C.I. Acid Black 1	DTXCID504415	1064-48-8	[Na+].[Na+].NC1=C(\N=N\C2=CC=C(C=C2)[N+]([O-])=O)C(=CC2=CC(=C(\N=N\C3=CC=CC=C3)C(O)=C12)S([O-])(=O)=O)S([O-])(=O)=O	NC1=C2C(O)=C(N=NC3=CC=CC=C3)C(=CC2=CC(=C1N=NC1=CC=C(C=C1)[N+]([O-])=O)S(O)(=O)=O)S(O)(=O)=O	240	Toxprint_ward_1	Toxprint	ward	1
DTXSID1020431	1,4-Dichlorobenzene	DTXCID30431	106-46-7	ClC1=CC=C(Cl)C=C1	ClC1=CC=C(Cl)C=C1	237	Toxprint_ward_1	Toxprint	ward	1
DTXSID9020295	4-Chloroaniline	DTXCID50295	106-47-8	NC1=CC=C(Cl)C=C1	NC1=CC=C(Cl)C=C1	241	Toxprint_ward_1	Toxprint	ward	1
DTXSID1021871	4-Chlorophenol	DTXCID201871	106-48-9	OC1=CC=C(Cl)C=C1	OC1=CC=C(Cl)C=C1	239	Toxprint_ward_1	Toxprint	ward	1
DTXSID6021872	4-Methylaniline	DTXCID601872	106-49-0	CC1=CC=C(N)C=C1	CC1=CC=C(N)C=C1	95	Toxprint_ward_1	Toxprint	ward	1
DTXSID9021138	1,4-Benzenediamine	DTXCID401138	106-50-3	NC1=CC=C(N)C=C1	NC1=CC=C(N)C=C1	117	Toxprint_ward_1	Toxprint	ward	1
DTXSID6020145	1,4-Benzoquinone	DTXCID40145	106-51-4	O=C1C=CC(=O)C=C1	O=C1C=CC(=O)C=C1	242	Toxprint_ward_1	Toxprint	ward	1
DTXSID8051544	1,4-Dimethylpiperazine	DTXCID9030096	106-58-1	CN1CCN(C)CC1	CN1CCN(C)CC1	173	Toxprint_ward_1	Toxprint	ward	1
DTXSID5035618	Ammonium hydrogen carbonate	DTXCID3015618	1066-33-7	[NH4+].OC([O-])=O	OC(O)=O	160	Toxprint_ward_1	Toxprint	ward	1
DTXSID1021873	Isobutyl acrylate	DTXCID001873	106-63-8	CC(C)COC(=O)C=C	CC(C)COC(=O)C=C	243	Toxprint_ward_1	Toxprint	ward	1
DTXSID5025152	Dimethyl succinate	DTXCID005152	106-65-0	COC(=O)CCC(=O)OC	COC(=O)CCC(=O)OC	210	Toxprint_ward_1	Toxprint	ward	1
DTXSID3041954	3-Octanone	DTXCID1021954	106-68-3	CCCCCC(=O)CC	CCCCCC(=O)CC	236	Toxprint_ward_1	Toxprint	ward	1
DTXSID0041224	1,2,6-Hexanetriol	DTXCID8021224	106-69-4	OCCCCC(O)CO	OCCCCC(O)CO	244	Toxprint_ward_1	Toxprint	ward	1
DTXSID0047616	Methyl hexanoate	DTXCID8027616	106-70-7	CCCCCC(=O)OC	CCCCCC(=O)OC	132	Toxprint_ward_1	Toxprint	ward	1
DTXSID1044776	2-Cyanoethyl prop-2-enoate	DTXCID9024776	106-71-8	C=CC(=O)OCCC#N	C=CC(=O)OCCC#N	245	Toxprint_ward_1	Toxprint	ward	1
DTXSID6042494	Trimethoxypropylsilane	DTXCID4022494	1067-25-0	CCC[Si](OC)(OC)OC	CCC[Si](OC)(OC)OC	246	Toxprint_ward_1	Toxprint	ward	1
DTXSID8044753	2,6-Dimethylhept-5-enal	DTXCID6024753	106-72-9	CC(CCC=C(C)C)C=O	CC(CCC=C(C)C)C=O	234	Toxprint_ward_1	Toxprint	ward	1
DTXSID3020419	Dibutyltin diacetate	DTXCID30419	1067-33-0	CCCC[Sn](CCCC)(OC(C)=O)OC(C)=O	NA	247	Toxprint_ward_1	Toxprint	ward	1
DTXSID3051545	2-Ethoxyethyl acrylate	DTXCID4030097	106-74-1	CCOCCOC(=O)C=C	CCOCCOC(=O)C=C	248	Toxprint_ward_1	Toxprint	ward	1
DTXSID2026739	Diethlylene glycol bis chloroformate	DTXCID506739	106-75-2	ClC(=O)OCCOCCOC(Cl)=O	ClC(=O)OCCOCCOC(Cl)=O	107	Toxprint_ward_1	Toxprint	ward	1
DTXSID5027356	Tris(2-methoxyethoxy)vinylsilane	DTXCID207356	1067-53-4	COCCO[Si](OCCOC)(OCCOC)C=C	COCCO[Si](OCCOC)(OCCOC)C=C	249	Toxprint_ward_1	Toxprint	ward	1
DTXSID6044777	2-Hydroxy-1-[4-(2-hydroxyethoxy)phenyl]-2-methylpropan-1-one	DTXCID4024777	106797-53-9	CC(C)(O)C(=O)C1=CC=C(OCCO)C=C1	CC(C)(O)C(=O)C1=CC=C(OCCO)C=C1	5	Toxprint_ward_1	Toxprint	ward	1
DTXSID1044512	2,5-Bis(tert-butylperoxy)-2,5-dimethyl-3-hexyne	DTXCID9024512	1068-27-5	CC(C)(C)OOC(C)(C)C#CC(C)(C)OOC(C)(C)C	CC(C)(C)OOC(C)(C)C#CC(C)(C)OOC(C)(C)C	250	Toxprint_ward_1	Toxprint	ward	1
DTXSID0020604	4-Vinyl-1-cyclohexene dioxide	DTXCID80604	106-87-6	C1OC1C1CCC2OC2C1	C1OC1C1CCC2OC2C1	251	Toxprint_ward_1	Toxprint	ward	1
DTXSID6020569	1,2-Epoxybutane	DTXCID40569	106-88-7	CCC1CO1	CCC1CO1	252	Toxprint_ward_1	Toxprint	ward	1
DTXSID1020566	Epichlorohydrin	DTXCID50566	106-89-8	ClCC1CO1	ClCC1CO1	253	Toxprint_ward_1	Toxprint	ward	1
DTXSID0025361	Glycidyl methacrylate	DTXCID305361	106-91-2	CC(=C)C(=O)OCC1CO1	CC(=C)C(=O)OCC1CO1	254	Toxprint_ward_1	Toxprint	ward	1
DTXSID9039232	Allyl glycidyl ether	DTXCID6046	106-92-3	C=CCOCC1CO1	C=CCOCC1CO1	255	Toxprint_ward_1	Toxprint	ward	1
DTXSID3020415	1,2-Dibromoethane	DTXCID10415	106-93-4	BrCCBr	BrCCBr	256	Toxprint_ward_1	Toxprint	ward	1
DTXSID6021874	1-Bromopropane	DTXCID401874	106-94-5	CCCBr	CCCBr	257	Toxprint_ward_1	Toxprint	ward	1
DTXSID8024442	Allyl bromide	DTXCID204442	106-95-6	BrCC=C	BrCC=C	60	Toxprint_ward_1	Toxprint	ward	1
DTXSID7024665	Butane	DTXCID404665	106-97-8	CCCC	CCCC	258	Toxprint_ward_1	Toxprint	ward	1
DTXSID1026746	1-Butene	DTXCID606746	106-98-9	CCC=C	CCC=C	259	Toxprint_ward_1	Toxprint	ward	1
DTXSID3020203	1,3-Butadiene	DTXCID10203	106-99-0	C=CC=C	C=CC=C	260	Toxprint_ward_1	Toxprint	ward	1
DTXSID9047122	1,5,8,12-Tetrakis[4,6-bis(N-butyl-N-1,2,2,6,6-pentamethyl-4-piperidylamino)-1,3,5-triazin-2-yl]-1,5,8,12-tetraazadodecane	DTXCID7027122	106990-43-6	CCCCN(C1CC(C)(C)N(C)C(C)(C)C1)C1=NC(=NC(NCCCN(CCN(CCCNC2=NC(=NC(=N2)N(CCCC)C2CC(C)(C)N(C)C(C)(C)C2)N(CCCC)C2CC(C)(C)N(C)C(C)(C)C2)C2=NC(=NC(=N2)N(CCCC)C2CC(C)(C)N(C)C(C)(C)C2)N(CCCC)C2CC(C)(C)N(C)C(C)(C)C2)C2=NC(=NC(=N2)N(CCCC)C2CC(C)(C)N(C)C(C)(C)C2)N(CCCC)C2CC(C)(C)N(C)C(C)(C)C2)=N1)N(CCCC)C1CC(C)(C)N(C)C(C)(C)C1	CCCCN(C1CC(C)(C)N(C)C(C)(C)C1)C1=NC(=NC(NCCCN(CCN(CCCNC2=NC(=NC(=N2)N(CCCC)C2CC(C)(C)N(C)C(C)(C)C2)N(CCCC)C2CC(C)(C)N(C)C(C)(C)C2)C2=NC(=NC(=N2)N(CCCC)C2CC(C)(C)N(C)C(C)(C)C2)N(CCCC)C2CC(C)(C)N(C)C(C)(C)C2)C2=NC(=NC(=N2)N(CCCC)C2CC(C)(C)N(C)C(C)(C)C2)N(CCCC)C2CC(C)(C)N(C)C(C)(C)C2)=N1)N(CCCC)C1CC(C)(C)N(C)C(C)(C)C1	261	Toxprint_ward_1	Toxprint	ward	1
DTXSID0027357	Aluminum, trioctyl-	DTXCID607357	1070-00-4	CCCCCCCC[Al](CCCCCCCC)CCCCCCCC	NA	262	Toxprint_ward_1	Toxprint	ward	1
DTXSID6061448	1-Decanamine, N,N-didecyl-	DTXCID0033049	1070-01-5	CCCCCCCCCCN(CCCCCCCCCC)CCCCCCCCCC	CCCCCCCCCCN(CCCCCCCCCC)CCCCCCCCCC	142	Toxprint_ward_1	Toxprint	ward	1
DTXSID8035184	2-Ethylhexyl dihydrogen phosphate	DTXCID307740	1070-03-7	CCCCC(CC)COP(O)(O)=O	CCCCC(CC)COP(O)(O)=O	263	Toxprint_ward_1	Toxprint	ward	1
DTXSID1026748	2-Butene	DTXCID70809668	107-01-7	CC=CC	CC=CC	264	Toxprint_ward_1	Toxprint	ward	1
DTXSID5020023	Acrolein	DTXCID8023	107-02-8	C=CC=O	C=CC=O	265	Toxprint_ward_1	Toxprint	ward	1
DTXSID5026750	1-Propanethiol	DTXCID506750	107-03-9	CCCS	CCCS	266	Toxprint_ward_1	Toxprint	ward	1
DTXSID4024775	1-Chloro-2-bromoethane	DTXCID904775	107-04-0	ClCCBr	ClCCBr	256	Toxprint_ward_1	Toxprint	ward	1
DTXSID4039231	Allyl chloride	DTXCID4045	107-05-1	ClCC=C	ClCC=C	60	Toxprint_ward_1	Toxprint	ward	1
DTXSID6020438	1,2-Dichloroethane	DTXCID40438	107-06-2	ClCCCl	ClCCCl	256	Toxprint_ward_1	Toxprint	ward	1
DTXSID6044779	1,4-Butanediol diacrylate	DTXCID4024779	1070-70-8	C=CC(=O)OCCCCOC(=O)C=C	C=CC(=O)OCCCCOC(=O)C=C	245	Toxprint_ward_1	Toxprint	ward	1
DTXSID1021877	2-Chloroethanol	DTXCID601877	107-07-3	OCCCl	OCCCl	267	Toxprint_ward_1	Toxprint	ward	1
DTXSID8051546	1,1,1,3-Tetrachloropropane	DTXCID9030098	1070-78-6	ClCCC(Cl)(Cl)Cl	ClCCC(Cl)(Cl)Cl	253	Toxprint_ward_1	Toxprint	ward	1
DTXSID6021878	Propylamine	DTXCID001878	107-10-8	CCCN	CCCN	191	Toxprint_ward_1	Toxprint	ward	1
DTXSID8024440	Allylamine	DTXCID404440	107-11-9	NCC=C	NCC=C	268	Toxprint_ward_1	Toxprint	ward	1
DTXSID1021879	Propionitrile	DTXCID401879	107-12-0	CCC#N	CCC#N	125	Toxprint_ward_1	Toxprint	ward	1
DTXSID0042329	3-(Trichlorosilyl)propanenitrile	DTXCID8022329	1071-22-3	Cl[Si](Cl)(Cl)CCC#N	Cl[Si](Cl)(Cl)CCC#N	269	Toxprint_ward_1	Toxprint	ward	1
DTXSID5020029	Acrylonitrile	DTXCID0029	107-13-1	C=CC#N	C=CC#N	270	Toxprint_ward_1	Toxprint	ward	1
DTXSID7021524	Chloroacetonitrile	DTXCID301524	107-14-2	ClCC#N	ClCC#N	271	Toxprint_ward_1	Toxprint	ward	1
DTXSID5021881	Ethylenediamine	DTXCID501881	107-15-3	NCCN	NCCN	38	Toxprint_ward_1	Toxprint	ward	1
DTXSID3025417	Hydroxyacetonitrile	DTXCID405417	107-16-4	OCC#N	OCC#N	272	Toxprint_ward_1	Toxprint	ward	1
DTXSID1024122	Glyphosate	DTXCID004122	1071-83-6	OC(=O)CNCP(O)(O)=O	OC(=O)CNCP(O)(O)=O	273	Toxprint_ward_1	Toxprint	ward	1
DTXSID8020044	Allyl alcohol	DTXCID2044	107-18-6	OCC=C	OCC=C	274	Toxprint_ward_1	Toxprint	ward	1
DTXSID5021883	Propargyl alcohol	DTXCID301883	107-19-7	OCC#C	OCC#C	275	Toxprint_ward_1	Toxprint	ward	1
DTXSID4020292	Chloroacetaldehyde	DTXCID60292	107-20-0	ClCC=O	ClCC=O	276	Toxprint_ward_1	Toxprint	ward	1
DTXSID8020597	Ethylene glycol	DTXCID40597	107-21-1	OCCO	OCCO	277	Toxprint_ward_1	Toxprint	ward	1
DTXSID5025364	Glyoxal	DTXCID505364	107-22-2	O=CC=O	O=CC=O	278	Toxprint_ward_1	Toxprint	ward	1
DTXSID0024551	1-Aziridineethanol	DTXCID304551	1072-52-2	OCCN1CC1	OCCN1CC1	39	Toxprint_ward_1	Toxprint	ward	1
DTXSID4026761	Methoxyethene	DTXCID206761	107-25-5	COC=C	COC=C	279	Toxprint_ward_1	Toxprint	ward	1
DTXSID9021631	5-Methyl-3-isoxazolamine	DTXCID601631	1072-67-9	CC1=CC(N)=NO1	CC1=CC(N)=NO1	280	Toxprint_ward_1	Toxprint	ward	1
DTXSID6040115	2,5-Dimercapto-1,3,4-thiadiazole	DTXCID4020115	1072-71-5	SC1=NN=C(S)S1	SC1=NN=C(S)S1	281	Toxprint_ward_1	Toxprint	ward	1
DTXSID2020004	Acetaldehyde oxime	DTXCID404	107-29-9	C\C=N\O	CCN=O	63	Toxprint_ward_1	Toxprint	ward	1
DTXSID6020307	Chloromethyl methyl ether	DTXCID40307	107-30-2	COCCl	COCCl	282	Toxprint_ward_1	Toxprint	ward	1
DTXSID5025609	Methyl formate	DTXCID305609	107-31-3	COC=O	COC=O	283	Toxprint_ward_1	Toxprint	ward	1
DTXSID3021304	l-Taurine	DTXCID301304	107-35-7	NCCS(O)(=O)=O	NCCS(O)(=O)=O	284	Toxprint_ward_1	Toxprint	ward	1
DTXSID3051547	4-(Methylthio)phenol	DTXCID4030099	1073-72-9	CSC1=CC=C(O)C=C1	CSC1=CC=C(O)C=C1	200	Toxprint_ward_1	Toxprint	ward	1
DTXSID3059347	Silane, trichloro-2-propen-1-yl-	DTXCID6033039	107-37-9	Cl[Si](Cl)(Cl)CC=C	Cl[Si](Cl)(Cl)CC=C	249	Toxprint_ward_1	Toxprint	ward	1
DTXSID4026765	2,4,4-Trimethyl-1-pentene	DTXCID806765	107-39-1	CC(=C)CC(C)(C)C	CC(=C)CC(C)(C)C	285	Toxprint_ward_1	Toxprint	ward	1
DTXSID9026766	2,4,4-Trimethyl-2-pentene	DTXCID206766	107-40-4	CC(C)=CC(C)(C)C	CC(C)=CC(C)(C)C	285	Toxprint_ward_1	Toxprint	ward	1
DTXSID5021885	2-Methyl-2,4-pentanediol	DTXCID101885	107-41-5	CC(O)CC(C)(C)O	CC(O)CC(C)(C)O	286	Toxprint_ward_1	Toxprint	ward	1
DTXSID0021886	2,4,4-Trimethyl-2-pentanamine	DTXCID501886	107-45-9	CC(C)(C)CC(C)(C)N	CC(C)(C)CC(C)(C)N	268	Toxprint_ward_1	Toxprint	ward	1
DTXSID4026769	Hexamethyldisiloxane	DTXCID406769	107-46-0	C[Si](C)(C)O[Si](C)(C)C	C[Si](C)(C)O[Si](C)(C)C	172	Toxprint_ward_1	Toxprint	ward	1
DTXSID5027358	Potassium 1,3-dioxo-1,3-dihydroisoindol-2-ide	DTXCID007358	1074-82-4	[K+].O=C1[N-]C(=O)C2=C1C=CC=C2	O=C1NC(=O)C2=C1C=CC=C2	287	Toxprint_ward_1	Toxprint	ward	1
DTXSID2044478	dl-Menthone	DTXCID0024478	89-80-5	CC(C)[C@H]1CC[C@H](C)CC1=O	CC(C)C1CCC(C)CC1=O	288	Toxprint_ward_1	Toxprint	ward	1
DTXSID9032113	Tebuconazole	DTXCID7012113	107534-96-3	CC(C)(C)C(O)(CCC1=CC=C(Cl)C=C1)CN1C=NC=N1	CC(C)(C)C(O)(CCC1=CC=C(Cl)C=C1)CN1C=NC=N1	289	Toxprint_ward_1	Toxprint	ward	1
DTXSID6041472	3,5-Dimethyl-1-hexyn-3-ol	DTXCID4021472	107-54-0	CC(C)CC(C)(O)C#C	CC(C)CC(C)(O)C#C	275	Toxprint_ward_1	Toxprint	ward	1
DTXSID3026770	Isopropyl phosphorodithioate	DTXCID106770	107-56-2	CC(C)OP(S)(=S)OC(C)C	CC(C)OP(S)(=S)OC(C)C	290	Toxprint_ward_1	Toxprint	ward	1
DTXSID8051548	3-Anilinopropionitrile	DTXCID6030100	1075-76-9	N#CCCNC1=CC=CC=C1	N#CCCNC1=CC=CC=C1	61	Toxprint_ward_1	Toxprint	ward	1
DTXSID1040114	tert-Butylacrylamide	DTXCID9020114	107-58-4	CC(C)(C)NC(=O)C=C	CC(C)(C)NC(=O)C=C	291	Toxprint_ward_1	Toxprint	ward	1
DTXSID8026771	Dimethyldioctadecylammonium chloride	DTXCID506771	107-64-2	[Cl-].CCCCCCCCCCCCCCCCCC[N+](C)(C)CCCCCCCCCCCCCCCCCC	CCCCCCCCCCCCCCCCCC[N+](C)(C)CCCCCCCCCCCCCCCCCC	93	Toxprint_ward_1	Toxprint	ward	1
DTXSID5047617	2-Methoxy-4-methyl-1-(propan-2-yl)benzene	DTXCID3027617	1076-56-8	COC1=CC(C)=CC=C1C(C)C	COC1=CC(C)=CC=C1C(C)C	11	Toxprint_ward_1	Toxprint	ward	1
DTXSID3040728	Phosphoric acid, dibutyl ester	DTXCID1020728	107-66-4	CCCCOP(O)(=O)OCCCC	CCCCOP(O)(=O)OCCCC	263	Toxprint_ward_1	Toxprint	ward	1
DTXSID2038788	1,4-Cyclohexanedicarboxylic acid	DTXCID0018788	1076-97-7	OC(=O)C1CCC(CC1)C(O)=O	OC(=O)C1CCC(CC1)C(O)=O	292	Toxprint_ward_1	Toxprint	ward	1
DTXSID2025557	4-Methoxy-4-methyl-2-pentanone	DTXCID805557	107-70-0	COC(C)(C)CC(C)=O	COC(C)(C)CC(C)=O	293	Toxprint_ward_1	Toxprint	ward	1
DTXSID9029142	tert-Butyl peroxyacetate	DTXCID109142	107-71-1	CC(=O)OOC(C)(C)C	CC(=O)OOC(C)(C)C	220	Toxprint_ward_1	Toxprint	ward	1
DTXSID70870454	Silane, trichloropentyl-	DTXCID90818176	107-72-2	[SiH3]CCCCC(Cl)(Cl)Cl	[SiH3]CCCCC(Cl)(Cl)Cl	294	Toxprint_ward_1	Toxprint	ward	1
DTXSID6044513	3,7-Dimethyloctane-1,7-diol	DTXCID4024513	107-74-4	CC(CCO)CCCC(C)(C)O	CC(CCO)CCCC(C)(C)O	232	Toxprint_ward_1	Toxprint	ward	1
DTXSID6042232	Hydroxycitronellal	DTXCID4022232	107-75-5	CC(CCCC(C)(C)O)CC=O	CC(CCCC(C)(C)O)CC=O	295	Toxprint_ward_1	Toxprint	ward	1
DTXSID5052416	N-Ethyl-2-methylbenzenesulfonamide	DTXCID1030101	1077-56-1	CCNS(=O)(=O)C1=CC=CC=C1C	CCNS(=O)(=O)C1=CC=CC=C1C	296	Toxprint_ward_1	Toxprint	ward	1
DTXSID4029143	2-Methylpentane	DTXCID509143	107-83-5	CCCC(C)C	CCCC(C)C	258	Toxprint_ward_1	Toxprint	ward	1
DTXSID0021888	2-Pentanone	DTXCID301888	107-87-9	CCCC(C)=O	CCCC(C)=O	236	Toxprint_ward_1	Toxprint	ward	1
DTXSID8026773	1,3-Butanediol	DTXCID306773	107-88-0	CC(O)CCO	CC(O)CCO	244	Toxprint_ward_1	Toxprint	ward	1
DTXSID2050407	3-Hydroxybutanal	DTXCID8029490	107-89-1	CC(O)CC=O	CC(O)CC=O	297	Toxprint_ward_1	Toxprint	ward	1
DTXSID2051550	6,6-Dimethyl-2-methylenebicyclo[3.1.1]hept-3-yl acetate	DTXCID6030102	1078-95-1	CC(=O)OC1CC2CC(C1=C)C2(C)C	CC(=O)OC1CC2CC(C1=C)C2(C)C	121	Toxprint_ward_1	Toxprint	ward	1
DTXSID7051551	3,3-Dimethyl-5-(2,2,3-trimethyl-3-cyclopenten-1-yl)-4-penten-2-ol	DTXCID1030103	107898-54-4	CC(O)C(C)(C)C=CC1CC=C(C)C1(C)C	CC(O)C(C)(C)C=CC1CC=C(C)C1(C)C	298	Toxprint_ward_1	Toxprint	ward	1
DTXSID2051552	2-Cyanoacetamide	DTXCID6030104	107-91-5	NC(=O)CC#N	NC(=O)CC#N	299	Toxprint_ward_1	Toxprint	ward	1
DTXSID7051553	Biphenyl-2,5-diol	DTXCID1030105	1079-21-6	OC1=CC(=C(O)C=C1)C1=CC=CC=C1	OC1=CC(=C(O)C=C1)C1=CC=CC=C1	200	Toxprint_ward_1	Toxprint	ward	1
DTXSID8021515	Butanoic acid	DTXCID401515	107-92-6	CCCC(O)=O	CCCC(O)=O	300	Toxprint_ward_1	Toxprint	ward	1
DTXSID30880973	(E)-Crotonic acid	DTXCID80209433	107-93-7	C\C=C\C(O)=O	CC=CC(O)=O	301	Toxprint_ward_1	Toxprint	ward	1
DTXSID5021546	3-Chloropropanoic acid	DTXCID701546	107-94-8	OC(=O)CCCl	OC(=O)CCCl	253	Toxprint_ward_1	Toxprint	ward	1
DTXSID8026775	3-Mercaptopropanoic acid	DTXCID106775	107-96-0	OC(=O)CCS	OC(=O)CCS	300	Toxprint_ward_1	Toxprint	ward	1
DTXSID8024284	1-Methoxy-2-propanol	DTXCID804284	107-98-2	COCC(C)O	COCC(C)O	302	Toxprint_ward_1	Toxprint	ward	1
DTXSID2020505	Dimethylaminoethanol	DTXCID00505	108-01-0	CN(C)CCO	CN(C)CCO	39	Toxprint_ward_1	Toxprint	ward	1
DTXSID1020980	1-Nitropropane	DTXCID50980	108-03-2	CCC[N+]([O-])=O	CCC[N+]([O-])=O	203	Toxprint_ward_1	Toxprint	ward	1
DTXSID3021431	Vinyl acetate	DTXCID201431	108-05-4	CC(=O)OC=C	CC(=O)OC=C	193	Toxprint_ward_1	Toxprint	ward	1
DTXSID4025113	1,3-Dimethylbutylamine	DTXCID205113	108-09-8	CC(C)CC(C)N	CC(C)CC(C)N	268	Toxprint_ward_1	Toxprint	ward	1
DTXSID5021889	4-Methyl-2-pentanone	DTXCID701889	108-10-1	CC(C)CC(C)=O	CC(C)CC(C)=O	303	Toxprint_ward_1	Toxprint	ward	1
DTXSID2026781	4-Methyl-2-pentanol	DTXCID806781	108-11-2	CC(C)CC(C)O	CC(C)CC(C)O	286	Toxprint_ward_1	Toxprint	ward	1
DTXSID5031210	Dimepranol	DTXCID3011210	108-16-7	CC(O)CN(C)C	CC(O)CN(C)C	140	Toxprint_ward_1	Toxprint	ward	1
DTXSID0037497	Azadirachtin	DTXCID8017497	11141-17-6	COC(=O)[C@@]1(O)OC[C@@]23[C@H]4[C@@H](OC[C@@]4([C@@H](C[C@@H]2OC(=O)C(\C)=C\C)OC(C)=O)C(=O)OC)[C@@H](O)[C@](C)([C@H]13)[C@]12O[C@@]1(C)[C@H]1C[C@@H]2O[C@@H]2OC=C[C@]12O	COC(=O)C1(O)OCC23C4C(OCC4(C(CC2OC(=O)C(C)=CC)OC(C)=O)C(=O)OC)C(O)C(C)(C13)C12OC1(C)C1CC2OC2OC=CC12O	304	Toxprint_ward_1	Toxprint	ward	1
DTXSID90273948	Tetrahydroazadirachtin-A	DTXCID201436381	108168-76-9	CCC(C)C(=O)O[C@H]1C[C@@H](OC(C)=O)[C@]2(CO[C@@H]3[C@@H]2[C@]11CO[C@@](O)([C@H]1[C@](C)([C@@H]3O)[C@]12O[C@@]1(C)[C@H]1C[C@@H]2O[C@@H]2OCC[C@]12O)C(=O)OC)C(=O)OC	[H]C12CC([H])(C3(C)OC13C1(C)C3C(O)(OCC33C4C(OCC4(C(CC3OC(=O)C(C)CC)OC(C)=O)C(=O)OC)C1O)C(=O)OC)C1(O)CCOC1O2	304	Toxprint_ward_1	Toxprint	ward	1
DTXSID40883177	Sorbitol octanoate	DTXCID901022733	108175-15-1	CCCCCCCC(=O)OC[C@H](O)[C@@H](O)[C@H](O)[C@H](O)CO	CCCCCCCC(=O)OCC(O)C(O)C(O)C(O)CO	305	Toxprint_ward_1	Toxprint	ward	1
DTXSID9025085	Diisopropylamine	DTXCID905085	108-18-9	CC(C)NC(C)C	CC(C)NC(C)C	306	Toxprint_ward_1	Toxprint	ward	1
DTXSID2026783	Imidodicarbonic diamide	DTXCID606783	108-19-0	NC(=O)NC(N)=O	NC(=O)NC(N)=O	307	Toxprint_ward_1	Toxprint	ward	1
DTXSID4021890	Isopropyl ether	DTXCID401890	108-20-3	CC(C)OC(C)C	CC(C)OC(C)C	308	Toxprint_ward_1	Toxprint	ward	1
DTXSID2025478	Isopropyl acetate	DTXCID605478	108-21-4	CC(C)OC(C)=O	CC(C)OC(C)=O	144	Toxprint_ward_1	Toxprint	ward	1
DTXSID3031492	Isopropenyl acetate	DTXCID1011492	108-22-5	CC(=C)OC(C)=O	CC(=C)OC(C)=O	193	Toxprint_ward_1	Toxprint	ward	1
DTXSID7026786	Isopropyl chloroformate	DTXCID806786	108-23-6	CC(C)OC(Cl)=O	CC(C)OC(Cl)=O	309	Toxprint_ward_1	Toxprint	ward	1
DTXSID0024395	Acetic anhydride	DTXCID704395	108-24-7	CC(=O)OC(C)=O	CC(=O)OC(C)=O	310	Toxprint_ward_1	Toxprint	ward	1
DTXSID2051554	3-Methyl-5-pyrazolone	DTXCID6030106	108-26-9	CC1=NNC(=O)C1	CC1CC(=O)N=N1	311	Toxprint_ward_1	Toxprint	ward	1
DTXSID0047618	4-Pentanolide	DTXCID8027618	108-29-2	CC1CCC(=O)O1	CC1CCC(=O)O1	312	Toxprint_ward_1	Toxprint	ward	1
DTXSID7021287	Succinic anhydride	DTXCID701287	108-30-5	O=C1CCC(=O)O1	O=C1CCC(=O)O1	312	Toxprint_ward_1	Toxprint	ward	1
DTXSID7024166	2,5-Furandione	DTXCID804166	108-31-6	O=C1OC(=O)C=C1	O=C1OC(=O)C=C1	313	Toxprint_ward_1	Toxprint	ward	1
DTXSID2026789	Propylene carbonate	DTXCID006789	108-32-7	CC1COC(=O)O1	CC1COC(=O)O1	314	Toxprint_ward_1	Toxprint	ward	1
DTXSID7051555	1,3-Dibromobenzene	DTXCID1030107	108-36-1	BrC1=CC(Br)=CC=C1	BrC1=CC(Br)=CC=C1	237	Toxprint_ward_1	Toxprint	ward	1
DTXSID6024200	m-Cresol	DTXCID804200	108-39-4	CC1=CC(O)=CC=C1	CC1=CC(O)=CC=C1	152	Toxprint_ward_1	Toxprint	ward	1
DTXSID0024761	3-Chloroaniline	DTXCID004761	108-42-9	NC1=CC(Cl)=CC=C1	NC1=CC(Cl)=CC=C1	241	Toxprint_ward_1	Toxprint	ward	1
DTXSID4024800	3-Chlorophenol	DTXCID004800	108-43-0	OC1=CC(Cl)=CC=C1	OC1=CC(Cl)=CC=C1	239	Toxprint_ward_1	Toxprint	ward	1
DTXSID1026792	3-Methylaniline	DTXCID506792	108-44-1	CC1=CC(N)=CC=C1	CC1=CC(N)=CC=C1	95	Toxprint_ward_1	Toxprint	ward	1
DTXSID4021137	1,3-Benzenediamine	DTXCID001137	108-45-2	NC1=CC(N)=CC=C1	NC1=CC(N)=CC=C1	117	Toxprint_ward_1	Toxprint	ward	1
DTXSID2021238	Resorcinol	DTXCID601238	108-46-3	OC1=CC(O)=CC=C1	OC1=CC(O)=CC=C1	200	Toxprint_ward_1	Toxprint	ward	1
DTXSID2051556	2,4-Dimethylpyridine	DTXCID6030108	108-47-4	CC1=CC=NC(C)=C1	CC1=CC=NC(C)=C1	49	Toxprint_ward_1	Toxprint	ward	1
DTXSID7051557	2,6-Dimethylpyridine	DTXCID1030109	108-48-5	CC1=CC=CC(C)=N1	CC1=CC=CC(C)=N1	49	Toxprint_ward_1	Toxprint	ward	1
DTXSID5047619	2,6-Dimethylpyrazine	DTXCID3027619	108-50-9	CC1=CN=CC(C)=N1	CC1=CN=CC(C)=N1	315	Toxprint_ward_1	Toxprint	ward	1
DTXSID5044362	Glutaric anhydride	DTXCID3024362	108-55-4	O=C1CCCC(=O)O1	O=C1CCCC(=O)O1	316	Toxprint_ward_1	Toxprint	ward	1
DTXSID4029145	Dimethyl malonate	DTXCID309145	108-59-8	COC(=O)CC(=O)OC	COC(=O)CC(=O)OC	144	Toxprint_ward_1	Toxprint	ward	1
DTXSID4020167	bis(2-Chloro-1-methylethyl) ether	DTXCID40167	108-60-1	CC(CCl)OC(C)CCl	CC(CCl)OC(C)CCl	253	Toxprint_ward_1	Toxprint	ward	1
DTXSID1034715	Metaldehyde acetaldehyde tetramer	DTXCID9014715	108-62-3	CC1OC(C)OC(C)OC(C)O1	CC1OC(C)OC(C)OC(C)O1	317	Toxprint_ward_1	Toxprint	ward	1
DTXSID6026795	Hexanedioic acid, bis(1-methylheptyl) ester	DTXCID706795	108-63-4	CCCCCCC(C)OC(=O)CCCCC(=O)OC(C)CCCCCC	CCCCCCC(C)OC(=O)CCCCC(=O)OC(C)CCCCCC	132	Toxprint_ward_1	Toxprint	ward	1
DTXSID3047057	Ethyl isovalerate	DTXCID1027057	108-64-5	CCOC(=O)CC(C)C	CCOC(=O)CC(C)C	201	Toxprint_ward_1	Toxprint	ward	1
DTXSID1026796	1-Methoxy-2-propyl acetate	DTXCID106796	108-65-6	COCC(C)OC(C)=O	COCC(C)OC(C)=O	144	Toxprint_ward_1	Toxprint	ward	1
DTXSID6026797	1,3,5-Trimethylbenzene	DTXCID506797	108-67-8	CC1=CC(C)=CC(C)=C1	CC1=CC(C)=CC(C)=C1	318	Toxprint_ward_1	Toxprint	ward	1
DTXSID1025148	3,5-Dimethylphenol	DTXCID105148	108-68-9	CC1=CC(O)=CC(C)=C1	CC1=CC(O)=CC(C)=C1	152	Toxprint_ward_1	Toxprint	ward	1
DTXSID8026309	3,5-Dimethylaniline	DTXCID806309	108-69-0	CC1=CC(N)=CC(C)=C1	CC1=CC(N)=CC(C)=C1	95	Toxprint_ward_1	Toxprint	ward	1
DTXSID8026195	1,3,5-Trichlorobenzene	DTXCID506195	108-70-3	ClC1=CC(Cl)=CC(Cl)=C1	ClC1=CC(Cl)=CC(Cl)=C1	237	Toxprint_ward_1	Toxprint	ward	1
DTXSID2051558	3,5-Diaminotoluene	DTXCID0030110	108-71-4	CC1=CC(N)=CC(N)=C1	CC1=CC(N)=CC(N)=C1	95	Toxprint_ward_1	Toxprint	ward	1
DTXSID7051559	Diallyl isophthalate	DTXCID5030111	1087-21-4	C=CCOC(=O)C1=CC(=CC=C1)C(=O)OCC=C	C=CCOC(=O)C1=CC(=CC=C1)C(=O)OCC=C	319	Toxprint_ward_1	Toxprint	ward	1
DTXSID1034921	Fomesafen-sodium	DTXCID9014921	108731-70-0	[Na+].CS(=O)(=O)[N-]C(=O)C1=C(C=CC(OC2=C(Cl)C=C(C=C2)C(F)(F)F)=C1)[N+]([O-])=O	CS(=O)(=O)NC(=O)C1=CC(OC2=CC=C(C=C2Cl)C(F)(F)F)=CC=C1[N+]([O-])=O	320	Toxprint_ward_1	Toxprint	ward	1
DTXSID9048354	1,3,5-Trihydroxybenzene	DTXCID0028329	108-73-6	OC1=CC(O)=CC(O)=C1	OC1=CC(O)=CC(O)=C1	200	Toxprint_ward_1	Toxprint	ward	1
DTXSID6051560	Hexahydro-1,3,5-trimethyl-1,3,5-triazine	DTXCID0030112	108-74-7	CN1CN(C)CN(C)C1	CN1CN(C)CN(C)C1	78	Toxprint_ward_1	Toxprint	ward	1
DTXSID1051561	2,4,6-Trimethylpyridine	DTXCID5030113	108-75-8	CC1=CC(C)=NC(C)=C1	CC1=CC(C)=NC(C)=C1	49	Toxprint_ward_1	Toxprint	ward	1
DTXSID6026799	2,4,6-Trichloro-s-triazine	DTXCID306799	108-77-0	ClC1=NC(Cl)=NC(Cl)=N1	ClC1=NC(Cl)=NC(Cl)=N1	91	Toxprint_ward_1	Toxprint	ward	1
DTXSID6020802	Melamine	DTXCID40802	108-78-1	NC1=NC(N)=NC(N)=N1	NC1=NC(N)=NC(N)=N1	91	Toxprint_ward_1	Toxprint	ward	1
DTXSID50893126	3-[(3-Butoxy-2-hydroxypropyl)(dimethyl)azaniumyl]-2-hydroxy-1-propanesulfonate	DTXCID801323073	108797-84-8	CCCCOCC(O)C[N+](C)(C)CC(O)CS([O-])(=O)=O	CCCCOCC(O)C[N+](C)(C)CC(O)CS([O-])(=O)=O	208	Toxprint_ward_1	Toxprint	ward	1
DTXSID9041281	1-Propanaminium, 3-[(2-ethylhexyl)oxy]-2-hydroxy-N-(2-hydroxy-3-sulfopropyl)-N,N-dimethyl-, inner salt	DTXCID7021281	108797-85-9	CCCCC(CC)COCC(O)C[N+](C)(C)CC(O)CS([O-])(=O)=O	CCCCC(CC)COCC(O)C[N+](C)(C)CC(O)CS([O-])(=O)=O	208	Toxprint_ward_1	Toxprint	ward	1
DTXSID7024873	Cyanuric acid	DTXCID304873	108-80-5	OC1=NC(O)=NC(O)=N1	OC1=NC(O)=NC(O)=N1	91	Toxprint_ward_1	Toxprint	ward	1
DTXSID8026802	2,6-Dimethyl-4-heptanol	DTXCID006802	108-82-7	CC(C)CC(O)CC(C)C	CC(C)CC(O)CC(C)C	286	Toxprint_ward_1	Toxprint	ward	1
DTXSID4025080	Diisobutyl ketone	DTXCID905080	108-83-8	CC(C)CC(=O)CC(C)C	CC(C)CC(=O)CC(C)C	303	Toxprint_ward_1	Toxprint	ward	1
DTXSID6051562	1,3-Dimethylbutyl acetate	DTXCID0030114	108-84-9	CC(C)CC(C)OC(C)=O	CC(C)CC(C)OC(C)=O	136	Toxprint_ward_1	Toxprint	ward	1
DTXSID5024637	Bromobenzene	DTXCID304637	108-86-1	BrC1=CC=CC=C1	BrC1=CC=CC=C1	237	Toxprint_ward_1	Toxprint	ward	1
DTXSID0047749	Methylcyclohexane	DTXCID4027733	108-87-2	CC1CCCCC1	CC1CCCCC1	321	Toxprint_ward_1	Toxprint	ward	1
DTXSID7021360	Toluene	DTXCID501360	108-88-3	CC1=CC=CC=C1	CC1=CC=CC=C1	71	Toxprint_ward_1	Toxprint	ward	1
DTXSID4021892	4-Methylpyridine	DTXCID201892	108-89-4	CC1=CC=NC=C1	CC1=CC=NC=C1	49	Toxprint_ward_1	Toxprint	ward	1
DTXSID4020298	Chlorobenzene	DTXCID40298	108-90-7	ClC1=CC=CC=C1	ClC1=CC=CC=C1	237	Toxprint_ward_1	Toxprint	ward	1
DTXSID1023996	Cyclohexylamine	DTXCID203996	108-91-8	NC1CCCCC1	NC1CCCCC1	322	Toxprint_ward_1	Toxprint	ward	1
DTXSID4021894	Cyclohexanol	DTXCID001894	108-93-0	OC1CCCCC1	OC1CCCCC1	323	Toxprint_ward_1	Toxprint	ward	1
DTXSID6020359	Cyclohexanone	DTXCID00359	108-94-1	O=C1CCCCC1	O=C1CCCCC1	288	Toxprint_ward_1	Toxprint	ward	1
DTXSID5021124	Phenol	DTXCID501124	108-95-2	OC1=CC=CC=C1	OC1=CC=CC=C1	200	Toxprint_ward_1	Toxprint	ward	1
DTXSID7026811	Benzenethiol	DTXCID906811	108-98-5	SC1=CC=CC=C1	SC1=CC=CC=C1	62	Toxprint_ward_1	Toxprint	ward	1
DTXSID9021897	3-Methylpyridine	DTXCID201897	108-99-6	CC1=CC=CN=C1	CC1=CC=CN=C1	49	Toxprint_ward_1	Toxprint	ward	1
DTXSID1051563	3-Pyridinol	DTXCID5030115	109-00-2	OC1=CN=CC=C1	OC1=CN=CC=C1	57	Toxprint_ward_1	Toxprint	ward	1
DTXSID4021898	1-Methylpiperazine	DTXCID601898	109-01-3	CN1CCNCC1	CN1CCNCC1	173	Toxprint_ward_1	Toxprint	ward	1
DTXSID9029146	4-Methylmorpholine	DTXCID709146	109-02-4	CN1CCOCC1	CN1CCOCC1	58	Toxprint_ward_1	Toxprint	ward	1
DTXSID6051564	2-Bromopyridine	DTXCID0030116	109-04-6	BrC1=CC=CC=N1	BrC1=CC=CC=N1	222	Toxprint_ward_1	Toxprint	ward	1
DTXSID90861728	Piperidine, 2-methyl-	DTXCID30810614	109-05-7	CC1CCCCN1	CC1CCCCN1	324	Toxprint_ward_1	Toxprint	ward	1
DTXSID9021899	2-Methylpyridine	DTXCID001899	109-06-8	CC1=NC=CC=C1	CC1=NC=CC=C1	49	Toxprint_ward_1	Toxprint	ward	1
DTXSID4047620	2-Methylpyrazine	DTXCID2027620	109-08-0	CC1=NC=CN=C1	CC1=NC=CN=C1	315	Toxprint_ward_1	Toxprint	ward	1
DTXSID8024810	2-Chloropyridine	DTXCID304810	109-09-1	ClC1=NC=CC=C1	ClC1=NC=CC=C1	222	Toxprint_ward_1	Toxprint	ward	1
DTXSID3029607	Triethylene glycol dimethacrylate	DTXCID909607	109-16-0	CC(=C)C(=O)OCCOCCOCCOC(=O)C(C)=C	CC(=C)C(=O)OCCOCCOCCOC(=O)C(C)=C	248	Toxprint_ward_1	Toxprint	ward	1
DTXSID6044515	Tetraethyleneglycol dimethacrylate	DTXCID4024515	109-17-1	CC(=C)C(=O)OCCOCCOCCOCCOC(=O)C(C)=C	CC(=C)C(=O)OCCOCCOCCOCCOC(=O)C(C)=C	248	Toxprint_ward_1	Toxprint	ward	1
DTXSID9047621	Butyl 3-methylbutanoate	DTXCID7027621	109-19-3	CCCCOC(=O)CC(C)C	CCCCOC(=O)CC(C)C	33	Toxprint_ward_1	Toxprint	ward	1
DTXSID7041702	Butyl butyrate	DTXCID5021702	109-21-7	CCCCOC(=O)CCC	CCCCOC(=O)CCC	210	Toxprint_ward_1	Toxprint	ward	1
DTXSID8034538	Diflufenzopyr	DTXCID6014538	109293-97-2	C\C(=N/NC(=O)NC1=CC(F)=CC(F)=C1)C1=NC=CC=C1C(O)=O	CC(N=NC(=O)NC1=CC(F)=CC(F)=C1)C1=C(C=CC=N1)C(O)=O	214	Toxprint_ward_1	Toxprint	ward	1
DTXSID9032375	Diflufenzopyr-sodium	DTXCID7012375	109293-98-3	[Na+].C\C(=N/NC(=O)NC1=CC(F)=CC(F)=C1)C1=NC=CC=C1C([O-])=O	CC(N=NC(=O)NC1=CC(F)=CC(F)=C1)C1=C(C=CC=N1)C(O)=O	214	Toxprint_ward_1	Toxprint	ward	1
DTXSID4047622	Oxacycloheptadecan-2-one	DTXCID2027622	109-29-5	O=C1CCCCCCCCCCCCCCCO1	O=C1CCCCCCCCCCCCCCCO1	227	Toxprint_ward_1	Toxprint	ward	1
DTXSID9047623	Dihexyl nonanedioate	DTXCID7027623	109-31-9	CCCCCCOC(=O)CCCCCCCC(=O)OCCCCCC	CCCCCCOC(=O)CCCCCCCC(=O)OCCCCCC	132	Toxprint_ward_1	Toxprint	ward	1
DTXSID4047624	Butyl undec-10-enoate	DTXCID2027624	109-42-2	CCCCOC(=O)CCCCCCCCC=C	CCCCOC(=O)CCCCCCCCC=C	211	Toxprint_ward_1	Toxprint	ward	1
DTXSID1041847	Dibutyl decanedioate	DTXCID9021847	109-43-3	CCCCOC(=O)CCCCCCCCC(=O)OCCCC	CCCCOC(=O)CCCCCCCCC(=O)OCCCC	132	Toxprint_ward_1	Toxprint	ward	1
DTXSID8042187	N,N'-Dibutylthiourea	DTXCID6022187	109-46-6	CCCCNC(=S)NCCCC	CCCCNC(=S)NCCCC	325	Toxprint_ward_1	Toxprint	ward	1
DTXSID7021655	Pentanoic acid	DTXCID801655	109-52-4	CCCCC(O)=O	CCCCC(O)=O	300	Toxprint_ward_1	Toxprint	ward	1
DTXSID8029608	Vinyl isobutyl ether	DTXCID309608	109-53-5	CC(C)COC=C	CC(C)COC=C	279	Toxprint_ward_1	Toxprint	ward	1
DTXSID5025102	3-(Dimethylamino)propylamine	DTXCID505102	109-55-7	CN(C)CCCN	CN(C)CCCN	195	Toxprint_ward_1	Toxprint	ward	1
DTXSID20893133	Morpholine 9-octadecenoate	DTXCID001323079	1095-66-5	C1COCCN1.CCCCCCCC\C=C/CCCCCCCC(O)=O	NA	30	Toxprint_ward_1	Toxprint	ward	1
DTXSID0059374	(2-Aminoethyl)carbamic acid	DTXCID5033127	109-58-0	NCCNC(O)=O	NCCNC(O)=O	326	Toxprint_ward_1	Toxprint	ward	1
DTXSID4047466	2-Isopropoxyethanol	DTXCID2027466	109-59-1	CC(C)OCCO	CC(C)OCCO	277	Toxprint_ward_1	Toxprint	ward	1
DTXSID6021901	Propyl acetate	DTXCID301901	109-60-4	CCCOC(C)=O	CCCOC(C)=O	210	Toxprint_ward_1	Toxprint	ward	1
DTXSID3042342	Propyl chloroformate	DTXCID1022342	109-61-5	CCCOC(Cl)=O	CCCOC(Cl)=O	327	Toxprint_ward_1	Toxprint	ward	1
DTXSID40861733	(Diethyl ether)trifluoroborane	DTXCID30810619	109-63-7	CC[O](CC)[B+3]([F-])([F-])[F-]	NA	147	Toxprint_ward_1	Toxprint	ward	1
DTXSID6021903	1-Bromobutane	DTXCID101903	109-65-9	CCCCBr	CCCCBr	257	Toxprint_ward_1	Toxprint	ward	1
DTXSID2025846	Pentane	DTXCID705846	109-66-0	CCCCC	CCCCC	258	Toxprint_ward_1	Toxprint	ward	1
DTXSID7025849	1-Pentene	DTXCID905849	109-67-1	CCCC=C	CCCC=C	259	Toxprint_ward_1	Toxprint	ward	1
DTXSID8020206	1-Chlorobutane	DTXCID00206	109-69-3	CCCCCl	CCCCCl	257	Toxprint_ward_1	Toxprint	ward	1
DTXSID1051565	1-Bromo-3-chloropropane	DTXCID5030117	109-70-6	ClCCCBr	ClCCCBr	253	Toxprint_ward_1	Toxprint	ward	1
DTXSID1021904	Butylamine	DTXCID501904	109-73-9	CCCCN	CCCCN	191	Toxprint_ward_1	Toxprint	ward	1
DTXSID1026823	Butanenitrile	DTXCID006823	109-74-0	CCCC#N	CCCC#N	125	Toxprint_ward_1	Toxprint	ward	1
DTXSID1021906	1,3-Diaminopropane	DTXCID301906	109-76-2	NCCCN	NCCCN	219	Toxprint_ward_1	Toxprint	ward	1
DTXSID6021907	Propanedinitrile	DTXCID701907	109-77-3	N#CCC#N	N#CCC#N	328	Toxprint_ward_1	Toxprint	ward	1
DTXSID1025433	3-Hydroxypropanenitrile	DTXCID405433	109-78-4	OCCC#N	OCCC#N	329	Toxprint_ward_1	Toxprint	ward	1
DTXSID6026824	1-Butanethiol	DTXCID406824	109-79-5	CCCCS	CCCCS	266	Toxprint_ward_1	Toxprint	ward	1
DTXSID5025603	N-Methylethanolamine	DTXCID905603	109-83-1	CNCCO	CNCCO	330	Toxprint_ward_1	Toxprint	ward	1
DTXSID1021908	2-Methoxyethylamine	DTXCID101908	109-85-3	COCCN	COCCN	331	Toxprint_ward_1	Toxprint	ward	1
DTXSID5024182	2-Methoxyethanol	DTXCID804182	109-86-4	COCCO	COCCO	277	Toxprint_ward_1	Toxprint	ward	1
DTXSID1025564	Dimethoxymethane	DTXCID905564	109-87-5	COCOC	COCOC	317	Toxprint_ward_1	Toxprint	ward	1
DTXSID6021909	Diethylamine	DTXCID501909	109-89-7	CCNCC	CCNCC	306	Toxprint_ward_1	Toxprint	ward	1
DTXSID3029609	Ethene, ethoxy-	DTXCID709609	109-92-2	CCOC=C	CCOC=C	279	Toxprint_ward_1	Toxprint	ward	1
DTXSID6040117	Ethyl formate	DTXCID4020117	109-94-4	CCOC=O	CCOC=O	218	Toxprint_ward_1	Toxprint	ward	1
DTXSID9046574	Ethyl nitrite	DTXCID7026574	109-95-5	CCON=O	CCON=O	89	Toxprint_ward_1	Toxprint	ward	1
DTXSID10911411	Prop-2-enenitrile--1,2,4-triethenylcyclohexane (1/1)	DTXCID901340448	109961-42-4	C=CC#N.C=CC1CCC(C=C)C(C1)C=C	NA	270	Toxprint_ward_1	Toxprint	ward	1
DTXSID5021910	Pyrrole	DTXCID201910	109-97-7	N1C=CC=C1	N1C=CC=C1	332	Toxprint_ward_1	Toxprint	ward	1
DTXSID1021328	Tetrahydrofuran	DTXCID501328	109-99-9	C1CCOC1	C1CCOC1	333	Toxprint_ward_1	Toxprint	ward	1
DTXSID6020646	Furan	DTXCID20646	110-00-9	O1C=CC=C1	O1C=CC=C1	334	Toxprint_ward_1	Toxprint	ward	1
DTXSID3047760	Tetrahydrothiophene	DTXCID8027743	110-01-0	C1CCSC1	C1CCSC1	335	Toxprint_ward_1	Toxprint	ward	1
DTXSID8026145	Thiophene	DTXCID006145	110-02-1	S1C=CC=C1	S1C=CC=C1	336	Toxprint_ward_1	Toxprint	ward	1
DTXSID0026830	2,5-Dimethylhexane-2,5-diol	DTXCID106830	110-03-2	CC(C)(O)CCC(C)(C)O	CC(C)(O)CCC(C)(C)O	337	Toxprint_ward_1	Toxprint	ward	1
DTXSID2024955	Di-tert-butyl peroxide	DTXCID704955	110-05-4	CC(C)(C)OOC(C)(C)C	CC(C)(C)OOC(C)(C)C	250	Toxprint_ward_1	Toxprint	ward	1
DTXSID6051566	Benzyltriphenylphosphonium chloride	DTXCID0030118	1100-88-5	[Cl-].C(C1=CC=CC=C1)[P+](C1=CC=CC=C1)(C1=CC=CC=C1)C1=CC=CC=C1	C(C1=CC=CC=C1)[P+](C1=CC=CC=C1)(C1=CC=CC=C1)C1=CC=CC=C1	71	Toxprint_ward_1	Toxprint	ward	1
DTXSID7042433	Octyl hydrogen sulfate	DTXCID5021750	110-11-2	CCCCCCCCOS(O)(=O)=O	CCCCCCCCOS(O)(=O)=O	338	Toxprint_ward_1	Toxprint	ward	1
DTXSID5021914	5-Methyl-2-hexanone	DTXCID801914	110-12-3	CC(C)CCC(C)=O	CC(C)CCC(C)=O	236	Toxprint_ward_1	Toxprint	ward	1
DTXSID6023602	Butanedioic acid	DTXCID303602	110-15-6	OC(=O)CCC(O)=O	OC(=O)CCC(O)=O	300	Toxprint_ward_1	Toxprint	ward	1
DTXSID8021517	Maleic acid	DTXCID201517	110-16-7	OC(=O)\C=C/C(O)=O	OC(=O)C=CC(O)=O	301	Toxprint_ward_1	Toxprint	ward	1
DTXSID3021518	Fumaric acid	DTXCID601518	110-17-8	OC(=O)\C=C\C(O)=O	OC(=O)C=CC(O)=O	301	Toxprint_ward_1	Toxprint	ward	1
DTXSID5026122	N,N,N',N'-Tetramethylethylenediamine	DTXCID206122	110-18-9	CN(C)CCN(C)C	CN(C)CCN(C)C	143	Toxprint_ward_1	Toxprint	ward	1
DTXSID5026837	Isobutyl acetate	DTXCID906837	110-19-0	CC(C)COC(C)=O	CC(C)COC(C)=O	136	Toxprint_ward_1	Toxprint	ward	1
DTXSID6024628	Biurea	DTXCID404628	110-21-4	NC(=O)NNC(N)=O	NC(=O)NNC(N)=O	339	Toxprint_ward_1	Toxprint	ward	1
DTXSID4059384	Peroxide, diacetyl	DTXCID7033157	110-22-5	CC(=O)OOC(C)=O	CC(=O)OOC(C)=O	220	Toxprint_ward_1	Toxprint	ward	1
DTXSID5042243	Oleyl sarcosine	DTXCID3022243	110-25-8	CCCCCCCC\C=C/CCCCCCCC(=O)N(C)CC(O)=O	CCCCCCCCC=CCCCCCCCC(=O)N(C)CC(O)=O	340	Toxprint_ward_1	Toxprint	ward	1
DTXSID8025595	N,N'-Methylenebisacrylamide	DTXCID205595	110-26-9	C=CC(=O)NCNC(=O)C=C	C=CC(=O)NCNC(=O)C=C	291	Toxprint_ward_1	Toxprint	ward	1
DTXSID0026838	Isopropyl tetradecanoate	DTXCID306838	110-27-0	CCCCCCCCCCCCCC(=O)OC(C)C	CCCCCCCCCCCCCC(=O)OC(C)C	235	Toxprint_ward_1	Toxprint	ward	1
DTXSID5026839	Hexanedioic acid, decyl octyl ester	DTXCID706839	110-29-2	CCCCCCCCCCOC(=O)CCCCC(=O)OCCCCCCCC	CCCCCCCCCCOC(=O)CCCCC(=O)OCCCCCCCC	132	Toxprint_ward_1	Toxprint	ward	1
DTXSID4026840	N,N'-Ethylene distearylamide	DTXCID406840	110-30-5	CCCCCCCCCCCCCCCCCC(=O)NCCNC(=O)CCCCCCCCCCCCCCCCC	CCCCCCCCCCCCCCCCCC(=O)NCCNC(=O)CCCCCCCCCCCCCCCCC	341	Toxprint_ward_1	Toxprint	ward	1
DTXSID9026841	Dihexyl hexanedioate	DTXCID806841	110-33-8	CCCCCCOC(=O)CCCCC(=O)OCCCCCC	CCCCCCOC(=O)CCCCC(=O)OCCCCCC	132	Toxprint_ward_1	Toxprint	ward	1
DTXSID0027359	1-Naphthalenesulfonic acid, 2-[(2-hydroxy-1-naphthalenyl)azo]-, barium salt (2:1)	DTXCID901022721	1103-38-4	[Ba++].OC1=C(N=NC2=C(C3=C(C=CC=C3)C=C2)S([O-])(=O)=O)C2=C(C=CC=C2)C=C1.OC1=C(N=NC2=C(C3=C(C=CC=C3)C=C2)S([O-])(=O)=O)C2=C(C=CC=C2)C=C1	NA	342	Toxprint_ward_1	Toxprint	ward	1
DTXSID2061486	C.I. Pigment Red 49, calcium salt (2:1)	DTXCID0033172	1103-39-5	[Ca++].OC1=C(N=NC2=C(C3=C(C=CC=C3)C=C2)S([O-])(=O)=O)C2=C(C=CC=C2)C=C1.OC1=C(N=NC2=C(C3=C(C=CC=C3)C=C2)S([O-])(=O)=O)C2=C(C=CC=C2)C=C1	NA	342	Toxprint_ward_1	Toxprint	ward	1
DTXSID4038716	Butyl myristate	DTXCID2018716	110-36-1	CCCCCCCCCCCCCC(=O)OCCCC	CCCCCCCCCCCCCC(=O)OCCCC	235	Toxprint_ward_1	Toxprint	ward	1
DTXSID0044363	Ethyl decanoate	DTXCID8024363	110-38-3	CCCCCCCCCC(=O)OCC	CCCCCCCCCC(=O)OCC	132	Toxprint_ward_1	Toxprint	ward	1
DTXSID0021915	Diethyl decanedioate	DTXCID201915	110-40-7	CCOC(=O)CCCCCCCCC(=O)OCC	CCOC(=O)CCCCCCCCC(=O)OCC	132	Toxprint_ward_1	Toxprint	ward	1
DTXSID9047629	2-Methylundecanal	DTXCID7027629	110-41-8	CCCCCCCCCC(C)C=O	CCCCCCCCCC(C)C=O	197	Toxprint_ward_1	Toxprint	ward	1
DTXSID4026842	Methyl decanoate	DTXCID206842	110-42-9	CCCCCCCCCC(=O)OC	CCCCCCCCCC(=O)OC	132	Toxprint_ward_1	Toxprint	ward	1
DTXSID3034458	Clethodim	DTXCID1014458	99129-21-2	CCSC(C)CC1CC(O)=C(\C(CC)=N\OC\C=C\Cl)C(=O)C1	CCSC(C)CC1CC(=O)C(C(CC)=NOCC=CCl)C(=O)C1	343	Toxprint_ward_1	Toxprint	ward	1
DTXSID5021916	2-Heptanone	DTXCID601916	110-43-0	CCCCCC(C)=O	CCCCCC(C)=O	236	Toxprint_ward_1	Toxprint	ward	1
DTXSID3021277	2E,4E-Hexadienoic acid	DTXCID401277	110-44-1	C\C=C\C=C\C(O)=O	CC=CC=CC(O)=O	301	Toxprint_ward_1	Toxprint	ward	1
DTXSID7034545	Dimethomorph	DTXCID5014545	110488-70-5	COC1=C(OC)C=C(C=C1)C(=CC(=O)N1CCOCC1)C1=CC=C(Cl)C=C1	COC1=C(OC)C=C(C=C1)C(=CC(=O)N1CCOCC1)C1=CC=C(Cl)C=C1	344	Toxprint_ward_1	Toxprint	ward	1
DTXSID2025553	2-Methoxyethyl acetate	DTXCID205553	110-49-6	COCCOC(C)=O	COCCOC(C)=O	139	Toxprint_ward_1	Toxprint	ward	1
DTXSID6051568	2-Methyl-3-pent-2-enylcyclopent-2-enone	DTXCID4030120	11050-62-7	CCC=CCC1=C(C)C(=O)CC1	CCC=CCC1=C(C)C(=O)CC1	345	Toxprint_ward_1	Toxprint	ward	1
DTXSID1051569	Pyridine--borane (1:1)	DTXCID9030121	110-51-0	B.C1=CC=NC=C1	C1=CC=NC=C1	49	Toxprint_ward_1	Toxprint	ward	1
DTXSID5044364	1,4-Dibromobutane	DTXCID3024364	110-52-1	BrCCCCBr	BrCCCCBr	257	Toxprint_ward_1	Toxprint	ward	1
DTXSID0021917	n-Hexane	DTXCID001917	110-54-3	CCCCCC	CCCCCC	13	Toxprint_ward_1	Toxprint	ward	1
DTXSID6044199	2-Methyl-4,6-bis[(octylthio)methyl]phenol	DTXCID4024199	110553-27-0	CCCCCCCCSCC1=CC(CSCCCCCCCC)=C(O)C(C)=C1	CCCCCCCCSCC1=CC(CSCCCCCCCC)=C(O)C(C)=C1	346	Toxprint_ward_1	Toxprint	ward	1
DTXSID6020434	(2E)-1,4-Dichlorobut-2-ene	DTXCID20434	110-57-6	ClC\C=C\CCl	ClCC=CCCl	60	Toxprint_ward_1	Toxprint	ward	1
DTXSID0021919	Pentan-1-amine	DTXCID801919	110-58-7	CCCCCN	CCCCCN	191	Toxprint_ward_1	Toxprint	ward	1
DTXSID3026275	Valeronitrile	DTXCID106275	110-59-8	CCCCC#N	CCCCC#N	125	Toxprint_ward_1	Toxprint	ward	1
DTXSID4041107	Putrescine	DTXCID2021107	110-60-1	NCCCCN	NCCCCN	191	Toxprint_ward_1	Toxprint	ward	1
DTXSID7021653	Pentanal	DTXCID001653	110-62-3	CCCCC=O	CCCCC=O	295	Toxprint_ward_1	Toxprint	ward	1
DTXSID2024666	1,4-Butanediol	DTXCID804666	110-63-4	OCCCCO	OCCCCO	45	Toxprint_ward_1	Toxprint	ward	1
DTXSID9026849	2-Butene-1,4-diol	DTXCID90809569	110-64-5	OCC=CCO	OCC=CCO	274	Toxprint_ward_1	Toxprint	ward	1
DTXSID4021921	2-Butyne-1,4-diol	DTXCID901921	110-65-6	OCC#CCO	OCC#CCO	275	Toxprint_ward_1	Toxprint	ward	1
DTXSID5051311	Dipotassium 3,3'-(octadecylimino)dipropanoate	DTXCID6029913	110676-19-2	[K+].[K+].CCCCCCCCCCCCCCCCCCN(CCC([O-])=O)CCC([O-])=O	CCCCCCCCCCCCCCCCCCN(CCC(O)=O)CCC(O)=O	347	Toxprint_ward_1	Toxprint	ward	1
DTXSID3026851	3-Methoxypropionitrile	DTXCID106851	110-67-8	COCCC#N	COCCC#N	348	Toxprint_ward_1	Toxprint	ward	1
DTXSID2024664	Butanal oxime	DTXCID004664	110-69-0	CCCC=NO	CCCCN=O	349	Toxprint_ward_1	Toxprint	ward	1
DTXSID0025286	Ethylene glycol dimethyl ether	DTXCID705286	110-71-4	COCCOC	COCCOC	350	Toxprint_ward_1	Toxprint	ward	1
DTXSID9021922	2-(Ethylamino)ethanol	DTXCID301922	110-73-6	CCNCCO	CCNCCO	330	Toxprint_ward_1	Toxprint	ward	1
DTXSID3059391	Formic acid, propyl ester	DTXCID6033166	110-74-7	CCCOC=O	CCCOC=O	327	Toxprint_ward_1	Toxprint	ward	1
DTXSID0051570	2-Chloroethyl vinyl ether	DTXCID4030122	110-75-8	ClCCOC=C	ClCCOC=C	253	Toxprint_ward_1	Toxprint	ward	1
DTXSID5051571	Propyl isocyanate	DTXCID9030123	110-78-1	CCCN=C=O	CCCN=C=O	327	Toxprint_ward_1	Toxprint	ward	1
DTXSID7024087	2-Ethoxyethanol	DTXCID604087	110-80-5	CCOCCO	CCOCCO	277	Toxprint_ward_1	Toxprint	ward	1
DTXSID3051464	Diethyl disulphide	DTXCID308872	110-81-6	CCSSCC	CCSSCC	351	Toxprint_ward_1	Toxprint	ward	1
DTXSID4021923	Cyclohexane	DTXCID701923	110-82-7	C1CCCCC1	C1CCCCC1	321	Toxprint_ward_1	Toxprint	ward	1
DTXSID9038717	Cyclohexene	DTXCID7018717	110-83-8	C1CCC=CC1	C1CCC=CC1	352	Toxprint_ward_1	Toxprint	ward	1
DTXSID1020271	Chlorinated trisodium phosphate	DTXCID90271	11084-85-8	[Na+].[Na+].[Na+].[Na+].[Na+].[Na+].[Na+].[Na+].[Na+].[Na+].[Na+].[Na+].[Na+].[O-]Cl.[O-]P([O-])([O-])=O.[O-]P([O-])([O-])=O.[O-]P([O-])([O-])=O.[O-]P([O-])([O-])=O	NA	353	Toxprint_ward_1	Toxprint	ward	1
DTXSID1021164	Piperazine	DTXCID701164	110-85-0	C1CNCCN1	C1CNCCN1	354	Toxprint_ward_1	Toxprint	ward	1
DTXSID9021924	Pyridine	DTXCID101924	110-86-1	C1=CC=NC=C1	C1=CC=NC=C1	49	Toxprint_ward_1	Toxprint	ward	1
DTXSID6041426	3,4-Dihydro-2H-pyran	DTXCID4021426	110-87-2	C1COC=CC1	C1COC=CC1	355	Toxprint_ward_1	Toxprint	ward	1
DTXSID4021925	1,3,5-Trioxane	DTXCID501925	110-88-3	C1OCOCO1	C1OCOCO1	356	Toxprint_ward_1	Toxprint	ward	1
DTXSID6021165	Piperidine	DTXCID101165	110-89-4	C1CCNCC1	C1CCNCC1	324	Toxprint_ward_1	Toxprint	ward	1
DTXSID2025688	Morpholine	DTXCID305688	110-91-8	C1COCCN1	C1COCCN1	354	Toxprint_ward_1	Toxprint	ward	1
DTXSID5021629	6-Methyl-5-hepten-2-one	DTXCID501629	110-93-0	CC(C)=CCCC(C)=O	CC(C)=CCCC(C)=O	357	Toxprint_ward_1	Toxprint	ward	1
DTXSID2021654	Glutaric acid	DTXCID401654	110-94-1	OC(=O)CCCC(O)=O	OC(=O)CCCC(O)=O	300	Toxprint_ward_1	Toxprint	ward	1
DTXSID9047469	N,N,N',N'-Tetramethyl-1,3-propanediamine	DTXCID7027469	110-95-2	CN(C)CCCN(C)C	CN(C)CCCN(C)C	195	Toxprint_ward_1	Toxprint	ward	1
DTXSID5025079	Diisobutylamine	DTXCID205079	110-96-3	CC(C)CNCC(C)C	CC(C)CNCC(C)C	306	Toxprint_ward_1	Toxprint	ward	1
DTXSID8020179	Diisopropanolamine	DTXCID20179	110-97-4	CC(O)CNCC(C)O	CC(O)CNCC(C)O	140	Toxprint_ward_1	Toxprint	ward	1
DTXSID9027730	Aluminate (Al(OH)63-), (OC-6-11)-, magnesium carbonate hydroxide (2:6:1:4)	DTXCID007730	11097-59-9	[OH-].[OH-].[OH-].[OH-].[OH-].[OH-].[OH-].[OH-].[OH-].[OH-].[OH-].[OH-].[OH-].[OH-].[OH-].[OH-].[Mg++].[Mg++].[Mg++].[Mg++].[Mg++].[Mg++].[Al+3].[Al+3].[O-]C([O-])=O	OC(O)=O	358	Toxprint_ward_1	Toxprint	ward	1
DTXSID7026863	1,1'-Oxybis-2-propanol	DTXCID206863	110-98-5	CC(O)COCC(C)O	CC(O)COCC(C)O	302	Toxprint_ward_1	Toxprint	ward	1
DTXSID0046513	Squalane	DTXCID8026513	111-01-3	CC(C)CCCC(C)CCCC(C)CCCCC(C)CCCC(C)CCCC(C)C	CC(C)CCCC(C)CCCC(C)CCCCC(C)CCCC(C)CCCC(C)C	108	Toxprint_ward_1	Toxprint	ward	1
DTXSID3042003	Glycerol 1-monooleate	DTXCID1022003	111-03-5	CCCCCCCC\C=C/CCCCCCCC(=O)OCC(O)CO	CCCCCCCCC=CCCCCCCCC(=O)OCC(O)CO	31	Toxprint_ward_1	Toxprint	ward	1
DTXSID2026313	Zinc potassium chromate	DTXCID706313	11103-86-9	[OH-].[K+].[Zn++].[Zn++].[O-][Cr]([O-])(=O)=O.[O-][Cr]([O-])(=O)=O	NA	148	Toxprint_ward_1	Toxprint	ward	1
DTXSID2026864	Methyl octanoate	DTXCID606864	111-11-5	CCCCCCCC(=O)OC	CCCCCCCC(=O)OC	132	Toxprint_ward_1	Toxprint	ward	1
DTXSID9047093	Methyl 2-octynoate	DTXCID7027093	111-12-6	CCCCCC#CC(=O)OC	CCCCCC#CC(=O)OC	132	Toxprint_ward_1	Toxprint	ward	1
DTXSID4021927	2-Octanone	DTXCID301927	111-13-7	CCCCCCC(C)=O	CCCCCCC(C)=O	236	Toxprint_ward_1	Toxprint	ward	1
DTXSID6022551	Acetyldigitoxin	DTXCID102551	1111-39-3	C[C@H]1O[C@H](C[C@H](OC(C)=O)[C@@H]1O)O[C@H]1[C@@H](O)C[C@H](O[C@H]2[C@@H](O)C[C@H](O[C@H]3CC[C@@]4(C)[C@H](CC[C@@H]5[C@@H]4CC[C@]4(C)[C@H](CC[C@]54O)C4=CC(=O)OC4)C3)O[C@@H]2C)O[C@@H]1C	CC1OC(CC(OC(C)=O)C1O)OC1C(O)CC(OC2C(O)CC(OC3CCC4(C)C(CCC5C4CCC4(C)C(CCC54O)C4=CC(=O)OC4)C3)OC2C)OC1C	304	Toxprint_ward_1	Toxprint	ward	1
DTXSID2021600	Heptanoic acid	DTXCID301600	111-14-8	CCCCCCC(O)=O	CCCCCCC(O)=O	300	Toxprint_ward_1	Toxprint	ward	1
DTXSID9021928	Ethylene glycol monoethyl ether acetate	DTXCID701928	111-15-9	CCOCCOC(C)=O	CCOCCOC(C)=O	139	Toxprint_ward_1	Toxprint	ward	1
DTXSID5021598	Heptanedioic acid	DTXCID001598	111-16-0	OC(=O)CCCCCC(O)=O	OC(=O)CCCCCC(O)=O	300	Toxprint_ward_1	Toxprint	ward	1
DTXSID0034481	Copper thiocyanate	DTXCID8014481	1111-67-7	[Cu+].[S-]C#N	SC#N	359	Toxprint_ward_1	Toxprint	ward	1
DTXSID8044200	3,3'-Thiodipropionic acid	DTXCID6024200	111-17-1	OC(=O)CCSCCC(O)=O	OC(=O)CCSCCC(O)=O	300	Toxprint_ward_1	Toxprint	ward	1
DTXSID9027360	Ammonium carbamate	DTXCID107360	1111-78-0	[NH4+].NC([O-])=O	NC(O)=O	360	Toxprint_ward_1	Toxprint	ward	1
DTXSID5033701	N,N,N',N`-Tetramethylhexanediamine	DTXCID3013701	111-18-2	CN(C)CCCCCCN(C)C	CN(C)CCCCCCN(C)C	142	Toxprint_ward_1	Toxprint	ward	1
DTXSID3059397	Decanedioyl dichloride	DTXCID8033192	111-19-3	ClC(=O)CCCCCCCCC(Cl)=O	ClC(=O)CCCCCCCCC(Cl)=O	221	Toxprint_ward_1	Toxprint	ward	1
DTXSID7026867	Decanedioic acid	DTXCID806867	111-20-6	OC(=O)CCCCCCCCC(O)=O	OC(=O)CCCCCCCCC(O)=O	24	Toxprint_ward_1	Toxprint	ward	1
DTXSID3026223	Triethylene glycol diacetate	DTXCID806223	111-21-7	CC(=O)OCCOCCOCCOC(C)=O	CC(=O)OCCOCCOCCOC(C)=O	139	Toxprint_ward_1	Toxprint	ward	1
DTXSID0051572	Triethylene glycol dinitrate	DTXCID4030124	111-22-8	[O-][N+](=O)OCCOCCOCCO[N+]([O-])=O	[O-][N+](=O)OCCOCCOCCO[N+]([O-])=O	350	Toxprint_ward_1	Toxprint	ward	1
DTXSID0042379	Dimethoxydimethylsilane	DTXCID8022379	1112-39-6	CO[Si](C)(C)OC	CO[Si](C)(C)OC	172	Toxprint_ward_1	Toxprint	ward	1
DTXSID4021929	1-Bromohexane	DTXCID101929	111-25-1	CCCCCCBr	CCCCCCBr	257	Toxprint_ward_1	Toxprint	ward	1
DTXSID3021930	Hexylamine	DTXCID801930	111-26-2	CCCCCCN	CCCCCCN	191	Toxprint_ward_1	Toxprint	ward	1
DTXSID8021931	1-Hexanol	DTXCID201931	111-27-3	CCCCCCO	CCCCCCO	45	Toxprint_ward_1	Toxprint	ward	1
DTXSID8047632	2,‚Äã4-‚ÄãHexadien-‚Äã1-‚Äãol	DTXCID6027632	111-28-4	CC=CC=CCO	CC=CC=CCO	274	Toxprint_ward_1	Toxprint	ward	1
DTXSID5051573	Yttrium oxide	DTXCID401012137	1314-36-9	[O--].[O--].[O--].[Y+3].[Y+3]	NA	17	Toxprint_ward_1	Toxprint	ward	1
DTXSID6025355	Glutaraldehyde	DTXCID605355	111-30-8	O=CCCCC=O	O=CCCCC=O	295	Toxprint_ward_1	Toxprint	ward	1
DTXSID0051574	1-Hexanethiol	DTXCID4030126	111-31-9	CCCCCCS	CCCCCCS	266	Toxprint_ward_1	Toxprint	ward	1
DTXSID50889443	Ammonium oxalate	DTXCID501028696	1113-38-8	[NH4+].[NH4+].[O-]C(=O)C([O-])=O	OC(=O)C(O)=O	160	Toxprint_ward_1	Toxprint	ward	1
DTXSID5051575	Butyl vinyl ether	DTXCID9030127	111-34-2	CCCCOC=C	CCCCOC=C	259	Toxprint_ward_1	Toxprint	ward	1
DTXSID6026872	Butyl isocyanate	DTXCID106872	111-36-4	CCCCN=C=O	CCCCN=C=O	327	Toxprint_ward_1	Toxprint	ward	1
DTXSID2025050	Diethylenetriamine	DTXCID005050	111-40-0	NCCNCCN	NCCNCCN	38	Toxprint_ward_1	Toxprint	ward	1
DTXSID7025423	N-(Hydroxyethyl)ethylenediamine	DTXCID105423	111-41-1	NCCNCCO	NCCNCCO	361	Toxprint_ward_1	Toxprint	ward	1
DTXSID3021932	Diethanolamine	DTXCID601932	111-42-2	OCCNCCO	OCCNCCO	330	Toxprint_ward_1	Toxprint	ward	1
DTXSID8042343	Propyl ether	DTXCID6022343	111-43-3	CCCOCCC	CCCOCCC	362	Toxprint_ward_1	Toxprint	ward	1
DTXSID9020168	Bis(2-chloroethyl) ether	DTXCID70168	111-44-4	ClCCOCCCl	ClCCOCCCl	253	Toxprint_ward_1	Toxprint	ward	1
DTXSID8020462	Diethylene glycol	DTXCID20462	111-46-6	OCCOCCO	OCCOCCO	363	Toxprint_ward_1	Toxprint	ward	1
DTXSID8021199	Pebulate	DTXCID601199	1114-71-2	CCCCN(CC)C(=O)SCCC	CCCCN(CC)C(=O)SCCC	364	Toxprint_ward_1	Toxprint	ward	1
DTXSID1026879	Hexamethyleneimine	DTXCID906879	111-49-9	C1CCCNCC1	C1CCCNCC1	59	Toxprint_ward_1	Toxprint	ward	1
DTXSID4027361	3-Hydroxy-2,2-dimethylpropyl 3-hydroxy-2,2-dimethylpropanoate	DTXCID507361	1115-20-4	CC(C)(CO)COC(=O)C(C)(C)CO	CC(C)(CO)COC(=O)C(C)(C)CO	365	Toxprint_ward_1	Toxprint	ward	1
DTXSID0026880	1,2-Ethanediol diacetate	DTXCID606880	111-55-7	CC(=O)OCCOC(C)=O	CC(=O)OCCOC(C)=O	139	Toxprint_ward_1	Toxprint	ward	1
DTXSID3035004	Metobenzuron	DTXCID1015004	111578-32-6	CON(C)C(=O)NC1=CC=C(OC2=CC=C3C(OC(C)(CC3(C)C)OC)=C2)C=C1	CON(C)C(=O)NC1=CC=C(OC2=CC=C3C(OC(C)(CC3(C)C)OC)=C2)C=C1	366	Toxprint_ward_1	Toxprint	ward	1
DTXSID9042178	N-(2-Hydroxyethyl)octadecanamide	DTXCID7022178	111-57-9	CCCCCCCCCCCCCCCCCC(=O)NCCO	CCCCCCCCCCCCCCCCCC(=O)NCCO	367	Toxprint_ward_1	Toxprint	ward	1
DTXSID5026881	2-Hydroxyethyl octadecanoate	DTXCID006881	111-60-4	CCCCCCCCCCCCCCCCCC(=O)OCCO	CCCCCCCCCCCCCCCCCC(=O)OCCO	229	Toxprint_ward_1	Toxprint	ward	1
DTXSID3047633	Ethyl oleate	DTXCID1027633	111-62-6	CCCCCCCC\C=C/CCCCCCCC(=O)OCC	CCCCCCCCC=CCCCCCCCC(=O)OCC	77	Toxprint_ward_1	Toxprint	ward	1
DTXSID7021027	N-Nitrosodiethanolamine	DTXCID501027	1116-54-7	OCCN(CCO)N=O	OCCN(CCO)N=O	330	Toxprint_ward_1	Toxprint	ward	1
DTXSID0026882	Octane	DTXCID406882	111-65-9	CCCCCCCC	CCCCCCCC	13	Toxprint_ward_1	Toxprint	ward	1
DTXSID6025804	1-Octene	DTXCID705804	111-66-0	CCCCCCC=C	CCCCCCC=C	259	Toxprint_ward_1	Toxprint	ward	1
DTXSID9027362	Aluminum, tributyl-	DTXCID907362	1116-70-7	CCCC[Al](CCCC)CCCC	NA	262	Toxprint_ward_1	Toxprint	ward	1
DTXSID4027363	Trihexylaluminum	DTXCID307363	1116-73-0	CCCCCC[Al](CCCCCC)CCCCCC	NA	262	Toxprint_ward_1	Toxprint	ward	1
DTXSID3047635	Trioctylamine	DTXCID1027635	1116-76-3	CCCCCCCCN(CCCCCCCC)CCCCCCCC	CCCCCCCCN(CCCCCCCC)CCCCCCCC	142	Toxprint_ward_1	Toxprint	ward	1
DTXSID3021936	Hexanedinitrile	DTXCID201936	111-69-3	N#CCCCCC#N	N#CCCCCC#N	125	Toxprint_ward_1	Toxprint	ward	1
DTXSID8021937	1-Heptanol	DTXCID601937	111-70-6	CCCCCCCO	CCCCCCCO	45	Toxprint_ward_1	Toxprint	ward	1
DTXSID0021597	Heptanal	DTXCID601597	111-71-7	CCCCCCC=O	CCCCCCC=O	197	Toxprint_ward_1	Toxprint	ward	1
DTXSID0051576	Isomethylpseudoionone	DTXCID4030128	1117-41-5	CC(C)=CCCC(C)=CC=C(C)C(C)=O	CC(C)=CCCC(C)=CC=C(C)C(C)=O	357	Toxprint_ward_1	Toxprint	ward	1
DTXSID8047636	Hexyl octanoate	DTXCID6027636	1117-55-1	CCCCCCCC(=O)OCCCCCC	CCCCCCCC(=O)OCCCCCC	132	Toxprint_ward_1	Toxprint	ward	1
DTXSID1024097	2-Butoxyethanol	DTXCID904097	111-76-2	CCCCOCCO	CCCCOCCO	192	Toxprint_ward_1	Toxprint	ward	1
DTXSID3025049	Diethylene glycol monomethyl ether	DTXCID305049	111-77-3	COCCOCCO	COCCOCCO	363	Toxprint_ward_1	Toxprint	ward	1
DTXSID0026888	1,5-Cyclooctadiene	DTXCID806888	111-78-4	C1C\C=C/CC\C=C/1	C1CC=CCCC=C1	368	Toxprint_ward_1	Toxprint	ward	1
DTXSID9036646	1,2-Octanediol	DTXCID7016646	1117-86-8	CCCCCCC(O)CO	CCCCCCC(O)CO	244	Toxprint_ward_1	Toxprint	ward	1
DTXSID8047638	Methyl 2-nonenoate	DTXCID6027638	111-79-5	CCCCCCC=CC(=O)OC	CCCCCCC=CC(=O)OC	82	Toxprint_ward_1	Toxprint	ward	1
DTXSID5051577	N-Methoxymethylamine	DTXCID9030129	1117-97-1	CNOC	CNOC	369	Toxprint_ward_1	Toxprint	ward	1
DTXSID3047639	Methyl 2-nonynoate	DTXCID1027639	111-80-8	CCCCCCC#CC(=O)OC	CCCCCCC#CC(=O)OC	132	Toxprint_ward_1	Toxprint	ward	1
DTXSID0044365	(1,1-Dimethylethyl)urea	DTXCID8024365	1118-12-3	CC(C)(C)NC(N)=O	CC(C)(C)NC(N)=O	307	Toxprint_ward_1	Toxprint	ward	1
DTXSID5046566	Methyl 10-undecenoate	DTXCID3026566	111-81-9	COC(=O)CCCCCCCCC=C	COC(=O)CCCCCCCCC=C	211	Toxprint_ward_1	Toxprint	ward	1
DTXSID5026889	Methyl dodecanoate	DTXCID206889	111-82-0	CCCCCCCCCCCC(=O)OC	CCCCCCCCCCCC(=O)OC	235	Toxprint_ward_1	Toxprint	ward	1
DTXSID5047160	Linalyl isovalerate	DTXCID3027160	1118-27-0	CC(C)CC(=O)OC(C)(CCC=C(C)C)C=C	CC(C)CC(=O)OC(C)(CCC=C(C)C)C=C	224	Toxprint_ward_1	Toxprint	ward	1
DTXSID4047416	2-methyl-6-methylideneoct-7-en-2-yl acetate	DTXCID2027416	1118-39-4	CC(=O)OC(C)(C)CCCC(=C)C=C	CC(=O)OC(C)(C)CCCC(=C)C=C	211	Toxprint_ward_1	Toxprint	ward	1
DTXSID9025796	Nonane	DTXCID005796	111-84-2	CCCCCCCCC	CCCCCCCCC	13	Toxprint_ward_1	Toxprint	ward	1
DTXSID0029210	Butyltin trichloride	DTXCID609210	1118-46-3	CCCC[Sn](Cl)(Cl)Cl	NA	370	Toxprint_ward_1	Toxprint	ward	1
DTXSID0021543	1-Chlorooctane	DTXCID501543	111-85-3	CCCCCCCCCl	CCCCCCCCCl	257	Toxprint_ward_1	Toxprint	ward	1
DTXSID7021940	1-Octanol	DTXCID101940	111-87-5	CCCCCCCCO	CCCCCCCCO	45	Toxprint_ward_1	Toxprint	ward	1
DTXSID5051313	Oxacyclohexadec-12-en-2-one, (12E)-	DTXCID6029915	111879-80-2	O=C1CCCCCCCCC\C=C\CCCO1	O=C1CCCCCCCCCC=CCCCO1	371	Toxprint_ward_1	Toxprint	ward	1
DTXSID4026894	1-Octanethiol	DTXCID506894	111-88-6	CCCCCCCCS	CCCCCCCCS	266	Toxprint_ward_1	Toxprint	ward	1
DTXSID9027364	N,N-Dimethyloctanamide	DTXCID707364	1118-92-9	CCCCCCCC(=O)N(C)C	CCCCCCCC(=O)N(C)C	372	Toxprint_ward_1	Toxprint	ward	1
DTXSID2021941	2-(2-Ethoxyethoxy)ethanol	DTXCID501941	111-90-0	CCOCCOCCO	CCOCCOCCO	363	Toxprint_ward_1	Toxprint	ward	1
DTXSID4023917	Bis(2-chloroethoxy)methane	DTXCID203917	111-91-1	ClCCOCOCCCl	ClCCOCOCCCl	253	Toxprint_ward_1	Toxprint	ward	1
DTXSID7024952	N-Butyl-1-butanamine	DTXCID504952	111-92-2	CCCCNCCCC	CCCCNCCCC	231	Toxprint_ward_1	Toxprint	ward	1
DTXSID3025122	Dimethyl glutarate	DTXCID105122	1119-40-0	COC(=O)CCCC(=O)OC	COC(=O)CCCC(=O)OC	210	Toxprint_ward_1	Toxprint	ward	1
DTXSID2041464	3,3'-Iminobispropanenitrile	DTXCID0021464	111-94-4	N#CCCNCCC#N	N#CCCNCCC#N	306	Toxprint_ward_1	Toxprint	ward	1
DTXSID1024621	Diethylene glycol dimethyl ether	DTXCID604621	111-96-6	COCCOCCOC	COCCOCCOC	350	Toxprint_ward_1	Toxprint	ward	1
DTXSID9026899	3,3'-Thiodipropionitrile	DTXCID506899	111-97-7	N#CCCSCCC#N	N#CCCSCCC#N	348	Toxprint_ward_1	Toxprint	ward	1
DTXSID7034961	Thiacloprid	DTXCID5014961	111988-49-9	ClC1=CC=C(CN2CCS\C2=N/C#N)C=N1	ClC1=CC=C(CN2CCSC2=NC#N)C=N1	222	Toxprint_ward_1	Toxprint	ward	1
DTXSID6034764	Nicosulfuron	DTXCID4014764	111991-09-4	COC1=CC(OC)=NC(NC(=O)NS(=O)(=O)C2=NC=CC=C2C(=O)N(C)C)=N1	COC1=CC(OC)=NC(NC(=O)NS(=O)(=O)C2=NC=CC=C2C(=O)N(C)C)=N1	68	Toxprint_ward_1	Toxprint	ward	1
DTXSID0044367	Tetradonium bromide	DTXCID8024367	1119-97-7	[Br-].CCCCCCCCCCCCCC[N+](C)(C)C	CCCCCCCCCCCCCC[N+](C)(C)C	93	Toxprint_ward_1	Toxprint	ward	1
DTXSID0042400	Sodium hexyldecyl sulfate	DTXCID8022400	1120-01-0	[Na+].CCCCCCCCCCCCCCCCOS([O-])(=O)=O	CCCCCCCCCCCCCCCCOS(O)(=O)=O	338	Toxprint_ward_1	Toxprint	ward	1
DTXSID6047103	Octadecyl sulfate sodium salt	DTXCID4027103	1120-04-3	[Na+].CCCCCCCCCCCCCCCCCCOS([O-])(=O)=O	CCCCCCCCCCCCCCCCCCOS(O)(=O)=O	338	Toxprint_ward_1	Toxprint	ward	1
DTXSID1026900	Dodecyltrimethylammonium chloride	DTXCID406900	112-00-5	[Cl-].CCCCCCCCCCCC[N+](C)(C)C	CCCCCCCCCCCC[N+](C)(C)C	93	Toxprint_ward_1	Toxprint	ward	1
DTXSID9021689	Undecane	DTXCID301689	1120-21-4	CCCCCCCCCCC	CCCCCCCCCCC	13	Toxprint_ward_1	Toxprint	ward	1
DTXSID6026901	Hexadecyl trimethyl ammonium chloride	DTXCID806901	112-02-7	[Cl-].CCCCCCCCCCCCCCCC[N+](C)(C)C	CCCCCCCCCCCCCCCC[N+](C)(C)C	93	Toxprint_ward_1	Toxprint	ward	1
DTXSID0051578	Methyl (Z)-docos-13-enoate	DTXCID8030130	1120-34-9	CCCCCCCC\C=C/CCCCCCCCCCCC(=O)OC	CCCCCCCCC=CCCCCCCCCCCCC(=O)OC	77	Toxprint_ward_1	Toxprint	ward	1
DTXSID4027367	1-Tetradecene	DTXCID907367	1120-36-1	CCCCCCCCCCCCC=C	CCCCCCCCCCCCC=C	373	Toxprint_ward_1	Toxprint	ward	1
DTXSID1026902	N,N,N-Trimethyloctadecan-1-aminium chloride	DTXCID206902	112-03-8	[Cl-].CCCCCCCCCCCCCCCCCC[N+](C)(C)C	CCCCCCCCCCCCCCCCCC[N+](C)(C)C	93	Toxprint_ward_1	Toxprint	ward	1
DTXSID3021641	Nonanoic acid	DTXCID901641	112-05-0	CCCCCCCCC(O)=O	CCCCCCCCC(O)=O	24	Toxprint_ward_1	Toxprint	ward	1
DTXSID9047124	Heptyl acetate	DTXCID7027124	112-06-1	CCCCCCCOC(C)=O	CCCCCCCOC(C)=O	132	Toxprint_ward_1	Toxprint	ward	1
DTXSID8021195	1,3-Propane sultone	DTXCID001195	1120-71-4	O=S1(=O)CCCO1	O=S1(=O)CCCO1	374	Toxprint_ward_1	Toxprint	ward	1
DTXSID1026904	2-Butoxyethyl acetate	DTXCID006904	112-07-2	CCCCOCCOC(C)=O	CCCCOCCOC(C)=O	375	Toxprint_ward_1	Toxprint	ward	1
DTXSID5051579	Isopropyl octadecanoate	DTXCID3030131	112-10-7	CCCCCCCCCCCCCCCCCC(=O)OC(C)C	CCCCCCCCCCCCCCCCCC(=O)OC(C)C	235	Toxprint_ward_1	Toxprint	ward	1
DTXSID2021943	2-Undecanone	DTXCID301943	112-12-9	CCCCCCCCCC(C)=O	CCCCCCCCCC(C)=O	236	Toxprint_ward_1	Toxprint	ward	1
DTXSID8044202	Octyl acetate	DTXCID6024202	112-14-1	CCCCCCCCOC(C)=O	CCCCCCCCOC(C)=O	132	Toxprint_ward_1	Toxprint	ward	1
DTXSID5034307	Triazamate	DTXCID3014307	112143-82-5	CCOC(=O)CSC1=NC(=NN1C(=O)N(C)C)C(C)(C)C	CCOC(=O)CSC1=NC(=NN1C(=O)N(C)C)C(C)(C)C	376	Toxprint_ward_1	Toxprint	ward	1
DTXSID6026905	2-(2-Ethoxyethoxy)ethyl acetate	DTXCID406905	112-15-2	CCOCCOCCOC(C)=O	CCOCCOCCOC(C)=O	139	Toxprint_ward_1	Toxprint	ward	1
DTXSID5044368	Dodecanoyl chloride	DTXCID3024368	112-16-3	CCCCCCCCCCCC(Cl)=O	CCCCCCCCCCCC(Cl)=O	221	Toxprint_ward_1	Toxprint	ward	1
DTXSID8047189	Decyl acetate	DTXCID6027189	112-17-4	CCCCCCCCCCOC(C)=O	CCCCCCCCCCOC(C)=O	132	Toxprint_ward_1	Toxprint	ward	1
DTXSID4051580	6-Methyl-3-hydroxypyridine	DTXCID8030132	1121-78-4	CC1=NC=C(O)C=C1	CC1=NC=C(O)C=C1	57	Toxprint_ward_1	Toxprint	ward	1
DTXSID1026906	N,N-Dimethyldodecan-1-amine	DTXCID806906	112-18-5	CCCCCCCCCCCCN(C)C	CCCCCCCCCCCCN(C)C	347	Toxprint_ward_1	Toxprint	ward	1
DTXSID4032619	Halofenozide	DTXCID2012619	112226-61-6	CC(C)(C)N(NC(=O)C1=CC=C(Cl)C=C1)C(=O)C1=CC=CC=C1	CC(C)(C)N(NC(=O)C1=CC=C(Cl)C=C1)C(=O)C1=CC=CC=C1	377	Toxprint_ward_1	Toxprint	ward	1
DTXSID9023702	Triethylenetetramine	DTXCID503702	112-24-3	NCCNCCNCCN	NCCNCCNCCN	38	Toxprint_ward_1	Toxprint	ward	1
DTXSID1026908	2-Hexyloxyethanol	DTXCID606908	112-25-4	CCCCCCOCCO	CCCCCCOCCO	192	Toxprint_ward_1	Toxprint	ward	1
DTXSID0044369	N,N-dimethylpyridin-4-amine	DTXCID8024369	1122-58-3	CN(C)C1=CC=NC=C1	CN(C)C1=CC=NC=C1	378	Toxprint_ward_1	Toxprint	ward	1
DTXSID8047000	1,2-Bis(2-chloroethoxy)ethane	DTXCID6027000	112-26-5	ClCCOCCOCCCl	ClCCOCCOCCCl	253	Toxprint_ward_1	Toxprint	ward	1
DTXSID4021393	Triethylene glycol	DTXCID601393	112-27-6	OCCOCCOCCO	OCCOCCOCCO	363	Toxprint_ward_1	Toxprint	ward	1
DTXSID8034956	Tetraconazole	DTXCID6014956	112281-77-3	FC(F)C(F)(F)OCC(CN1C=NC=N1)C1=C(Cl)C=C(Cl)C=C1	FC(F)C(F)(F)OCC(CN1C=NC=N1)C1=C(Cl)C=C(Cl)C=C1	149	Toxprint_ward_1	Toxprint	ward	1
DTXSID9051581	1-Bromodecane	DTXCID3030133	112-29-8	CCCCCCCCCCBr	CCCCCCCCCCBr	257	Toxprint_ward_1	Toxprint	ward	1
DTXSID7021946	1-Decanol	DTXCID501946	112-30-1	CCCCCCCCCCO	CCCCCCCCCCO	45	Toxprint_ward_1	Toxprint	ward	1
DTXSID4021553	Decanal	DTXCID801553	112-31-2	CCCCCCCCCC=O	CCCCCCCCCC=O	197	Toxprint_ward_1	Toxprint	ward	1
DTXSID8021519	2-(2-Butoxyethoxy)ethanol	DTXCID001519	112-34-5	CCCCOCCOCCO	CCCCOCCOCCO	379	Toxprint_ward_1	Toxprint	ward	1
DTXSID5026912	2-[2-(2-Methoxyethoxy)ethoxy]ethanol	DTXCID506912	112-35-6	COCCOCCOCCO	COCCOCCOCCO	363	Toxprint_ward_1	Toxprint	ward	1
DTXSID3025047	Diethylene glycol diethyl ether	DTXCID505047	112-36-7	CCOCCOCCOCC	CCOCCOCCOCC	350	Toxprint_ward_1	Toxprint	ward	1
DTXSID8021690	Undecanoic acid	DTXCID001690	112-37-8	CCCCCCCCCCC(O)=O	CCCCCCCCCCC(O)=O	24	Toxprint_ward_1	Toxprint	ward	1
DTXSID8037756	2-Phenylpropan-1-ol	DTXCID6017756	1123-85-9	CC(CO)C1=CC=CC=C1	CC(CO)C1=CC=CC=C1	81	Toxprint_ward_1	Toxprint	ward	1
DTXSID8035001	10-Undecenoic acid	DTXCID6015001	112-38-9	OC(=O)CCCCCCCCC=C	OC(=O)CCCCCCCCC=C	24	Toxprint_ward_1	Toxprint	ward	1
DTXSID4029149	Methyl hexadecanoate	DTXCID909149	112-39-0	CCCCCCCCCCCCCCCC(=O)OC	CCCCCCCCCCCCCCCC(=O)OC	235	Toxprint_ward_1	Toxprint	ward	1
DTXSID0026913	Dodecane	DTXCID906913	112-40-3	CCCCCCCCCCCC	CCCCCCCCCCCC	373	Toxprint_ward_1	Toxprint	ward	1
DTXSID4034948	Tebufenozide	DTXCID2014948	112410-23-8	CCC1=CC=C(C=C1)C(=O)NN(C(=O)C1=CC(C)=CC(C)=C1)C(C)(C)C	CCC1=CC=C(C=C1)C(=O)NN(C(=O)C1=CC(C)=CC(C)=C1)C(C)(C)C	377	Toxprint_ward_1	Toxprint	ward	1
DTXSID5026914	1-Dodecene	DTXCID306914	112-41-4	CCCCCCCCCCC=C	CCCCCCCCCCC=C	373	Toxprint_ward_1	Toxprint	ward	1
DTXSID0026915	1-Undecanol	DTXCID706915	112-42-5	CCCCCCCCCCCO	CCCCCCCCCCCO	45	Toxprint_ward_1	Toxprint	ward	1
DTXSID4021688	Undecanal	DTXCID901688	112-44-7	CCCCCCCCCCC=O	CCCCCCCCCCC=O	197	Toxprint_ward_1	Toxprint	ward	1
DTXSID3037757	Undec-10-enal	DTXCID1017757	112-45-8	C=CCCCCCCCCC=O	C=CCCCCCCCCC=O	197	Toxprint_ward_1	Toxprint	ward	1
DTXSID8026224	Triethylene glycol dimethyl ether	DTXCID206224	112-49-2	COCCOCCOCCOC	COCCOCCOCCOC	350	Toxprint_ward_1	Toxprint	ward	1
DTXSID3024368	2-[2-(2-Ethoxyethoxy)ethoxy]ethanol	DTXCID004368	112-50-5	CCOCCOCCOCCO	CCOCCOCCOCCO	363	Toxprint_ward_1	Toxprint	ward	1
DTXSID9021685	2,6,6-Trimethyl-2-cyclohexene-1,4-dione	DTXCID701685	1125-21-9	CC1=CC(=O)CC(C)(C)C1=O	CC1=CC(=O)CC(C)(C)C1=O	242	Toxprint_ward_1	Toxprint	ward	1
DTXSID5026918	1-Dodecanol	DTXCID906918	112-53-8	CCCCCCCCCCCCO	CCCCCCCCCCCCO	380	Toxprint_ward_1	Toxprint	ward	1
DTXSID6021589	Dodecanal	DTXCID101589	112-54-9	CCCCCCCCCCCC=O	CCCCCCCCCCCC=O	197	Toxprint_ward_1	Toxprint	ward	1
DTXSID6025220	1-Dodecanethiol	DTXCID505220	112-55-0	CCCCCCCCCCCCS	CCCCCCCCCCCCS	373	Toxprint_ward_1	Toxprint	ward	1
DTXSID7026108	Tetraethylenepentamine	DTXCID006108	112-57-2	NCCNCCNCCNCCN	NCCNCCNCCNCCN	38	Toxprint_ward_1	Toxprint	ward	1
DTXSID4026921	2-[2-(Hexyloxy)ethoxy]ethanol	DTXCID406921	112-59-4	CCCCCCOCCOCCO	CCCCCCOCCOCCO	379	Toxprint_ward_1	Toxprint	ward	1
DTXSID9026922	Tetraethylene glycol	DTXCID806922	112-60-7	OCCOCCOCCOCCO	OCCOCCOCCOCCO	363	Toxprint_ward_1	Toxprint	ward	1
DTXSID2047640	Methyl stearate	DTXCID0027640	112-61-8	CCCCCCCCCCCCCCCCCC(=O)OC	CCCCCCCCCCCCCCCCCC(=O)OC	235	Toxprint_ward_1	Toxprint	ward	1
DTXSID5025811	Methyl (9Z)-octadec-9-enoate	DTXCID805811	112-62-9	CCCCCCCC\C=C/CCCCCCCC(=O)OC	CCCCCCCCC=CCCCCCCCC(=O)OC	77	Toxprint_ward_1	Toxprint	ward	1
DTXSID7020843	Methyl linoleate	DTXCID50843	112-63-0	CCCCC\C=C/C\C=C/CCCCCCCC(=O)OC	CCCCCC=CCC=CCCCCCCCC(=O)OC	77	Toxprint_ward_1	Toxprint	ward	1
DTXSID8041907	Dodecylguanidine	DTXCID6021907	112-65-2	CCCCCCCCCCCCNC(N)=N	CCCCCCCCCCCCNC(N)=N	373	Toxprint_ward_1	Toxprint	ward	1
DTXSID7047641	Dodecyl acetate	DTXCID5027641	112-66-3	CCCCCCCCCCCCOC(C)=O	CCCCCCCCCCCCOC(C)=O	235	Toxprint_ward_1	Toxprint	ward	1
DTXSID4051582	Hexadecanoyl chloride	DTXCID8030134	112-67-4	CCCCCCCCCCCCCCCC(Cl)=O	CCCCCCCCCCCCCCCC(Cl)=O	221	Toxprint_ward_1	Toxprint	ward	1
DTXSID9044370	N-Butylaniline	DTXCID7024370	1126-78-9	CCCCNC1=CC=CC=C1	CCCCNC1=CC=CC=C1	61	Toxprint_ward_1	Toxprint	ward	1
DTXSID9026924	N,N-Dimethyl-1-hexadecanamine	DTXCID606924	112-69-6	CCCCCCCCCCCCCCCCN(C)C	CCCCCCCCCCCCCCCCN(C)C	347	Toxprint_ward_1	Toxprint	ward	1
DTXSID2021947	1-Tridecanol	DTXCID901947	112-70-9	CCCCCCCCCCCCCO	CCCCCCCCCCCCCO	380	Toxprint_ward_1	Toxprint	ward	1
DTXSID9026926	1-Tetradecanol	DTXCID406926	112-72-1	CCCCCCCCCCCCCCO	CCCCCCCCCCCCCCO	380	Toxprint_ward_1	Toxprint	ward	1
DTXSID8025046	Diethylene glycol dibutyl ether	DTXCID105046	112-73-2	CCCCOCCOCCOCCCC	CCCCOCCOCCOCCCC	379	Toxprint_ward_1	Toxprint	ward	1
DTXSID4026927	N,N-Dimethyltetradecylamine	DTXCID806927	112-75-4	CCCCCCCCCCCCCCN(C)C	CCCCCCCCCCCCCCN(C)C	347	Toxprint_ward_1	Toxprint	ward	1
DTXSID9051583	Octadecanoyl chloride	DTXCID3030135	112-76-5	CCCCCCCCCCCCCCCCCC(Cl)=O	CCCCCCCCCCCCCCCCCC(Cl)=O	221	Toxprint_ward_1	Toxprint	ward	1
DTXSID1025809	Oleic acid	DTXCID705809	112-80-1	CCCCCCCC\C=C/CCCCCCCC(O)=O	CCCCCCCCC=CCCCCCCCC(O)=O	30	Toxprint_ward_1	Toxprint	ward	1
DTXSID4051584	Dihydrojasmone	DTXCID8030136	1128-08-1	CCCCCC1=C(C)CCC1=O	CCCCCC1=C(C)CCC1=O	381	Toxprint_ward_1	Toxprint	ward	1
DTXSID4026929	Erucamide	DTXCID606929	112-84-5	CCCCCCCC\C=C/CCCCCCCCCCCC(N)=O	CCCCCCCCC=CCCCCCCCCCCCC(N)=O	340	Toxprint_ward_1	Toxprint	ward	1
DTXSID3026930	Docosanoic acid	DTXCID306930	112-85-6	CCCCCCCCCCCCCCCCCCCCCC(O)=O	CCCCCCCCCCCCCCCCCCCCCC(O)=O	28	Toxprint_ward_1	Toxprint	ward	1
DTXSID8026931	(13Z)-Docos-13-enoic acid	DTXCID706931	112-86-7	CCCCCCCC\C=C/CCCCCCCCCCCC(O)=O	CCCCCCCCC=CCCCCCCCCCCCC(O)=O	382	Toxprint_ward_1	Toxprint	ward	1
DTXSID3026932	1-Octadecene	DTXCID106932	112-88-9	CCCCCCCCCCCCCCCCC=C	CCCCCCCCCCCCCCCCC=C	373	Toxprint_ward_1	Toxprint	ward	1
DTXSID8026933	(Z)-9-Octadecenylamine	DTXCID506933	112-90-3	CCCCCCCC\C=C/CCCCCCCCN	CCCCCCCCC=CCCCCCCCCN	340	Toxprint_ward_1	Toxprint	ward	1
DTXSID3026934	(Z)-9-Octadecenenitrile	DTXCID906934	112-91-4	CCCCCCCC\C=C/CCCCCCCC#N	CCCCCCCCC=CCCCCCCCC#N	382	Toxprint_ward_1	Toxprint	ward	1
DTXSID8026935	1-Octadecanol	DTXCID306935	112-92-5	CCCCCCCCCCCCCCCCCCO	CCCCCCCCCCCCCCCCCCO	380	Toxprint_ward_1	Toxprint	ward	1
DTXSID1029677	Silica	DTXCID009677	7631-86-9	O=[Si]=O	NA	83	Toxprint_ward_1	Toxprint	ward	1
DTXSID1025227	Eicosane	DTXCID305227	112-95-8	CCCCCCCCCCCCCCCCCCCC	CCCCCCCCCCCCCCCCCCCC	221	Toxprint_ward_1	Toxprint	ward	1
DTXSID9051585	Phenylhydrazone-2-butanone	DTXCID3030137	1129-62-0	CC\C(C)=N\NC1=CC=CC=C1	CCC(C)N=NC1=CC=CC=C1	383	Toxprint_ward_1	Toxprint	ward	1
DTXSID3038727	Octadecyl isocyanate	DTXCID1018727	112-96-9	CCCCCCCCCCCCCCCCCCN=C=O	CCCCCCCCCCCCCCCCCCN=C=O	221	Toxprint_ward_1	Toxprint	ward	1
DTXSID40150270	2-[4,6-Bis(difluoromethoxy)pyrimidin-2-ylcarbamoylsulfamoyl]benzoic acid	DTXCID1072761	113036-87-6	OC(=O)C1=CC=CC=C1S(=O)(=O)NC(=O)NC1=NC(OC(F)F)=CC(OC(F)F)=N1	OC(=O)C1=CC=CC=C1S(=O)(=O)NC(=O)NC1=NC(OC(F)F)=CC(OC(F)F)=N1	68	Toxprint_ward_1	Toxprint	ward	1
DTXSID6044517	3-Methyl-1-phenyl-1H-pyrazol-5-amine	DTXCID4024517	1131-18-6	CC1=NN(C(N)=C1)C1=CC=CC=C1	CC1=NN(C(N)=C1)C1=CC=CC=C1	117	Toxprint_ward_1	Toxprint	ward	1
DTXSID5032600	Cyclanilide	DTXCID3012600	113136-77-9	OC(=O)C1(CC1)C(=O)NC1=CC=C(Cl)C=C1Cl	OC(=O)C1(CC1)C(=O)NC1=CC=C(Cl)C=C1Cl	100	Toxprint_ward_1	Toxprint	ward	1
DTXSID4044371	4-Morpholinepropanesulfonic acid	DTXCID2024371	1132-61-2	OS(=O)(=O)CCCN1CCOCC1	OS(=O)(=O)CCCN1CCOCC1	58	Toxprint_ward_1	Toxprint	ward	1
DTXSID0044781	2,3,4,5-Tetrachloro-6-(trichloromethyl)pyridine	DTXCID8024781	1134-04-9	ClC1=C(Cl)C(Cl)=C(Cl)C(=N1)C(Cl)(Cl)Cl	ClC1=C(Cl)C(Cl)=C(Cl)C(=N1)C(Cl)(Cl)Cl	384	Toxprint_ward_1	Toxprint	ward	1
DTXSID6032356	Cycloate	DTXCID4012356	1134-23-2	CCSC(=O)N(CC)C1CCCCC1	CCSC(=O)N(CC)C1CCCCC1	364	Toxprint_ward_1	Toxprint	ward	1
DTXSID6032562	Octylbicycloheptenedicarboximide	DTXCID4012562	113-48-4	CCCCC(CC)CN1C(=O)C2C3CC(C=C3)C2C1=O	CCCCC(CC)CN1C(=O)C2C3CC(C=C3)C2C1=O	158	Toxprint_ward_1	Toxprint	ward	1
DTXSID5040673	Ferulic acid	DTXCID3020673	1135-24-6	COC1=C(O)C=CC(C=CC(O)=O)=C1	COC1=C(O)C=CC(C=CC(O)=O)=C1	184	Toxprint_ward_1	Toxprint	ward	1
DTXSID1044518	(-)-Isolongifolene	DTXCID9024518	1135-66-6	CC1(C)[C@H]2CC[C@]3(C2)C1=CCCC3(C)C	[H]C12CCC3(C1)C(=CCCC3(C)C)C2(C)C	352	Toxprint_ward_1	Toxprint	ward	1
DTXSID00869573	Octane-1,2-disulfonic acid	DTXCID80817537	113669-58-2	CCCCCCC(CS(O)(=O)=O)S(O)(=O)=O	CCCCCCC(CS(O)(=O)=O)S(O)(=O)=O	385	Toxprint_ward_1	Toxprint	ward	1
DTXSID4020321	Chlorpheniramine maleate	DTXCID00321	113-92-8	OC(=O)\C=C/C([O-])=O.C[NH+](C)CCC(C1=CC=C(Cl)C=C1)C1=NC=CC=C1	CN(C)CCC(C1=CC=C(Cl)C=C1)C1=NC=CC=C1	386	Toxprint_ward_1	Toxprint	ward	1
DTXSID4051586	(-)Carophyllene oxide	DTXCID8030138	1139-30-6	C[C@@]12CC[C@@H]3[C@H](CC3(C)C)C(=C)CC[C@H]1O2	CC12CCC3C(CC3(C)C)C(=C)CCC1O2	255	Toxprint_ward_1	Toxprint	ward	1
DTXSID7045106	Penicillin G potassium	DTXCID5025106	113-98-4	[K+].CC1(C)S[C@@H]2[C@H](NC(=O)CC3=CC=CC=C3)C(=O)N2[C@H]1C([O-])=O	CC1(C)SC2C(NC(=O)CC3=CC=CC=C3)C(=O)N2C1C(O)=O	387	Toxprint_ward_1	Toxprint	ward	1
DTXSID4022991	Erythromycin	DTXCID102991	114-07-8	CC[C@H]1OC(=O)[C@H](C)[C@@H](O[C@H]2C[C@@](C)(OC)[C@@H](O)[C@H](C)O2)[C@H](C)[C@@H](O[C@@H]2O[C@H](C)C[C@@H]([C@H]2O)N(C)C)[C@](C)(O)C[C@@H](C)C(=O)[C@H](C)[C@@H](O)[C@]1(C)O	CCC1OC(=O)C(C)C(OC2CC(C)(OC)C(O)C(C)O2)C(C)C(OC2OC(C)CC(C2O)N(C)C)C(C)(O)CC(C)C(=O)C(C)C(O)C1(C)O	388	Toxprint_ward_1	Toxprint	ward	1
DTXSID5029211	2,6-Naphthalenedicarboxylic acid	DTXCID009211	1141-38-4	OC(=O)C1=CC2=C(C=C1)C=C(C=C2)C(O)=O	OC(=O)C1=CC2=C(C=C1)C=C(C=C2)C(O)=O	8	Toxprint_ward_1	Toxprint	ward	1
DTXSID7021948	Propoxur	DTXCID301948	114-26-1	CNC(=O)OC1=CC=CC=C1OC(C)C	CNC(=O)OC1=CC=CC=C1OC(C)C	360	Toxprint_ward_1	Toxprint	ward	1
DTXSID3034664	Imazamox	DTXCID1014664	114311-32-9	COCC1=CN=C(C2=NC(C)(C(C)C)C(=O)N2)C(=C1)C(O)=O	COCC1=CN=C(C2=NC(C)(C(C)C)C(=O)N2)C(=C1)C(O)=O	120	Toxprint_ward_1	Toxprint	ward	1
DTXSID8032548	Fenbuconazole	DTXCID6012548	114369-43-6	ClC1=CC=C(CCC(CN2C=NC=N2)(C#N)C2=CC=CC=C2)C=C1	ClC1=CC=C(CCC(CN2C=NC=N2)(C#N)C2=CC=CC=C2)C=C1	389	Toxprint_ward_1	Toxprint	ward	1
DTXSID5034646	Glyphosate ammonium	DTXCID3014646	114370-14-8	[NH4+].OP(O)(=O)CNCC([O-])=O	OC(=O)CNCP(O)(O)=O	273	Toxprint_ward_1	Toxprint	ward	1
DTXSID1020015	1-Acetyl-2-phenylhydrazine	DTXCID1015	114-83-0	CC(=O)NNC1=CC=CC=C1	CC(=O)NNC1=CC=CC=C1	377	Toxprint_ward_1	Toxprint	ward	1
DTXSID5021205	1-Propene	DTXCID501205	115-07-1	CC=C	CC=C	260	Toxprint_ward_1	Toxprint	ward	1
DTXSID8026937	Dimethyl ether	DTXCID106937	115-10-6	COC	COC	317	Toxprint_ward_1	Toxprint	ward	1
DTXSID9020748	Isobutene	DTXCID90748	115-11-7	CC(C)=C	CC(C)=C	390	Toxprint_ward_1	Toxprint	ward	1
DTXSID1021667	Tribromoacetaldehyde	DTXCID901667	115-17-3	BrC(Br)(Br)C=O	BrC(Br)(Br)C=O	391	Toxprint_ward_1	Toxprint	ward	1
DTXSID3047471	2-Methyl-3-buten-2-ol	DTXCID1027471	115-18-4	CC(C)(O)C=C	CC(C)(O)C=C	274	Toxprint_ward_1	Toxprint	ward	1
DTXSID2021949	2-Methyl-3-butyn-2-ol	DTXCID701949	115-19-5	CC(C)(O)C#C	CC(C)(O)C#C	275	Toxprint_ward_1	Toxprint	ward	1
DTXSID7026940	Ethyl silicon trichloride	DTXCID606940	115-21-9	CC[Si](Cl)(Cl)Cl	CC[Si](Cl)(Cl)Cl	269	Toxprint_ward_1	Toxprint	ward	1
DTXSID9041811	Octafluorocyclobutane	DTXCID7021811	115-25-3	FC1(F)C(F)(F)C(F)(F)C1(F)F	FC1(F)C(F)(F)C(F)(F)C1(F)F	392	Toxprint_ward_1	Toxprint	ward	1
DTXSID2026941	Chlorendic anhydride	DTXCID006941	115-27-5	ClC1=C(Cl)C2(Cl)C3C(C(=O)OC3=O)C1(Cl)C2(Cl)Cl	ClC1=C(Cl)C2(Cl)C3C(C(=O)OC3=O)C1(Cl)C2(Cl)Cl	150	Toxprint_ward_1	Toxprint	ward	1
DTXSID2020268	Chlorendic acid	DTXCID80268	115-28-6	OC(=O)C1C(C(O)=O)C2(Cl)C(Cl)=C(Cl)C1(Cl)C2(Cl)Cl	OC(=O)C1C(C(O)=O)C2(Cl)C(Cl)=C(Cl)C1(Cl)C2(Cl)Cl	150	Toxprint_ward_1	Toxprint	ward	1
DTXSID1020560	Endosulfan	DTXCID70560	115-29-7	ClC1=C(Cl)C2(Cl)C3COS(=O)OCC3C1(Cl)C2(Cl)Cl	ClC1=C(Cl)C2(Cl)C3COS(=O)OCC3C1(Cl)C2(Cl)Cl	150	Toxprint_ward_1	Toxprint	ward	1
DTXSID4020450	Dicofol	DTXCID40450	115-32-2	OC(C1=CC=C(Cl)C=C1)(C1=CC=C(Cl)C=C1)C(Cl)(Cl)Cl	OC(C1=CC=C(Cl)C=C1)(C1=CC=C(Cl)C=C1)C(Cl)(Cl)Cl	393	Toxprint_ward_1	Toxprint	ward	1
DTXSID1021536	(E)-2-Chloro-3-(dichloromethyl)-4-oxobutenoic acid	DTXCID401536	115340-67-5	OC(=O)C(\Cl)=C(\C=O)C(Cl)Cl	OC(=O)C(Cl)=C(C=O)C(Cl)Cl	394	Toxprint_ward_1	Toxprint	ward	1
DTXSID6041682	Bromophenol blue	DTXCID4021682	115-39-9	OC1=C(Br)C=C(C=C1Br)C1(OS(=O)(=O)C2=C1C=CC=C2)C1=CC(Br)=C(O)C(Br)=C1	OC1=C(Br)C=C(C=C1Br)C1(OS(=O)(=O)C2=C1C=CC=C2)C1=CC(Br)=C(O)C(Br)=C1	395	Toxprint_ward_1	Toxprint	ward	1
DTXSID3021358	Tolazamide	DTXCID401358	1156-19-0	CC1=CC=C(C=C1)S(=O)(=O)NC(=O)NN1CCCCCC1	CC1=CC=C(C=C1)S(=O)(=O)NC(=O)NN1CCCCCC1	396	Toxprint_ward_1	Toxprint	ward	1
DTXSID7059430	1,3-Propanediol, 2-amino-2-methyl-	DTXCID8033356	115-69-5	CC(N)(CO)CO	CC(N)(CO)CO	361	Toxprint_ward_1	Toxprint	ward	1
DTXSID9051587	alpha-Santalol	DTXCID801079412	115-71-9	[H][C@@]12CC3C[C@@H]1C2(C)[C@]3(C)CC\C=C(\C)CO	CC(CO)=CCCC1(C)C2CC3C(C2)C13C	397	Toxprint_ward_1	Toxprint	ward	1
DTXSID2026943	Pentaerythritol	DTXCID806943	115-77-5	OCC(CO)(CO)CO	OCC(CO)(CO)CO	398	Toxprint_ward_1	Toxprint	ward	1
DTXSID4051588	Tetrakis(2-ethylhexyl) orthosilicate	DTXCID2030140	115-82-2	CCCCC(CC)CO[Si](OCC(CC)CCCC)(OCC(CC)CCCC)OCC(CC)CCCC	CCCCC(CC)CO[Si](OCC(CC)CCCC)(OCC(CC)CCCC)OCC(CC)CCCC	399	Toxprint_ward_1	Toxprint	ward	1
DTXSID7026944	Pentaerythrityl tetraoctanoate	DTXCID206944	115-83-3	CCCCCCCCCCCCCCCCCC(=O)OCC(COC(=O)CCCCCCCCCCCCCCCCC)(COC(=O)CCCCCCCCCCCCCCCCC)COC(=O)CCCCCCCCCCCCCCCCC	CCCCCCCCCCCCCCCCCC(=O)OCC(COC(=O)CCCCCCCCCCCCCCCCC)(COC(=O)CCCCCCCCCCCCCCCCC)COC(=O)CCCCCCCCCCCCCCCCC	235	Toxprint_ward_1	Toxprint	ward	1
DTXSID8041400	2-Butyl-2-ethyl-1,3-propanediol	DTXCID6021400	115-84-4	CCCCC(CC)(CO)CO	CCCCC(CC)(CO)CO	244	Toxprint_ward_1	Toxprint	ward	1
DTXSID1021952	Triphenyl phosphate	DTXCID201952	115-86-6	O=P(OC1=CC=CC=C1)(OC1=CC=CC=C1)OC1=CC=CC=C1	O=P(OC1=CC=CC=C1)(OC1=CC=CC=C1)OC1=CC=CC=C1	400	Toxprint_ward_1	Toxprint	ward	1
DTXSID6021953	Fensulfothion	DTXCID601953	115-90-2	CCOP(=S)(OCC)OC1=CC=C(C=C1)S(C)=O	CCOP(=S)(OCC)OC1=CC=C(C=C1)S(C)=O	401	Toxprint_ward_1	Toxprint	ward	1
DTXSID7026946	Linalyl acetate	DTXCID006946	115-95-7	CC(C)=CCCC(C)(OC(C)=O)C=C	CC(C)=CCCC(C)(OC(C)=O)C=C	224	Toxprint_ward_1	Toxprint	ward	1
DTXSID5021411	Tris(2-chloroethyl) phosphate	DTXCID601411	115-96-8	ClCCOP(=O)(OCCCl)OCCCl	ClCCOP(=O)(OCCCl)OCCCl	402	Toxprint_ward_1	Toxprint	ward	1
DTXSID9051589	Bis(2-chloroethyl) vinylphosphonate	DTXCID7030141	115-98-0	ClCCOP(=O)(OCCCl)C=C	ClCCOP(=O)(OCCCl)C=C	267	Toxprint_ward_1	Toxprint	ward	1
DTXSID2047642	Linalyl formate	DTXCID0027642	115-99-1	CC(C)=CCCC(C)(OC=O)C=C	CC(C)=CCCC(C)(OC=O)C=C	224	Toxprint_ward_1	Toxprint	ward	1
DTXSID9041815	3,3,5-Trimethylcyclohexanol	DTXCID7021815	116-02-9	CC1CC(O)CC(C)(C)C1	CC1CC(O)CC(C)(C)C1	323	Toxprint_ward_1	Toxprint	ward	1
DTXSID5051315	Bicyclo[2.2.1]hept-5-ene-2-carboxylic acid, 3-(1-methylethyl)-, ethyl ester, (2-endo,3-exo)-	DTXCID6029917	116044-44-1	CCOC(=O)[C@H]1[C@@H]2C[C@@H](C=C2)[C@@H]1C(C)C	[H]C12CC([H])(C=C1)C(C2C(C)C)C(=O)OCC	403	Toxprint_ward_1	Toxprint	ward	1
DTXSID0039223	Aldicarb	DTXCID1039	116-06-3	CNC(=O)ON=CC(C)(C)SC	CNC(=O)ON=CC(C)(C)SC	360	Toxprint_ward_1	Toxprint	ward	1
DTXSID8051590	Hydroxyacetone	DTXCID2030142	116-09-6	CC(=O)CO	CC(=O)CO	293	Toxprint_ward_1	Toxprint	ward	1
DTXSID3051591	2-Methoxyprop-1-ene	DTXCID7030143	116-11-0	COC(C)=C	COC(C)=C	390	Toxprint_ward_1	Toxprint	ward	1
DTXSID0051316	Bicyclo[2.2.1]hept-5-ene-2-carboxylic acid, 3-(1-methylethyl)-, ethyl ester, (2-exo,3-endo)-	DTXCID1029918	116126-82-0	CCOC(=O)[C@@H]1[C@@H]2C[C@@H](C=C2)[C@H]1C(C)C	[H]C12CC([H])(C=C1)C(C2C(C)C)C(=O)OCC	403	Toxprint_ward_1	Toxprint	ward	1
DTXSID6021325	Tetrafluoroethylene	DTXCID301325	116-14-3	FC(F)=C(F)F	FC(F)=C(F)F	404	Toxprint_ward_1	Toxprint	ward	1
DTXSID2026949	1,1,2,3,3,3-Hexafluoro-1-propene	DTXCID206949	116-15-4	FC(F)=C(F)C(F)(F)F	FC(F)=C(F)C(F)(F)F	405	Toxprint_ward_1	Toxprint	ward	1
DTXSID7021601	Hexachloroacetone	DTXCID701601	116-16-5	ClC(Cl)(Cl)C(=O)C(Cl)(Cl)Cl	ClC(Cl)(Cl)C(=O)C(Cl)(Cl)Cl	406	Toxprint_ward_1	Toxprint	ward	1
DTXSID9044372	Tripropan-2-yl phosphite	DTXCID7024372	116-17-6	CC(C)OP(OC(C)C)OC(C)C	CC(C)OP(OC(C)C)OC(C)C	86	Toxprint_ward_1	Toxprint	ward	1
DTXSID9032531	Bromuconazole	DTXCID7012531	116255-48-2	ClC1=CC(Cl)=C(C=C1)C1(CN2C=NC=N2)CC(Br)CO1	ClC1=CC(Cl)=C(C=C1)C1(CN2C=NC=N2)CC(Br)CO1	407	Toxprint_ward_1	Toxprint	ward	1
DTXSID6035152	1-(Hydroxymethyl)-5,5-dimethylhydantoin	DTXCID4015152	116-25-6	CC1(C)N(CO)C(=O)NC1=O	CC1(C)N(CO)C(=O)NC1=O	7	Toxprint_ward_1	Toxprint	ward	1
DTXSID9020035	Aflatoxin B1	DTXCID10820519	1162-65-8	[H][C@]12OC=C[C@@]1([H])C1=C(O2)C=C(OC)C2=C1OC(=O)C1=C2CCC1=O	COC1=C2C3=C(C(=O)CC3)C(=O)OC2=C2C3C=COC3OC2=C1	408	Toxprint_ward_1	Toxprint	ward	1
DTXSID7021316	Tetradifon	DTXCID401316	116-29-0	ClC1=CC=C(C=C1)S(=O)(=O)C1=CC(Cl)=C(Cl)C=C1Cl	ClC1=CC=C(C=C1)S(=O)(=O)C1=CC(Cl)=C(Cl)C=C1Cl	409	Toxprint_ward_1	Toxprint	ward	1
DTXSID9020376	1,1'-Oxybis[2,3,4,5,6-pentabromobenzene]	DTXCID50376	1163-19-5	BrC1=C(Br)C(Br)=C(OC2=C(Br)C(Br)=C(Br)C(Br)=C2Br)C(Br)=C1Br	BrC1=C(Br)C(Br)=C(OC2=C(Br)C(Br)=C(Br)C(Br)=C2Br)C(Br)=C1Br	410	Toxprint_ward_1	Toxprint	ward	1
DTXSID6020644	Fumonisin B1	DTXCID60644	116355-83-0	CCCC[C@H](C)[C@@H](OC(=O)C[C@H](CC(O)=O)C(O)=O)[C@@H](C[C@H](C)C[C@@H](O)CCCC[C@@H](O)C[C@H](O)[C@H](C)N)OC(=O)C[C@H](CC(O)=O)C(O)=O	CCCCC(C)C(OC(=O)CC(CC(O)=O)C(O)=O)C(CC(C)CC(O)CCCCC(O)CC(O)C(C)N)OC(=O)CC(CC(O)=O)C(O)=O	230	Toxprint_ward_1	Toxprint	ward	1
DTXSID8051592	Bisphenol A bis(2-hydroxypropyl) ether	DTXCID2030144	116-37-0	CC(O)COC1=CC=C(C=C1)C(C)(C)C1=CC=C(OCC(C)O)C=C1	CC(O)COC1=CC=C(C=C1)C(C)(C)C1=CC=C(OCC(C)O)C=C1	411	Toxprint_ward_1	Toxprint	ward	1
DTXSID5021621	2-Methylbutanoic acid	DTXCID301621	116-53-0	CCC(C)C(O)=O	CCC(C)C(O)=O	300	Toxprint_ward_1	Toxprint	ward	1
DTXSID6044519	1,1,3,3,5-Pentamethyl-4,6-dinitro-2,3-dihydro-1H-indene	DTXCID4024519	116-66-5	CC1=C(C=C2C(=C1[N+]([O-])=O)C(C)(C)CC2(C)C)[N+]([O-])=O	CC1=C(C=C2C(=C1[N+]([O-])=O)C(C)(C)CC2(C)C)[N+]([O-])=O	412	Toxprint_ward_1	Toxprint	ward	1
DTXSID7026281	Vat Blue 20	DTXCID806281	116-71-2	O=C1C2=C(C=CC=C2)C2=CC=C3C4=CC=C5C6=C(C=CC=C6)C(=O)C6=C5C4=C(C=C6)C4=C3C2=C1C=C4	O=C1C2=C(C=CC=C2)C2=CC=C3C4=CC=C5C6=C(C=CC=C6)C(=O)C6=C5C4=C(C=C6)C4=C3C2=C1C=C4	413	Toxprint_ward_1	Toxprint	ward	1
DTXSID5034773	Novaluron	DTXCID3014773	116714-46-6	FC(OC(F)(F)F)C(F)(F)OC1=C(Cl)C=C(NC(=O)NC(=O)C2=C(F)C=CC=C2F)C=C1	FC(OC(F)(F)F)C(F)(F)OC1=C(Cl)C=C(NC(=O)NC(=O)C2=C(F)C=CC=C2F)C=C1	149	Toxprint_ward_1	Toxprint	ward	1
DTXSID3051593	C.I. Solvent Blue 104	DTXCID7030145	116-75-6	CC1=CC(C)=C(NC2=CC=C(NC3=C(C)C=C(C)C=C3C)C3=C2C(=O)C2=CC=CC=C2C3=O)C(C)=C1	CC1=CC(C)=C(NC2=CC=C(NC3=C(C)C=C(C)C=C3C)C3=C2C(=O)C2=CC=CC=C2C3=O)C(C)=C1	414	Toxprint_ward_1	Toxprint	ward	1
DTXSID7026102	Tetrachlorophthalic anhydride	DTXCID606102	117-08-8	ClC1=C2C(=O)OC(=O)C2=C(Cl)C(Cl)=C1Cl	ClC1=C2C(=O)OC(=O)C2=C(Cl)C(Cl)=C1Cl	415	Toxprint_ward_1	Toxprint	ward	1
DTXSID9020328	Danthron	DTXCID10328	117-10-2	OC1=CC=CC2=C1C(=O)C1=C(O)C=CC=C1C2=O	OC1=CC=CC2=C1C(=O)C1=C(O)C=CC=C1C2=O	416	Toxprint_ward_1	Toxprint	ward	1
DTXSID8051594	1,5-Dihydroxyanthraquinone	DTXCID90818191	117-12-4	OC1=CC=CC2=C1C(=O)C1=CC=CC(O)=C1C2=O	OC1=CC=CC2=C1C(=O)C1=CC=CC(O)=C1C2=O	416	Toxprint_ward_1	Toxprint	ward	1
DTXSID0026098	2,3,5,6-Tetrachloronitrobenzene	DTXCID506098	117-18-0	[O-][N+](=O)C1=C(Cl)C(Cl)=CC(Cl)=C1Cl	[O-][N+](=O)C1=C(Cl)C(Cl)=CC(Cl)=C1Cl	409	Toxprint_ward_1	Toxprint	ward	1
DTXSID2032556	Fluthiacet-methyl	DTXCID0012556	117337-19-6	COC(=O)CSC1=C(Cl)C=C(F)C(=C1)\N=C1/SC(=O)N2CCCCN12	COC(=O)CSC1=CC(N=C2SC(=O)N3CCCCN23)=C(F)C=C1Cl	417	Toxprint_ward_1	Toxprint	ward	1
DTXSID4021218	Quercetin	DTXCID001218	117-39-5	OC1=CC2=C(C(O)=C1)C(=O)C(O)=C(O2)C1=CC(O)=C(O)C=C1	OC1=CC2=C(C(O)=C1)C(=O)C(=O)C(O2)C1=CC(O)=C(O)C=C1	418	Toxprint_ward_1	Toxprint	ward	1
DTXSID5047790	Phenyltoloxamine citrate	DTXCID5027770	1176-08-5	OC(=O)CC(O)(CC(O)=O)C(O)=O.CN(C)CCOC1=C(CC2=CC=CC=C2)C=CC=C1	CN(C)CCOC1=C(CC2=CC=CC=C2)C=CC=C1	419	Toxprint_ward_1	Toxprint	ward	1
DTXSID3024572	2,2'-Benzidinedisulfonic acid	DTXCID304572	117-61-3	NC1=CC(=C(C=C1)C1=C(C=C(N)C=C1)S(O)(=O)=O)S(O)(=O)=O	NC1=CC(=C(C=C1)C1=C(C=C(N)C=C1)S(O)(=O)=O)S(O)(=O)=O	110	Toxprint_ward_1	Toxprint	ward	1
DTXSID0045040	2-Aminonaphthalene-1,5-disulfonic acid	DTXCID8025040	117-62-4	NC1=C(C2=C(C=C1)C(=CC=C2)S(O)(=O)=O)S(O)(=O)=O	NC1=C(C2=C(C=C1)C(=CC=C2)S(O)(=O)=O)S(O)(=O)=O	110	Toxprint_ward_1	Toxprint	ward	1
DTXSID1032488	Thiazopyr	DTXCID9012488	117718-60-2	COC(=O)C1=C(CC(C)C)C(C2=NCCS2)=C(N=C1C(F)F)C(F)(F)F	COC(=O)C1=C(CC(C)C)C(C2=NCCS2)=C(N=C1C(F)F)C(F)(F)F	420	Toxprint_ward_1	Toxprint	ward	1
DTXSID6020068	2-Aminoanthraquinone	DTXCID2068	117-79-3	NC1=CC=C2C(=O)C3=C(C=CC=C3)C(=O)C2=C1	NC1=CC=C2C(=O)C3=C(C=CC=C3)C(=O)C2=C1	421	Toxprint_ward_1	Toxprint	ward	1
DTXSID7020425	Dichlone	DTXCID30425	117-80-6	ClC1=C(Cl)C(=O)C2=C(C=CC=C2)C1=O	ClC1=C(Cl)C(=O)C2=C(C=CC=C2)C1=O	422	Toxprint_ward_1	Toxprint	ward	1
DTXSID5020607	Di(2-ethylhexyl) phthalate	DTXCID70607	117-81-7	CCCCC(CC)COC(=O)C1=C(C=CC=C1)C(=O)OCC(CC)CCCC	CCCCC(CC)COC(=O)C1=C(C=CC=C1)C(=O)OCC(CC)CCCC	423	Toxprint_ward_1	Toxprint	ward	1
DTXSID8025094	Di(2-methoxyethyl) phthalate	DTXCID805094	117-82-8	COCCOC(=O)C1=C(C=CC=C1)C(=O)OCCOC	COCCOC(=O)C1=C(C=CC=C1)C(=O)OCCOC	424	Toxprint_ward_1	Toxprint	ward	1
DTXSID9047174	Bis(2-butoxyethyl) phthalate	DTXCID7027174	117-83-9	CCCCOCCOC(=O)C1=CC=CC=C1C(=O)OCCOCCCC	CCCCOCCOC(=O)C1=CC=CC=C1C(=O)OCCOCCCC	425	Toxprint_ward_1	Toxprint	ward	1
DTXSID1021956	Di-n-octyl phthalate	DTXCID801956	117-84-0	CCCCCCCCOC(=O)C1=C(C=CC=C1)C(=O)OCCCCCCCC	CCCCCCCCOC(=O)C1=C(C=CC=C1)C(=O)OCCCCCCCC	425	Toxprint_ward_1	Toxprint	ward	1
DTXSID3051595	5-(Butan-2-yl)-2-(2,4-dimethylcyclohex-3-en-1-yl)-5-methyl-1,3-dioxane	DTXCID7030147	117933-89-8	CCC(C)C1(C)COC(OC1)C1CCC(C)=CC1C	CCC(C)C1(C)COC(OC1)C1CCC(C)=CC1C	426	Toxprint_ward_1	Toxprint	ward	1
DTXSID4059465	1,3,6-Naphthalenetrisulfonic acid, 7-amino-	DTXCID4033425	118-03-6	NC1=CC2=C(C=C(C=C2C=C1S(O)(=O)=O)S(O)(=O)=O)S(O)(=O)=O	NC1=CC2=C(C=C(C=C2C=C1S(O)(=O)=O)S(O)(=O)=O)S(O)(=O)=O	110	Toxprint_ward_1	Toxprint	ward	1
DTXSID8051596	1,3,3-Trimethyl-2-methyleneindoline	DTXCID2030148	118-12-7	CN1C(=C)C(C)(C)C2=C1C=CC=C2	CN1C(=C)C(C)(C)C2=C1C=CC=C2	427	Toxprint_ward_1	Toxprint	ward	1
DTXSID1034212	Spiroxamine	DTXCID9014212	118134-30-8	CCCN(CC)CC1COC2(CCC(CC2)C(C)(C)C)O1	CCCN(CC)CC1COC2(CCC(CC2)C(C)(C)C)O1	428	Toxprint_ward_1	Toxprint	ward	1
DTXSID8059471	1,3-Naphthalenedisulfonic acid, 6-amino-	DTXCID8033431	118-33-2	NC1=CC2=CC(=CC(=C2C=C1)S(O)(=O)=O)S(O)(=O)=O	NC1=CC2=CC(=CC(=C2C=C1)S(O)(=O)=O)S(O)(=O)=O	110	Toxprint_ward_1	Toxprint	ward	1
DTXSID6034471	Copper(II) carbonate	DTXCID4014471	1184-64-1	[Cu++].[O-]C([O-])=O	OC(O)=O	429	Toxprint_ward_1	Toxprint	ward	1
DTXSID5041273	Pyrazolone T	DTXCID3021273	118-47-8	OC(=O)C1=NN(C(=O)C1)C1=CC=C(C=C1)S(O)(=O)=O	OC(=O)C1=NN(C(=O)C1)C1=CC=C(C=C1)S(O)(=O)=O	430	Toxprint_ward_1	Toxprint	ward	1
DTXSID6026955	2H-3,1-Benzoxazine-2,4(1H)-dione	DTXCID906955	118-48-9	O=C1NC2=C(C=CC=C2)C(=O)O1	O=C1NC2=C(C=CC=C2)C(=O)O1	431	Toxprint_ward_1	Toxprint	ward	1
DTXSID3051597	1,1,2,2-Tetrachloroethylsulfenyl chloride	DTXCID7030149	1185-09-7	ClSC(Cl)(Cl)C(Cl)Cl	ClSC(Cl)(Cl)C(Cl)Cl	432	Toxprint_ward_1	Toxprint	ward	1
DTXSID4024985	1,3-Dichloro-5,5-dimethylhydantoin	DTXCID604985	118-52-5	CC1(C)N(Cl)C(=O)N(Cl)C1=O	CC1(C)N(Cl)C(=O)N(Cl)C1=O	433	Toxprint_ward_1	Toxprint	ward	1
DTXSID3027370	Trimethoxymethylsilane	DTXCID407370	1185-55-3	CO[Si](C)(OC)OC	CO[Si](C)(OC)OC	172	Toxprint_ward_1	Toxprint	ward	1
DTXSID9040477	Ferric ammonium citrate	DTXCID7020477	1185-57-5	N.[Fe+3].OC(CC([O-])=O)(CC([O-])=O)C([O-])=O	OC(=O)CC(O)(CC(O)=O)C(O)=O	434	Toxprint_ward_1	Toxprint	ward	1
DTXSID6021957	Phenyl salicylate	DTXCID201957	118-55-8	OC1=C(C=CC=C1)C(=O)OC1=CC=CC=C1	OC1=C(C=CC=C1)C(=O)OC1=CC=CC=C1	435	Toxprint_ward_1	Toxprint	ward	1
DTXSID8051598	2-Cyclododecylpropan-1-ol	DTXCID6030150	118562-73-5	CC(CO)C1CCCCCCCCCCC1	CC(CO)C1CCCCCCCCCCC1	204	Toxprint_ward_1	Toxprint	ward	1
DTXSID1026241	3,3,5-Trimethylcyclohexyl salicylate	DTXCID606241	118-56-9	CC1CC(CC(C)(C)C1)OC(=O)C1=C(O)C=CC=C1	CC1CC(CC(C)(C)C1)OC(=O)C1=C(O)C=CC=C1	435	Toxprint_ward_1	Toxprint	ward	1
DTXSID1024598	Benzyl salicylate	DTXCID304598	118-58-1	OC1=C(C=CC=C1)C(=O)OCC1=CC=CC=C1	OC1=C(C=CC=C1)C(=O)OCC1=CC=CC=C1	435	Toxprint_ward_1	Toxprint	ward	1
DTXSID2024959	Dibutyltinbis(lauryl mercaptide)	DTXCID304959	1185-81-5	CCCCCCCCCCCCS[Sn](CCCC)(CCCC)SCCCCCCCCCCCC	NA	436	Toxprint_ward_1	Toxprint	ward	1
DTXSID7040734	2-Ethylhexyl salicylate	DTXCID5020734	118-60-5	CCCCC(CC)COC(=O)C1=C(O)C=CC=C1	CCCCC(CC)COC(=O)C1=C(O)C=CC=C1	423	Toxprint_ward_1	Toxprint	ward	1
DTXSID1021958	Ethyl salicylate	DTXCID601958	118-61-6	CCOC(=O)C1=C(O)C=CC=C1	CCOC(=O)C1=C(O)C=CC=C1	435	Toxprint_ward_1	Toxprint	ward	1
DTXSID50152184	Phosphonic acid, (1-methylethenyl)-, homopolymer, sodium salt	DTXCID6074675	118632-18-1	[Na+].CC(=C)P(O)([O-])=O	CC(=C)P(O)(O)=O	437	Toxprint_ward_1	Toxprint	ward	1
DTXSID3040697	2,6-Dichlorotoluene	DTXCID1020697	118-69-4	CC1=C(Cl)C=CC=C1Cl	CC1=C(Cl)C=CC=C1Cl	238	Toxprint_ward_1	Toxprint	ward	1
DTXSID5044522	Tetraethylurea	DTXCID3024522	1187-03-7	CCN(CC)C(=O)N(CC)CC	CCN(CC)C(=O)N(CC)CC	307	Toxprint_ward_1	Toxprint	ward	1
DTXSID0025523	Maltol	DTXCID305523	118-71-8	CC1=C(O)C(=O)C=CO1	CC1OC=CC(=O)C1=O	438	Toxprint_ward_1	Toxprint	ward	1
DTXSID2020682	Hexachlorobenzene	DTXCID80682	118-74-1	ClC1=C(Cl)C(Cl)=C(Cl)C(Cl)=C1Cl	ClC1=C(Cl)C(Cl)=C(Cl)C(Cl)=C1Cl	409	Toxprint_ward_1	Toxprint	ward	1
DTXSID2020266	Chloranil	DTXCID20266	118-75-2	ClC1=C(Cl)C(=O)C(Cl)=C(Cl)C1=O	ClC1=C(Cl)C(=O)C(Cl)=C(Cl)C1=O	422	Toxprint_ward_1	Toxprint	ward	1
DTXSID3051599	Trifluoro(trifluoromethoxy)ethylene	DTXCID1030151	1187-93-5	FC(F)=C(F)OC(F)(F)F	FC(F)=C(F)OC(F)(F)F	405	Toxprint_ward_1	Toxprint	ward	1
DTXSID6021959	2,4,6-Tribromophenol	DTXCID001959	118-79-6	OC1=C(Br)C=C(Br)C=C1Br	OC1=C(Br)C=C(Br)C=C1Br	239	Toxprint_ward_1	Toxprint	ward	1
DTXSID7022411	4,4'-Methylenebis(2,6-di-t-butylphenol)	DTXCID702411	118-82-1	CC(C)(C)C1=CC(CC2=CC(=C(O)C(=C2)C(C)(C)C)C(C)(C)C)=CC(=C1O)C(C)(C)C	CC(C)(C)C1=CC(CC2=CC(=C(O)C(=C2)C(C)(C)C)C(C)(C)C)=CC(=C1O)C(C)(C)C	439	Toxprint_ward_1	Toxprint	ward	1
DTXSID6026161	2-Methylbenzoic acid	DTXCID006161	118-90-1	CC1=C(C=CC=C1)C(O)=O	CC1=C(C=CC=C1)C(O)=O	166	Toxprint_ward_1	Toxprint	ward	1
DTXSID4047129	Methyl geranate	DTXCID2027129	NOCAS_47129	COC(=O)C=C(C)CCC=C(C)C	COC(=O)C=C(C)CCC=C(C)C	226	Toxprint_ward_1	Toxprint	ward	1
DTXSID40274147	Methyl (E)-geranate	DTXCID80196551	1189-09-9	COC(=O)\C=C(/C)CCC=C(C)C	COC(=O)C=C(C)CCC=C(C)C	226	Toxprint_ward_1	Toxprint	ward	1
DTXSID4024771	2-Chlorobenzoic acid	DTXCID304771	118-91-2	OC(=O)C1=CC=CC=C1Cl	OC(=O)C1=CC=CC=C1Cl	440	Toxprint_ward_1	Toxprint	ward	1
DTXSID8020094	Anthranilic acid	DTXCID7094	118-92-3	NC1=C(C=CC=C1)C(O)=O	NC1=C(C=CC=C1)C(O)=O	441	Toxprint_ward_1	Toxprint	ward	1
DTXSID7040285	2-Hydroxyacetophenone	DTXCID5020285	118-93-4	CC(=O)C1=CC=CC=C1O	CC(=O)C1=CC=CC=C1O	442	Toxprint_ward_1	Toxprint	ward	1
DTXSID7024372	2,4,6-Trinitrotoluene	DTXCID904372	118-96-7	CC1=C(C=C(C=C1[N+]([O-])=O)[N+]([O-])=O)[N+]([O-])=O	CC1=C(C=C(C=C1[N+]([O-])=O)[N+]([O-])=O)[N+]([O-])=O	443	Toxprint_ward_1	Toxprint	ward	1
DTXSID5051600	4-(Dichloromethylsilyl)butyronitrile	DTXCID6030152	1190-16-5	C[Si](Cl)(Cl)CCCC#N	C[Si](Cl)(Cl)CCCC#N	269	Toxprint_ward_1	Toxprint	ward	1
DTXSID2025214	Ditridecyl phthalate	DTXCID805214	119-06-2	CCCCCCCCCCCCCOC(=O)C1=C(C=CC=C1)C(=O)OCCCCCCCCCCCCC	CCCCCCCCCCCCCOC(=O)C1=C(C=CC=C1)C(=O)OCCCCCCCCCCCCC	425	Toxprint_ward_1	Toxprint	ward	1
DTXSID1047497	Octyl decyl phthalate	DTXCID9027497	119-07-3	CCCCCCCCCCOC(=O)C1=C(C=CC=C1)C(=O)OCCCCCCCC	CCCCCCCCCCOC(=O)C1=C(C=CC=C1)C(=O)OCCCCCCCC	425	Toxprint_ward_1	Toxprint	ward	1
DTXSID4041866	Diisobutylaluminum hydride	DTXCID2021866	1191-15-7	[H][Al](CC(C)C)CC(C)C	NA	79	Toxprint_ward_1	Toxprint	ward	1
DTXSID9047128	3,3-Dimethylallyl acetate	DTXCID7027128	1191-16-8	CC(C)=CCOC(C)=O	CC(C)=CCOC(C)=O	193	Toxprint_ward_1	Toxprint	ward	1
DTXSID4042416	Sodium myristyl sulfate	DTXCID208726	1191-50-0	[Na+].CCCCCCCCCCCCCCOS([O-])(=O)=O	CCCCCCCCCCCCCCOS(O)(=O)=O	338	Toxprint_ward_1	Toxprint	ward	1
DTXSID0034223	Tebufenpyrad	DTXCID8014223	119168-77-3	CCC1=NN(C)C(C(=O)NCC2=CC=C(C=C2)C(C)(C)C)=C1Cl	CCC1=NN(C)C(C(=O)NCC2=CC=C(C=C2)C(C)(C)C)=C1Cl	444	Toxprint_ward_1	Toxprint	ward	1
DTXSID30890537	Barium cadmium stearate	DTXCID101029785	1191-79-3	[Cd++].[Ba++].CCCCCCCCCCCCCCCCCC([O-])=O.CCCCCCCCCCCCCCCCCC([O-])=O.CCCCCCCCCCCCCCCCCC([O-])=O.CCCCCCCCCCCCCCCCCC([O-])=O	NA	28	Toxprint_ward_1	Toxprint	ward	1
DTXSID6032518	4,5-Dichloro-3H-1,2-dithiol-3-one	DTXCID4012518	1192-52-5	ClC1=C(Cl)C(=O)SS1	ClC1=C(Cl)C(=O)SS1	422	Toxprint_ward_1	Toxprint	ward	1
DTXSID0051601	2-Acetylfuran	DTXCID1030153	1192-62-7	CC(=O)C1=CC=CO1	CC(=O)C1=CC=CO1	445	Toxprint_ward_1	Toxprint	ward	1
DTXSID9041366	2,4-Dinitroanisole	DTXCID7021366	119-27-7	COC1=CC=C(C=C1[N+]([O-])=O)[N+]([O-])=O	COC1=CC=C(C=C1[N+]([O-])=O)[N+]([O-])=O	15	Toxprint_ward_1	Toxprint	ward	1
DTXSID7034464	Clopyralid-triethanolamine	DTXCID5014464	NOCAS_34464	OCCN(CCO)CCO.OC(=O)C1=C(Cl)C=CC(Cl)=N1	OC(=O)C1=C(Cl)C=CC(Cl)=N1	446	Toxprint_ward_1	Toxprint	ward	1
DTXSID5044786	2-Benzyl-2-(dimethylamino)-1-[4-(morpholin-4-yl)phenyl]butan-1-one	DTXCID3024786	119313-12-1	CCC(CC1=CC=CC=C1)(N(C)C)C(=O)C1=CC=C(C=C1)N1CCOCC1	CCC(CC1=CC=CC=C1)(N(C)C)C(=O)C1=CC=C(C=C1)N1CCOCC1	58	Toxprint_ward_1	Toxprint	ward	1
DTXSID8035186	3-Methyl-2-cyclohexen-1-one	DTXCID6015186	1193-18-6	CC1=CC(=O)CCC1	CC1=CC(=O)CCC1	242	Toxprint_ward_1	Toxprint	ward	1
DTXSID7025633	4-Methyl-3-nitroaniline	DTXCID805633	119-32-4	CC1=C(C=C(N)C=C1)[N+]([O-])=O	CC1=C(C=C(N)C=C1)[N+]([O-])=O	95	Toxprint_ward_1	Toxprint	ward	1
DTXSID0026961	4-Methyl-2-nitrophenol	DTXCID606961	119-33-5	CC1=CC(=C(O)C=C1)[N+]([O-])=O	CC1=CC(=C(O)C=C1)[N+]([O-])=O	3	Toxprint_ward_1	Toxprint	ward	1
DTXSID6020064	4-Amino-2-nitrophenol	DTXCID4064	119-34-6	NC1=CC(=C(O)C=C1)[N+]([O-])=O	NC1=CC(=C(O)C=C1)[N+]([O-])=O	447	Toxprint_ward_1	Toxprint	ward	1
DTXSID5025659	Methyl salicylate	DTXCID805659	119-36-8	COC(=O)C1=C(O)C=CC=C1	COC(=O)C1=C(O)C=CC=C1	435	Toxprint_ward_1	Toxprint	ward	1
DTXSID7047643	1-Cyclohexylethanol	DTXCID5027643	1193-81-3	CC(O)C1CCCCC1	CC(O)C1CCCCC1	323	Toxprint_ward_1	Toxprint	ward	1
DTXSID4025903	1(2H)-Phthalazinone	DTXCID505903	119-39-1	O=C1NN=CC2=CC=CC=C12	O=C1N=NCC2=C1C=CC=C2	431	Toxprint_ward_1	Toxprint	ward	1
DTXSID4032372	Difenoconazole	DTXCID2012372	119446-68-3	CC1COC(CN2C=NC=N2)(O1)C1=C(Cl)C=C(OC2=CC=C(Cl)C=C2)C=C1	CC1COC(CN2C=NC=N2)(O1)C1=C(Cl)C=C(OC2=CC=C(Cl)C=C2)C=C1	407	Toxprint_ward_1	Toxprint	ward	1
DTXSID5032365	Dichlobenil	DTXCID3012365	1194-65-6	ClC1=CC=CC(Cl)=C1C#N	ClC1=CC=CC(Cl)=C1C#N	186	Toxprint_ward_1	Toxprint	ward	1
DTXSID4020870	2,2'-Methylenebis(4-methyl-6-tert-butylphenol)	DTXCID20870	119-47-1	CC1=CC(CC2=CC(C)=CC(=C2O)C(C)(C)C)=C(O)C(=C1)C(C)(C)C	CC1=CC(CC2=CC(C)=CC(=C2O)C(C)(C)C)=C(O)C(=C1)C(C)(C)C	439	Toxprint_ward_1	Toxprint	ward	1
DTXSID0034227	Icaridin	DTXCID8014227	119515-38-7	CCC(C)OC(=O)N1CCCCC1CCO	CCC(C)OC(=O)N1CCCCC1CCO	448	Toxprint_ward_1	Toxprint	ward	1
DTXSID5051602	1-Phenyl-1,2-propanedione-2-oxime	DTXCID6030154	119-51-7	C\C(=N/O)C(=O)C1=CC=CC=C1	CC(N=O)C(=O)C1=CC=CC=C1	5	Toxprint_ward_1	Toxprint	ward	1
DTXSID7047564	1-Methyl-4-(prop-1-en-2-yl)benzene	DTXCID5027564	1195-32-0	CC(=C)C1=CC=C(C)C=C1	CC(=C)C1=CC=C(C)C=C1	69	Toxprint_ward_1	Toxprint	ward	1
DTXSID1020144	Benzoin	DTXCID10144	119-53-9	OC(C(=O)C1=CC=CC=C1)C1=CC=CC=C1	OC(C(=O)C1=CC=CC=C1)C1=CC=CC=C1	5	Toxprint_ward_1	Toxprint	ward	1
DTXSID9025324	alpha-Fenchone	DTXCID305324	1195-79-5	CC1(C)C2CCC(C)(C2)C1=O	CC1(C)C2CCC(C)(C2)C1=O	449	Toxprint_ward_1	Toxprint	ward	1
DTXSID0051603	4,4'-Bis(dimethylamino)benzhydrol	DTXCID1030155	119-58-4	CN(C)C1=CC=C(C=C1)C(O)C1=CC=C(C=C1)N(C)C	CN(C)C1=CC=C(C=C1)C(O)C1=CC=C(C=C1)N(C)C	113	Toxprint_ward_1	Toxprint	ward	1
DTXSID9035620	L-Verbenone	DTXCID7015620	1196-01-6	CC1=CC(=O)[C@H]2C[C@@H]1C2(C)C	CC1=CC(=O)C2CC1C2(C)C	242	Toxprint_ward_1	Toxprint	ward	1
DTXSID0021961	Benzophenone	DTXCID101961	119-61-9	O=C(C1=CC=CC=C1)C1=CC=CC=C1	O=C(C1=CC=CC=C1)C1=CC=CC=C1	450	Toxprint_ward_1	Toxprint	ward	1
DTXSID1026118	Tetralin	DTXCID306118	119-64-2	C1CCC2=C(C1)C=CC=C2	C1CCC2=C(C1)C=CC=C2	451	Toxprint_ward_1	Toxprint	ward	1
DTXSID2047644	Isoquinoline	DTXCID0027644	119-65-3	C1=CC2=C(C=C1)C=NC=C2	C1=CC2=C(C=C1)C=NC=C2	165	Toxprint_ward_1	Toxprint	ward	1
DTXSID0024890	p-Cymen-8-ol	DTXCID704890	1197-01-9	CC1=CC=C(C=C1)C(C)(C)O	CC1=CC=C(C=C1)C(C)(C)O	72	Toxprint_ward_1	Toxprint	ward	1
DTXSID6059493	Benzenesulfonic acid, 5-amino-2-[2-(4-nitro-2-sulfophenyl)ethenyl]-	DTXCID4033471	119-72-2	NC1=CC(=C(C=CC2=C(C=C(C=C2)[N+]([O-])=O)S(O)(=O)=O)C=C1)S(O)(=O)=O	NC1=CC(=C(C=CC2=C(C=C(C=C2)[N+]([O-])=O)S(O)(=O)=O)C=C1)S(O)(=O)=O	452	Toxprint_ward_1	Toxprint	ward	1
DTXSID6059497	2-Naphthalenesulfonic acid, 5-amino-	DTXCID4033475	119-79-9	NC1=CC=CC2=CC(=CC=C12)S(O)(=O)=O	NC1=CC=CC2=CC(=CC=C12)S(O)(=O)=O	110	Toxprint_ward_1	Toxprint	ward	1
DTXSID1059498	Benzoic acid, 2,2'-dithiobis-	DTXCID9033476	119-80-2	OC(=O)C1=C(SSC2=C(C=CC=C2)C(O)=O)C=CC=C1	OC(=O)C1=C(SSC2=C(C=CC=C2)C(O)=O)C=CC=C1	8	Toxprint_ward_1	Toxprint	ward	1
DTXSID2020474	3,4-Dihydrocoumarin	DTXCID00474	119-84-6	O=C1CCC2=C(O1)C=CC=C2	O=C1CCC2=C(O1)C=CC=C2	316	Toxprint_ward_1	Toxprint	ward	1
DTXSID4022151	Tetrachlorocatechol	DTXCID302151	1198-55-6	OC1=C(O)C(Cl)=C(Cl)C(Cl)=C1Cl	OC1=C(O)C(Cl)=C(Cl)C(Cl)=C1Cl	453	Toxprint_ward_1	Toxprint	ward	1
DTXSID3025091	3,3'-Dimethoxybenzidine	DTXCID605091	119-90-4	COC1=CC(=CC=C1N)C1=CC(OC)=C(N)C=C1	COC1=CC(=CC=C1N)C1=CC(OC)=C(N)C=C1	454	Toxprint_ward_1	Toxprint	ward	1
DTXSID5024059	3,3'-Dimethylbenzidine	DTXCID504059	119-93-7	CC1=CC(=CC=C1N)C1=CC=C(N)C(C)=C1	CC1=CC(=CC=C1N)C1=CC=C(N)C(C)=C1	95	Toxprint_ward_1	Toxprint	ward	1
DTXSID30893144	Fluorphlogopite (Mg3K[AlF2O(SiO3)‚Äã3]‚Äã)	DTXCID201323087	12003-38-2	[Mg++].[Mg++].[K+].[O-][Si](=O)[O-][Al+]([F-])([F-])(=O)([O-][Si]([O-])=O)[O-][Si]([O-])=O	NA	455	Toxprint_ward_1	Toxprint	ward	1
DTXSID5051604	Sodium aluminium silicate	DTXCID6030156	12003-51-9	[Na+].[Al+3].[O-][Si]([O-])([O-])[O-]	NA	456	Toxprint_ward_1	Toxprint	ward	1
DTXSID4034609	Fipronil	DTXCID2014609	120068-37-3	NC1=C(C(=NN1C1=C(Cl)C=C(C=C1Cl)C(F)(F)F)C#N)S(=O)C(F)(F)F	NC1=C(C(=NN1C1=C(Cl)C=C(C=C1Cl)C(F)(F)F)C#N)S(=O)C(F)(F)F	457	Toxprint_ward_1	Toxprint	ward	1
DTXSID5051317	Diammonium tetraborate	DTXCID6029919	12007-58-8	[NH4+].[NH4+].[O-]B1OB2OB([O-])OB(O1)O2	NA	48	Toxprint_ward_1	Toxprint	ward	1
DTXSID40912092	Trisammonium borate	DTXCID001341120	11128-98-6	[NH4+].[NH4+].[NH4+].[O-]B([O-])[O-]	NA	48	Toxprint_ward_1	Toxprint	ward	1
DTXSID6034390	Disodium octaborate	DTXCID4014390	12008-41-2	[Na+].[Na+].[O-]B1OB([O-])OB2OB(OB=O)OB(OB=O)OB(O1)O2	NA	155	Toxprint_ward_1	Toxprint	ward	1
DTXSID0051605	1-Benzyloxy-2-methoxy-4-(1-propenyl)benzene	DTXCID1030157	120-11-6	COC1=CC(\C=C/C)=CC=C1OCC1=CC=CC=C1	COC1=CC(C=CC)=CC=C1OCC1=CC=CC=C1	180	Toxprint_ward_1	Toxprint	ward	1
DTXSID9034492	Cyazofamid	DTXCID7014492	120116-88-3	CN(C)S(=O)(=O)N1C(=NC(Cl)=C1C1=CC=C(C)C=C1)C#N	CN(C)S(=O)(=O)N1C(=NC(Cl)=C1C1=CC=C(C)C=C1)C#N	186	Toxprint_ward_1	Toxprint	ward	1
DTXSID0023878	Anthracene	DTXCID203878	120-12-7	C1=CC2=CC3=C(C=CC=C3)C=C2C=C1	C1=CC2=CC3=C(C=CC=C3)C=C2C=C1	458	Toxprint_ward_1	Toxprint	ward	1
DTXSID7026285	Veratraldehyde	DTXCID406285	120-14-9	COC1=CC=C(C=O)C=C1OC	COC1=CC=C(C=O)C=C1OC	55	Toxprint_ward_1	Toxprint	ward	1
DTXSID5044788	Naphthalene-2-sulfonic acid	DTXCID3024788	120-18-3	OS(=O)(=O)C1=CC2=C(C=CC=C2)C=C1	OS(=O)(=O)C1=CC2=C(C=CC=C2)C=C1	459	Toxprint_ward_1	Toxprint	ward	1
DTXSID0021963	4-(Diethylamino)benzaldehyde	DTXCID901963	120-21-8	CCN(CC)C1=CC=C(C=O)C=C1	CCN(CC)C1=CC=C(C=O)C=C1	9	Toxprint_ward_1	Toxprint	ward	1
DTXSID9031359	Gallium oxide	DTXCID7011359	12024-21-4	O=[Ga]O[Ga]=O	NA	460	Toxprint_ward_1	Toxprint	ward	1
DTXSID5051606	Potassium titanate	DTXCID6030158	12030-97-6	[K+].[K+].[O-][Ti]([O-])=O	NA	461	Toxprint_ward_1	Toxprint	ward	1
DTXSID8027371	2,3-Dihydro-1,1,2,3,3-pentamethyl-1H-indene	DTXCID807371	1203-17-4	CC1C(C)(C)C2=C(C=CC=C2)C1(C)C	CC1C(C)(C)C2=C(C=CC=C2)C1(C)C	451	Toxprint_ward_1	Toxprint	ward	1
DTXSID5020154	Clorophene	DTXCID30154	120-32-1	OC1=C(CC2=CC=CC=C2)C=C(Cl)C=C1	OC1=C(CC2=CC=CC=C2)C=C(Cl)C=C1	462	Toxprint_ward_1	Toxprint	ward	1
DTXSID0051607	3-Amino-4-methoxybenzanilide	DTXCID1030159	120-35-4	COC1=C(N)C=C(C=C1)C(=O)NC1=CC=CC=C1	COC1=C(N)C=C(C=C1)C(=O)NC1=CC=CC=C1	131	Toxprint_ward_1	Toxprint	ward	1
DTXSID0020440	Dichlorprop	DTXCID20440	120-36-5	CC(OC1=C(Cl)C=C(Cl)C=C1)C(O)=O	CC(OC1=C(Cl)C=C(Cl)C=C1)C(O)=O	194	Toxprint_ward_1	Toxprint	ward	1
DTXSID5051608	2,2,2',4',5'-Pentachloroacetophenone	DTXCID0030160	1203-86-7	ClC(Cl)C(=O)C1=CC(Cl)=C(Cl)C=C1Cl	ClC(Cl)C(=O)C1=CC(Cl)=C(Cl)C=C1Cl	463	Toxprint_ward_1	Toxprint	ward	1
DTXSID5025491	N,N-Bis(2-hydroxyethyl)dodecanamide	DTXCID405491	120-40-1	CCCCCCCCCCCC(=O)N(CCO)CCO	CCCCCCCCCCCC(=O)N(CCO)CCO	367	Toxprint_ward_1	Toxprint	ward	1
DTXSID0051609	Aluminum chlorohydrate	DTXCID5030161	12042-91-0	O[Al](O)O.O[Al](O)Cl	NA	79	Toxprint_ward_1	Toxprint	ward	1
DTXSID9047091	1-Phenylethyl propionate	DTXCID7027091	120-45-6	CCC(=O)OC(C)C1=CC=CC=C1	CCC(=O)OC(C)C1=CC=CC=C1	76	Toxprint_ward_1	Toxprint	ward	1
DTXSID7034389	Boron sodium oxide pentahydrate	DTXCID5014389	12179-04-3	O.O.O.O.O.[Na+].[Na+].[O-]B(OB=O)OB([O-])OB=O	NA	155	Toxprint_ward_1	Toxprint	ward	1
DTXSID9051610	Tincalconite	DTXCID0030162	12045-88-4	O.O.O.O.O.[Na+].[Na+].[O-]B1OB2OB([O-])OB(O1)O2	NA	48	Toxprint_ward_1	Toxprint	ward	1
DTXSID3041247	1,3-Diphenyl-1,3-propanedione	DTXCID1021247	120-46-7	O=C(CC(=O)C1=CC=CC=C1)C1=CC=CC=C1	O=C(CC(=O)C1=CC=CC=C1)C1=CC=CC=C1	5	Toxprint_ward_1	Toxprint	ward	1
DTXSID9022528	Ethylparaben	DTXCID002528	120-47-8	CCOC(=O)C1=CC=C(O)C=C1	CCOC(=O)C1=CC=C(O)C=C1	435	Toxprint_ward_1	Toxprint	ward	1
DTXSID6047074	Isobutyl benzoate	DTXCID4027074	120-50-3	CC(C)COC(=O)C1=CC=CC=C1	CC(C)COC(=O)C1=CC=CC=C1	464	Toxprint_ward_1	Toxprint	ward	1
DTXSID8029153	Benzyl benzoate	DTXCID809153	120-51-4	O=C(OCC1=CC=CC=C1)C1=CC=CC=C1	O=C(OCC1=CC=CC=C1)C1=CC=CC=C1	185	Toxprint_ward_1	Toxprint	ward	1
DTXSID7043908	3-(3,4-Methylenedioxyphenyl)-2-methylpropanal	DTXCID5023908	1205-17-0	CC(CC1=CC2=C(OCO2)C=C1)C=O	CC(CC1=CC2=C(OCO2)C=C1)C=O	169	Toxprint_ward_1	Toxprint	ward	1
DTXSID0044789	Bis(pentamethylenethiuram)tetrasulfide	DTXCID8024789	120-54-7	S=C(SSSSC(=S)N1CCCCC1)N1CCCCC1	S=C(SSSSC(=S)N1CCCCC1)N1CCCCC1	465	Toxprint_ward_1	Toxprint	ward	1
DTXSID0026967	Diethylene glycol dibenzoate	DTXCID006967	120-55-8	O=C(OCCOCCOC(=O)C1=CC=CC=C1)C1=CC=CC=C1	O=C(OCCOCCOC(=O)C1=CC=CC=C1)C1=CC=CC=C1	424	Toxprint_ward_1	Toxprint	ward	1
DTXSID7029611	Triethylene glycol dibenzoate	DTXCID809611	120-56-9	O=C(OCCOCCOCCOC(=O)C1=CC=CC=C1)C1=CC=CC=C1	O=C(OCCOCCOCCOC(=O)C1=CC=CC=C1)C1=CC=CC=C1	424	Toxprint_ward_1	Toxprint	ward	1
DTXSID7025924	Piperonal	DTXCID505924	120-57-0	O=CC1=CC=C2OCOC2=C1	O=CC1=CC=C2OCOC2=C1	466	Toxprint_ward_1	Toxprint	ward	1
DTXSID0034691	Magnesium phosphide	DTXCID8014691	12057-74-8	[Mg++].[Mg++].[Mg++].[P-3].[P-3]	NA	467	Toxprint_ward_1	Toxprint	ward	1
DTXSID2020767	Isosafrole	DTXCID00767	120-58-1	CC=CC1=CC2=C(OCO2)C=C1	CC=CC1=CC2=C(OCO2)C=C1	180	Toxprint_ward_1	Toxprint	ward	1
DTXSID50858856	Disodium stannate	DTXCID40809599	12058-66-1	[Na+].[Na+].O=[Sn--](=O)=O	NA	460	Toxprint_ward_1	Toxprint	ward	1
DTXSID4051611	Samarium(III) oxide	DTXCID5030163	12060-58-1	O=[Sm]O[Sm]=O	NA	468	Toxprint_ward_1	Toxprint	ward	1
DTXSID0020498	Dimethyl terephthalate	DTXCID60498	120-61-6	COC(=O)C1=CC=C(C=C1)C(=O)OC	COC(=O)C1=CC=C(C=C1)C(=O)OC	319	Toxprint_ward_1	Toxprint	ward	1
DTXSID1021168	Piperonyl sulfoxide	DTXCID301168	120-62-7	CCCCCCCCS(=O)C(C)CC1=CC2=C(OCO2)C=C1	CCCCCCCCS(=O)C(C)CC1=CC2=C(OCO2)C=C1	469	Toxprint_ward_1	Toxprint	ward	1
DTXSID4051613	Gadolinium oxide	DTXCID5030165	12064-62-9	O=[Gd]O[Gd]=O	NA	468	Toxprint_ward_1	Toxprint	ward	1
DTXSID30923516	Methyl naphthalene-1-sulfonate--propan-2-amine (1/1)	DTXCID401352369	12068-04-1	CC(C)N.COS(=O)(=O)C1=CC=CC2=CC=CC=C12	COS(=O)(=O)C1=CC=CC2=C1C=CC=C2	470	Toxprint_ward_1	Toxprint	ward	1
DTXSID90923517	Dodecyl benzenesulfonate--strontium (1/1)	DTXCID701352370	12068-15-4	[SrH2].CCCCCCCCCCCCOS(=O)(=O)C1=CC=CC=C1	CCCCCCCCCCCCOS(=O)(=O)C1=CC=CC=C1	374	Toxprint_ward_1	Toxprint	ward	1
DTXSID9051614	Magnesium ferrite	DTXCID0030166	12068-86-9	O=[Mg].O=[Fe]O[Fe]=O	NA	88	Toxprint_ward_1	Toxprint	ward	1
DTXSID4051615	Boron carbide	DTXCID5030167	12069-32-8	B12B3B4B1C234	B12B3B4B1C234	471	Toxprint_ward_1	Toxprint	ward	1
DTXSID1047077	Copper(II) carbonate basic	DTXCID9027077	12069-69-1	O[Cu]OC(=O)O[Cu]O	NA	472	Toxprint_ward_1	Toxprint	ward	1
DTXSID1020350	2-Methoxy-5-methylaniline	DTXCID30350	120-71-8	COC1=CC=C(C)C=C1N	COC1=CC=C(C)C=C1N	95	Toxprint_ward_1	Toxprint	ward	1
DTXSID0020737	Indole	DTXCID40737	120-72-9	N1C=CC2=C1C=CC=C2	N1C=CC2=C1C=CC=C2	332	Toxprint_ward_1	Toxprint	ward	1
DTXSID4027737	Aluminum, di-.mu.-chlorochlorotriethyldi-	DTXCID807737	12075-68-2	CC[Al-]1(Cl)[Cl+][Al-](CC)(CC)[Cl+]1	NA	79	Toxprint_ward_1	Toxprint	ward	1
DTXSID1020146	2,2'-Dithiobisbenzothiazole	DTXCID70146	120-78-5	S(SC1=NC2=C(S1)C=CC=C2)C1=NC2=C(S1)C=CC=C2	S(SC1=NC2=C(S1)C=CC=C2)C1=NC2=C(S1)C=CC=C2	145	Toxprint_ward_1	Toxprint	ward	1
DTXSID3020257	Catechol	DTXCID30257	120-80-9	OC1=C(O)C=CC=C1	OC1=C(O)C=CC=C1	200	Toxprint_ward_1	Toxprint	ward	1
DTXSID0051318	(3-Methoxy-2-methylpropyl)benzene	DTXCID5029920	120811-92-9	COCC(C)CC1=CC=CC=C1	COCC(C)CC1=CC=CC=C1	11	Toxprint_ward_1	Toxprint	ward	1
DTXSID0021965	1,2,4-Trichlorobenzene	DTXCID701965	120-82-1	ClC1=CC(Cl)=C(Cl)C=C1	ClC1=CC(Cl)=C(Cl)C=C1	409	Toxprint_ward_1	Toxprint	ward	1
DTXSID1020439	2,4-Dichlorophenol	DTXCID70439	120-83-2	OC1=C(Cl)C=C(Cl)C=C1	OC1=C(Cl)C=C(Cl)C=C1	239	Toxprint_ward_1	Toxprint	ward	1
DTXSID9051616	2,4'-Methylenedianiline	DTXCID0030168	1208-52-2	NC1=CC=C(CC2=C(N)C=CC=C2)C=C1	NC1=CC=C(CC2=C(N)C=CC=C2)C=C1	95	Toxprint_ward_1	Toxprint	ward	1
DTXSID3029154	Cyclopentanone	DTXCID209154	120-92-3	O=C1CCCC1	O=C1CCCC1	473	Toxprint_ward_1	Toxprint	ward	1
DTXSID0020602	Ethylene urea	DTXCID20602	120-93-4	O=C1NCCN1	O=C1NCCN1	307	Toxprint_ward_1	Toxprint	ward	1
DTXSID8042210	N-Methylpyrrolidine	DTXCID6022210	120-94-5	CN1CCCC1	CN1CCCC1	428	Toxprint_ward_1	Toxprint	ward	1
DTXSID9026974	2,4-Di-tert-pentylphenol	DTXCID106974	120-95-6	CCC(C)(C)C1=CC(=C(O)C=C1)C(C)(C)CC	CCC(C)(C)C1=CC(=C(O)C=C1)C(C)(C)CC	474	Toxprint_ward_1	Toxprint	ward	1
DTXSID7040788	2-tert-Butyl-4-methoxyphenol	DTXCID90215	121-00-6	COC1=CC=C(O)C(=C1)C(C)(C)C	COC1=CC=C(O)C(=C1)C(C)(C)C	475	Toxprint_ward_1	Toxprint	ward	1
DTXSID4049400	Dibenzosuberone	DTXCID4029359	1210-35-1	O=C1C2=CC=CC=C2CCC2=C1C=CC=C2	O=C1C2=CC=CC=C2CCC2=C1C=CC=C2	413	Toxprint_ward_1	Toxprint	ward	1
DTXSID4026975	2-Methyl-5-nitrobenzenesulfonic acid	DTXCID506975	121-03-9	CC1=CC=C(C=C1S(O)(=O)=O)[N+]([O-])=O	CC1=CC=C(C=C1S(O)(=O)=O)[N+]([O-])=O	171	Toxprint_ward_1	Toxprint	ward	1
DTXSID9027738	(Methylcyclopentadienyl)tricarbonylmanganese	DTXCID207738	12108-13-3	[Mn+].[C-]#[O+].[C-]#[O+].[C-]#[O+].CC1C=C[C-]=C1	NA	476	Toxprint_ward_1	Toxprint	ward	1
DTXSID8065248	Calciate(3-), [N-[2-[bis[(carboxy-.kappa.O)methyl]amino-.kappa.N]ethyl]-N-[2-[[(carboxy-.kappa.O)methyl](carboxymethyl)amino-.kappa.N]ethyl]glycinato(5-)-.kappa.N]-, sodium (1:3)	DTXCID8033693	12111-24-9	[Na+].[Na+].[Na+].[Ca++].[O-]C(=O)CN(CCN(CC([O-])=O)CC([O-])=O)CCN(CC([O-])=O)CC([O-])=O	OC(=O)CN(CCN(CC(O)=O)CC(O)=O)CCN(CC(O)=O)CC(O)=O	477	Toxprint_ward_1	Toxprint	ward	1
DTXSID0020529	2,4-Dinitrotoluene	DTXCID60529	121-14-2	CC1=C(C=C(C=C1)[N+]([O-])=O)[N+]([O-])=O	CC1=C(C=C(C=C1)[N+]([O-])=O)[N+]([O-])=O	443	Toxprint_ward_1	Toxprint	ward	1
DTXSID2024799	1-Chloro-2-nitro-4-(trifluoromethyl)benzene	DTXCID104799	121-17-5	[O-][N+](=O)C1=C(Cl)C=CC(=C1)C(F)(F)F	[O-][N+](=O)C1=C(Cl)C=CC(=C1)C(F)(F)F	457	Toxprint_ward_1	Toxprint	ward	1
DTXSID9020956	4-Hydroxy-3-nitrophenylarsonic acid	DTXCID70956	121-19-7	OC1=C(C=C(C=C1)[As](O)(O)=O)[N+]([O-])=O	NA	478	Toxprint_ward_1	Toxprint	ward	1
DTXSID4034499	Pyrethrin I	DTXCID2014499	121-21-1	CC(C)=C[C@@H]1[C@@H](C(=O)O[C@H]2CC(=O)C(C\C=C/C=C)=C2C)C1(C)C	CC(C)=CC1C(C(=O)OC2CC(=O)C(CC=CC=C)=C2C)C1(C)C	345	Toxprint_ward_1	Toxprint	ward	1
DTXSID5021465	Zineb	DTXCID701465	12122-67-7	[Zn++].[S-]C(=S)NCCNC([S-])=S	SC(=S)NCCNC(S)=S	479	Toxprint_ward_1	Toxprint	ward	1
DTXSID9020451	N,N'-Dicyclohexylthiourea	DTXCID70451	1212-29-9	S=C(NC1CCCCC1)NC1CCCCC1	S=C(NC1CCCCC1)NC1CCCCC1	321	Toxprint_ward_1	Toxprint	ward	1
DTXSID8035681	Ammonium bromide	DTXCID6015681	12124-97-9	[NH4+].[Br-]	NA	480	Toxprint_ward_1	Toxprint	ward	1
DTXSID0020078	Ammonium chloride	DTXCID3078	12125-02-9	[NH4+].[Cl-]	NA	480	Toxprint_ward_1	Toxprint	ward	1
DTXSID5021968	3-Ethoxy-4-hydroxybenzaldehyde	DTXCID901968	121-32-4	CCOC1=C(O)C=CC(C=O)=C1	CCOC1=C(O)C=CC(C=O)=C1	55	Toxprint_ward_1	Toxprint	ward	1
DTXSID0021969	4-Hydroxy-3-methoxybenzaldehyde	DTXCID301969	121-33-5	COC1=C(O)C=CC(C=O)=C1	COC1=C(O)C=CC(C=O)=C1	55	Toxprint_ward_1	Toxprint	ward	1
DTXSID6059522	Vanillic acid	DTXCID1033668	121-34-6	COC1=CC(=CC=C1O)C(O)=O	COC1=CC(=CC=C1O)C(O)=O	481	Toxprint_ward_1	Toxprint	ward	1
DTXSID60893218	Ammonium sulfide ((NH4)2S)	DTXCID001323150	12135-76-1	[NH4+].[NH4+].[S--]	NA	480	Toxprint_ward_1	Toxprint	ward	1
DTXSID8025886	Ethyl 3-phenylglycidate	DTXCID905886	121-39-1	CCOC(=O)C1OC1C1=CC=CC=C1	CCOC(=O)C1OC1C1=CC=CC=C1	118	Toxprint_ward_1	Toxprint	ward	1
DTXSID2050451	Aluminum silicate	DTXCID3029447	12141-46-7	[Al++]O[Al++].[O-][Si]([O-])([O-])[O-]	NA	455	Toxprint_ward_1	Toxprint	ward	1
DTXSID90891883	Potassium stannate	DTXCID301031433	12142-33-5	[K+].[K+].[O-][Sn]([O-])=O	NA	460	Toxprint_ward_1	Toxprint	ward	1
DTXSID0037738	Trimethyl borate	DTXCID8017738	121-43-7	COB(OC)OC	COB(OC)OC	48	Toxprint_ward_1	Toxprint	ward	1
DTXSID7032630	N-Benzyladenine	DTXCID5012630	1214-39-7	C(NC1=C2N=CN=C2N=CN1)C1=CC=CC=C1	C(NC1=C2N=CN=C2N=CN1)C1=CC=CC=C1	482	Toxprint_ward_1	Toxprint	ward	1
DTXSID3024366	Triethylamine	DTXCID204366	121-44-8	CCN(CC)CC	CCN(CC)CC	143	Toxprint_ward_1	Toxprint	ward	1
DTXSID0034774	Noviflumuron	DTXCID8014774	121451-02-3	FC(C(F)(F)F)C(F)(F)OC1=C(Cl)C=C(NC(=O)NC(=O)C2=C(F)C=CC=C2F)C(F)=C1Cl	FC(C(F)(F)F)C(F)(F)OC1=C(Cl)C=C(NC(=O)NC(=O)C2=C(F)C=CC=C2F)C(F)=C1Cl	149	Toxprint_ward_1	Toxprint	ward	1
DTXSID4026979	Trimethyl phosphite	DTXCID106979	121-45-9	COP(OC)OC	COP(OC)OC	86	Toxprint_ward_1	Toxprint	ward	1
DTXSID6024462	3-Aminobenzenesulfonic acid	DTXCID804462	121-47-1	NC1=CC(=CC=C1)S(O)(=O)=O	NC1=CC(=CC=C1)S(O)(=O)=O	110	Toxprint_ward_1	Toxprint	ward	1
DTXSID6023810	Benzethonium chloride	DTXCID203810	121-54-0	[Cl-].CC(C)(C)CC(C)(C)C1=CC=C(OCCOCC[N+](C)(C)CC2=CC=CC=C2)C=C1	CC(C)(C)CC(C)(C)C1=CC=C(OCCOCC[N+](C)(C)CC2=CC=CC=C2)C=C1	483	Toxprint_ward_1	Toxprint	ward	1
DTXSID1032359	Cyprodinil	DTXCID9012359	121552-61-2	CC1=NC(NC2=CC=CC=C2)=NC(=C1)C1CC1	CC1=NC(NC2=CC=CC=C2)=NC(=C1)C1CC1	482	Toxprint_ward_1	Toxprint	ward	1
DTXSID6024464	4-Aminobenzenesulfonic acid	DTXCID604464	121-57-3	NC1=CC=C(C=C1)S(O)(=O)=O	NC1=CC=C(C=C1)S(O)(=O)=O	110	Toxprint_ward_1	Toxprint	ward	1
DTXSID8026981	4-(Acetylamino)benzenesulfonyl chloride	DTXCID206981	121-60-8	CC(=O)NC1=CC=C(C=C1)S(Cl)(=O)=O	CC(=O)NC1=CC=C(C=C1)S(Cl)(=O)=O	162	Toxprint_ward_1	Toxprint	ward	1
DTXSID5034729	Flurenol-methyl	DTXCID3014729	1216-44-0	COC(=O)C1(O)C2=C(C=CC=C2)C2=C1C=CC=C2	COC(=O)C1(O)C2=C(C=CC=C2)C2=C1C=CC=C2	484	Toxprint_ward_1	Toxprint	ward	1
DTXSID6020066	2-Amino-5-nitrothiazole	DTXCID8066	121-66-4	NC1=NC=C(S1)[N+]([O-])=O	NC1=NC=C(S1)[N+]([O-])=O	280	Toxprint_ward_1	Toxprint	ward	1
DTXSID50872537	Calcium hydroxide phosphate (Ca5(OH)‚Äã(PO4)‚Äã3)	DTXCID60820180	12167-74-7	[OH-].[Ca++].[Ca++].[Ca++].[Ca++].[Ca++].[O-]P([O-])([O-])=O.[O-]P([O-])([O-])=O.[O-]P([O-])([O-])=O	NA	102	Toxprint_ward_1	Toxprint	ward	1
DTXSID6049804	Tricalcium silicate	DTXCID0029763	12168-85-3	[Ca++].[Ca++].O=[Ca].[O-][Si]([O-])([O-])[O-]	NA	456	Toxprint_ward_1	Toxprint	ward	1
DTXSID2020507	N,N-Dimethylaniline	DTXCID60507	121-69-7	CN(C)C1=CC=CC=C1	CN(C)C1=CC=CC=C1	485	Toxprint_ward_1	Toxprint	ward	1
DTXSID3027372	1H-Indene-5-ethanol, 2,3-dihydro-beta,1,1,2,3,3-hexamethyl-	DTXCID207372	1217-08-9	CC(CO)C1=CC2=C(C=C1)C(C)(C)C(C)C2(C)C	CC(CO)C1=CC2=C(C=C1)C(C)(C)C(C)C2(C)C	412	Toxprint_ward_1	Toxprint	ward	1
DTXSID9051618	N,N,3-Trimethylaniline	DTXCID4030170	121-72-2	CN(C)C1=CC(C)=CC=C1	CN(C)C1=CC(C)=CC=C1	167	Toxprint_ward_1	Toxprint	ward	1
DTXSID4021971	1-Chloro-3-nitrobenzene	DTXCID401971	121-73-3	[O-][N+](=O)C1=CC=CC(Cl)=C1	[O-][N+](=O)C1=CC=CC(Cl)=C1	1	Toxprint_ward_1	Toxprint	ward	1
DTXSID4020791	Malathion	DTXCID80791	121-75-5	CCOC(=O)CC(SP(=S)(OC)OC)C(=O)OCC	CCOC(=O)CC(SP(=S)(OC)OC)C(=O)OCC	486	Toxprint_ward_1	Toxprint	ward	1
DTXSID4041999	Furilazole	DTXCID2021999	121776-33-8	CC1(C)OC(CN1C(=O)C(Cl)Cl)C1=CC=CO1	CC1(C)OC(CN1C(=O)C(Cl)Cl)C1=CC=CO1	127	Toxprint_ward_1	Toxprint	ward	1
DTXSID5021201	Propyl gallate	DTXCID901201	121-79-9	CCCOC(=O)C1=CC(O)=C(O)C(O)=C1	CCCOC(=O)C1=CC(O)=C(O)C(O)=C1	487	Toxprint_ward_1	Toxprint	ward	1
DTXSID9024142	Cyclonite	DTXCID604142	121-82-4	[O-][N+](=O)N1CN(CN(C1)[N+]([O-])=O)[N+]([O-])=O	[O-][N+](=O)N1CN(CN(C1)[N+]([O-])=O)[N+]([O-])=O	356	Toxprint_ward_1	Toxprint	ward	1
DTXSID3026984	2-Chloro-1-methyl-4-nitrobenzene	DTXCID406984	121-86-8	CC1=CC=C(C=C1Cl)[N+]([O-])=O	CC1=CC=C(C=C1Cl)[N+]([O-])=O	238	Toxprint_ward_1	Toxprint	ward	1
DTXSID4021973	2-Chloro-4-nitroaniline	DTXCID201973	121-87-9	NC1=C(Cl)C=C(C=C1)[N+]([O-])=O	NC1=C(Cl)C=C(C=C1)[N+]([O-])=O	241	Toxprint_ward_1	Toxprint	ward	1
DTXSID1020063	2-Amino-5-nitrophenol	DTXCID2063	121-88-0	NC1=C(O)C=C(C=C1)[N+]([O-])=O	NC1=C(O)C=C(C=C1)[N+]([O-])=O	447	Toxprint_ward_1	Toxprint	ward	1
DTXSID9025740	3-Nitrobenzoyl chloride	DTXCID105740	121-90-4	[O-][N+](=O)C1=CC(=CC=C1)C(Cl)=O	[O-][N+](=O)C1=CC(=CC=C1)C(Cl)=O	12	Toxprint_ward_1	Toxprint	ward	1
DTXSID3021485	1,3-Benzenedicarboxylic acid	DTXCID301485	121-91-5	OC(=O)C1=CC(=CC=C1)C(O)=O	OC(=O)C1=CC(=CC=C1)C(O)=O	8	Toxprint_ward_1	Toxprint	ward	1
DTXSID0025737	3-Nitrobenzoic acid	DTXCID605737	121-92-6	OC(=O)C1=CC=CC(=C1)[N+]([O-])=O	OC(=O)C1=CC=CC(=C1)[N+]([O-])=O	488	Toxprint_ward_1	Toxprint	ward	1
DTXSID7047645	Methyl 4-methoxybenzoate	DTXCID5027645	121-98-2	COC(=O)C1=CC=C(OC)C=C1	COC(=O)C1=CC=C(OC)C=C1	319	Toxprint_ward_1	Toxprint	ward	1
DTXSID1034503	Cyhalofop-butyl	DTXCID9014503	122008-85-9	CCCCOC(=O)[C@@H](C)OC1=CC=C(OC2=C(F)C=C(C=C2)C#N)C=C1	CCCCOC(=O)C(C)OC1=CC=C(OC2=C(F)C=C(C=C2)C#N)C=C1	489	Toxprint_ward_1	Toxprint	ward	1
DTXSID9044374	p-Methylacetophenone	DTXCID7024374	122-00-9	CC(=O)C1=CC=C(C)C=C1	CC(=O)C1=CC=C(C)C=C1	5	Toxprint_ward_1	Toxprint	ward	1
DTXSID4051619	4-Chlorobenzoyl chloride	DTXCID9030171	122-01-0	ClC(=O)C1=CC=C(Cl)C=C1	ClC(=O)C1=CC=C(Cl)C=C1	12	Toxprint_ward_1	Toxprint	ward	1
DTXSID9021974	4-Isopropylbenzaldehyde	DTXCID601974	122-03-2	CC(C)C1=CC=C(C=O)C=C1	CC(C)C1=CC=C(C=O)C=C1	55	Toxprint_ward_1	Toxprint	ward	1
DTXSID9025742	4-Nitrobenzoyl chloride	DTXCID905742	122-04-3	[O-][N+](=O)C1=CC=C(C=C1)C(Cl)=O	[O-][N+](=O)C1=CC=C(C=C1)C(Cl)=O	12	Toxprint_ward_1	Toxprint	ward	1
DTXSID3051620	2,2-Dimethoxyethyl(methyl)amine	DTXCID4030172	122-07-6	CNCC(OC)OC	CNCC(OC)OC	306	Toxprint_ward_1	Toxprint	ward	1
DTXSID8051621	C.I. Solvent Violet 12	DTXCID9030173	1220-94-6	CNC1=CC=C(N)C2=C1C(=O)C1=CC=CC=C1C2=O	CNC1=CC=C(N)C2=C1C(=O)C1=CC=CC=C1C2=O	490	Toxprint_ward_1	Toxprint	ward	1
DTXSID1023607	Sulfadimethoxine	DTXCID303607	122-11-2	COC1=NC(OC)=NC(NS(=O)(=O)C2=CC=C(N)C=C2)=C1	COC1=NC(OC)=NC(NS(=O)(=O)C2=CC=C(N)C=C2)=C1	491	Toxprint_ward_1	Toxprint	ward	1
DTXSID4032613	Fenitrothion	DTXCID2012613	122-14-5	COP(=S)(OC)OC1=CC=C(C(C)=C1)[N+]([O-])=O	COP(=S)(OC)OC1=CC=C(C(C)=C1)[N+]([O-])=O	443	Toxprint_ward_1	Toxprint	ward	1
DTXSID0041723	C.I. Basic Red 14 chloride	DTXCID8021723	12217-48-0	[Cl-].CN(CCC#N)C1=CC=C(C=CC2=[N+](C)C3=CC=CC=C3C2(C)C)C=C1	CN(CCC#N)C1=CC=C(C=CC2=[N+](C)C3=CC=CC=C3C2(C)C)C=C1	427	Toxprint_ward_1	Toxprint	ward	1
DTXSID3041665	Benzylhexadecyldimethylammonium chloride	DTXCID1021665	122-18-9	[Cl-].CCCCCCCCCCCCCCCC[N+](C)(C)CC1=CC=CC=C1	CCCCCCCCCCCCCCCC[N+](C)(C)CC1=CC=CC=C1	492	Toxprint_ward_1	Toxprint	ward	1
DTXSID2025139	N,N-Dimethyl-N-benzyl-N-octadecylammonium chloride	DTXCID205139	122-19-0	[Cl-].CCCCCCCCCCCCCCCCCC[N+](C)(C)CC1=CC=CC=C1	CCCCCCCCCCCCCCCCCC[N+](C)(C)CC1=CC=CC=C1	492	Toxprint_ward_1	Toxprint	ward	1
DTXSID5051319	Acid Red 289	DTXCID0029921	12220-28-9	[Na+].CC1=CC=CC(C)=C1NC1=CC2=C(C=C1)C(C1=CC=CC=C1S([O-])(=O)=O)=C1C=CC(NC3=C(C)C=CC(=C3C)S([O-])(=O)=O)=CC1=[O+]2	CC1=CC=CC(C)=C1NC1=CC2=[O+]C3=CC(NC4=C(C)C=CC(=C4C)S(O)(=O)=O)=CC=C3C(=C2C=C1)C1=C(C=CC=C1)S(O)(=O)=O	493	Toxprint_ward_1	Toxprint	ward	1
DTXSID5021415	Triisopropanolamine	DTXCID201415	122-20-3	CC(O)CN(CC(C)O)CC(C)O	CC(O)CN(CC(C)O)CC(C)O	140	Toxprint_ward_1	Toxprint	ward	1
DTXSID8027373	Cyclopenta[g]-2-benzopyran, 1,3,4,6,7,8-hexahydro-4,6,6,7,8,8-hexamethyl-	DTXCID607373	1222-05-5	CC1C(C)(C)C2=CC3=C(C=C2C1(C)C)C(C)COC3	CC1C(C)(C)C2=CC3=C(C=C2C1(C)C)C(C)COC3	494	Toxprint_ward_1	Toxprint	ward	1
DTXSID40889598	C.I. Fluorescent Brightener 24	DTXCID701030982	12224-02-1	[Na+].[Na+].[Na+].[Na+].[Na+].[Na+].[Na+].[Na+].[Na+].[Na+].[Na+].[Na+].[Na+].[Na+].[Na+].[Na+].OCCN(CCO)C1=NC(NC2=CC(=C(C=CC3=C(C=C(NC4=NC(=NC(NC5=CC(=CC=C5)S([O-])(=O)=O)=N4)N(CCO)CCO)C=C3)S([O-])(=O)=O)C=C2)S([O-])(=O)=O)=NC(NC2=CC(=CC=C2)S([O-])(=O)=O)=N1	OCCN(CCO)C1=NC(NC2=CC(=C(C=CC3=C(C=C(NC4=NC(=NC(NC5=CC(=CC=C5)S(O)(=O)=O)=N4)N(CCO)CCO)C=C3)S(O)(=O)=O)C=C2)S(O)(=O)=O)=NC(NC2=CC(=CC=C2)S(O)(=O)=O)=N1	495	Toxprint_ward_1	Toxprint	ward	1
DTXSID9041736	C.I. Pigment Yellow 97	DTXCID7021736	12225-18-2	COC1=CC(Cl)=C(OC)C=C1NC(=O)C(\N=N\C1=CC(OC)=C(C=C1OC)S(=O)(=O)NC1=CC=CC=C1)C(C)=O	COC1=CC(Cl)=C(OC)C=C1NC(=O)C(N=NC1=CC(OC)=C(C=C1OC)S(=O)(=O)NC1=CC=CC=C1)C(C)=O	496	Toxprint_ward_1	Toxprint	ward	1
DTXSID2025921	C.I. Pigment Yellow 100	DTXCID305921	12225-21-7	[Al+3].OC(=O)C1=NN(C(=O)C1\N=N\C1=CC=C(C=C1)S([O-])(=O)=O)C1=CC=C(C=C1)S(O)(=O)=O.OC(=O)C1=NN(C(=O)C1\N=N\C1=CC=C(C=C1)S([O-])(=O)=O)C1=CC=C(C=C1)S(O)(=O)=O.OC(=O)C1=NN(C(=O)C1\N=N\C1=CC=C(C=C1)S([O-])(=O)=O)C1=CC=C(C=C1)S(O)(=O)=O	NA	430	Toxprint_ward_1	Toxprint	ward	1
DTXSID3026988	Glyceryl trioleate	DTXCID006988	122-32-7	CCCCCCCC\C=C/CCCCCCCC(=O)OCC(COC(=O)CCCCCCC\C=C/CCCCCCCC)OC(=O)CCCCCCC\C=C/CCCCCCCC	CCCCCCCCC=CCCCCCCCC(=O)OCC(COC(=O)CCCCCCCC=CCCCCCCCC)OC(=O)CCCCCCCC=CCCCCCCCC	77	Toxprint_ward_1	Toxprint	ward	1
DTXSID4021268	Simazine	DTXCID501268	122-34-9	CCNC1=NC(NCC)=NC(Cl)=N1	CCNC1=NC(NCC)=NC(Cl)=N1	66	Toxprint_ward_1	Toxprint	ward	1
DTXSID10890676	[1,1'-Biphenyl]-4-ol, 3-[2-[4-[2-(sulfooxy)ethoxy]phenyl]diazenyl]-, sodium salt (1:1)	DTXCID101030984	12235-21-1	[Na+].OC1=CC=C(C=C1N=NC1=CC=C(OCCOS([O-])(=O)=O)C=C1)C1=CC=CC=C1	OC1=CC=C(C=C1N=NC1=CC=C(OCCOS(O)(=O)=O)C=C1)C1=CC=CC=C1	497	Toxprint_ward_1	Toxprint	ward	1
DTXSID9041732	C.I. Pigment Orange 36	DTXCID7021732	12236-62-3	CC(=O)C(\N=N\C1=CC=C(Cl)C=C1[N+]([O-])=O)C(=O)NC1=CC=C2NC(=O)NC2=C1	CC(=O)C(N=NC1=CC=C(Cl)C=C1[N+]([O-])=O)C(=O)NC1=CC2=C(NC(=O)N2)C=C1	496	Toxprint_ward_1	Toxprint	ward	1
DTXSID5037739	4-Anilinophenol	DTXCID3017739	122-37-2	OC1=CC=C(NC2=CC=CC=C2)C=C1	OC1=CC=C(NC2=CC=CC=C2)C=C1	111	Toxprint_ward_1	Toxprint	ward	1
DTXSID4021975	Diphenylamine	DTXCID001975	122-39-4	N(C1=CC=CC=C1)C1=CC=CC=C1	N(C1=CC=CC=C1)C1=CC=CC=C1	111	Toxprint_ward_1	Toxprint	ward	1
DTXSID3051622	Copper monochlorophthalocyanine	DTXCID4030174	12239-87-1	[Cl-].[Cu++].N1\C2=N/C3=N/C(=N\C4=C5C=CC=CC5=C([N-]4)\N=C4/N=C(/N=C1/C1C=CC=CC21)C1=CC=CC=C41)/C1=CC=CC=C31	NA	498	Toxprint_ward_1	Toxprint	ward	1
DTXSID8029157	2-(Phenylmethylene)-heptanal	DTXCID409157	122-40-7	CCCCCC(C=O)=CC1=CC=CC=C1	CCCCCC(C=O)=CC1=CC=CC=C1	104	Toxprint_ward_1	Toxprint	ward	1
DTXSID7020766	Propham	DTXCID70766	122-42-9	CC(C)OC(=O)NC1=CC=CC=C1	CC(C)OC(=O)NC1=CC=CC=C1	360	Toxprint_ward_1	Toxprint	ward	1
DTXSID9032533	Chlorfenapyr	DTXCID7012533	122453-73-0	CCOCN1C(=C(C#N)C(Br)=C1C(F)(F)F)C1=CC=C(Cl)C=C1	CCOCN1C(=C(C#N)C(Br)=C1C(F)(F)F)C1=CC=C(Cl)C=C1	499	Toxprint_ward_1	Toxprint	ward	1
DTXSID6041503	Tralopyril	DTXCID4021503	122454-29-9	FC(F)(F)C1=C(Br)C(C#N)=C(N1)C1=CC=C(Cl)C=C1	FC(F)(F)C1=C(Br)C(C#N)=C(N1)C1=CC=C(Cl)C=C1	499	Toxprint_ward_1	Toxprint	ward	1
DTXSID8047420	4-(4-Hydroxy-3-methoxyphenyl)-2-butanone	DTXCID6027420	122-48-5	COC1=CC(CCC(C)=O)=CC=C1O	COC1=CC(CCC(C)=O)=CC=C1O	175	Toxprint_ward_1	Toxprint	ward	1
DTXSID8041957	Ethyl orthoformate	DTXCID6021957	122-51-0	CCOC(OCC)OCC	CCOC(OCC)OCC	217	Toxprint_ward_1	Toxprint	ward	1
DTXSID2026991	Triethyl phosphite	DTXCID506991	122-52-1	CCOP(OCC)OCC	CCOP(OCC)OCC	86	Toxprint_ward_1	Toxprint	ward	1
DTXSID6021535	3-Chloro-4-(dichloromethyl)-2-(5H)-furanone	DTXCID001535	122551-89-7	ClC(Cl)C1=C(Cl)C(=O)OC1	ClC(Cl)C1=C(Cl)C(=O)OC1	500	Toxprint_ward_1	Toxprint	ward	1
DTXSID4025662	Methyl styryl ketone	DTXCID305662	122-57-6	CC(=O)C=CC1=CC=CC=C1	CC(=O)C=CC1=CC=CC=C1	501	Toxprint_ward_1	Toxprint	ward	1
DTXSID8051623	Iron(III) oxide hydrate	DTXCID9030175	12259-21-1	O.O=[Fe]O[Fe]=O	NA	88	Toxprint_ward_1	Toxprint	ward	1
DTXSID9025873	Phenoxyacetic acid	DTXCID405873	122-59-8	OC(=O)COC1=CC=CC=C1	OC(=O)COC1=CC=CC=C1	94	Toxprint_ward_1	Toxprint	ward	1
DTXSID8021145	Phenyl glycidyl ether	DTXCID501145	122-60-1	C(OC1=CC=CC=C1)C1CO1	C(OC1=CC=CC=C1)C1CO1	118	Toxprint_ward_1	Toxprint	ward	1
DTXSID7025055	Bis(2-ethylhexyl) decanedioate	DTXCID005055	122-62-3	CCCCC(CC)COC(=O)CCCCCCCCC(=O)OCC(CC)CCCC	CCCCC(CC)COC(=O)CCCCCCCCC(=O)OCC(CC)CCCC	33	Toxprint_ward_1	Toxprint	ward	1
DTXSID4044791	Benzyl propanoate	DTXCID2024791	122-63-4	CCC(=O)OCC1=CC=CC=C1	CCC(=O)OCC1=CC=CC=C1	76	Toxprint_ward_1	Toxprint	ward	1
DTXSID7020710	1,2-Diphenylhydrazine	DTXCID90710	122-66-7	N(NC1=CC=CC=C1)C1=CC=CC=C1	N(NC1=CC=CC=C1)C1=CC=CC=C1	62	Toxprint_ward_1	Toxprint	ward	1
DTXSID2047646	Isobutyl 3-phenylacrylate	DTXCID0027646	122-67-8	CC(C)COC(=O)C=CC1=CC=CC=C1	CC(C)COC(=O)C=CC1=CC=CC=C1	154	Toxprint_ward_1	Toxprint	ward	1
DTXSID9047411	3-Phenylpropyl cinnamate	DTXCID7027411	122-68-9	O=C(OCCCC1=CC=CC=C1)C=CC1=CC=CC=C1	O=C(OCCCC1=CC=CC=C1)C=CC1=CC=CC=C1	154	Toxprint_ward_1	Toxprint	ward	1
DTXSID7047647	3-Phenyl-2-propen-1-yl 3-phenylacrylate	DTXCID5027647	122-69-0	O=C(OCC=CC1=CC=CC=C1)C=CC1=CC=CC=C1	O=C(OCC=CC1=CC=CC=C1)C=CC1=CC=CC=C1	154	Toxprint_ward_1	Toxprint	ward	1
DTXSID50218315	Pyrophyllite (AlH(SiO3)2)	DTXCID70140806	68136-61-8	[Al+3].O[Si](O)=O.O[Si](O)=O.O[Si](O)=O	NA	83	Toxprint_ward_1	Toxprint	ward	1
DTXSID3051624	C.I. Basic Blue 41	DTXCID4030176	12270-13-2	COS([O-])(=O)=O.CCN(CCO)C1=CC=C(C=C1)N=NC1=[N+](C)C2=C(S1)C=C(OC)C=C2	CCN(CCO)C1=CC=C(C=C1)N=NC1=[N+](C)C2=C(S1)C=C(OC)C=C2	502	Toxprint_ward_1	Toxprint	ward	1
DTXSID6035156	2-Phenylethyl propionate	DTXCID4015156	122-70-3	CCC(=O)OCCC1=CC=CC=C1	CCC(=O)OCCC1=CC=CC=C1	76	Toxprint_ward_1	Toxprint	ward	1
DTXSID8051625	1,1-Bis(phenethyloxy)ethane	DTXCID9030177	122-71-4	CC(OCCC1=CC=CC=C1)OCCC1=CC=CC=C1	CC(OCCC1=CC=CC=C1)OCCC1=CC=CC=C1	43	Toxprint_ward_1	Toxprint	ward	1
DTXSID2047648	3-Phenylpropyl acetate	DTXCID0027648	122-72-5	CC(=O)OCCCC1=CC=CC=C1	CC(=O)OCCCC1=CC=CC=C1	76	Toxprint_ward_1	Toxprint	ward	1
DTXSID7047439	Benzyl 3-methylbutyl ether	DTXCID5027439	122-73-6	CC(C)CCOCC1=CC=CC=C1	CC(C)CCOCC1=CC=CC=C1	43	Toxprint_ward_1	Toxprint	ward	1
DTXSID40883314	1,2-Ethanediamine, N1,N2-bis(phenylmethyl)-, acetate (1:2)	DTXCID901022852	122-75-8	CC(O)=O.CC(O)=O.C(CNCC1=CC=CC=C1)NCC1=CC=CC=C1	C(CNCC1=CC=CC=C1)NCC1=CC=CC=C1	419	Toxprint_ward_1	Toxprint	ward	1
DTXSID0034564	EDTA, copper salt	DTXCID8014564	12276-01-6	[Cu++].[Cu++].[O-]C(=O)CN(CCN(CC([O-])=O)CC([O-])=O)CC([O-])=O	OC(=O)CN(CCN(CC(O)=O)CC(O)=O)CC(O)=O	477	Toxprint_ward_1	Toxprint	ward	1
DTXSID3021483	Phenylacetaldehyde	DTXCID501483	122-78-1	O=CCC1=CC=CC=C1	O=CCC1=CC=CC=C1	169	Toxprint_ward_1	Toxprint	ward	1
DTXSID3051626	Phenyl acetate	DTXCID4030178	122-79-2	CC(=O)OC1=CC=CC=C1	CC(=O)OC1=CC=CC=C1	124	Toxprint_ward_1	Toxprint	ward	1
DTXSID8051627	2-Ethyl-5-methoxybicyclo[2.2.1]heptane	DTXCID9030179	122795-41-9	CCC1CC2CC1CC2OC	CCC1CC2CC1CC2OC	503	Toxprint_ward_1	Toxprint	ward	1
DTXSID1034391	Disodium octaborate tetrahydrate	DTXCID9014391	12280-03-4	O.O.O.O.[Na+].[Na+].[O-]B1OB([O-])OB2OB(OB=O)OB(OB=O)OB(O1)O2	NA	155	Toxprint_ward_1	Toxprint	ward	1
DTXSID7024455	4-Aminoacetanilide	DTXCID704455	122-80-5	CC(=O)NC1=CC=C(N)C=C1	CC(=O)NC1=CC=C(N)C=C1	131	Toxprint_ward_1	Toxprint	ward	1
DTXSID5044526	N-(4-Ethoxyphenyl)-3-oxobutanamide	DTXCID3024526	122-82-7	CCOC1=CC=C(NC(=O)CC(C)=O)C=C1	CCOC1=CC=C(NC(=O)CC(C)=O)C=C1	122	Toxprint_ward_1	Toxprint	ward	1
DTXSID6032645	Sulfentrazone	DTXCID4012645	122836-35-5	CC1=NN(C(=O)N1C(F)F)C1=CC(NS(C)(=O)=O)=C(Cl)C=C1Cl	CC1=NN(C(=O)N1C(F)F)C1=CC(NS(C)(=O)=O)=C(Cl)C=C1Cl	504	Toxprint_ward_1	Toxprint	ward	1
DTXSID9034282	4-Chlorophenoxyacetic acid	DTXCID7014282	122-88-3	OC(=O)COC1=CC=C(Cl)C=C1	OC(=O)COC1=CC=C(Cl)C=C1	94	Toxprint_ward_1	Toxprint	ward	1
DTXSID7047649	4-Methoxybenzyl formate	DTXCID5027649	122-91-8	COC1=CC=C(COC=O)C=C1	COC1=CC=C(COC=O)C=C1	70	Toxprint_ward_1	Toxprint	ward	1
DTXSID1032642	Rimsulfuron	DTXCID9012642	122931-48-0	CCS(=O)(=O)C1=CC=CN=C1S(=O)(=O)NC(=O)NC1=NC(OC)=CC(OC)=N1	CCS(=O)(=O)C1=CC=CN=C1S(=O)(=O)NC(=O)NC1=NC(OC)=CC(OC)=N1	68	Toxprint_ward_1	Toxprint	ward	1
DTXSID3029158	1,4-Piperazinediethanol	DTXCID809158	122-96-3	OCCN1CCN(CCO)CC1	OCCN1CCN(CCO)CC1	39	Toxprint_ward_1	Toxprint	ward	1
DTXSID6041638	3-Phenyl-1-propanol	DTXCID4021638	122-97-4	OCCCC1=CC=CC=C1	OCCCC1=CC=CC=C1	81	Toxprint_ward_1	Toxprint	ward	1
DTXSID9021976	2-Phenoxyethanol	DTXCID401976	122-99-6	OCCOC1=CC=CC=C1	OCCOC1=CC=CC=C1	178	Toxprint_ward_1	Toxprint	ward	1
DTXSID4041521	4-Morpholinepropanamine	DTXCID2021521	123-00-2	NCCCN1CCOCC1	NCCCN1CCOCC1	58	Toxprint_ward_1	Toxprint	ward	1
DTXSID7026994	Dodecylbenzene	DTXCID706994	123-01-3	CCCCCCCCCCCCC1=CC=CC=C1	CCCCCCCCCCCCC1=CC=CC=C1	189	Toxprint_ward_1	Toxprint	ward	1
DTXSID7040784	1-Phenyltridecane	DTXCID008786	123-02-4	CCCCCCCCCCCCCC1=CC=CC=C1	CCCCCCCCCCCCCC1=CC=CC=C1	189	Toxprint_ward_1	Toxprint	ward	1
DTXSID6041761	Cetylpyridinium chloride	DTXCID4021761	123-03-5	[Cl-].CCCCCCCCCCCCCCCC[N+]1=CC=CC=C1	CCCCCCCCCCCCCCCC[N+]1=CC=CC=C1	190	Toxprint_ward_1	Toxprint	ward	1
DTXSID9025291	2-Ethylhexanal	DTXCID005291	123-05-7	CCCCC(CC)C=O	CCCCC(CC)C=O	295	Toxprint_ward_1	Toxprint	ward	1
DTXSID4021977	4-Ethylphenol	DTXCID801977	123-07-9	CCC1=CC=C(O)C=C1	CCC1=CC=C(O)C=C1	474	Toxprint_ward_1	Toxprint	ward	1
DTXSID8023973	4-Chlorophenyl methyl sulfide	DTXCID403973	123-09-1	CSC1=CC=C(Cl)C=C1	CSC1=CC=C(Cl)C=C1	505	Toxprint_ward_1	Toxprint	ward	1
DTXSID2026997	4-Methoxybenzaldehyde	DTXCID906997	123-11-5	COC1=CC=C(C=O)C=C1	COC1=CC=C(C=O)C=C1	55	Toxprint_ward_1	Toxprint	ward	1
DTXSID9021978	2-Methylpentanal	DTXCID201978	123-15-9	CCCC(C)C=O	CCCC(C)C=O	295	Toxprint_ward_1	Toxprint	ward	1
DTXSID8029159	2,6,8-Trimethyl-4-nonanol	DTXCID209159	123-17-1	CC(C)CC(C)CC(O)CC(C)C	CC(C)CC(C)CC(O)CC(C)C	286	Toxprint_ward_1	Toxprint	ward	1
DTXSID7026998	2,6,8-Trimethyl-4-nonanone	DTXCID306998	123-18-2	CC(C)CC(C)CC(=O)CC(C)C	CC(C)CC(C)CC(=O)CC(C)C	303	Toxprint_ward_1	Toxprint	ward	1
DTXSID6047650	4-Heptanone	DTXCID4027650	123-19-3	CCCC(=O)CCC	CCCC(=O)CCC	236	Toxprint_ward_1	Toxprint	ward	1
DTXSID3059555	Butanoic acid, 4,4'-dioxybis[4-oxo-	DTXCID1033791	123-23-9	OC(=O)CCC(=O)OOC(=O)CCC(O)=O	OC(=O)CCC(=O)OOC(=O)CCC(O)=O	300	Toxprint_ward_1	Toxprint	ward	1
DTXSID2038732	Diethyl butanedioate	DTXCID0018732	123-25-1	CCOC(=O)CCC(=O)OCC	CCOC(=O)CCC(=O)OCC	210	Toxprint_ward_1	Toxprint	ward	1
DTXSID6036205	N,N'-Ethylenebis(12-hydroxyoctadecanamide)	DTXCID4016205	123-26-2	CCCCCCC(O)CCCCCCCCCCC(=O)NCCNC(=O)CCCCCCCCCCC(O)CCCCCC	CCCCCCC(O)CCCCCCCCCCC(=O)NCCNC(=O)CCCCCCCCCCC(O)CCCCCC	341	Toxprint_ward_1	Toxprint	ward	1
DTXSID2026999	Propanoic acid, 3,3'-thiobis-, didodecyl ester	DTXCID706999	123-28-4	CCCCCCCCCCCCOC(=O)CCSCCC(=O)OCCCCCCCCCCCC	CCCCCCCCCCCCOC(=O)CCSCCC(=O)OCCCCCCCCCCCC	235	Toxprint_ward_1	Toxprint	ward	1
DTXSID1047651	Ethyl nonanoate	DTXCID9027651	123-29-5	CCCCCCCCC(=O)OCC	CCCCCCCCC(=O)OCC	132	Toxprint_ward_1	Toxprint	ward	1
DTXSID3024499	4-Aminophenol	DTXCID504499	123-30-8	NC1=CC=C(O)C=C1	NC1=CC=C(O)C=C1	447	Toxprint_ward_1	Toxprint	ward	1
DTXSID2032637	Pymetrozine	DTXCID0012637	123312-89-0	CC1=NNC(=O)N(C1)\N=C\C1=CC=CN=C1	CC1CN(N=CC2=CC=CN=C2)C(=O)N=N1	448	Toxprint_ward_1	Toxprint	ward	1
DTXSID7020716	Hydroquinone	DTXCID70716	123-31-9	OC1=CC=C(O)C=C1	OC1=CC=C(O)C=C1	200	Toxprint_ward_1	Toxprint	ward	1
DTXSID6047652	2,5-Dimethylpyrazine	DTXCID4027652	123-32-0	CC1=CN=C(C)C=N1	CC1=CN=C(C)C=N1	315	Toxprint_ward_1	Toxprint	ward	1
DTXSID9020792	Maleic hydrazide	DTXCID10792	123-33-1	O=C1NNC(=O)C=C1	O=C1NNC(=O)C=C1	417	Toxprint_ward_1	Toxprint	ward	1
DTXSID4044375	Glycerol 1-allylether	DTXCID2024375	123-34-2	OCC(O)COCC=C	OCC(O)COCC=C	506	Toxprint_ward_1	Toxprint	ward	1
DTXSID8032673	Pyrithiobac-sodium	DTXCID6012673	123343-16-8	[Na+].COC1=CC(OC)=NC(SC2=C(C([O-])=O)C(Cl)=CC=C2)=N1	COC1=CC(OC)=NC(SC2=C(C(O)=O)C(Cl)=CC=C2)=N1	507	Toxprint_ward_1	Toxprint	ward	1
DTXSID6025692	Myrcene	DTXCID205692	123-35-3	CC(C)=CCCC(=C)C=C	CC(C)=CCCC(=C)C=C	508	Toxprint_ward_1	Toxprint	ward	1
DTXSID2021658	Propanal	DTXCID001658	123-38-6	CCC=O	CCC=O	295	Toxprint_ward_1	Toxprint	ward	1
DTXSID0025608	N-Methylformamide	DTXCID905608	123-39-7	CNC=O	CNC=O	212	Toxprint_ward_1	Toxprint	ward	1
DTXSID9047467	Choline hydroxide	DTXCID7027467	123-41-1	[OH-].C[N+](C)(C)CCO	C[N+](C)(C)CCO	509	Toxprint_ward_1	Toxprint	ward	1
DTXSID6024917	Diacetone alcohol	DTXCID304917	123-42-2	CC(=O)CC(C)(C)O	CC(=O)CC(C)(C)O	293	Toxprint_ward_1	Toxprint	ward	1
DTXSID3051628	2,2,4,6,6-Pentamethylhept-3-ene	DTXCID8030180	123-48-8	CC(CC(C)(C)C)=CC(C)(C)C	CC(CC(C)(C)C)=CC(C)(C)C	285	Toxprint_ward_1	Toxprint	ward	1
DTXSID3025469	Isopentyl alcohol	DTXCID705469	123-51-3	CC(C)CCO	CC(C)CCO	244	Toxprint_ward_1	Toxprint	ward	1
DTXSID4021979	2,4-Pentanedione	DTXCID601979	123-54-6	CC(=O)CC(C)=O	CC(=O)CC(C)=O	293	Toxprint_ward_1	Toxprint	ward	1
DTXSID8051629	Succinimide	DTXCID3030181	123-56-8	O=C1CCC(=O)N1	O=C1CCC(=O)N1	510	Toxprint_ward_1	Toxprint	ward	1
DTXSID1027007	Propanoic anhydride	DTXCID507007	123-62-6	CCC(=O)OC(=O)CC	CCC(=O)OC(=O)CC	210	Toxprint_ward_1	Toxprint	ward	1
DTXSID9023419	Paraldehyde	DTXCID003419	123-63-7	CC1OC(C)OC(C)O1	CC1OC(C)OC(C)O1	356	Toxprint_ward_1	Toxprint	ward	1
DTXSID3021980	Ethyl hexanoate	DTXCID301980	123-66-0	CCCCCC(=O)OCC	CCCCCC(=O)OCC	132	Toxprint_ward_1	Toxprint	ward	1
DTXSID1047653	Allyl hexanoate	DTXCID9027653	123-68-2	CCCCCC(=O)OCC=C	CCCCCC(=O)OCC=C	211	Toxprint_ward_1	Toxprint	ward	1
DTXSID8021513	Butyraldehyde	DTXCID601513	123-72-8	CCCC=O	CCCC=O	295	Toxprint_ward_1	Toxprint	ward	1
DTXSID6020351	(E)-Crotonaldehyde	DTXCID60351	123-73-9	C\C=C\C=O	CC=CC=O	511	Toxprint_ward_1	Toxprint	ward	1
DTXSID3059559	Pyrrolidine	DTXCID6033796	123-75-1	C1CCNC1	C1CCNC1	59	Toxprint_ward_1	Toxprint	ward	1
DTXSID8021648	4-Oxopentanoic acid	DTXCID701648	123-76-2	CC(=O)CCC(O)=O	CC(=O)CCC(O)=O	236	Toxprint_ward_1	Toxprint	ward	1
DTXSID0024553	Azodicarbonamide	DTXCID104553	123-77-3	NC(=O)N=NC(N)=O	NC(=O)N=NC(N)=O	212	Toxprint_ward_1	Toxprint	ward	1
DTXSID2021606	Dioctyl hexanedioate	DTXCID701606	123-79-5	CCCCCCCCOC(=O)CCCCC(=O)OCCCCCCCC	CCCCCCCCOC(=O)CCCCC(=O)OCCCCCCCC	132	Toxprint_ward_1	Toxprint	ward	1
DTXSID0044527	Ethane-1,2-diyl bis(sulfanylacetate)	DTXCID8024527	123-81-9	SCC(=O)OCCOC(=O)CS	SCC(=O)OCCOC(=O)CS	486	Toxprint_ward_1	Toxprint	ward	1
DTXSID3021982	Butyl acetate	DTXCID101982	123-86-4	CCCCOC(C)=O	CCCCOC(C)=O	210	Toxprint_ward_1	Toxprint	ward	1
DTXSID0065305	Ferrate(2-), [rel-[N(R)]-N-[2-[bis[(carboxy-.kappa.O)methyl]amino-.kappa.N]ethyl]-N-[2-[(S)-[(carboxy-.kappa.O)methyl](carboxymethyl)amino-.kappa.N]ethyl]glycinato(5-)-.kappa.N,.kappa.O]-, sodium hydrogen (1:1:1), (PB-7-13-12564)-	DTXCID8033805	12389-75-2	[Na+].[Fe+3].OC(=O)CN(CCN(CCN(CC([O-])=O)CC([O-])=O)CC([O-])=O)CC([O-])=O	OC(=O)CN(CCN(CC(O)=O)CC(O)=O)CCN(CC(O)=O)CC(O)=O	477	Toxprint_ward_1	Toxprint	ward	1
DTXSID4020533	1,4-Dioxane	DTXCID00533	123-91-1	C1COCCO1	C1COCCO1	512	Toxprint_ward_1	Toxprint	ward	1
DTXSID9025453	3-Methylbutyl acetate	DTXCID005453	123-92-2	CC(C)CCOC(C)=O	CC(C)CCOC(C)=O	201	Toxprint_ward_1	Toxprint	ward	1
DTXSID7029160	Glycerol 1-monostearate	DTXCID909160	123-94-4	CCCCCCCCCCCCCCCCCC(=O)OCC(O)CO	CCCCCCCCCCCCCCCCCC(=O)OCC(O)CO	513	Toxprint_ward_1	Toxprint	ward	1
DTXSID5027013	Octadecanoic acid, butyl ester	DTXCID207013	123-95-5	CCCCCCCCCCCCCCCCCC(=O)OCCCC	CCCCCCCCCCCCCCCCCC(=O)OCCCC	235	Toxprint_ward_1	Toxprint	ward	1
DTXSID0027014	2-Octanol	DTXCID607014	123-96-6	CCCCCCC(C)O	CCCCCCC(C)O	208	Toxprint_ward_1	Toxprint	ward	1
DTXSID7051630	1-[2-{1-[2-Hydroxy-3,5-bis(2-methylbutan-2-yl)phenyl]ethyl}-4,6-bis(2-methylbutan-2-yl)phenyl]but-3-en-2-one	DTXCID8030182	123968-25-2	CCC(C)(C)C1=CC(=C(O)C(=C1)C(C)C1=C(CC(=O)C=C)C(=CC(=C1)C(C)(C)CC)C(C)(C)CC)C(C)(C)CC	CCC(C)(C)C1=CC(=C(O)C(=C1)C(C)C1=C(CC(=O)C=C)C(=CC(=C1)C(C)(C)CC)C(C)(C)CC)C(C)(C)CC	439	Toxprint_ward_1	Toxprint	ward	1
DTXSID8021640	Nonanedioic acid	DTXCID501640	123-99-9	OC(=O)CCCCCCCC(O)=O	OC(=O)CCCCCCCC(O)=O	24	Toxprint_ward_1	Toxprint	ward	1
DTXSID1024918	Diallylamine	DTXCID704918	124-02-7	C=CCNCC=C	C=CCNCC=C	306	Toxprint_ward_1	Toxprint	ward	1
DTXSID2041759	Ethylhexadecyldimethylammonium bromide	DTXCID0021759	124-03-8	[Br-].CCCCCCCCCCCCCCCC[N+](C)(C)CC	CCCCCCCCCCCCCCCC[N+](C)(C)CC	93	Toxprint_ward_1	Toxprint	ward	1
DTXSID7021605	Hexanedioic acid	DTXCID301605	124-04-9	OC(=O)CCCCC(O)=O	OC(=O)CCCCC(O)=O	300	Toxprint_ward_1	Toxprint	ward	1
DTXSID2051631	1,2-Bis((chlorocarbonyl)oxy)ethane	DTXCID3030183	124-05-0	ClC(=O)OCCOC(Cl)=O	ClC(=O)OCCOC(Cl)=O	107	Toxprint_ward_1	Toxprint	ward	1
DTXSID6047654	Ethyl tetradecanoate	DTXCID4027654	124-06-1	CCCCCCCCCCCCCC(=O)OCC	CCCCCCCCCCCCCC(=O)OCC	235	Toxprint_ward_1	Toxprint	ward	1
DTXSID3021645	Octanoic acid	DTXCID501645	124-07-2	CCCCCCCC(O)=O	CCCCCCCC(O)=O	24	Toxprint_ward_1	Toxprint	ward	1
DTXSID5024922	1,6-Hexanediamine	DTXCID604922	124-09-4	NCCCCCCN	NCCCCCCN	191	Toxprint_ward_1	Toxprint	ward	1
DTXSID5027019	Methyl tetradecanoate	DTXCID607019	124-10-7	CCCCCCCCCCCCCC(=O)OC	CCCCCCCCCCCCCC(=O)OC	235	Toxprint_ward_1	Toxprint	ward	1
DTXSID1047655	Octanenitrile	DTXCID9027655	124-12-9	CCCCCCCC#N	CCCCCCCC#N	125	Toxprint_ward_1	Toxprint	ward	1
DTXSID3021643	Octanal	DTXCID701643	124-13-0	CCCCCCCC=O	CCCCCCCC=O	197	Toxprint_ward_1	Toxprint	ward	1
DTXSID1041213	1-(2-Butoxyethoxy)-2-propanol	DTXCID9021213	124-16-3	CCCCOCCOCC(C)O	CCCCOCCOCC(C)O	208	Toxprint_ward_1	Toxprint	ward	1
DTXSID9027021	2-(2-Butoxyethoxy)ethyl acetate	DTXCID707021	124-17-4	CCCCOCCOCCOC(C)=O	CCCCOCCOCCOC(C)=O	375	Toxprint_ward_1	Toxprint	ward	1
DTXSID6024913	Decane	DTXCID704913	124-18-5	CCCCCCCCCC	CCCCCCCCCC	13	Toxprint_ward_1	Toxprint	ward	1
DTXSID1025300	2-Ethylhexyl diphenyl phosphate	DTXCID105300	1241-94-7	CCCCC(CC)COP(=O)(OC1=CC=CC=C1)OC1=CC=CC=C1	CCCCC(CC)COP(=O)(OC1=CC=CC=C1)OC1=CC=CC=C1	263	Toxprint_ward_1	Toxprint	ward	1
DTXSID9021639	Nonanal	DTXCID801639	124-19-6	CCCCCCCCC=O	CCCCCCCCC=O	197	Toxprint_ward_1	Toxprint	ward	1
DTXSID3021984	1-Dodecanamine	DTXCID901984	124-22-1	CCCCCCCCCCCCN	CCCCCCCCCCCCN	514	Toxprint_ward_1	Toxprint	ward	1
DTXSID1021665	Tetradecanal	DTXCID101665	124-25-4	CCCCCCCCCCCCCC=O	CCCCCCCCCCCCCC=O	197	Toxprint_ward_1	Toxprint	ward	1
DTXSID9027025	Octadecanamide	DTXCID307025	124-26-5	CCCCCCCCCCCCCCCCCC(N)=O	CCCCCCCCCCCCCCCCCC(N)=O	341	Toxprint_ward_1	Toxprint	ward	1
DTXSID9020794	Maneb	DTXCID70794	12427-38-2	[Mn++].[S-]C(=S)NCCNC([S-])=S	SC(=S)NCCNC(S)=S	479	Toxprint_ward_1	Toxprint	ward	1
DTXSID4027026	N,N-Dimethyl-1-octadecanamine	DTXCID707026	124-28-7	CCCCCCCCCCCCCCCCCCN(C)C	CCCCCCCCCCCCCCCCCCN(C)C	347	Toxprint_ward_1	Toxprint	ward	1
DTXSID1025801	1-Octadecanamine	DTXCID505801	124-30-1	CCCCCCCCCCCCCCCCCCN	CCCCCCCCCCCCCCCCCCN	514	Toxprint_ward_1	Toxprint	ward	1
DTXSID4027028	Carbon dioxide	DTXCID507028	124-38-9	O=C=O	O=C=O	283	Toxprint_ward_1	Toxprint	ward	1
DTXSID5024057	Dimethylamine	DTXCID704057	124-40-3	CNC	CNC	306	Toxprint_ward_1	Toxprint	ward	1
DTXSID8027030	Methanol, sodium salt	DTXCID607030	124-41-4	[Na+].C[O-]	CO	37	Toxprint_ward_1	Toxprint	ward	1
DTXSID1021615	Methanesulfonyl chloride	DTXCID601615	124-63-0	CS(Cl)(=O)=O	CS(Cl)(=O)=O	515	Toxprint_ward_1	Toxprint	ward	1
DTXSID5021330	Tetrakis(hydroxymethyl)phosphonium chloride	DTXCID601330	124-64-1	[Cl-].OC[P+](CO)(CO)CO	OC[P+](CO)(CO)CO	116	Toxprint_ward_1	Toxprint	ward	1
DTXSID3034408	Cacodylic acid, sodium salt	DTXCID1014408	124-65-2	[Na+].C[As](C)([O-])=O	NA	478	Toxprint_ward_1	Toxprint	ward	1
DTXSID8027032	2-Amino-2-methylpropan-1-ol	DTXCID407032	124-68-5	CC(C)(N)CO	CC(C)(N)CO	361	Toxprint_ward_1	Toxprint	ward	1
DTXSID3027033	Silane, dichloroethenylmethyl-	DTXCID807033	124-70-9	C[Si](Cl)(Cl)C=C	C[Si](Cl)(Cl)C=C	249	Toxprint_ward_1	Toxprint	ward	1
DTXSID0041226	1,2-Dibromo-1,1,2,2-tetrafluoroethane	DTXCID8021226	124-73-2	FC(F)(Br)C(F)(F)Br	FC(F)(Br)C(F)(F)Br	432	Toxprint_ward_1	Toxprint	ward	1
DTXSID2042060	Isoborneol	DTXCID0022060	124-76-5	CC1(C)[C@@H]2CC[C@@]1(C)[C@H](O)C2	CC1(C)C2CCC1(C)C(O)C2	516	Toxprint_ward_1	Toxprint	ward	1
DTXSID2021230	D&C Red 10	DTXCID401230	1248-18-6	[Na+].OC1=C(\N=N\C2=CC=C3C=CC=CC3=C2S([O-])(=O)=O)C2=C(C=CC=C2)C=C1	OC1=C(N=NC2=CC=C3C=CC=CC3=C2S(O)(=O)=O)C2=CC=CC=C2C=C1	342	Toxprint_ward_1	Toxprint	ward	1
DTXSID7051632	3-(3-Isopropylphenyl)butanal	DTXCID8030184	125109-85-5	CC(C)C1=CC(=CC=C1)C(C)CC=O	CC(C)C1=CC(=CC=C1)C(C)CC=O	169	Toxprint_ward_1	Toxprint	ward	1
DTXSID7042061	Isobornyl acetate	DTXCID501011801	125-12-2	CC(=O)O[C@H]1C[C@@H]2CC[C@@]1(C)C2(C)C	[H]C12CCC(C)(C(C1)OC(C)=O)C2(C)C	517	Toxprint_ward_1	Toxprint	ward	1
DTXSID2051633	Thymolphthalein	DTXCID3030185	125-20-2	CC(C)C1=CC(=C(C)C=C1O)C1(OC(=O)C2=C1C=CC=C2)C1=CC(C(C)C)=C(O)C=C1C	CC(C)C1=CC(=C(C)C=C1O)C1(OC(=O)C2=C1C=CC=C2)C1=CC(C(C)C)=C(O)C=C1C	518	Toxprint_ward_1	Toxprint	ward	1
DTXSID7034674	Ipconazole	DTXCID5014674	125225-28-7	CC(C)C1CCC(CC2=CC=C(Cl)C=C2)C1(O)CN1C=NC=N1	CC(C)C1CCC(CC2=CC=C(Cl)C=C2)C1(O)CN1C=NC=N1	289	Toxprint_ward_1	Toxprint	ward	1
DTXSID7023510	Primidone	DTXCID603510	125-33-7	CCC1(C(=O)NCNC1=O)C1=CC=CC=C1	CCC1(C(=O)NCNC1=O)C1=CC=CC=C1	519	Toxprint_ward_1	Toxprint	ward	1
DTXSID7034383	Bispyribac-sodium	DTXCID5014383	125401-92-5	[Na+].COC1=CC(OC)=NC(OC2=CC=CC(OC3=NC(OC)=CC(OC)=N3)=C2C([O-])=O)=N1	COC1=CC(OC)=NC(OC2=CC=CC(OC3=NC(OC)=CC(OC)=N3)=C2C(O)=O)=N1	507	Toxprint_ward_1	Toxprint	ward	1
DTXSID7051634	Phenyl didecyl phosphite	DTXCID8030186	1254-78-0	CCCCCCCCCCOP(OCCCCCCCCCC)OC1=CC=CC=C1	CCCCCCCCCCOP(OCCCCCCCCCC)OC1=CC=CC=C1	146	Toxprint_ward_1	Toxprint	ward	1
DTXSID2051635	18-Methylnonadecyl 2,2-dimethylpropanoate	DTXCID3030187	125496-22-2	CC(C)CCCCCCCCCCCCCCCCCOC(=O)C(C)(C)C	CC(C)CCCCCCCCCCCCCCCCCOC(=O)C(C)(C)C	235	Toxprint_ward_1	Toxprint	ward	1
DTXSID7032006	Arotinoid	DTXCID5012006	125533-88-2	C\C(=C/C1=CC=C(OCCN2CCOCC2)C=C1)C1=CC2=C(C=C1)C(C)(C)CCC2(C)C	CC(=CC1=CC=C(OCCN2CCOCC2)C=C1)C1=CC=C2C(=C1)C(C)(C)CCC2(C)C	58	Toxprint_ward_1	Toxprint	ward	1
DTXSID2041202	alpha-D-Glucopyranoside, 2-ethylhexyl	DTXCID0021202	125590-73-0	CCCCC(CC)CO[C@H]1O[C@H](CO)[C@@H](O)[C@H](O)[C@H]1O	CCCCC(CC)COC1OC(CO)C(O)C(O)C1O	305	Toxprint_ward_1	Toxprint	ward	1
DTXSID40872925	Alpha particle	DTXCID401079553	12587-46-1	[He++]	NA	520	Toxprint_ward_1	Toxprint	ward	1
DTXSID9022817	Carminic acid	DTXCID902817	1260-17-9	CC1=C2C(=O)C3=C(C(O)=C(O)C([C@@H]4O[C@H](CO)[C@@H](O)[C@H](O)[C@H]4O)=C3O)C(=O)C2=CC(O)=C1C(O)=O	CC1=C2C(=O)C3=C(C(O)=C(O)C(C4OC(CO)C(O)C(O)C4O)=C3O)C(=O)C2=CC(O)=C1C(O)=O	521	Toxprint_ward_1	Toxprint	ward	1
DTXSID7051636	Cobalt carbonate hydroxide (5:2:6)	DTXCID8030188	12602-23-2	[OH-].[OH-].[OH-].[OH-].[OH-].[OH-].[Co++].[Co++].[Co++].[Co++].[Co++].[O-]C([O-])=O.[O-]C([O-])=O	NA	429	Toxprint_ward_1	Toxprint	ward	1
DTXSID2051637	2,2'-Methylenebis(4,6-di-tert-butyl-phenyl)-2- ethylhexyl phosphite	DTXCID3030189	126050-54-2	CCCCC(CC)COP1OC2=C(CC3=C(O1)C(=CC(=C3)C(C)(C)C)C(C)(C)C)C=C(C=C2C(C)(C)C)C(C)(C)C	CCCCC(CC)COP1OC2=C(CC3=C(O1)C(=CC(=C3)C(C)(C)C)C(C)(C)C)C=C(C=C2C(C)(C)C)C(C)(C)C	522	Toxprint_ward_1	Toxprint	ward	1
DTXSID7029162	3-Bromo-1-chloro-5,5-dimethylhydantoin	DTXCID709162	126-06-7	CC1(C)N(Cl)C(=O)N(Br)C1=O	CC1(C)N(Cl)C(=O)N(Br)C1=O	433	Toxprint_ward_1	Toxprint	ward	1
DTXSID7051638	Nickel carbonate hydroxide	DTXCID2030190	12607-70-4	[Ni++].O[Ni]O.O[Ni]O.[O-]C([O-])=O	NA	429	Toxprint_ward_1	Toxprint	ward	1
DTXSID8027034	2-(Hydroxymethyl)-2-nitro-1,3-propanediol	DTXCID207034	126-11-4	OCC(CO)(CO)[N+]([O-])=O	OCC(CO)(CO)[N+]([O-])=O	523	Toxprint_ward_1	Toxprint	ward	1
DTXSID3027035	Sucrose acetate isobutanoate	DTXCID709340	126-13-6	CC(C)C(=O)OC[C@@]1(O[C@H]2O[C@H](COC(C)=O)[C@@H](OC(=O)C(C)C)[C@H](OC(=O)C(C)C)[C@H]2OC(=O)C(C)C)O[C@H](COC(C)=O)[C@@H](OC(=O)C(C)C)[C@@H]1OC(=O)C(C)C	CC(C)C(=O)OCC1(OC2OC(COC(C)=O)C(OC(=O)C(C)C)C(OC(=O)C(C)C)C2OC(=O)C(C)C)OC(COC(C)=O)C(OC(=O)C(C)C)C1OC(=O)C(C)C	524	Toxprint_ward_1	Toxprint	ward	1
DTXSID3042423	Sucrose octaacetate	DTXCID1022423	126-14-7	CC(=O)OC[C@H]1O[C@@](COC(C)=O)(O[C@H]2O[C@H](COC(C)=O)[C@@H](OC(C)=O)[C@H](OC(C)=O)[C@H]2OC(C)=O)[C@@H](OC(C)=O)[C@@H]1OC(C)=O	CC(=O)OCC1OC(COC(C)=O)(OC2OC(COC(C)=O)C(OC(C)=O)C(OC(C)=O)C2OC(C)=O)C(OC(C)=O)C1OC(C)=O	524	Toxprint_ward_1	Toxprint	ward	1
DTXSID3041320	2,3,4,5-Bisbutylene tetrafurfural	DTXCID1021320	126-15-8	O=CC12CC=CCC1C1CC=CCC1O2	O=CC12CC=CCC1C1CC=CCC1O2	313	Toxprint_ward_1	Toxprint	ward	1
DTXSID60925467	Octadeca-9,12-dienoic acid--ethane-1,2-diamine (2/1)	DTXCID401354296	12624-35-0	NCCN.[H]C(CCCCC)=C([H])CC([H])=C([H])CCCCCCCC(O)=O.[H]C(CCCCC)=C([H])CC([H])=C([H])CCCCCCCC(O)=O	NA	340	Toxprint_ward_1	Toxprint	ward	1
DTXSID8027036	2,2-Dimethylpropane-1,3-diol	DTXCID007036	126-30-7	CC(C)(CO)CO	CC(C)(CO)CO	398	Toxprint_ward_1	Toxprint	ward	1
DTXSID3027037	Sulfolane	DTXCID407037	126-33-0	O=S1(=O)CCCC1	O=S1(=O)CCCC1	525	Toxprint_ward_1	Toxprint	ward	1
DTXSID2032502	Triflusulfuron-methyl	DTXCID0012502	126535-15-7	COC(=O)C1=C(C(C)=CC=C1)S(=O)(=O)NC(=O)NC1=NC(=NC(OCC(F)(F)F)=N1)N(C)C	COC(=O)C1=C(C(C)=CC=C1)S(=O)(=O)NC(=O)NC1=NC(=NC(OCC(F)(F)F)=N1)N(C)C	504	Toxprint_ward_1	Toxprint	ward	1
DTXSID9051321	C.I. Pigment Red 104	DTXCID0029923	12656-85-8	[PbH2++].[PbH2++].[PbH2++].[O-]S([O-])(=O)=O.[O-][Cr]([O-])(=O)=O.[O-][Mo]([O-])(=O)=O	NA	526	Toxprint_ward_1	Toxprint	ward	1
DTXSID6021533	(E)-2-Chloro-3-(dichloromethyl)-butenedioic acid	DTXCID201533	126572-80-3	OC(=O)C(\Cl)=C(/C(Cl)Cl)C(O)=O	OC(=O)C(Cl)=C(C(Cl)Cl)C(O)=O	394	Toxprint_ward_1	Toxprint	ward	1
DTXSID3027039	Dipentaerythritol	DTXCID207039	126-58-9	OCC(CO)(CO)COCC(CO)(CO)CO	OCC(CO)(CO)COCC(CO)(CO)CO	398	Toxprint_ward_1	Toxprint	ward	1
DTXSID2047191	Linalyl benzoate	DTXCID0027191	126-64-7	CC(C)=CCCC(C)(OC(=O)C1=CC=CC=C1)C=C	CC(C)=CCCC(C)(OC(=O)C1=CC=CC=C1)C=C	129	Toxprint_ward_1	Toxprint	ward	1
DTXSID8040698	Triisobutyl phosphate	DTXCID6020698	126-71-6	CC(C)COP(=O)(OCC(C)C)OCC(C)C	CC(C)COP(=O)(OCC(C)C)OCC(C)C	527	Toxprint_ward_1	Toxprint	ward	1
DTXSID5021413	Tris(2,3-dibromopropyl) phosphate	DTXCID401413	126-72-7	BrCC(Br)COP(=O)(OCC(Br)CBr)OCC(Br)CBr	BrCC(Br)COP(=O)(OCC(Br)CBr)OCC(Br)CBr	402	Toxprint_ward_1	Toxprint	ward	1
DTXSID3021986	Tributyl phosphate	DTXCID701986	126-73-8	CCCCOP(=O)(OCCCC)OCCCC	CCCCOP(=O)(OCCCC)OCCCC	263	Toxprint_ward_1	Toxprint	ward	1
DTXSID4044793	Sodium 3-chloro-2-hydroxypropane-1-sulfonate	DTXCID2024793	126-83-0	[Na+].OC(CCl)CS([O-])(=O)=O	OC(CCl)CS(O)(=O)=O	153	Toxprint_ward_1	Toxprint	ward	1
DTXSID3032549	Fenhexamid	DTXCID1012549	126833-17-8	CC1(CCCCC1)C(=O)NC1=C(Cl)C(Cl)=C(O)C=C1	CC1(CCCCC1)C(=O)NC1=C(Cl)C(Cl)=C(O)C=C1	453	Toxprint_ward_1	Toxprint	ward	1
DTXSID7027041	2,4,7,9-Tetramethyl-5-decyne-4,7-diol	DTXCID307041	126-86-3	CC(C)CC(C)(O)C#CC(C)(O)CC(C)C	CC(C)CC(C)(O)C#CC(C)(O)CC(C)C	275	Toxprint_ward_1	Toxprint	ward	1
DTXSID1026033	Sodium ethasulfate	DTXCID706033	126-92-1	[Na+].CCCCC(CC)COS([O-])(=O)=O	CCCCC(CC)COS(O)(=O)=O	528	Toxprint_ward_1	Toxprint	ward	1
DTXSID3034909	Sodium diacetate	DTXCID1014909	126-96-5	[Na+].CC(O)=O.CC([O-])=O	NA	292	Toxprint_ward_1	Toxprint	ward	1
DTXSID1024176	Methacrylonitrile	DTXCID104176	126-98-7	CC(=C)C#N	CC(=C)C#N	270	Toxprint_ward_1	Toxprint	ward	1
DTXSID5020316	Chloroprene	DTXCID30316	126-99-8	ClC(=C)C=C	ClC(=C)C=C	529	Toxprint_ward_1	Toxprint	ward	1
DTXSID5020285	1-Chloro-2-propanol	DTXCID30285	127-00-4	CC(O)CCl	CC(O)CCl	153	Toxprint_ward_1	Toxprint	ward	1
DTXSID6020010	Acetoxime	DTXCID1010	127-06-0	CC(C)=NO	CC(C)N=O	63	Toxprint_ward_1	Toxprint	ward	1
DTXSID6025438	Hydroxyurea	DTXCID405438	127-07-1	NC(=O)NO	NC(=O)NO	530	Toxprint_ward_1	Toxprint	ward	1
DTXSID7027043	Potassium acetate	DTXCID107043	127-08-2	[K+].CC([O-])=O	CC(O)=O	292	Toxprint_ward_1	Toxprint	ward	1
DTXSID2027044	Sodium acetate	DTXCID507044	127-09-3	[Na+].CC([O-])=O	CC(O)=O	292	Toxprint_ward_1	Toxprint	ward	1
DTXSID3021354	Titanocene dichloride	DTXCID801354	1271-19-8	[Cl-].[Cl-].C1C=CC=C1[Ti++]C1=CC=CC1	NA	476	Toxprint_ward_1	Toxprint	ward	1
DTXSID7024615	Bis(eta(5)-2,4-cyclopentadien-1-yl) chromium	DTXCID904615	1271-24-5	[Cr++].[CH-]1C=CC=C1.[CH-]1C=CC=C1	NA	138	Toxprint_ward_1	Toxprint	ward	1
DTXSID2021650	Pyruvic acid	DTXCID801650	127-17-3	CC(=O)C(O)=O	CC(=O)C(O)=O	531	Toxprint_ward_1	Toxprint	ward	1
DTXSID2021319	Tetrachloroethylene	DTXCID601319	127-18-4	ClC(Cl)=C(Cl)Cl	ClC(Cl)=C(Cl)Cl	404	Toxprint_ward_1	Toxprint	ward	1
DTXSID5020499	N,N-Dimethylacetamide	DTXCID90499	127-19-5	CN(C)C(C)=O	CN(C)C(C)=O	212	Toxprint_ward_1	Toxprint	ward	1
DTXSID5024001	Dalapon-sodium	DTXCID804001	127-20-8	[Na+].CC(Cl)(Cl)C([O-])=O	CC(Cl)(Cl)C(O)=O	532	Toxprint_ward_1	Toxprint	ward	1
DTXSID9048190	Methyl abietate	DTXCID0028165	127-25-3	COC(=O)[C@]1(C)CCC[C@]2(C)[C@H]3CCC(=CC3=CC[C@@H]12)C(C)C	COC(=O)C1(C)CCCC2(C)C3CCC(=CC3=CCC12)C(C)C	533	Toxprint_ward_1	Toxprint	ward	1
DTXSID80858728	alpha-Pimaricacid	DTXCID30809462	127-27-5	C[C@]1(CC[C@H]2C(CC[C@@H]3[C@]2(C)CCC[C@@]3(C)C(O)=O)=C1)C=C	CC1(CCC2C(CCC3C2(C)CCCC3(C)C(O)=O)=C1)C=C	533	Toxprint_ward_1	Toxprint	ward	1
DTXSID9034496	Prohexadione-calcium	DTXCID7014496	127277-53-6	[Ca++].CCC([O-])=C1C(=O)CC(CC1=O)C([O-])=O	CCC(=O)C1C(=O)CC(CC1=O)C(O)=O	288	Toxprint_ward_1	Toxprint	ward	1
DTXSID7023061	Fludrocortisone	DTXCID503061	127-31-1	C[C@]12C[C@H](O)[C@@]3(F)[C@@H](CCC4=CC(=O)CC[C@]34C)[C@@H]1CC[C@]2(O)C(=O)CO	CC12CC(O)C3(F)C(CCC4=CC(=O)CCC34C)C1CCC2(O)C(=O)CO	534	Toxprint_ward_1	Toxprint	ward	1
DTXSID8049707	Silicic acid, aluminum potassium sodium salt	DTXCID7030191	12736-96-8	[Na+].[Al+3].[K+].O[Si]([O-])=O.[O-][Si]([O-])=O.[O-][Si]([O-])=O	NA	83	Toxprint_ward_1	Toxprint	ward	1
DTXSID1051640	Chromium iron oxide	DTXCID2030192	12737-27-8	O=[Cr]O[Fe]=O	NA	148	Toxprint_ward_1	Toxprint	ward	1
DTXSID6051641	Sucrose octabenzoate	DTXCID7030193	12738-64-6	O=C(OC[C@H]1O[C@@](COC(=O)C2=CC=CC=C2)(O[C@H]2O[C@H](COC(=O)C3=CC=CC=C3)[C@@H](OC(=O)C3=CC=CC=C3)[C@H](OC(=O)C3=CC=CC=C3)[C@H]2OC(=O)C2=CC=CC=C2)[C@@H](OC(=O)C2=CC=CC=C2)[C@@H]1OC(=O)C1=CC=CC=C1)C1=CC=CC=C1	O=C(OCC1OC(COC(=O)c2ccccc2)(OC2OC(COC(=O)c3ccccc3)C(OC(=O)c3ccccc3)C(OC(=O)c3ccccc3)C2OC(=O)c2ccccc2)C(OC(=O)c2ccccc2)C1OC(=O)c1ccccc1)c1ccccc1	524	Toxprint_ward_1	Toxprint	ward	1
DTXSID7029164	Sodium 1,4-diisobutyl sulfosuccinate	DTXCID509164	127-39-9	[Na+].CC(C)COC(=O)CC(C(=O)OCC(C)C)S([O-])(=O)=O	CC(C)COC(=O)CC(C(=O)OCC(C)C)S(O)(=O)=O	535	Toxprint_ward_1	Toxprint	ward	1
DTXSID0035160	alpha-Ionone	DTXCID8015160	127-41-3	CC(=O)\C=C\C1C(C)=CCCC1(C)C	CC(=O)C=CC1C(C)=CCCC1(C)C	128	Toxprint_ward_1	Toxprint	ward	1
DTXSID1051642	(1E)-1-[(1R)-2,6,6-Trimethylcyclohex-2-en-1-yl]pent-1-en-3-one	DTXCID2030194	127-42-4	CCC(=O)\C=C\[C@H]1C(C)=CCCC1(C)C	CCC(=O)C=CC1C(C)=CCCC1(C)C	128	Toxprint_ward_1	Toxprint	ward	1
DTXSID6051643	1-(2,6,6-Trimethyl-1-cyclohexen-1-yl)pent-1-en-3-one	DTXCID7030195	127-43-5	CCC(=O)C=CC1=C(C)CCCC1(C)C	CCC(=O)C=CC1=C(C)CCCC1(C)C	128	Toxprint_ward_1	Toxprint	ward	1
DTXSID6021240	Retinol acetate	DTXCID701240	127-47-9	CC(=O)OC\C=C(/C)\C=C\C=C(/C)\C=C\C1=C(C)CCCC1(C)C	CC(=O)OCC=C(C)C=CC=C(C)C=CC1=C(C)CCCC1(C)C	536	Toxprint_ward_1	Toxprint	ward	1
DTXSID7027047	alpha-Isomethylionone	DTXCID00809691	127-51-5	CC(=O)C(C)=CC1C(C)=CCCC1(C)C	CC(=O)C(C)=CC1C(C)=CCCC1(C)C	128	Toxprint_ward_1	Toxprint	ward	1
DTXSID6042028	1,3-Dichloro-1,1,2,2,3-pentafluoropropane	DTXCID4022028	507-55-1	FC(Cl)C(F)(F)C(F)(F)Cl	FC(Cl)C(F)(F)C(F)(F)Cl	392	Toxprint_ward_1	Toxprint	ward	1
DTXSID1051644	Sulfamerazine sodium	DTXCID2030196	127-58-2	[Na+].CC1=CC=NC([N-]S(=O)(=O)C2=CC=C(N)C=C2)=N1	CC1=CC=NC(NS(=O)(=O)C2=CC=C(N)C=C2)=N1	491	Toxprint_ward_1	Toxprint	ward	1
DTXSID6041892	Diphenylsulfone	DTXCID4021892	127-63-9	O=S(=O)(C1=CC=CC=C1)C1=CC=CC=C1	O=S(=O)(C1=CC=CC=C1)C1=CC=CC=C1	525	Toxprint_ward_1	Toxprint	ward	1
DTXSID6040321	Chloramine-T	DTXCID4020321	127-65-1	[Na+].CC1=CC=C(C=C1)S(=O)(=O)[N-]Cl	CC1=CC=C(C=C1)S(=O)(=O)NCl	296	Toxprint_ward_1	Toxprint	ward	1
DTXSID2027048	Sodium 3-nitrobenzenesulfonate	DTXCID107048	127-68-4	[Na+].[O-][N+](=O)C1=CC(=CC=C1)S([O-])(=O)=O	OS(=O)(=O)C1=CC=CC(=C1)[N+]([O-])=O	459	Toxprint_ward_1	Toxprint	ward	1
DTXSID10925937	Sodium 4-{[4-(diethylamino)phenyl][4-(diethyliminio)cyclohexa-2,5-dien-1-ylidene]methyl}naphthalene-2,7-disulfonate	DTXCID901354758	12768-78-4	[Na+].CCN(CC)C1=CC=C(C=C1)C(=C1C=CC(C=C1)=[N+](CC)CC)C1=CC(=CC2=CC(=CC=C12)S([O-])(=O)=O)S([O-])(=O)=O	CCN(CC)C1=CC=C(C=C1)C(=C1C=CC(C=C1)=[N+](CC)CC)C1=CC(=CC2=CC(=CC=C12)S(O)(=O)=O)S(O)(=O)=O	537	Toxprint_ward_1	Toxprint	ward	1
DTXSID6021292	Sulfisoxazole	DTXCID001292	127-69-5	CC1=NOC(NS(=O)(=O)C2=CC=C(N)C=C2)=C1C	CC1=NOC(NS(=O)(=O)C2=CC=C(N)C=C2)=C1C	491	Toxprint_ward_1	Toxprint	ward	1
DTXSID2034338	Ancymidol	DTXCID0014338	12771-68-5	COC1=CC=C(C=C1)C(O)(C1CC1)C1=CN=CN=C1	COC1=CC=C(C=C1)C(O)(C1CC1)C1=CN=CN=C1	538	Toxprint_ward_1	Toxprint	ward	1
DTXSID0023612	Sulfamerazine	DTXCID603612	127-79-7	CC1=CC=NC(NS(=O)(=O)C2=CC=C(N)C=C2)=N1	CC1=CC=NC(NS(=O)(=O)C2=CC=C(N)C=C2)=N1	491	Toxprint_ward_1	Toxprint	ward	1
DTXSID1059571	Zinc phenolsulfonate	DTXCID9033890	127-82-2	[Zn++].OC1=CC=C(C=C1)S([O-])(=O)=O.OC1=CC=C(C=C1)S([O-])(=O)=O	NA	539	Toxprint_ward_1	Toxprint	ward	1
DTXSID30926007	Phosphoric acid--butan-1-ol (1/1)	DTXCID901354827	12788-93-1	CCCCO.OP(O)(O)=O	CCCCO	540	Toxprint_ward_1	Toxprint	ward	1
DTXSID7027049	beta-Pinene	DTXCID507049	127-91-3	CC1(C)C2CC1C(=C)CC2	CC1(C)C2CC1C(=C)CC2	541	Toxprint_ward_1	Toxprint	ward	1
DTXSID7034834	Potassium dimethyldithiocarbamate	DTXCID5014834	128-03-0	[K+].CN(C)C([S-])=S	CN(C)C(S)=S	542	Toxprint_ward_1	Toxprint	ward	1
DTXSID6027050	Sodium dimethyldithiocarbamate	DTXCID207050	128-04-1	[Na+].CN(C)C([S-])=S	CN(C)C(S)=S	542	Toxprint_ward_1	Toxprint	ward	1
DTXSID2042199	N-Chlorosuccinimide	DTXCID0022199	128-09-6	ClN1C(=O)CCC1=O	ClN1C(=O)CCC1=O	510	Toxprint_ward_1	Toxprint	ward	1
DTXSID4051322	1-Propanol, 2-methyl-3-[(1,7,7-trimethylbicyclo[2.2.1]hept-2-yl)oxy]-	DTXCID5029924	128119-70-0	CC(CO)COC1CC2CCC1(C)C2(C)C	CC(CO)COC1CC2CCC1(C)C2(C)C	516	Toxprint_ward_1	Toxprint	ward	1
DTXSID2020216	Butylated hydroxytoluene	DTXCID20216	128-37-0	CC1=CC(=C(O)C(=C1)C(C)(C)C)C(C)(C)C	CC1=CC(=C(O)C(=C1)C(C)(C)C)C(C)(C)C	475	Toxprint_ward_1	Toxprint	ward	1
DTXSID6027052	2,6-Di-tert-butylphenol	DTXCID007052	128-39-2	CC(C)(C)C1=CC=CC(=C1O)C(C)(C)C	CC(C)(C)C1=CC=CC(=C1O)C(C)(C)C	475	Toxprint_ward_1	Toxprint	ward	1
DTXSID7047019	4,4'-Dinitro-2,2'-stilbenesulfonic acid	DTXCID5027019	128-42-7	OS(=O)(=O)C1=CC(=CC=C1C=CC1=CC=C(C=C1S(O)(=O)=O)[N+]([O-])=O)[N+]([O-])=O	OS(=O)(=O)C1=CC(=CC=C1C=CC1=CC=C(C=C1S(O)(=O)=O)[N+]([O-])=O)[N+]([O-])=O	452	Toxprint_ward_1	Toxprint	ward	1
DTXSID5021253	Sodium saccharin	DTXCID201253	128-44-9	[Na+].O=C1[N-]S(=O)(=O)C2=CC=CC=C12	O=C1NS(=O)(=O)C2=C1C=CC=C2	396	Toxprint_ward_1	Toxprint	ward	1
DTXSID6051645	2-(6,6-Dimethylbicyclo[3.1.1]hept-2-en-3-yl)ethyl acetate	DTXCID001324291	128-51-8	CC(=O)OCCC1=CC2CC(C1)C2(C)C	CC(=O)OCCC1=CC2CC(C1)C2(C)C	371	Toxprint_ward_1	Toxprint	ward	1
DTXSID4044531	C.I. Vat Green 1	DTXCID2024531	128-58-5	COC1=C2C3=C(OC)C=C4C5=C(C=CC=C5)C(=O)C5=C4C3=C(C=C5)C3=C2C2=C(C=C3)C(=O)C3=C(C=CC=C3)C2=C1	COC1=C2C3=C(OC)C=C4C5=C(C=CC=C5)C(=O)C5=C4C3=C(C=C5)C3=C2C2=C(C=C3)C(=O)C3=C(C=CC=C3)C2=C1	413	Toxprint_ward_1	Toxprint	ward	1
DTXSID4032532	Carfentrazone-ethyl	DTXCID2012532	128639-02-1	CCOC(=O)C(Cl)CC1=C(Cl)C=C(F)C(=C1)N1N=C(C)N(C(F)F)C1=O	CCOC(=O)C(Cl)CC1=C(Cl)C=C(F)C(=C1)N1N=C(C)N(C(F)F)C1=O	444	Toxprint_ward_1	Toxprint	ward	1
DTXSID6021454	C.I. Vat Yellow 4	DTXCID001454	128-66-5	O=C1C2=CC=CC=C2C2=CC=C3C(=O)C4=CC=CC=C4C4=CC=C1C2=C34	O=C1C2=CC=CC=C2C2=CC=C3C(=O)C4=CC=CC=C4C4=CC=C1C2=C34	413	Toxprint_ward_1	Toxprint	ward	1
DTXSID9044376	D & C Green No. 6	DTXCID7024376	128-80-3	CC1=CC=C(NC2=CC=C(NC3=CC=C(C)C=C3)C3=C2C(=O)C2=C(C=CC=C2)C3=O)C=C1	CC1=CC=C(NC2=CC=C(NC3=CC=C(C)C=C3)C3=C2C(=O)C2=C(C=CC=C2)C3=O)C=C1	414	Toxprint_ward_1	Toxprint	ward	1
DTXSID2041252	1,4-Diaminoanthraquinone	DTXCID0021252	128-95-0	NC1=CC=C(N)C2=C1C(=O)C1=CC=CC=C1C2=O	NC1=CC=C(N)C2=C1C(=O)C1=CC=CC=C1C2=O	421	Toxprint_ward_1	Toxprint	ward	1
DTXSID4059592	1,4,5,8-Naphthalenetetracarboxylic acid	DTXCID0033916	128-97-2	OC(=O)C1=CC=C(C(O)=O)C2=C(C=CC(C(O)=O)=C12)C(O)=O	OC(=O)C1=CC=C(C(O)=O)C2=C(C=CC(C(O)=O)=C12)C(O)=O	8	Toxprint_ward_1	Toxprint	ward	1
DTXSID3024289	Pyrene	DTXCID804289	129-00-0	C1=CC2=C3C(C=CC4=CC=CC(C=C2)=C34)=C1	C1=CC2=C3C(C=CC4=CC=CC(C=C2)=C34)=C1	543	Toxprint_ward_1	Toxprint	ward	1
DTXSID7035010	Sodium warfarin	DTXCID5015010	129-06-6	[Na+].CC(=O)CC(C1=CC=CC=C1)C1=C([O-])C2=CC=CC=C2OC1=O	CC(=O)CC(C1C(=O)Oc2ccccc2C1=O)c1ccccc1	187	Toxprint_ward_1	Toxprint	ward	1
DTXSID1051646	C.I. Vat Yellow 2	DTXCID2030198	129-09-9	O=C1C2=C(C3=C(C=C2)N=C(S3)C2=CC=CC=C2)C(=O)C2=C1C1=C(C=C2)N=C(S1)C1=CC=CC=C1	O=C1C2=C(C3=C(C=C2)N=C(S3)C2=CC=CC=C2)C(=O)C2=C1C1=C(C=C2)N=C(S1)C1=CC=CC=C1	416	Toxprint_ward_1	Toxprint	ward	1
DTXSID7020847	2-Methyl-1-nitroanthraquinone	DTXCID70847	129-15-7	CC1=CC=C2C(=O)C3=C(C=CC=C3)C(=O)C2=C1[N+]([O-])=O	CC1=CC=C2C(=O)C3=C(C=CC=C3)C(=O)C2=C1[N+]([O-])=O	416	Toxprint_ward_1	Toxprint	ward	1
DTXSID3026065	Sulfan blue	DTXCID406065	129-17-9	[Na+].CCN(CC)C1=CC=C(C=C1)C(=C1C=CC(C=C1)=[N+](CC)CC)C1=CC=C(C=C1S([O-])(=O)=O)S([O-])(=O)=O	CCN(CC)C1=CC=C(C=C1)C(=C1C=CC(C=C1)=[N+](CC)CC)C1=CC=C(C=C1S(O)(=O)=O)S(O)(=O)=O	537	Toxprint_ward_1	Toxprint	ward	1
DTXSID4051293	C.I. Pigment 191	DTXCID5029895	129423-54-7	[Ca++].CC1=NN(C(=O)C1\N=N\C1=C(C=C(C)C(Cl)=C1)S([O-])(=O)=O)C1=CC=CC(=C1)S([O-])(=O)=O	CC1=NN(C(=O)C1N=NC1=C(C=C(C)C(Cl)=C1)S(O)(=O)=O)C1=CC(=CC=C1)S(O)(=O)=O	430	Toxprint_ward_1	Toxprint	ward	1
DTXSID1020722	1-Hydroxyanthraquinone	DTXCID70722	129-43-1	OC1=C2C(=O)C3=C(C=CC=C3)C(=O)C2=CC=C1	OC1=C2C(=O)C3=C(C=CC=C3)C(=O)C2=CC=C1	416	Toxprint_ward_1	Toxprint	ward	1
DTXSID8034871	Pyraflufen-ethyl	DTXCID6014871	129630-19-9	CCOC(=O)COC1=C(Cl)C=C(F)C(=C1)C1=NN(C)C(OC(F)F)=C1Cl	CCOC(=O)COC1=C(Cl)C=C(F)C(=C1)C1=NN(C)C(OC(F)F)=C1Cl	544	Toxprint_ward_1	Toxprint	ward	1
DTXSID6051647	Carbic anhydride	DTXCID7030199	129-64-6	O=C1OC(=O)[C@@H]2[C@H]3C[C@H](C=C3)[C@H]12	O=C1OC(=O)C2C3CC(C=C3)C12	313	Toxprint_ward_1	Toxprint	ward	1
DTXSID7031531	Leucomalachite green	DTXCID5011531	129-73-7	CN(C)C1=CC=C(C=C1)C(C1=CC=CC=C1)C1=CC=C(C=C1)N(C)C	CN(C)C1=CC=C(C=C1)C(C1=CC=CC=C1)C1=CC=C(C=C1)N(C)C	113	Toxprint_ward_1	Toxprint	ward	1
DTXSID1026245	2,4,7-Trinitrofluoren-9-one	DTXCID206245	129-79-3	[O-][N+](=O)C1=CC2=C(C=C1)C1=C(C=C(C=C1C2=O)[N+]([O-])=O)[N+]([O-])=O	[O-][N+](=O)C1=CC2=C(C=C1)C1=C(C=C(C=C1C2=O)[N+]([O-])=O)[N+]([O-])=O	413	Toxprint_ward_1	Toxprint	ward	1
DTXSID3034329	Amicarbazone	DTXCID1014329	129909-90-6	CC(C)C1=NN(C(=O)NC(C)(C)C)C(=O)N1N	CC(C)C1=NN(C(=O)NC(C)(C)C)C(=O)N1N	376	Toxprint_ward_1	Toxprint	ward	1
DTXSID3065320	Sulfuric acid, monooctadecyl ester, magnesium salt	DTXCID6033950	13006-05-8	[Mg++].CCCCCCCCCCCCCCCCCCOS([O-])(=O)=O.CCCCCCCCCCCCCCCCCCOS([O-])(=O)=O	NA	338	Toxprint_ward_1	Toxprint	ward	1
DTXSID2023222	Lomustine	DTXCID103222	13010-47-4	ClCCN(N=O)C(=O)NC1CCCCC1	ClCCN(N=O)C(=O)NC1CCCCC1	545	Toxprint_ward_1	Toxprint	ward	1
DTXSID0059611	4-Amino-1-naphthalenesulfonic acid sodium salt	DTXCID8033938	130-13-2	[Na+].NC1=C2C=CC=CC2=C(C=C1)S([O-])(=O)=O	NC1=C2C=CC=CC2=C(C=C1)S(O)(=O)=O	110	Toxprint_ward_1	Toxprint	ward	1
DTXSID3042394	Sodium 1-naphthalenesulfonate	DTXCID1022394	130-14-3	[Na+].[O-]S(=O)(=O)C1=CC=CC2=C1C=CC=C2	OS(=O)(=O)C1=CC=CC2=C1C=CC=C2	459	Toxprint_ward_1	Toxprint	ward	1
DTXSID5040704	1,4-Naphthoquinone	DTXCID3020704	130-15-4	O=C1C=CC(=O)C2=C1C=CC=C2	O=C1C=CC(=O)C2=C1C=CC=C2	416	Toxprint_ward_1	Toxprint	ward	1
DTXSID0024501	2-(4-Aminophenyl)-6-methylbenzothiazole sulfonic acid	DTXCID804501	130-17-6	CC1=C(C2=C(C=C1)N=C(S2)C1=CC=C(N)C=C1)S(O)(=O)=O	CC1=C(C2=C(C=C1)N=C(S2)C1=CC=C(N)C=C1)S(O)(=O)=O	546	Toxprint_ward_1	Toxprint	ward	1
DTXSID6047656	9-Decen-1-ol	DTXCID4027656	13019-22-2	OCCCCCCCCC=C	OCCCCCCCCC=C	45	Toxprint_ward_1	Toxprint	ward	1
DTXSID9044532	D&C Blue No. 9	DTXCID7024532	130-20-1	ClC1=C2NC3=C4C(=O)C5=C(C=CC=C5)C(=O)C4=CC(Cl)=C3NC2=C2C(=O)C3=C(C=CC=C3)C(=O)C2=C1	ClC1=C2NC3=C4C(=O)C5=C(C=CC=C5)C(=O)C4=CC(Cl)=C3NC2=C2C(=O)C3=C(C=CC=C3)C(=O)C2=C1	188	Toxprint_ward_1	Toxprint	ward	1
DTXSID8021567	2,2-Dichlorobutanoic acid	DTXCID701567	13023-00-2	CCC(Cl)(Cl)C(O)=O	CCC(Cl)(Cl)C(O)=O	532	Toxprint_ward_1	Toxprint	ward	1
DTXSID3051206	Sodium aluminate	DTXCID5021594	1302-42-7	[Na+].O=[Al-]=O	NA	547	Toxprint_ward_1	Toxprint	ward	1
DTXSID4044533	2,2'-Dichlorobiphenyl	DTXCID2024533	13029-08-8	ClC1=C(C=CC=C1)C1=C(Cl)C=CC=C1	ClC1=C(C=CC=C1)C1=C(Cl)C=CC=C1	548	Toxprint_ward_1	Toxprint	ward	1
DTXSID1034343	Arsenic(V) pentoxide	DTXCID9014343	1303-28-2	O=[As](=O)O[As](=O)=O	NA	478	Toxprint_ward_1	Toxprint	ward	1
DTXSID0040547	Menadione sodium bisulfite	DTXCID8020547	130-37-0	[Na+].CC1(CC(=O)C2=C(C=CC=C2)C1=O)S([O-])(=O)=O	CC1(CC(=O)C2=C(C=CC=C2)C1=O)S(O)(=O)=O	549	Toxprint_ward_1	Toxprint	ward	1
DTXSID7034387	Boric oxide	DTXCID601012157	1303-86-2	[B+3].[B+3].[O--].[O--].[O--]	NA	550	Toxprint_ward_1	Toxprint	ward	1
DTXSID2034384	Borax	DTXCID40820082	1303-96-4	O.O.O.O.O.O.O.O.O.O.[Na+].[Na+].[O-]B1OB2OB([O-])OB(O1)O2	NA	48	Toxprint_ward_1	Toxprint	ward	1
DTXSID1042314	Potassium decanoate	DTXCID9022314	13040-18-1	[K+].CCCCCCCCCC([O-])=O	CCCCCCCCCC(O)=O	24	Toxprint_ward_1	Toxprint	ward	1
DTXSID9051294	Barium peroxide	DTXCID0029896	1304-29-6	O1O[Ba]1	NA	26	Toxprint_ward_1	Toxprint	ward	1
DTXSID9044794	4-(Hydroxymethyl)-4-methyl-1-phenylpyrazolidin-3-one	DTXCID7024794	13047-13-7	CC1(CO)CN(NC1=O)C1=CC=CC=C1	CC1(CO)CN(NC1=O)C1=CC=CC=C1	311	Toxprint_ward_1	Toxprint	ward	1
DTXSID8046537	Bismuth oxide	DTXCID6026537	1304-76-3	O=[Bi]O[Bi]=O	NA	460	Toxprint_ward_1	Toxprint	ward	1
DTXSID9025401	1,6-Hexanediol diacrylate	DTXCID705401	13048-33-4	C=CC(=O)OCCCCCCOC(=O)C=C	C=CC(=O)OCCCCCCOC(=O)C=C	245	Toxprint_ward_1	Toxprint	ward	1
DTXSID7034410	Calcium hydroxide	DTXCID5014410	1305-62-0	[OH-].[OH-].[Ca++]	NA	37	Toxprint_ward_1	Toxprint	ward	1
DTXSID5029631	Calcium oxide	DTXCID101323191	1305-78-8	[O--].[Ca++]	NA	467	Toxprint_ward_1	Toxprint	ward	1
DTXSID4050489	Calcium peroxide	DTXCID3029499	1305-79-9	[Ca++].[O-][O-]	NA	26	Toxprint_ward_1	Toxprint	ward	1
DTXSID1051648	Ethyl 3,7-dimethylocta-2,6-dienoate	DTXCID9030200	13058-12-3	CCOC(=O)C=C(C)CCC=C(C)C	CCOC(=O)C=C(C)CCC=C(C)C	226	Toxprint_ward_1	Toxprint	ward	1
DTXSID10926828	Calcium fluoride phosphate (2/1/1)	DTXCID801355634	1306-05-4	[F-].[Ca++].[Ca++].[O-]P([O-])([O-])=O	NA	102	Toxprint_ward_1	Toxprint	ward	1
DTXSID4040214	Ceric oxide	DTXCID2020214	1306-38-3	O=[Ce]=O	NA	468	Toxprint_ward_1	Toxprint	ward	1
DTXSID2022254	Terbufos	DTXCID702254	13071-79-9	CCOP(=S)(OCC)SCSC(C)(C)C	CCOP(=S)(OCC)SCSC(C)(C)C	551	Toxprint_ward_1	Toxprint	ward	1
DTXSID6051649	Cobalt(II) oxide	DTXCID4030201	1307-96-6	O=[Co]	NA	552	Toxprint_ward_1	Toxprint	ward	1
DTXSID5051650	4,4'-(Isopropylidenebis(4,1-phenyleneoxy))dianiline	DTXCID9030202	13080-86-9	CC(C)(C1=CC=C(OC2=CC=C(N)C=C2)C=C1)C1=CC=C(OC2=CC=C(N)C=C2)C=C1	CC(C)(C1=CC=C(OC2=CC=C(N)C=C2)C=C1)C1=CC=C(OC2=CC=C(N)C=C2)C=C1	411	Toxprint_ward_1	Toxprint	ward	1
DTXSID0051651	Chromium(III) hydroxide	DTXCID4030203	1308-14-1	O[Cr](O)O	NA	148	Toxprint_ward_1	Toxprint	ward	1
DTXSID4047175	Pentaerythritol Distearate	DTXCID2027175	13081-97-5	CCCCCCCCCCCCCCCCCC(=O)OCC(CO)(CO)COC(=O)CCCCCCCCCCCCCCCCC	CCCCCCCCCCCCCCCCCC(=O)OCC(CO)(CO)COC(=O)CCCCCCCCCCCCCCCCC	229	Toxprint_ward_1	Toxprint	ward	1
DTXSID4043721	Chromium(III) oxide	DTXCID50326	1308-38-9	O=[Cr]O[Cr]=O	NA	148	Toxprint_ward_1	Toxprint	ward	1
DTXSID5051652	Iron(III) hydroxide	DTXCID9030204	1309-33-7	O[Fe](O)O	NA	88	Toxprint_ward_1	Toxprint	ward	1
DTXSID0029632	Iron(III) oxide	DTXCID301030497	1309-37-1	[O--].[O--].[O--].[Fe+3].[Fe+3]	NA	553	Toxprint_ward_1	Toxprint	ward	1
DTXSID4049662	Magnesium hydroxide	DTXCID1029621	1309-42-8	[OH-].[OH-].[Mg++]	NA	37	Toxprint_ward_1	Toxprint	ward	1
DTXSID9049665	Magnesium oxide	DTXCID801323192	1309-48-4	[O--].[Mg++]	NA	467	Toxprint_ward_1	Toxprint	ward	1
DTXSID4023880	Antimony trioxide	DTXCID303880	1309-64-4	O=[Sb]O[Sb]=O	NA	21	Toxprint_ward_1	Toxprint	ward	1
DTXSID0051653	Germanium dioxide	DTXCID4030205	1310-53-8	O=[Ge]=O	NA	21	Toxprint_ward_1	Toxprint	ward	1
DTXSID5029633	Potassium hydroxide	DTXCID209633	1310-58-3	[OH-].[K+]	NA	37	Toxprint_ward_1	Toxprint	ward	1
DTXSID70893845	Lithium hydroxide	DTXCID801323885	1310-65-2	[Li+].[OH-]	NA	37	Toxprint_ward_1	Toxprint	ward	1
DTXSID8051382	Lithium hydroxide hydrate	DTXCID9029984	1310-66-3	[Li+].O.[OH-]	NA	37	Toxprint_ward_1	Toxprint	ward	1
DTXSID5051654	Ammonium molybdate(VI)	DTXCID9030206	13106-76-8	[NH4+].[NH4+].[O-][Mo]([O-])(=O)=O	NA	88	Toxprint_ward_1	Toxprint	ward	1
DTXSID0029634	Sodium hydroxide	DTXCID609634	1310-73-2	[OH-].[Na+]	NA	37	Toxprint_ward_1	Toxprint	ward	1
DTXSID4044795	2,3,5,6-Tetrachloro-4-(methylsulfonyl)pyridine	DTXCID2024795	13108-52-6	CS(=O)(=O)C1=C(Cl)C(Cl)=NC(Cl)=C1Cl	CS(=O)(=O)C1=C(Cl)C(Cl)=NC(Cl)=C1Cl	174	Toxprint_ward_1	Toxprint	ward	1
DTXSID4044535	Sodium 9,10-dioxo-9,10-dihydroanthracene-2-sulfonate	DTXCID2024535	131-08-8	[Na+].[O-]S(=O)(=O)C1=CC2=C(C=C1)C(=O)C1=C(C=CC=C1)C2=O	OS(=O)(=O)C1=CC2=C(C=C1)C(=O)C1=C(C=CC=C1)C2=O	549	Toxprint_ward_1	Toxprint	ward	1
DTXSID7049213	2-Chloroanthraquinone	DTXCID9029069	131-09-9	ClC1=CC2=C(C=C1)C(=O)C1=C(C=CC=C1)C2=O	ClC1=CC2=C(C=C1)C(=O)C1=C(C=CC=C1)C2=O	416	Toxprint_ward_1	Toxprint	ward	1
DTXSID3022455	Dimethyl phthalate	DTXCID502455	131-11-3	COC(=O)C1=C(C=CC=C1)C(=O)OC	COC(=O)C1=C(C=CC=C1)C(=O)OC	319	Toxprint_ward_1	Toxprint	ward	1
DTXSID0051655	Bis(1-methylheptyl) phthalate	DTXCID4030207	131-15-7	CCCCCCC(C)OC(=O)C1=CC=CC=C1C(=O)OC(C)CCCCCC	CCCCCCC(C)OC(=O)C1=CC=CC=C1C(=O)OC(C)CCCCCC	423	Toxprint_ward_1	Toxprint	ward	1
DTXSID5051656	1,2,2,3-Tetrachloropropane	DTXCID9030208	13116-53-5	ClCC(Cl)(Cl)CCl	ClCC(Cl)(Cl)CCl	554	Toxprint_ward_1	Toxprint	ward	1
DTXSID7020392	Diallyl phthalate	DTXCID70392	131-17-9	C=CCOC(=O)C1=C(C=CC=C1)C(=O)OCC=C	C=CCOC(=O)C1=C(C=CC=C1)C(=O)OCC=C	319	Toxprint_ward_1	Toxprint	ward	1
DTXSID5031131	Dipentyl phthalate	DTXCID3011131	131-18-0	CCCCCOC(=O)C1=C(C=CC=C1)C(=O)OCCCCC	CCCCCOC(=O)C1=C(C=CC=C1)C(=O)OCCCCC	425	Toxprint_ward_1	Toxprint	ward	1
DTXSID1032357	Cyhexatin	DTXCID9012357	13121-70-5	O[Sn](C1CCCCC1)(C1CCCCC1)C1CCCCC1	NA	555	Toxprint_ward_1	Toxprint	ward	1
DTXSID5059616	1,5-Naphthalenedisulfonic acid, 3-amino-	DTXCID6034007	131-27-1	NC1=CC2=C(C=CC=C2C(=C1)S(O)(=O)=O)S(O)(=O)=O	NC1=CC2=C(C=CC=C2C(=C1)S(O)(=O)=O)S(O)(=O)=O	110	Toxprint_ward_1	Toxprint	ward	1
DTXSID5029635	Potassium silicate	DTXCID009635	1312-76-1	[K+].O[Si]([O-])=O	NA	83	Toxprint_ward_1	Toxprint	ward	1
DTXSID7051478	Lanthanum(III) oxide	DTXCID4030209	1312-81-8	O=[La]O[La]=O	NA	468	Toxprint_ward_1	Toxprint	ward	1
DTXSID6042109	Manganese dioxide	DTXCID4022109	1313-13-9	O=[Mn]=O	NA	84	Toxprint_ward_1	Toxprint	ward	1
DTXSID7020899	Molybdenum trioxide	DTXCID30899	1313-27-5	O=[Mo](=O)=O	NA	552	Toxprint_ward_1	Toxprint	ward	1
DTXSID2032398	Fludioxonil	DTXCID0012398	131341-86-1	FC1(F)OC2=CC=CC(=C2O1)C1=CNC=C1C#N	FC1(F)OC2=CC=CC(=C2O1)C1=CNC=C1C#N	499	Toxprint_ward_1	Toxprint	ward	1
DTXSID3029738	Sodium sulfide	DTXCID409738	16721-80-5	[Na]S	NA	556	Toxprint_ward_1	Toxprint	ward	1
DTXSID0029636	Disodium sulfide	DTXCID601030496	1313-82-2	[Na+].[Na+].[S--]	NA	467	Toxprint_ward_1	Toxprint	ward	1
DTXSID2051479	Neodymium(III) oxide	DTXCID3030210	1313-97-9	O=[Nd]O[Nd]=O	NA	468	Toxprint_ward_1	Toxprint	ward	1
DTXSID7025710	Nickel (II) oxide	DTXCID205710	1313-99-1	O=[Ni]	NA	552	Toxprint_ward_1	Toxprint	ward	1
DTXSID7035016	Zinc oxide	DTXCID30820697	1314-13-2	[O--].[Zn++]	NA	553	Toxprint_ward_1	Toxprint	ward	1
DTXSID0051657	Thorium(IV) oxide	DTXCID8030211	1314-20-1	O=[Th]=O	NA	468	Toxprint_ward_1	Toxprint	ward	1
DTXSID5051658	Zinc peroxide	DTXCID3030212	1314-22-3	O1O[Zn]1	NA	557	Toxprint_ward_1	Toxprint	ward	1
DTXSID1042520	Zirconium oxide	DTXCID9022520	1314-23-4	O=[Zr]=O	NA	552	Toxprint_ward_1	Toxprint	ward	1
DTXSID9047754	Phosphorus pentoxide	DTXCID4027737	1314-56-3	O=P12OP3(=O)OP(=O)(O1)OP(=O)(O2)O3	NA	50	Toxprint_ward_1	Toxprint	ward	1
DTXSID2023806	Vanadium pentoxide	DTXCID303806	1314-62-1	O=[V](=O)O[V](=O)=O	NA	558	Toxprint_ward_1	Toxprint	ward	1
DTXSID0051659	Phosphorus pentasulfide	DTXCID8030213	1314-80-3	S=P12SP3(=S)SP(=S)(S1)SP(=S)(S2)S3	NA	141	Toxprint_ward_1	Toxprint	ward	1
DTXSID1024386	Zinc phosphide	DTXCID901012144	1314-84-7	[P-3].[P-3].[Zn++].[Zn++].[Zn++]	NA	553	Toxprint_ward_1	Toxprint	ward	1
DTXSID0025498	Lead(II) sulfide	DTXCID205498	1314-87-0	S=[Pb]	NA	559	Toxprint_ward_1	Toxprint	ward	1
DTXSID7042518	Zinc sulfide	DTXCID201012143	1314-98-3	[S--].[Zn++]	NA	553	Toxprint_ward_1	Toxprint	ward	1
DTXSID3052852	Sodium lauryltrioxyethylene sulfate	DTXCID0031263	13150-00-0	[Na+].CCCCCCCCCCCCOCCOCCOCCOS([O-])(=O)=O	CCCCCCCCCCCCOCCOCCOCCOS(O)(=O)=O	560	Toxprint_ward_1	Toxprint	ward	1
DTXSID4040264	Sodium pentachlorophenate	DTXCID2020264	131-52-2	[Na+].[O-]C1=C(Cl)C(Cl)=C(Cl)C(Cl)=C1Cl	OC1=C(Cl)C(Cl)=C(Cl)C(Cl)=C1Cl	410	Toxprint_ward_1	Toxprint	ward	1
DTXSID3022403	2,2'-Dihydroxy-4-methoxybenzophenone	DTXCID202403	131-53-3	COC1=CC=C(C(=O)C2=C(O)C=CC=C2)C(O)=C1	COC1=CC=C(C(=O)C2=C(O)C=CC=C2)C(O)=C1	442	Toxprint_ward_1	Toxprint	ward	1
DTXSID6038875	2,2'-Dihydroxy-4,4'-dimethoxybenzophenone	DTXCID4018875	131-54-4	COC1=CC=C(C(=O)C2=CC=C(OC)C=C2O)C(O)=C1	COC1=CC=C(C(=O)C2=CC=C(OC)C=C2O)C(O)=C1	442	Toxprint_ward_1	Toxprint	ward	1
DTXSID5041306	2,2',4,4'-Tetrahydroxybenzophenone	DTXCID3021306	131-55-5	OC1=CC(O)=C(C=C1)C(=O)C1=CC=C(O)C=C1O	OC1=CC(O)=C(C=C1)C(=O)C1=CC=C(O)C=C1O	442	Toxprint_ward_1	Toxprint	ward	1
DTXSID8022406	2,4-Dihydroxybenzophenone	DTXCID402406	131-56-6	OC1=CC=C(C(=O)C2=CC=CC=C2)C(O)=C1	OC1=CC=C(C(=O)C2=CC=CC=C2)C(O)=C1	442	Toxprint_ward_1	Toxprint	ward	1
DTXSID3022405	2-Hydroxy-4-methoxybenzophenone	DTXCID002405	131-57-7	COC1=CC=C(C(=O)C2=CC=CC=C2)C(O)=C1	COC1=CC=C(C(=O)C2=CC=CC=C2)C(O)=C1	442	Toxprint_ward_1	Toxprint	ward	1
DTXSID7021578	3,3-Dichloropropenoic acid	DTXCID401578	13167-36-7	OC(=O)C=C(Cl)Cl	OC(=O)C=C(Cl)Cl	394	Toxprint_ward_1	Toxprint	ward	1
DTXSID4040002	Monobutyl phthalate	DTXCID2020002	131-70-4	CCCCOC(=O)C1=C(C=CC=C1)C(O)=O	CCCCOC(=O)C1=C(C=CC=C1)C(O)=O	425	Toxprint_ward_1	Toxprint	ward	1
DTXSID9044536	1-(6-tert-Butyl-1,1-dimethyl-2,3-dihydro-1H-inden-4-yl)ethanone	DTXCID7024536	13171-00-1	CC(=O)C1=CC(=CC2=C1CCC2(C)C)C(C)(C)C	CC(=O)C1=CC(=CC2=C1CCC2(C)C)C(C)(C)C	561	Toxprint_ward_1	Toxprint	ward	1
DTXSID7021156	Phosphamidon	DTXCID201156	13171-21-6	CCN(CC)C(=O)C(Cl)=C(C)OP(=O)(OC)OC	CCN(CC)C(=O)C(Cl)=C(C)OP(=O)(OC)OC	562	Toxprint_ward_1	Toxprint	ward	1
DTXSID5042162	Molybdenum(IV) sulfide	DTXCID001021540	1317-33-5	S=[Mo]=S	NA	138	Toxprint_ward_1	Toxprint	ward	1
DTXSID9051660	Manganese(II,III), oxide	DTXCID3030214	1317-35-7	O=[Mn]O[Mn]O[Mn]=O	NA	84	Toxprint_ward_1	Toxprint	ward	1
DTXSID5034488	Cupric oxide	DTXCID101333885	1317-38-0	[O--].[Cu++]	NA	553	Toxprint_ward_1	Toxprint	ward	1
DTXSID0034489	Cuprous oxide	DTXCID401324398	1317-39-1	[O--].[Cu+].[Cu+]	NA	553	Toxprint_ward_1	Toxprint	ward	1
DTXSID5029639	Iron oxide (Fe3O4)	DTXCID001030498	1317-61-9	[O--].[O--].[O--].[O--].[Fe++].[Fe+3].[Fe+3]	NA	553	Toxprint_ward_1	Toxprint	ward	1
DTXSID8065375	Sulfuric acid, monodecyl ester, ammonium salt	DTXCID0034067	13177-52-1	N.CCCCCCCCCCOS(O)(=O)=O	CCCCCCCCCCOS(O)(=O)=O	338	Toxprint_ward_1	Toxprint	ward	1
DTXSID8034588	Famoxadone	DTXCID6014588	131807-57-3	CC1(OC(=O)N(NC2=CC=CC=C2)C1=O)C1=CC=C(OC2=CC=CC=C2)C=C1	CC1(OC(=O)N(NC2=CC=CC=C2)C1=O)C1=CC=C(OC2=CC=CC=C2)C=C1	563	Toxprint_ward_1	Toxprint	ward	1
DTXSID4051661	Boehmite	DTXCID8030215	1318-23-6	O[Al]=O	NA	455	Toxprint_ward_1	Toxprint	ward	1
DTXSID9051662	1-N-Methyl-5-thiotetrazole	DTXCID3030216	13183-79-4	CN1NN=NC1=S	CN1NN=NC1=S	123	Toxprint_ward_1	Toxprint	ward	1
DTXSID0032520	Azoxystrobin	DTXCID8012520	131860-33-8	CO\C=C(\C(=O)OC)C1=CC=CC=C1OC1=CC(OC2=CC=CC=C2C#N)=NC=N1	COC=C(C(=O)OC)C1=CC=CC=C1OC1=CC(OC2=CC=CC=C2C#N)=NC=N1	564	Toxprint_ward_1	Toxprint	ward	1
DTXSID4024064	Dinex	DTXCID804064	131-89-5	OC1=C(C=C(C=C1C1CCCCC1)[N+]([O-])=O)[N+]([O-])=O	OC1=C(C=C(C=C1C1CCCCC1)[N+]([O-])=O)[N+]([O-])=O	565	Toxprint_ward_1	Toxprint	ward	1
DTXSID2026282	C.I. Vat brown 3	DTXCID206282	131-92-0	O=C(NC1=CC=CC2=C1C(=O)C1=C(C3=C(C=C1)C1=C(N3)C3=C(C(NC(=O)C4=CC=CC=C4)=C1)C(=O)C1=C(C=CC=C1)C3=O)C2=O)C1=CC=CC=C1	O=C(NC1=CC=CC2=C1C(=O)C1=C(C3=C(C=C1)C1=C(N3)C3=C(C(NC(=O)C4=CC=CC=C4)=C1)C(=O)C1=C(C=CC=C1)C3=O)C2=O)C1=CC=CC=C1	566	Toxprint_ward_1	Toxprint	ward	1
DTXSID8037598	Spinosyn A	DTXCID801333917	131929-60-7	[H][C@@]12C[C@H](C[C@@]1([H])[C@]1([H])C=C3C(=O)[C@H](C)[C@H](CCC[C@H](CC)OC(=O)C[C@@]3([H])[C@]1([H])C=C2)O[C@@]1([H])CC[C@@H]([C@@H](C)O1)N(C)C)O[C@]1([H])O[C@@H](C)[C@H](OC)[C@@H](OC)[C@H]1OC	CCC1CCCC(OC2CCC(C(C)O2)N(C)C)C(C)C(=O)C2=CC3C4CC(CC4C=CC3C2CC(=O)O1)OC1OC(C)C(OC)C(OC)C1OC	388	Toxprint_ward_1	Toxprint	ward	1
DTXSID4032611	Ethoprop	DTXCID2012611	13194-48-4	CCCSP(=O)(OCC)SCCC	CCCSP(=O)(OCC)SCCC	258	Toxprint_ward_1	Toxprint	ward	1
DTXSID9029641	Lead, bis[carbonato(2-)]dihydroxytri-	DTXCID709641	1319-46-6	[OH-].[OH-].[PbH2++].[PbH2++].[PbH2++].[O-]C([O-])=O.[O-]C([O-])=O	NA	559	Toxprint_ward_1	Toxprint	ward	1
DTXSID0032655	Triticonazole	DTXCID8012655	131983-72-7	CC1(C)CCC(=CC2=CC=C(Cl)C=C2)C1(O)CN1C=NC=N1	CC1(C)CCC(=CC2=CC=C(Cl)C=C2)C1(O)CN1C=NC=N1	289	Toxprint_ward_1	Toxprint	ward	1
DTXSID90889366	Oil red O	DTXCID801324233	1320-06-5	CC1=C(C)C(=CC=C1)\N=N\C1=CC=C(\N=N\C2=C3C=CC=CC3=CC=C2O)C(C)=C1C	CC1=C(C)C(=CC=C1)N=NC1=CC=C(N=NC2=C3C=CC=CC3=CC=C2O)C(C)=C1C	567	Toxprint_ward_1	Toxprint	ward	1
DTXSID7041708	C.I. Acid Orange 24, monosodium salt	DTXCID5021708	1320-07-6	[Na+].CC1=CC=C(N=NC2=C(O)C=CC(N=NC3=CC=C(C=C3)S([O-])(=O)=O)=C2O)C(C)=C1	CC1=CC=C(N=NC2=C(O)C=CC(N=NC3=CC=C(C=C3)S(O)(=O)=O)=C2O)C(C)=C1	568	Toxprint_ward_1	Toxprint	ward	1
DTXSID4051663	(Hydroxyethyl)urea	DTXCID8030217	1320-51-0	NC(=O)NCCO	NC(=O)NCCO	569	Toxprint_ward_1	Toxprint	ward	1
DTXSID1021532	3-Chloro-4-(dibromomethyl)-5-hydroxy-2(5H)-furanone	DTXCID801532	132059-52-0	OC1OC(=O)C(Cl)=C1C(Br)Br	OC1OC(=O)C(Cl)=C1C(Br)Br	500	Toxprint_ward_1	Toxprint	ward	1
DTXSID9021506	3-Bromo-4-(dibromomethyl)-5-hydroxy-2(5H)-furanone	DTXCID501506	132059-53-1	OC1OC(=O)C(Br)=C1C(Br)Br	OC1OC(=O)C(Br)=C1C(Br)Br	500	Toxprint_ward_1	Toxprint	ward	1
DTXSID9051323	Dimethyl hexynol	DTXCID0029925	1321-33-1	CCCC(C)(C)CCO	CCCC(C)(C)CCO	244	Toxprint_ward_1	Toxprint	ward	1
DTXSID90157350	Ethoxypropanol butyl ether	DTXCID0079841	1321-63-7	CCCCOCCCOCC	CCCCOCCCOCC	362	Toxprint_ward_1	Toxprint	ward	1
DTXSID2021153	Sodium 2-phenylphenate	DTXCID001153	132-27-4	[Na+].[O-]C1=C(C=CC=C1)C1=CC=CC=C1	OC1=C(C=CC=C1)C1=CC=CC=C1	570	Toxprint_ward_1	Toxprint	ward	1
DTXSID4051665	2-Biphenylyl diphenyl phosphate	DTXCID8030219	132-29-6	O=P(OC1=CC=CC=C1)(OC1=CC=CC=C1)OC1=C(C=CC=C1)C1=CC=CC=C1	O=P(OC1=CC=CC=C1)(OC1=CC=CC=C1)OC1=C(C=CC=C1)C1=CC=CC=C1	400	Toxprint_ward_1	Toxprint	ward	1
DTXSID9051327	Bis(2-ethylhexyl) di(hydrogen phosphate), sodium salt (1:x)	DTXCID0029929	1322-99-2	[Na+].CCCCC(CC)COP(O)(=O)OP([O-])(=O)OCC(CC)CCCC	CCCCC(CC)COP(O)(=O)OP(O)(=O)OCC(CC)CCCC	263	Toxprint_ward_1	Toxprint	ward	1
DTXSID10274194	Sodium 2,4,7-tri(propan-2-yl)naphthalene-1-sulfonate	DTXCID2024537	NOCAS_274194	[Na+].CC(C)C1=CC=C2C(=CC(C(C)C)=C(C2=C1)S([O-])(=O)=O)C(C)C	CC(C)C1=CC2=C(C=C1)C(=CC(C(C)C)=C2S(O)(=O)=O)C(C)C	571	Toxprint_ward_1	Toxprint	ward	1
DTXSID1030319	3-Amino-9-ethylcarbazole	DTXCID5055	132-32-1	CCN1C2=C(C=CC=C2)C2=C1C=CC(N)=C2	CCN1C2=C(C=CC=C2)C2=C1C=CC(N)=C2	572	Toxprint_ward_1	Toxprint	ward	1
DTXSID4051328	Glycine, N,N'-1,2-ethanediylbis[N-(carboxymethyl)-, sodium salt, hydrate (1:4:4)	DTXCID6020771	13235-36-4	O.O.O.O.[Na+].[Na+].[Na+].[Na+].[O-]C(=O)CN(CCN(CC([O-])=O)CC([O-])=O)CC([O-])=O	OC(=O)CN(CCN(CC(O)=O)CC(O)=O)CC(O)=O	477	Toxprint_ward_1	Toxprint	ward	1
DTXSID9051668	C.I. Vat Orange 23	DTXCID7030222	1324-11-4	BrC1=CC=C(Br)C2=C1C(=O)C1=CC=C3C4=C(C=CC=C4)C(=O)C4=CC=C2C1=C34	BrC1=CC=C(Br)C2=C1C(=O)C1=CC=C3C4=C(C=CC=C4)C(=O)C4=CC=C2C1=C34	413	Toxprint_ward_1	Toxprint	ward	1
DTXSID5042407	Sodium N-cyclohexyl-N-palmitoyltaurate	DTXCID3022407	132-43-4	[Na+].CCCCCCCCCCCCCCCC(=O)N(CCS([O-])(=O)=O)C1CCCCC1	CCCCCCCCCCCCCCCC(=O)N(CCS(O)(=O)=O)C1CCCCC1	385	Toxprint_ward_1	Toxprint	ward	1
DTXSID2065381	Benzenesulfonic acid, 2-amino-5-methoxy-	DTXCID2034095	13244-33-2	COC1=CC(=C(N)C=C1)S(O)(=O)=O	COC1=CC(=C(N)C=C1)S(O)(=O)=O	110	Toxprint_ward_1	Toxprint	ward	1
DTXSID4051669	2-Chloro-4-(methylsulfonyl)aniline	DTXCID2030223	13244-35-4	CS(=O)(=O)C1=CC(Cl)=C(N)C=C1	CS(=O)(=O)C1=CC(Cl)=C(N)C=C1	573	Toxprint_ward_1	Toxprint	ward	1
DTXSID6041424	2,6-Dimethyl-2-heptanol	DTXCID4021424	13254-34-7	CC(C)CCCC(C)(C)O	CC(C)CCCC(C)(C)O	232	Toxprint_ward_1	Toxprint	ward	1
DTXSID9021003	Nitroso-N-methyl-N-(2-phenyl)ethylamine	DTXCID301003	13256-11-6	CN(CCC1=CC=CC=C1)N=O	CN(CCC1=CC=CC=C1)N=O	43	Toxprint_ward_1	Toxprint	ward	1
DTXSID3051670	1,1-Dimethoxynon-2-yne	DTXCID7030224	13257-44-8	CCCCCCC#CC(OC)OC	CCCCCCC#CC(OC)OC	13	Toxprint_ward_1	Toxprint	ward	1
DTXSID2021993	Dibenzofuran	DTXCID801993	132-64-9	O1C2=CC=CC=C2C2=C1C=CC=C2	O1C2=CC=CC=C2C2=C1C=CC=C2	334	Toxprint_ward_1	Toxprint	ward	1
DTXSID0047741	Dibenzothiophene	DTXCID0027725	132-65-0	S1C2=C(C=CC=C2)C2=C1C=CC=C2	S1C2=C(C=CC=C2)C2=C1C=CC=C2	336	Toxprint_ward_1	Toxprint	ward	1
DTXSID6032437	Naptalam	DTXCID4012437	132-66-1	OC(=O)C1=C(C=CC=C1)C(=O)NC1=CC=CC2=C1C=CC=C2	OC(=O)C1=C(C=CC=C1)C(=O)NC1=CC=CC2=C1C=CC=C2	162	Toxprint_ward_1	Toxprint	ward	1
DTXSID7034759	Naptalam-sodium	DTXCID5014759	132-67-2	[Na+].[O-]C(=O)C1=C(C=CC=C1)C(=O)NC1=CC=CC2=C1C=CC=C2	OC(=O)C1=C(C=CC=C1)C(=O)NC1=CC=CC2=C1C=CC=C2	162	Toxprint_ward_1	Toxprint	ward	1
DTXSID8051671	3-Hydroxy-N-1-naphthyl-2-naphthamide	DTXCID2030225	132-68-3	OC1=C(C=C2C=CC=CC2=C1)C(=O)NC1=CC=CC2=C1C=CC=C2	OC1=C(C=C2C=CC=CC2=C1)C(=O)NC1=CC=CC2=C1C=CC=C2	168	Toxprint_ward_1	Toxprint	ward	1
DTXSID4049749	Potassium aluminum silicate	DTXCID1029708	1327-44-2	[Al+3].[K+].[O-][Si]([O-])=O.[O-][Si]([O-])=O	NA	83	Toxprint_ward_1	Toxprint	ward	1
DTXSID8025911	C.I. Phthalocyanine green	DTXCID005911	1328-53-6	ClC1=C2C3N=C(\N=C4/N5[Cu]N6C(\N=C7/N=C(/N=C5/C5=C(Cl)C(Cl)=C(Cl)C(Cl)=C45)C4=C(Cl)C(Cl)=C(Cl)C(Cl)=C74)C4=C(Cl)C(Cl)=C(Cl)C(Cl)=C4\C6=N\3)C2=C(Cl)C(Cl)=C1	NA	415	Toxprint_ward_1	Toxprint	ward	1
DTXSID3065403	Dimethyl 5-nitroisophthalate	DTXCID7034123	13290-96-5	COC(=O)C1=CC(=CC(=C1)C(=O)OC)[N+]([O-])=O	COC(=O)C1=CC(=CC(=C1)C(=O)OC)[N+]([O-])=O	488	Toxprint_ward_1	Toxprint	ward	1
DTXSID3051672	Dimethyl sulfide borane	DTXCID7030226	13292-87-0	B.CSC	CSC	471	Toxprint_ward_1	Toxprint	ward	1
DTXSID7021102	Penicillin VK	DTXCID101102	132-98-9	[K+].CC1(C)S[C@@H]2[C@H](NC(=O)COC3=CC=CC=C3)C(=O)N2[C@H]1C([O-])=O	CC1(C)SC2C(NC(=O)COC3=CC=CC=C3)C(=O)N2C1C(O)=O	387	Toxprint_ward_1	Toxprint	ward	1
DTXSID3051674	Direct Blue 86	DTXCID7030228	1330-38-7	[Na+].[Na+].[O-]S(=O)(=O)C1=CC=CC2=C1C1\N=C3/N=C(/N=C4\N5[Cu]N1\C2=N/C1=N/C(=N\C5C2=C4C=CC=C2)/C2=C(C=CC=C12)S([O-])(=O)=O)C1=CC=CC=C31	NA	498	Toxprint_ward_1	Toxprint	ward	1
DTXSID2034388	Sodium tetraborate	DTXCID0014388	1330-43-4	[Na+].[Na+].[O-]B(OB=O)OB([O-])OB=O	NA	155	Toxprint_ward_1	Toxprint	ward	1
DTXSID9020243	Captan	DTXCID90243	133-06-2	ClC(Cl)(Cl)SN1C(=O)C2CC=CCC2C1=O	ClC(Cl)(Cl)SN1C(=O)C2CC=CCC2C1=O	158	Toxprint_ward_1	Toxprint	ward	1
DTXSID0021385	Folpet	DTXCID101385	133-07-3	ClC(Cl)(Cl)SN1C(=O)C2=C(C=CC=C2)C1=O	ClC(Cl)(Cl)SN1C(=O)C2=C(C=CC=C2)C1=O	287	Toxprint_ward_1	Toxprint	ward	1
DTXSID8051675	Diisooctyl maleate	DTXCID2030229	1330-76-3	CC(C)CCCCCOC(=O)\C=C/C(=O)OCCCCCC(C)C	CC(C)CCCCCOC(=O)C=CC(=O)OCCCCCC(C)C	82	Toxprint_ward_1	Toxprint	ward	1
DTXSID4044539	Bis(2,4-dichlorophenyl)peroxyanhydride	DTXCID2024539	133-14-2	ClC1=CC(Cl)=C(C=C1)C(=O)OOC(=O)C1=C(Cl)C=C(Cl)C=C1	ClC1=CC(Cl)=C(C=C1)C(=O)OOC(=O)C1=C(Cl)C=C(Cl)C=C1	12	Toxprint_ward_1	Toxprint	ward	1
DTXSID2048111	Cinmethylin non-stereo	DTXCID5028083	1245807-70-8	CC(C)C12CCC(C)(O1)C(C2)OCC1=C(C)C=CC=C1	CC(C)C12CCC(C)(O1)C(C2)OCC1=C(C)C=CC=C1	11	Toxprint_ward_1	Toxprint	ward	1
DTXSID3051678	Dibutylbis(octadec-9(Z)-enoyloxy)stannane	DTXCID1030232	13323-62-1	CCCCCCCC\C=C/CCCCCCCC(=O)O[Sn](CCCC)(CCCC)OC(=O)CCCCCCC\C=C/CCCCCCCC	NA	247	Toxprint_ward_1	Toxprint	ward	1
DTXSID6034475	Copper oxychloride	DTXCID4014475	1332-65-6	[OH-].[OH-].[OH-].[Cl-].[Cu++].[Cu++]	NA	138	Toxprint_ward_1	Toxprint	ward	1
DTXSID8032623	Indole-3-butyric acid	DTXCID6012623	133-32-4	OC(=O)CCCC1=CNC2=C1C=CC=C2	OC(=O)CCCC1=CNC2=C1C=CC=C2	572	Toxprint_ward_1	Toxprint	ward	1
DTXSID1037010	Sodium hydrogen difluoride	DTXCID40196577	1333-83-1	[Na+].[F-][H+][F-]	NA	353	Toxprint_ward_1	Toxprint	ward	1
DTXSID8042000	Gluconic acid	DTXCID201012074	133-42-6	OC[C@@H](O)[C@@H](O)[C@H](O)[C@@H](O)C(O)=O	OCC(O)C(O)C(O)C(O)C(O)=O	75	Toxprint_ward_1	Toxprint	ward	1
DTXSID3044540	Pentachlorobenzenethiol	DTXCID1024540	133-49-3	SC1=C(Cl)C(Cl)=C(Cl)C(Cl)=C1Cl	SC1=C(Cl)C(Cl)=C(Cl)C(Cl)=C1Cl	409	Toxprint_ward_1	Toxprint	ward	1
DTXSID40890543	Silicic acid, aluminum salt	DTXCID501030750	1335-30-4	[Al+3].[Al+3].[O-][Si]([O-])=O.[O-][Si]([O-])=O.[O-][Si]([O-])=O	NA	83	Toxprint_ward_1	Toxprint	ward	1
DTXSID7032391	Fenbutatin oxide	DTXCID5012391	13356-08-6	CC(C)(C[Sn](CC(C)(C)C1=CC=CC=C1)(CC(C)(C)C1=CC=CC=C1)O[Sn](CC(C)(C)C1=CC=CC=C1)(CC(C)(C)C1=CC=CC=C1)CC(C)(C)C1=CC=CC=C1)C1=CC=CC=C1	NA	555	Toxprint_ward_1	Toxprint	ward	1
DTXSID7051682	Toluene-2-sulphonyl chloride	DTXCID1030236	133-59-5	CC1=CC=CC=C1S(Cl)(=O)=O	CC1=CC=CC=C1S(Cl)(=O)=O	238	Toxprint_ward_1	Toxprint	ward	1
DTXSID6025276	N-Ethyl-N-butylamine	DTXCID405276	13360-63-9	CCCCNCC	CCCCNCC	231	Toxprint_ward_1	Toxprint	ward	1
DTXSID4020080	Ammonium hydroxide	DTXCID8080	1336-21-6	[NH4+].[OH-]	NA	480	Toxprint_ward_1	Toxprint	ward	1
DTXSID1051480	(1S,2S,3S,5R)-2,6,6-Trimethylspiro[bicyclo[3.1.1]heptane-3,1'-cyclohexane]-2'-en-4'-one	DTXCID6030237	133636-82-5	C[C@H]1[C@@H]2C[C@H](C[C@]11CCC(=O)C=C1)C2(C)C	[H]C12CC([H])(C(C)C3(CCC(=O)C=C3)C1)C2(C)C	242	Toxprint_ward_1	Toxprint	ward	1
DTXSID90889422	4,4'-Bis(2,4-dianilino-1,3,5-triazin-6-ylamino)-2,2'-stilbene disulfonic acid disodium salt	DTXCID201028673	133-66-4	[Na+].[Na+].[O-]S(=O)(=O)C1=C(C=CC2=C(C=C(NC3=NC(NC4=CC=CC=C4)=NC(NC4=CC=CC=C4)=N3)C=C2)S([O-])(=O)=O)C=CC(NC2=NC(NC3=CC=CC=C3)=NC(NC3=CC=CC=C3)=N2)=C1	OS(=O)(=O)C1=C(C=CC2=C(C=C(NC3=NC(NC4=CC=CC=C4)=NC(NC4=CC=CC=C4)=N3)C=C2)S(O)(=O)=O)C=CC(NC2=NC(NC3=CC=CC=C3)=NC(NC3=CC=CC=C3)=N2)=C1	495	Toxprint_ward_1	Toxprint	ward	1
DTXSID4020454	Photodieldrin	DTXCID60454	13366-73-9	ClC1C2(Cl)C3C4C5OC5C5C4C1(Cl)C(Cl)(C35)C2(Cl)Cl	ClC1C2(Cl)C3C4C5OC5C5C4C1(Cl)C(Cl)(C35)C2(Cl)Cl	135	Toxprint_ward_1	Toxprint	ward	1
DTXSID40895093	Manganese naphthenate	DTXCID401333472	1336-93-2	[Mn++].[O-]C(=O)C1=CC=C2C=CC=CC2=C1.[O-]C(=O)C1=CC=C2C=CC=CC2=C1	NA	8	Toxprint_ward_1	Toxprint	ward	1
DTXSID4051295	Sodium fructoheptonate	DTXCID5029897	1337-85-5	[Na+].OCC(O)[C@@H](O)[C@@H](O)[C@@](O)(CO)C([O-])=O	OCC(O)C(O)C(O)C(O)(CO)C(O)=O	75	Toxprint_ward_1	Toxprint	ward	1
DTXSID9047463	Corodane	DTXCID7027463	13380-94-4	O=C1CC2CC1C1CCCC21	O=C1CC2CC1C1CCCC21	449	Toxprint_ward_1	Toxprint	ward	1
DTXSID1024671	2-Butanone peroxide	DTXCID104671	1338-23-4	CCC(C)(OO)OOC(C)(CC)OO	CCC(C)(OO)OOC(C)(CC)OO	203	Toxprint_ward_1	Toxprint	ward	1
DTXSID6027397	Sorbitan, mono-(9Z)-9-octadecenoate	DTXCID807397	1338-43-8	CCCCCCCC\C=C/CCCCCCCC(=O)OC[C@@H](O)[C@H]1OC[C@H](O)[C@H]1O	CCCCCCCCC=CCCCCCCCC(=O)OCC(O)C1OCC(O)C1O	31	Toxprint_ward_1	Toxprint	ward	1
DTXSID2020262	Chloramben	DTXCID00262	133-90-4	NC1=C(Cl)C(=CC(Cl)=C1)C(O)=O	NC1=C(Cl)C(=CC(Cl)=C1)C(O)=O	441	Toxprint_ward_1	Toxprint	ward	1
DTXSID90874030	Sodium pentadecyl sulfate	DTXCID108918	13393-71-0	[Na+].CCCCCCCCCCCCCCCOS([O-])(=O)=O	CCCCCCCCCCCCCCCOS(O)(=O)=O	338	Toxprint_ward_1	Toxprint	ward	1
DTXSID50864396	Butanoic acid, 2-[2,4-bis(1,1-dimethylpropyl)phenoxy]-	DTXCID50812918	13403-01-5	CCC(OC1=CC=C(C=C1C(C)(C)CC)C(C)(C)CC)C(O)=O	CCC(OC1=CC=C(C=C1C(C)(C)CC)C(C)(C)CC)C(O)=O	574	Toxprint_ward_1	Toxprint	ward	1
DTXSID0020105	Sodium L-ascorbate	DTXCID60105	134-03-2	[Na+].OC[C@H](O)[C@H]1OC(=O)C(O)=C1[O-]	OCC(O)C1OC(=O)C(=O)C1O	575	Toxprint_ward_1	Toxprint	ward	1
DTXSID7032557	Fenpyroximate	DTXCID0012550	134098-61-6	CN1N=C(C)C(\C=N\OCC2=CC=C(C=C2)C(=O)OC(C)(C)C)=C1OC1=CC=CC=C1	CN1N=C(C)C(C=NOCC2=CC=C(C=C2)C(=O)OC(C)(C)C)=C1OC1=CC=CC=C1	576	Toxprint_ward_1	Toxprint	ward	1
DTXSID5032076	Sodium selenate	DTXCID3012076	13410-01-0	[Na+].[Na+].[O-][Se]([O-])(=O)=O	NA	37	Toxprint_ward_1	Toxprint	ward	1
DTXSID2051683	3-(4-Ethylphenyl)-2,2-dimethylpropanenitrile	DTXCID1030238	134123-93-6	CCC1=CC=C(CC(C)(C)C#N)C=C1	CCC1=CC=C(CC(C)(C)C#N)C=C1	577	Toxprint_ward_1	Toxprint	ward	1
DTXSID90928507	Potassium tetradecyl sulfate	DTXCID001357274	13419-37-9	[K+].CCCCCCCCCCCCCCOS([O-])(=O)=O	CCCCCCCCCCCCCCOS(O)(=O)=O	338	Toxprint_ward_1	Toxprint	ward	1
DTXSID8042505	Trisodium sulfosuccinate	DTXCID6022505	13419-59-5	[Na+].[Na+].[Na+].[O-]C(=O)CC(C([O-])=O)S([O-])(=O)=O	OC(=O)CC(C(O)=O)S(O)(=O)=O	284	Toxprint_ward_1	Toxprint	ward	1
DTXSID6025567	Methyl 2-aminobenzoate	DTXCID105567	134-20-3	COC(=O)C1=C(N)C=CC=C1	COC(=O)C1=C(N)C=CC=C1	578	Toxprint_ward_1	Toxprint	ward	1
DTXSID1034472	Copper ethylene diamine complex	DTXCID9014472	13426-91-0	[Cu++].NCCN.NCCN	NA	38	Toxprint_ward_1	Toxprint	ward	1
DTXSID7051684	2-[(3S,5S,8S)-3,8-Dimethyl-1,2,3,4,5,6,7,8-octahydroazulen-5-yl]propan-2-yl acetate	DTXCID6030239	134-28-1	C[C@H]1CCC2=C1C[C@H](CC[C@@H]2C)C(C)(C)OC(C)=O	CC1CCC2=C1CC(CCC2C)C(C)(C)OC(C)=O	371	Toxprint_ward_1	Toxprint	ward	1
DTXSID8020092	2-Methoxyaniline hydrochloride	DTXCID3092	134-29-2	Cl.COC1=C(N)C=CC=C1	COC1=CC=CC=C1N	579	Toxprint_ward_1	Toxprint	ward	1
DTXSID1042318	Potassium myristate	DTXCID9022318	13429-27-1	[K+].CCCCCCCCCCCCCC([O-])=O	CCCCCCCCCCCCCC(O)=O	24	Toxprint_ward_1	Toxprint	ward	1
DTXSID6025436	8-Hydroxyquinoline sulfate	DTXCID605436	134-31-6	OS(O)(=O)=O.OC1=C2N=CC=CC2=CC=C1.OC1=C2N=CC=CC2=CC=C1	NA	165	Toxprint_ward_1	Toxprint	ward	1
DTXSID7020920	1-Naphthylamine	DTXCID30920	134-32-7	NC1=CC=CC2=C1C=CC=C2	NC1=CC=CC2=C1C=CC=C2	117	Toxprint_ward_1	Toxprint	ward	1
DTXSID8065456	Benzenesulfonic acid, 4-methyl-, zinc salt	DTXCID2034207	13438-45-4	[Zn++].CC1=CC=C(C=C1)S([O-])(=O)=O.CC1=CC=C(C=C1)S([O-])(=O)=O	NA	580	Toxprint_ward_1	Toxprint	ward	1
DTXSID7026021	Sodium aluminosilicate	DTXCID606021	1344-00-9	[Na+].[Al+3].[O-][Si]([O-])=O.[O-][Si]([O-])=O	NA	83	Toxprint_ward_1	Toxprint	ward	1
DTXSID3051335	Sodium calcium silicate	DTXCID4029937	1344-03-2	[Na+].[Na+].[Ca++].[Ca++].[O-][Si]([O-])=O.[O-][Si]([O-])=O.[O-][Si]([O-])=O	NA	83	Toxprint_ward_1	Toxprint	ward	1
DTXSID8051336	C.I. Pigment Yellow 34	DTXCID9029938	1344-37-2	[PbH2++].[PbH2++].[O-]S([O-])(=O)=O.[O-][Cr]([O-])(=O)=O	NA	526	Toxprint_ward_1	Toxprint	ward	1
DTXSID5042110	Manganese(II) oxide	DTXCID3022110	1344-43-0	O=[Mn]	NA	84	Toxprint_ward_1	Toxprint	ward	1
DTXSID8030473	9-Aminoacridine hydrochloride	DTXCID6010473	134-50-9	Cl.NC1=C2C=CC=CC2=NC2=C1C=CC=C2	NC1=C2C=CC=CC2=NC2=CC=CC=C12	581	Toxprint_ward_1	Toxprint	ward	1
DTXSID1041976	Iron(II) oxide	DTXCID201323594	1345-25-1	[O--].[Fe++]	NA	553	Toxprint_ward_1	Toxprint	ward	1
DTXSID1074258	Lithium chlorate	DTXCID0034229	13453-71-9	[Li+].[O-][Cl](=O)=O	NA	53	Toxprint_ward_1	Toxprint	ward	1
DTXSID2021995	DEET	DTXCID601995	134-62-3	CCN(CC)C(=O)C1=CC=CC(C)=C1	CCN(CC)C(=O)C1=CC=CC(C)=C1	582	Toxprint_ward_1	Toxprint	ward	1
DTXSID0024212	Nickel carbonyl	DTXCID904212	13463-39-3	[Ni].[C-]#[O+].[C-]#[O+].[C-]#[O+].[C-]#[O+]	NA	138	Toxprint_ward_1	Toxprint	ward	1
DTXSID3027746	Pentacarbonyl iron	DTXCID707746	13463-40-6	[Fe].[C-]#[O+].[C-]#[O+].[C-]#[O+].[C-]#[O+].[C-]#[O+]	NA	138	Toxprint_ward_1	Toxprint	ward	1
DTXSID7026314	Zinc pyrithione	DTXCID90820451	13463-41-7	[O-]1N2C=CC=CC2=[S][Zn++]11[O-]N2C=CC=CC2=[S]1	NA	583	Toxprint_ward_1	Toxprint	ward	1
DTXSID3021352	Titanium dioxide	DTXCID901334118	13463-67-7	[O--].[O--].[Ti+4]	NA	553	Toxprint_ward_1	Toxprint	ward	1
DTXSID20928696	Calcium diabieta-7,13-dien-18-oate	DTXCID301357461	13463-98-4	[Ca++].CC(C)C1=CC2=CCC3C(C)(CCCC3(C)C([O-])=O)C2CC1.CC(C)C1=CC2=CCC3C(C)(CCCC3(C)C([O-])=O)C2CC1	NA	533	Toxprint_ward_1	Toxprint	ward	1
DTXSID5065483	Hydrazine, sulfate (2:1)	DTXCID8034241	13464-80-7	NN.NN.OS(O)(=O)=O	NA	36	Toxprint_ward_1	Toxprint	ward	1
DTXSID4047462	3-Carene	DTXCID2027462	13466-78-9	CC1=CCC2C(C1)C2(C)C	CC1=CCC2C(C1)C2(C)C	352	Toxprint_ward_1	Toxprint	ward	1
DTXSID2051685	2-(Hexadecan-2-yl)-4,6-dimethylphenol	DTXCID5030240	134701-20-5	CCCCCCCCCCCCCCC(C)C1=CC(C)=CC(C)=C1O	CCCCCCCCCCCCCCC(C)C1=CC(C)=CC(C)=C1O	346	Toxprint_ward_1	Toxprint	ward	1
DTXSID8027747	2,2'-Azobis(2-methylbutanenitrile)	DTXCID107747	13472-08-7	CCC(C)(\N=N\C(C)(CC)C#N)C#N	CCC(C)(N=NC(C)(CC)C#N)C#N	125	Toxprint_ward_1	Toxprint	ward	1
DTXSID6020565	Ephedrine sulfate	DTXCID20565	134-72-5	OS(O)(=O)=O.CN[C@@H](C)[C@H](O)C1=CC=CC=C1.CN[C@@H](C)[C@H](O)C1=CC=CC=C1	NA	584	Toxprint_ward_1	Toxprint	ward	1
DTXSID0042034	2,2,4,6,6-Pentamethylheptane	DTXCID8022034	13475-82-6	CC(CC(C)(C)C)CC(C)(C)C	CC(CC(C)(C)C)CC(C)(C)C	585	Toxprint_ward_1	Toxprint	ward	1
DTXSID7051686	2-(4-Methylphenoxy)tetrahydro-2H-pyran	DTXCID0030241	13481-09-9	CC1=CC=C(OC2CCCCO2)C=C1	CC1=CC=C(OC2CCCCO2)C=C1	70	Toxprint_ward_1	Toxprint	ward	1
DTXSID3044380	1,2-Diphenylethanedione	DTXCID1024380	134-81-6	O=C(C(=O)C1=CC=CC=C1)C1=CC=CC=C1	O=C(C(=O)C1=CC=CC=C1)C1=CC=CC=C1	5	Toxprint_ward_1	Toxprint	ward	1
DTXSID1047659	Methyl 3-nonenoate	DTXCID9027659	13481-87-3	CCCCCC=CCC(=O)OC	CCCCCC=CCC(=O)OC	77	Toxprint_ward_1	Toxprint	ward	1
DTXSID9037741	4-Methylbenzophenone	DTXCID7017741	134-84-9	CC1=CC=C(C=C1)C(=O)C1=CC=CC=C1	CC1=CC=C(C=C1)C(=O)C1=CC=CC=C1	450	Toxprint_ward_1	Toxprint	ward	1
DTXSID2051687	4-Chlorobenzophenone	DTXCID5030242	134-85-0	ClC1=CC=C(C=C1)C(=O)C1=CC=CC=C1	ClC1=CC=C(C=C1)C(=O)C1=CC=CC=C1	450	Toxprint_ward_1	Toxprint	ward	1
DTXSID7051688	1-Cyclohexylethyl acetate	DTXCID0030243	13487-27-9	CC(OC(C)=O)C1CCCCC1	CC(OC(C)=O)C1CCCCC1	121	Toxprint_ward_1	Toxprint	ward	1
DTXSID4044799	2-tert-Butylcyclohexanol	DTXCID2024799	13491-79-7	CC(C)(C)C1CCCCC1O	CC(C)(C)C1CCCCC1O	323	Toxprint_ward_1	Toxprint	ward	1
DTXSID9035961	Dipotassium phosphite	DTXCID701331982	13492-26-7	[K+].[K+].[O-]P([O-])=O	NA	102	Toxprint_ward_1	Toxprint	ward	1
DTXSID2051689	3,4-Dimethyl-1,2-cyclopentanedione	DTXCID5030244	13494-06-9	CC1CC(=O)C(=O)C1C	CC1CC(=O)C(=O)C1C	473	Toxprint_ward_1	Toxprint	ward	1
DTXSID9032119	Tellurium	DTXCID7012119	13494-80-9	[Te]	NA	47	Toxprint_ward_1	Toxprint	ward	1
DTXSID1051690	2-Methoxybenzaldehyde	DTXCID0030245	135-02-4	COC1=C(C=O)C=CC=C1	COC1=C(C=O)C=CC=C1	55	Toxprint_ward_1	Toxprint	ward	1
DTXSID6051691	C.I. Pigment Yellow 73	DTXCID5030246	13515-40-7	COC1=CC=CC=C1NC(=O)C(N=NC1=CC=C(Cl)C=C1[N+]([O-])=O)C(C)=O	COC1=CC=CC=C1NC(=O)C(N=NC1=CC=C(Cl)C=C1[N+]([O-])=O)C(C)=O	496	Toxprint_ward_1	Toxprint	ward	1
DTXSID1032519	Acibenzolar-S-methyl	DTXCID9012519	135158-54-2	CSC(=O)C1=CC=CC2=C1SN=N2	CSC(=O)C1=CC=CC2=C1SN=N2	586	Toxprint_ward_1	Toxprint	ward	1
DTXSID5027061	2-Naphthalenol	DTXCID907061	135-19-3	OC1=CC2=C(C=CC=C2)C=C1	OC1=CC2=C(C=CC=C2)C=C1	200	Toxprint_ward_1	Toxprint	ward	1
DTXSID1020352	Cupferron	DTXCID90352	135-20-6	[NH4+].[O-]N(N=O)C1=CC=CC=C1	ON(N=O)C1=CC=CC=C1	587	Toxprint_ward_1	Toxprint	ward	1
DTXSID0020818	Methapyrilene hydrochloride	DTXCID40818	135-23-9	Cl.CN(C)CCN(CC1=CC=CS1)C1=NC=CC=C1	CN(C)CCN(CC1=CC=CS1)C1=CC=CC=N1	378	Toxprint_ward_1	Toxprint	ward	1
DTXSID7047485	Chromic acid (H2CrO4), zinc salt (1:1)	DTXCID5027485	13530-65-9	[Zn++].[O-][Cr]([O-])(=O)=O	NA	148	Toxprint_ward_1	Toxprint	ward	1
DTXSID0047402	Methyl 3-(methylthio)propionate	DTXCID8027402	13532-18-8	COC(=O)CCSC	COC(=O)CCSC	486	Toxprint_ward_1	Toxprint	ward	1
DTXSID8042008	Ethanoldiglycine disodium salt	DTXCID6022008	135-37-5	[Na+].[Na+].OCCN(CC([O-])=O)CC([O-])=O	OCCN(CC(O)=O)CC(O)=O	588	Toxprint_ward_1	Toxprint	ward	1
DTXSID0034300	Acetamiprid	DTXCID7032422	135410-20-7	CN(CC1=CN=C(Cl)C=C1)C(\C)=N\C#N	[H]N[C@@H](CC1=CC=CC=C1)C(=O)N[C@@H](C)C(=O)N[C@@H]([C@@H](C)CC)C(=O)N[C@@H](CC(C)C)C(O)=O	222	Toxprint_ward_1	Toxprint	ward	1
DTXSID6042155	Methylenediurea	DTXCID4022155	13547-17-6	NC(=O)NCNC(N)=O	NC(=O)NCNC(N)=O	307	Toxprint_ward_1	Toxprint	ward	1
DTXSID8027749	1-Chloropinacolone	DTXCID907749	13547-70-1	CC(C)(C)C(=O)CCl	CC(C)(C)C(=O)CCl	589	Toxprint_ward_1	Toxprint	ward	1
DTXSID8065531	Chromium(III) nitrate	DTXCID8034320	13548-38-4	[Cr+3].[O-][N+]([O-])=O.[O-][N+]([O-])=O.[O-][N+]([O-])=O	NA	164	Toxprint_ward_1	Toxprint	ward	1
DTXSID8044543	Disodium 3-hydroxynaphthalene-2,7-disulfonate	DTXCID6024543	135-51-3	[Na+].[Na+].OC1=CC2=C(C=C(C=C2)S([O-])(=O)=O)C=C1S([O-])(=O)=O	OC1=CC2=C(C=C(C=C2)S(O)(=O)=O)C=C1S(O)(=O)=O	539	Toxprint_ward_1	Toxprint	ward	1
DTXSID9020871	4,4'-Methylenedianiline dihydrochloride	DTXCID50871	13552-44-8	Cl.Cl.NC1=CC=C(CC2=CC=C(N)C=C2)C=C1	NC1=CC=C(CC2=CC=C(N)C=C2)C=C1	95	Toxprint_ward_1	Toxprint	ward	1
DTXSID7041629	2,2'-Dibenzoylaminodiphenyl disulfide	DTXCID5021629	135-57-9	O=C(NC1=CC=CC=C1SSC1=C(NC(=O)C2=CC=CC=C2)C=CC=C1)C1=CC=CC=C1	O=C(NC1=CC=CC=C1SSC1=C(NC(=O)C2=CC=CC=C2)C=CC=C1)C1=CC=CC=C1	162	Toxprint_ward_1	Toxprint	ward	1
DTXSID6037564	Mefenpyr-diethyl	DTXCID4017564	135590-91-9	CCOC(=O)C1=NN(C2=C(Cl)C=C(Cl)C=C2)C(C)(C1)C(=O)OCC	CCOC(=O)C1=NN(C2=C(Cl)C=C(Cl)C=C2)C(C)(C1)C(=O)OCC	544	Toxprint_ward_1	Toxprint	ward	1
DTXSID7027750	Bis(hexachlorocyclopentadieno)cyclooctane	DTXCID607750	13560-89-9	ClC1=C(Cl)C2(Cl)C3CCC4C(CCC3C1(Cl)C2(Cl)Cl)C1(Cl)C(Cl)=C(Cl)C4(Cl)C1(Cl)Cl	ClC1=C(Cl)C2(Cl)C3CCC4C(CCC3C1(Cl)C2(Cl)Cl)C1(Cl)C(Cl)=C(Cl)C4(Cl)C1(Cl)Cl	150	Toxprint_ward_1	Toxprint	ward	1
DTXSID1051692	(5a,7b,8a,9a)-8,9-Epoxycedrane	DTXCID0030247	13567-39-0	C[C@@H]1CC[C@@H]2C(C)(C)[C@@H]3C[C@@]12C[C@@H]1O[C@@]31C	[H]C12CC3(CC4OC14C)C(C)CCC3C2(C)C	590	Toxprint_ward_1	Toxprint	ward	1
DTXSID9047465	6-(1-Methylethyl)quinoline	DTXCID7027465	135-79-5	CC(C)C1=CC2=CC=CN=C2C=C1	CC(C)C1=CC2=CC=CN=C2C=C1	165	Toxprint_ward_1	Toxprint	ward	1
DTXSID4051297	1,3:2,4-Bis(3,4-dimethylbenzylidene)-D-sorbitol	DTXCID5029899	135861-56-2	[H][C@]12COC(O[C@@]1([H])[C@]([H])(OC(O2)C1=CC=C(C)C(C)=C1)[C@H](O)CO)C1=CC=C(C)C(C)=C1	CC1=CC=C(C=C1C)C1OCC2OC(OC(C(O)CO)C2O1)C1=CC=C(C)C(C)=C1	591	Toxprint_ward_1	Toxprint	ward	1
DTXSID4021131	N-Phenyl-2-naphthylamine	DTXCID601131	135-88-6	N(C1=CC=CC=C1)C1=CC=C2C=CC=CC2=C1	N(C1=CC=CC=C1)C1=CC=C2C=CC=CC2=C1	111	Toxprint_ward_1	Toxprint	ward	1
DTXSID0035954	Dodecylguanidine hydrochloride	DTXCID8015954	13590-97-1	Cl.CCCCCCCCCCCCNC(N)=N	CCCCCCCCCCCCNC(N)=N	592	Toxprint_ward_1	Toxprint	ward	1
DTXSID7024291	Quinalphos	DTXCID904291	13593-03-8	CCOP(=S)(OCC)OC1=CN=C2C=CC=CC2=N1	CCOP(=S)(OCC)OC1=CN=C2C=CC=CC2=N1	64	Toxprint_ward_1	Toxprint	ward	1
DTXSID2049715	Phosphonic acid	DTXCID6029674	13598-36-2	OP(O)=O	NA	593	Toxprint_ward_1	Toxprint	ward	1
DTXSID60892261	Zinc dihydrogen phosphate	DTXCID301079324	13598-37-3	[Zn++].OP(O)([O-])=O.OP(O)([O-])=O	NA	27	Toxprint_ward_1	Toxprint	ward	1
DTXSID2022333	sec-Butylbenzene	DTXCID902333	135-98-8	CCC(C)C1=CC=CC=C1	CCC(C)C1=CC=CC=C1	383	Toxprint_ward_1	Toxprint	ward	1
DTXSID10159614	Triflusulfuron	DTXCID0082105	135990-29-3	CN(C)C1=NC(OCC(F)(F)F)=NC(NC(=O)NS(=O)(=O)C2=C(C)C=CC=C2C(O)=O)=N1	CN(C)C1=NC(OCC(F)(F)F)=NC(NC(=O)NS(=O)(=O)C2=C(C)C=CC=C2C(O)=O)=N1	504	Toxprint_ward_1	Toxprint	ward	1
DTXSID3051337	Sodium ferrocyanide	DTXCID4029939	13601-19-9	[Na+].[Na+].[Na+].[Na+].N#C[Fe-4](C#N)(C#N)(C#N)(C#N)C#N	NA	359	Toxprint_ward_1	Toxprint	ward	1
DTXSID0021462	Zinc dibutyldithiocarbamate	DTXCID501462	136-23-2	[Zn++].CCCCN(CCCC)C([S-])=S.CCCCN(CCCC)C([S-])=S	NA	325	Toxprint_ward_1	Toxprint	ward	1
DTXSID6044800	Sodium dibutylcarbamodithioate	DTXCID4024800	136-30-1	[Na+].CCCCN(CCCC)C([S-])=S	CCCCN(CCCC)C(S)=S	325	Toxprint_ward_1	Toxprint	ward	1
DTXSID9024934	Diazoaminobenzene	DTXCID704934	136-35-6	N(N=NC1=CC=CC=C1)C1=CC=CC=C1	N(N=NC1=CC=CC=C1)C1=CC=CC=C1	62	Toxprint_ward_1	Toxprint	ward	1
DTXSID1038878	Resorcinol monobenzoate	DTXCID9018878	136-36-7	OC1=CC(OC(=O)C2=CC=CC=C2)=CC=C1	OC1=CC(OC(=O)C2=CC=CC=C2)=CC=C1	435	Toxprint_ward_1	Toxprint	ward	1
DTXSID1021118	Phenazopyridine hydrochloride	DTXCID801118	136-40-3	Cl.NC1=CC=C(N=NC2=CC=CC=C2)C(N)=N1	NC1=CC=C(N=NC2=CC=CC=C2)C(N)=N1	581	Toxprint_ward_1	Toxprint	ward	1
DTXSID8032544	Dipropyl 2,5-pyridinedicarboxylate	DTXCID6012544	136-45-8	CCCOC(=O)C1=CC=C(N=C1)C(=O)OCCC	CCCOC(=O)C1=CC=C(N=C1)C(=O)OCCC	198	Toxprint_ward_1	Toxprint	ward	1
DTXSID5027063	Calcium 2-ethylhexanoate	DTXCID707063	136-51-6	[Ca++].CCCCC(CC)C([O-])=O.CCCCC(CC)C([O-])=O	NA	594	Toxprint_ward_1	Toxprint	ward	1
DTXSID6052746	Linalool oxide	DTXCID0031348	1365-19-1	CC(C)=CCC[C@](C)(O)[C@H]1CO1	CC(C)=CCCC(C)(O)C1CO1	159	Toxprint_ward_1	Toxprint	ward	1
DTXSID0027064	Hexanoic acid, 2-ethyl-, cobalt(2+) salt	DTXCID107064	136-52-7	[Co++].CCCCC(CC)C([O-])=O.CCCCC(CC)C([O-])=O	NA	594	Toxprint_ward_1	Toxprint	ward	1
DTXSID5027065	Hexanoic acid, 2-ethyl-, zinc salt	DTXCID507065	136-53-8	[Zn++].CCCCC(CC)C([O-])=O.CCCCC(CC)C([O-])=O	NA	594	Toxprint_ward_1	Toxprint	ward	1
DTXSID8040694	Butyl benzoate	DTXCID6020694	136-60-7	CCCCOC(=O)C1=CC=CC=C1	CCCCOC(=O)C1=CC=CC=C1	425	Toxprint_ward_1	Toxprint	ward	1
DTXSID5026259	Tris(2-chloroisopropyl)phosphate	DTXCID106259	13674-84-5	CC(CCl)OP(=O)(OC(C)CCl)OC(C)CCl	CC(CCl)OP(=O)(OC(C)CCl)OC(C)CCl	402	Toxprint_ward_1	Toxprint	ward	1
DTXSID9026261	Tris(1,3-dichloro-2-propyl) phosphate	DTXCID206261	13674-87-8	ClCC(CCl)OP(=O)(OC(CCl)CCl)OC(CCl)CCl	ClCC(CCl)OP(=O)(OC(CCl)CCl)OC(CCl)CCl	402	Toxprint_ward_1	Toxprint	ward	1
DTXSID8044381	Bismaleimide	DTXCID6024381	13676-54-5	O=C1C=CC(=O)N1C1=CC=C(CC2=CC=C(C=C2)N2C(=O)C=CC2=O)C=C1	O=C1C=CC(=O)N1C1=CC=C(CC2=CC=C(C=C2)N2C(=O)C=CC2=O)C=C1	595	Toxprint_ward_1	Toxprint	ward	1
DTXSID1020699	4-Hexylresorcinol	DTXCID10699	136-77-6	CCCCCCC1=C(O)C=C(O)C=C1	CCCCCCC1=C(O)C=C(O)C=C1	179	Toxprint_ward_1	Toxprint	ward	1
DTXSID0047169	5-Methyl-2-thiophenecarboxaldehyde	DTXCID8027169	13679-70-4	CC1=CC=C(S1)C=O	CC1=CC=C(S1)C=O	596	Toxprint_ward_1	Toxprint	ward	1
DTXSID0034518	Desmedipham	DTXCID8014518	13684-56-5	CCOC(=O)NC1=CC(OC(=O)NC2=CC=CC=C2)=CC=C1	CCOC(=O)NC1=CC(OC(=O)NC2=CC=CC=C2)=CC=C1	360	Toxprint_ward_1	Toxprint	ward	1
DTXSID1024255	Phenmedipham	DTXCID304255	13684-63-4	COC(=O)NC1=CC(OC(=O)NC2=CC=CC(C)=C2)=CC=C1	COC(=O)NC1=CC(OC(=O)NC2=CC=CC(C)=C2)=CC=C1	576	Toxprint_ward_1	Toxprint	ward	1
DTXSID1038743	5-Methyl-1H-benzotriazole	DTXCID9018743	136-85-6	CC1=CC2=C(NN=N2)C=C1	CC1=CC2=C(NN=N2)C=C1	586	Toxprint_ward_1	Toxprint	ward	1
DTXSID3051418	Titanium sulfate	DTXCID1030020	13693-11-3	[Ti+4].OS([O-])(=O)=O.[O-]S([O-])(=O)=O	NA	23	Toxprint_ward_1	Toxprint	ward	1
DTXSID1024467	2-Aminobenzothiazole	DTXCID804467	136-95-8	NC1=NC2=C(S1)C=CC=C2	NC1=NC2=C(S1)C=CC=C2	546	Toxprint_ward_1	Toxprint	ward	1
DTXSID0059667	1H-Imidazole-1-ethanol, 4,5-dihydro-2-undecyl-	DTXCID0034354	136-99-2	CCCCCCCCCCCC1=NCCN1CCO	CCCCCCCCCCCC1=NCCN1CCO	367	Toxprint_ward_1	Toxprint	ward	1
DTXSID1034347	Barium metaborate	DTXCID9014347	13701-59-2	[Ba++].[O-]B=O.[O-]B=O	NA	155	Toxprint_ward_1	Toxprint	ward	1
DTXSID8044547	2-Heptylcyclopentanone	DTXCID6024547	137-03-1	CCCCCCCC1CCCC1=O	CCCCCCCC1CCCC1=O	381	Toxprint_ward_1	Toxprint	ward	1
DTXSID4025589	Methyl 2-cyanoacrylate	DTXCID505589	137-05-3	COC(=O)C(=C)C#N	COC(=O)C(=C)C#N	564	Toxprint_ward_1	Toxprint	ward	1
DTXSID8047135	2-Methylbenzenethiol	DTXCID6027135	137-06-4	CC1=CC=CC=C1S	CC1=CC=CC=C1S	56	Toxprint_ward_1	Toxprint	ward	1
DTXSID6051693	2-Aminobenzenethiol	DTXCID5030248	137-07-5	NC1=CC=CC=C1S	NC1=CC=CC=C1S	597	Toxprint_ward_1	Toxprint	ward	1
DTXSID2035691	Potassium biphenyl-2-olate	DTXCID0015691	13707-65-8	[K+].[O-]C1=C(C=CC=C1)C1=CC=CC=C1	OC1=C(C=CC=C1)C1=CC=CC=C1	570	Toxprint_ward_1	Toxprint	ward	1
DTXSID8040438	Calcium pantothenate	DTXCID6020438	137-08-6	[Ca++].CC(C)(CO)[C@@H](O)C(=O)NCCC([O-])=O.CC(C)(CO)[C@@H](O)C(=O)NCCC([O-])=O	NA	598	Toxprint_ward_1	Toxprint	ward	1
DTXSID9020401	2,4-Diaminophenol dihydrochloride	DTXCID70401	137-09-7	Cl.Cl.NC1=CC=C(O)C(N)=C1	NC1=CC=C(O)C(N)=C1	447	Toxprint_ward_1	Toxprint	ward	1
DTXSID0027066	Sodium [dodecanoyl(methyl)amino]acetate	DTXCID907066	137-16-6	[Na+].CCCCCCCCCCCC(=O)N(C)CC([O-])=O	CCCCCCCCCCCC(=O)N(C)CC(O)=O	599	Toxprint_ward_1	Toxprint	ward	1
DTXSID9021398	2,4,5-Trimethylaniline	DTXCID601398	137-17-7	CC1=CC(C)=C(N)C=C1C	CC1=CC(C)=C(N)C=C1C	95	Toxprint_ward_1	Toxprint	ward	1
DTXSID3044336	Sodium vanadate	DTXCID1024336	13718-26-8	[Na+].[O-][V](=O)=O	NA	558	Toxprint_ward_1	Toxprint	ward	1
DTXSID8021563	4,6-Dichloro-1,3-benzenediol	DTXCID101563	137-19-9	OC1=CC(O)=C(Cl)C=C1Cl	OC1=CC(O)=C(Cl)C=C1Cl	239	Toxprint_ward_1	Toxprint	ward	1
DTXSID1051694	4-(2,2-Dimethyl-6-methylenecyclohexyl)butan-2-one	DTXCID0030249	13720-12-2	CC(=O)CCC1C(=C)CCCC1(C)C	CC(=O)CCC1C(=C)CCCC1(C)C	600	Toxprint_ward_1	Toxprint	ward	1
DTXSID5027067	Sodium N-methyl-N-oleoyltaurate	DTXCID307067	137-20-2	[Na+].CCCCCCCC\C=C/CCCCCCCC(=O)N(C)CCS([O-])(=O)=O	CCCCCCCCC=CCCCCCCCC(=O)N(C)CCS(O)(=O)=O	601	Toxprint_ward_1	Toxprint	ward	1
DTXSID2065599	Tetrasodium hypophosphate	DTXCID2034415	13721-43-2	[Na+].[Na+].[Na+].[Na+].[O-]P([O-])(=O)P([O-])([O-])=O	NA	102	Toxprint_ward_1	Toxprint	ward	1
DTXSID5021332	Thiram	DTXCID401332	137-26-8	CN(C)C(=S)SSC(=S)N(C)C	CN(C)C(=S)SSC(=S)N(C)C	602	Toxprint_ward_1	Toxprint	ward	1
DTXSID2020345	Copper dimethyldithiocarbamate	DTXCID60345	137-29-1	[Cu++].CN(C)C([S-])=S.CN(C)C([S-])=S	NA	479	Toxprint_ward_1	Toxprint	ward	1
DTXSID0021464	Ziram	DTXCID301464	137-30-4	[Zn++].CN(C)C([S-])=S.CN(C)C([S-])=S	NA	479	Toxprint_ward_1	Toxprint	ward	1
DTXSID5027069	2-Methyl-1-butanol	DTXCID107069	137-32-6	CCC(C)CO	CCC(C)CO	244	Toxprint_ward_1	Toxprint	ward	1
DTXSID7021996	Sodium propionate	DTXCID001996	137-40-6	[Na+].CCC([O-])=O	CCC(O)=O	300	Toxprint_ward_1	Toxprint	ward	1
DTXSID1034424	Potassium N-methyldithiocarbamate	DTXCID9014424	137-41-7	[K+].CNC([S-])=S	CNC(S)=S	542	Toxprint_ward_1	Toxprint	ward	1
DTXSID2029167	Metam-sodium	DTXCID709167	137-42-8	[Na+].CNC([S-])=S	CNC(S)=S	542	Toxprint_ward_1	Toxprint	ward	1
DTXSID9031939	Potassium ferricyanide	DTXCID7011939	13746-66-2	[K+].[K+].[K+].[Fe+3].[C-]#N.[C-]#N.[C-]#N.[C-]#N.[C-]#N.[C-]#N	NA	603	Toxprint_ward_1	Toxprint	ward	1
DTXSID10890717	Decanoic acid, calcium salt (2:1)	DTXCID901029965	13747-30-3	[Ca++].CCCCCCCCCC([O-])=O.CCCCCCCCCC([O-])=O	NA	24	Toxprint_ward_1	Toxprint	ward	1
DTXSID5021095	N-Oxydiethylenethiocarbamyl-N'-oxydiethylenesulfenamide	DTXCID801095	13752-51-7	S=C(SN1CCOCC1)N1CCOCC1	S=C(SN1CCOCC1)N1CCOCC1	157	Toxprint_ward_1	Toxprint	ward	1
DTXSID6051695	Europium(III) chloride hexahydrate	DTXCID9030250	13759-92-7	O.O.O.O.O.O.Cl[Eu](Cl)Cl	NA	18	Toxprint_ward_1	Toxprint	ward	1
DTXSID3041611	Ascorbyl palmitate	DTXCID1021611	137-66-6	CCCCCCCCCCCCCCCC(=O)OC[C@H](O)[C@H]1OC(=O)C(O)=C1O	CCCCCCCCCCCCCCCC(=O)OCC(O)C1OC(=O)C(=O)C1O	229	Toxprint_ward_1	Toxprint	ward	1
DTXSID1051696	Sodium aluminum hydride	DTXCID4030251	13770-96-2	[Na+].[Al-]	NA	547	Toxprint_ward_1	Toxprint	ward	1
DTXSID6051697	1,5,9-Trimethyl-13-oxabicyclo[10.1.0]trideca-4,8-diene	DTXCID9030252	13786-79-3	C\C1=C/CCC2(C)OC2CC\C(C)=C\CC1	CC1=CCCC2(C)OC2CCC(C)=CCC1	604	Toxprint_ward_1	Toxprint	ward	1
DTXSID1051698	2,4-Dinonylphenol	DTXCID4030253	137-99-5	CCCCCCCCCC1=CC(CCCCCCCCC)=C(O)C=C1	CCCCCCCCCC1=CC(CCCCCCCCC)=C(O)C=C1	179	Toxprint_ward_1	Toxprint	ward	1
DTXSID6047155	L-Glutamic acid hydrochloride	DTXCID4027155	138-15-8	Cl.N[C@@H](CCC(O)=O)C(O)=O	NC(CCC(O)=O)C(O)=O	605	Toxprint_ward_1	Toxprint	ward	1
DTXSID6047440	4-Isopropylbenzonitrile	DTXCID4027440	13816-33-6	CC(C)C1=CC=C(C=C1)C#N	CC(C)C1=CC=C(C=C1)C#N	577	Toxprint_ward_1	Toxprint	ward	1
DTXSID0038833	3-(Trimethoxysilyl)propan-1-amine	DTXCID8018833	13822-56-5	CO[Si](CCCN)(OC)OC	CO[Si](CCCN)(OC)OC	606	Toxprint_ward_1	Toxprint	ward	1
DTXSID7042196	Butyl lactate	DTXCID5022196	138-22-7	CCCCOC(=O)C(C)O	CCCCOC(=O)C(C)O	365	Toxprint_ward_1	Toxprint	ward	1
DTXSID6051699	N,N,N-Trimethylanilinium chloride	DTXCID9030254	138-24-9	[Cl-].C[N+](C)(C)C1=CC=CC=C1	C[N+](C)(C)C1=CC=CC=C1	62	Toxprint_ward_1	Toxprint	ward	1
DTXSID9027071	1,3-Benzenedicarboxylic acid, 5-sulfo-, 1,3-dimethyl ester	DTXCID207071	138-25-0	COC(=O)C1=CC(=CC(=C1)C(=O)OC)S(O)(=O)=O	COC(=O)C1=CC(=CC(=C1)C(=O)OC)S(O)(=O)=O	73	Toxprint_ward_1	Toxprint	ward	1
DTXSID7027756	3-Phenoxybenzenemethanol	DTXCID007756	13826-35-2	OCC1=CC=CC(OC2=CC=CC=C2)=C1	OCC1=CC=CC(OC2=CC=CC=C2)=C1	25	Toxprint_ward_1	Toxprint	ward	1
DTXSID8051700	cis-4-(Isopropyl)cyclohexanemethanol	DTXCID4030255	13828-37-0	CC(C)[C@@H]1CC[C@H](CO)CC1	CC(C)C1CCC(CO)CC1	204	Toxprint_ward_1	Toxprint	ward	1
DTXSID1034688	Lithium hypochlorite	DTXCID9014688	13840-33-0	[Li+].[O-]Cl	NA	353	Toxprint_ward_1	Toxprint	ward	1
DTXSID8065664	Monosodium sulfamate	DTXCID9034492	13845-18-6	[Na+].NS([O-])(=O)=O	NA	74	Toxprint_ward_1	Toxprint	ward	1
DTXSID2047482	Potassium tripolyphosphate	DTXCID0027482	13845-36-8	[K+].[K+].[K+].[K+].[K+].[O-]P([O-])(=O)OP([O-])(=O)OP([O-])([O-])=O	NA	102	Toxprint_ward_1	Toxprint	ward	1
DTXSID2047197	Fenchyl acetate	DTXCID0027197	13851-11-1	CC(=O)OC1C2(C)CCC(C2)C1(C)C	CC(=O)OC1C2(C)CCC(C2)C1(C)C	517	Toxprint_ward_1	Toxprint	ward	1
DTXSID2027757	Disodium 4,4'-bis-(2-sulfostyryl)biphenyl	DTXCID501031089	13863-31-5	[Na+].[Na+].CN(CCO)C1=NC(NC2=CC=C(C=CC3=CC=C(NC4=NC(NC5=CC=CC=C5)=NC(=N4)N(C)CCO)C=C3S([O-])(=O)=O)C(=C2)S([O-])(=O)=O)=NC(NC2=CC=CC=C2)=N1	CN(CCO)C1=NC(NC2=CC=C(C=CC3=C(C=C(NC4=NC(=NC(NC5=CC=CC=C5)=N4)N(C)CCO)C=C3)S(O)(=O)=O)C(=C2)S(O)(=O)=O)=NC(NC2=CC=CC=C2)=N1	495	Toxprint_ward_1	Toxprint	ward	1
DTXSID4035259	Bromine chloride	DTXCID2015259	13863-41-7	ClBr	NA	607	Toxprint_ward_1	Toxprint	ward	1
DTXSID9052135	3,7-Dimethylocta-1,3,7-triene	DTXCID4030704	502-99-8	CC(=C)CCC=C(C)C=C	CC(=C)CCC=C(C)C=C	508	Toxprint_ward_1	Toxprint	ward	1
DTXSID70274135	beta-Ocimene	DTXCID1027051	13877-91-3	CC(C)=CCC=C(C)C=C	CC(C)=CCC=C(C)C=C	260	Toxprint_ward_1	Toxprint	ward	1
DTXSID3051339	Zinc bis(piperidine-1-carbodithioate)	DTXCID8029941	13878-54-1	[Zn++].[S-]C(=S)N1CCCCC1.[S-]C(=S)N1CCCCC1	NA	465	Toxprint_ward_1	Toxprint	ward	1
DTXSID2029612	Limonene	DTXCID209612	138-86-3	CC(=C)C1CCC(C)=CC1	CC(=C)C1CCC(C)=CC1	42	Toxprint_ward_1	Toxprint	ward	1
DTXSID8025963	S-(Propyl) chlorothioformate	DTXCID305963	13889-92-4	CCCSC(Cl)=O	CCCSC(Cl)=O	327	Toxprint_ward_1	Toxprint	ward	1
DTXSID6034423	Disodium cyanodithioimidocarbonate	DTXCID4014423	138-93-2	[Na+].[Na+].[S-]C([S-])=NC#N	SC(=S)NC#N	608	Toxprint_ward_1	Toxprint	ward	1
DTXSID4027072	Sodium phenolate	DTXCID607072	139-02-6	[Na+].[O-]C1=CC=CC=C1	OC1=CC=CC=C1	570	Toxprint_ward_1	Toxprint	ward	1
DTXSID6020355	Sodium cyclamate	DTXCID80355	139-05-9	[Na+].[O-]S(=O)(=O)NC1CCCCC1	OS(=O)(=O)NC1CCCCC1	74	Toxprint_ward_1	Toxprint	ward	1
DTXSID2040787	Benzyldimethyldodecylammonium chloride	DTXCID7014317	139-07-1	[Cl-].CCCCCCCCCCCC[N+](C)(C)CC1=CC=CC=C1	CCCCCCCCCCCC[N+](C)(C)CC1=CC=CC=C1	492	Toxprint_ward_1	Toxprint	ward	1
DTXSID6036384	Tetradecyldimethylbenzylammonium chloride	DTXCID408460	139-08-2	[Cl-].CCCCCCCCCCCCCC[N+](C)(C)CC1=CC=CC=C1	CCCCCCCCCCCCCC[N+](C)(C)CC1=CC=CC=C1	492	Toxprint_ward_1	Toxprint	ward	1
DTXSID8031603	Semustine	DTXCID6011603	13909-09-6	CC1CCC(CC1)NC(=O)N(CCCl)N=O	CC1CCC(CC1)NC(=O)N(CCCl)N=O	545	Toxprint_ward_1	Toxprint	ward	1
DTXSID6020939	Nitrilotriacetic acid	DTXCID20939	139-13-9	OC(=O)CN(CC(O)=O)CC(O)=O	OC(=O)CN(CC(O)=O)CC(O)=O	46	Toxprint_ward_1	Toxprint	ward	1
DTXSID2020927	Nickel dibutyldithiocarbamate	DTXCID40927	13927-77-0	CCCCN(CCCC)C(=S)S[Ni]SC(=S)N(CCCC)CCCC	NA	325	Toxprint_ward_1	Toxprint	ward	1
DTXSID50930429	16,28-Dihydroxy-23,28-dioxoolean-12-en-3-yl hexopyranosiduronic acid	DTXCID501359156	1393-03-9	[H][C@@]1(O)C[C@]2(C)C(=CC[C@]3([H])[C@@]4(C)CC[C@]([H])(O[C@]5([H])O[C@]([H])(C(O)=O)[C@@]([H])(O)[C@]([H])(O)[C@@]5([H])O)[C@@](C)(C=O)[C@]4([H])CC[C@@]23C)[C@]2([H])CC(C)(C)CC[C@]12C(O)=O	CC1(C)CCC2(C(O)CC3(C)C(=CCC4C5(C)CCC(OC6OC(C(O)C(O)C6O)C(O)=O)C(C)(C=O)C5CCC34C)C2C1)C(O)=O	609	Toxprint_ward_1	Toxprint	ward	1
DTXSID9027073	Ethylenediaminetetraacetic acid, disodium salt	DTXCID007073	139-33-3	[Na+].[Na+].OC(=O)CN(CCN(CC(O)=O)CC([O-])=O)CC([O-])=O	OC(=O)CN(CCN(CC(O)=O)CC(O)=O)CC(O)=O	477	Toxprint_ward_1	Toxprint	ward	1
DTXSID50872552	Aluminum triphosphate	DTXCID90820198	13939-25-8	[Al+3].OP(O)(=O)OP([O-])(=O)OP([O-])([O-])=O	NA	27	Toxprint_ward_1	Toxprint	ward	1
DTXSID3021196	Propazine	DTXCID401196	139-40-2	CC(C)NC1=NC(NC(C)C)=NC(Cl)=N1	CC(C)NC1=NC(NC(C)C)=NC(Cl)=N1	66	Toxprint_ward_1	Toxprint	ward	1
DTXSID3051701	1,2,3-Propanetriyl tris(12-hydroxyoctadecanoate)	DTXCID9030256	139-44-6	CCCCCCC(O)CCCCCCCCCCC(=O)OCC(COC(=O)CCCCCCCCCCC(O)CCCCCC)OC(=O)CCCCCCCCCCC(O)CCCCCC	CCCCCCC(O)CCCCCCCCCCC(=O)OCC(COC(=O)CCCCCCCCCCC(O)CCCCCC)OC(=O)CCCCCCCCCCC(O)CCCCCC	513	Toxprint_ward_1	Toxprint	ward	1
DTXSID8051702	Tripropionin	DTXCID4030257	139-45-7	CCC(=O)OCC(COC(=O)CC)OC(=O)CC	CCC(=O)OCC(COC(=O)CC)OC(=O)CC	201	Toxprint_ward_1	Toxprint	ward	1
DTXSID4022284	2-Butanamine	DTXCID602284	13952-84-6	CCC(C)N	CCC(C)N	191	Toxprint_ward_1	Toxprint	ward	1
DTXSID3051703	N,N'-Bis(5-methylheptan-3-yl)benzene-1,4-diamine	DTXCID9030258	139-60-6	CCC(C)CC(CC)NC1=CC=C(NC(CC)CC(C)CC)C=C1	CCC(C)CC(CC)NC1=CC=C(NC(CC)CC(C)CC)C=C1	61	Toxprint_ward_1	Toxprint	ward	1
DTXSID9023831	Oleic acid Diethanolamine	DTXCID203831	13961-86-9	OCCNCCO.CCCCCCCC\C=C/CCCCCCCC(O)=O	CCCCCCCCC=CCCCCCCCC(O)=O	101	Toxprint_ward_1	Toxprint	ward	1
DTXSID8051704	Aluminum trisacetoacetate	DTXCID4030259	13963-57-0	CC(=O)[CH-]\C(C)=[O+]/[Al](\[O+]=C(\C)[CH-]C(C)=O)\[O+]=C(\C)[CH-]C(C)=O	NA	455	Toxprint_ward_1	Toxprint	ward	1
DTXSID9021344	4,4'-Thiodianiline	DTXCID501344	139-65-1	NC1=CC=C(SC2=CC=C(N)C=C2)C=C1	NC1=CC=C(SC2=CC=C(N)C=C2)C=C1	597	Toxprint_ward_1	Toxprint	ward	1
DTXSID8044383	Diphenyl sulfide	DTXCID6024383	139-66-2	S(C1=CC=CC=C1)C1=CC=CC=C1	S(C1=CC=CC=C1)C1=CC=CC=C1	62	Toxprint_ward_1	Toxprint	ward	1
DTXSID2051340	Zinc sulfate hexahydrate	DTXCID3029942	13986-24-8	O.O.O.O.O.O.[Zn++].[O-]S([O-])(=O)=O	NA	23	Toxprint_ward_1	Toxprint	ward	1
DTXSID8041955	Ethyl diethanolamine	DTXCID6021955	139-87-7	CCN(CCO)CCO	CCN(CCO)CCO	39	Toxprint_ward_1	Toxprint	ward	1
DTXSID3051705	3,4,6,7-Tetrahydro-2,5,8-benzotrioxacycloundecin-1,9-dione	DTXCID3030260	13988-26-6	O=C1OCCOCCOC(=O)C2=C1C=CC=C2	O=C1OCCOCCOC(=O)C2=C1C=CC=C2	124	Toxprint_ward_1	Toxprint	ward	1
DTXSID3041530	7-Ethyl-2-methyl-4-undecanolsulfate, sodium salt	DTXCID1021530	139-88-8	[Na+].CCCCC(CC)CCC(CC(C)C)OS([O-])(=O)=O	CCCCC(CC)CCC(CC(C)C)OS(O)(=O)=O	528	Toxprint_ward_1	Toxprint	ward	1
DTXSID9027075	Trisodium (2-hydroxyethyl)ethylenediaminetriacetate	DTXCID807075	139-89-9	[Na+].[Na+].[Na+].OCCN(CCN(CC([O-])=O)CC([O-])=O)CC([O-])=O	OCCN(CCN(CC(O)=O)CC(O)=O)CC(O)=O	588	Toxprint_ward_1	Toxprint	ward	1
DTXSID1020936	Nithiazide	DTXCID30936	139-94-6	CCNC(=O)NC1=NC=C(S1)[N+]([O-])=O	CCNC(=O)NC1=NC=C(S1)[N+]([O-])=O	610	Toxprint_ward_1	Toxprint	ward	1
DTXSID4027076	Dodecyl sulfate triethanolamine	DTXCID207076	139-96-8	OCCN(CCO)CCO.CCCCCCCCCCCCOS(O)(=O)=O	CCCCCCCCCCCCOS(O)(=O)=O	338	Toxprint_ward_1	Toxprint	ward	1
DTXSID9027077	Diethylenetriaminepentaacetic acid pentasodium salt	DTXCID607077	140-01-2	[Na+].[Na+].[Na+].[Na+].[Na+].[O-]C(=O)CN(CCN(CC([O-])=O)CC([O-])=O)CCN(CC([O-])=O)CC([O-])=O	OC(=O)CN(CCN(CC(O)=O)CC(O)=O)CCN(CC(O)=O)CC(O)=O	477	Toxprint_ward_1	Toxprint	ward	1
DTXSID8051706	Methyl (9Z,12R)-12-(acetyloxy)octadec-9-enoate	DTXCID8030261	140-03-4	CCCCCC[C@H](C\C=C/CCCCCCCC(=O)OC)OC(C)=O	CCCCCCC(CC=CCCCCCCCC(=O)OC)OC(C)=O	77	Toxprint_ward_1	Toxprint	ward	1
DTXSID8051960	1,3,6,8-Tetraazatricyclo(6.2.1.13,6)dodecane	DTXCID1030523	281-86-7	C1CN2CN1CN1CCN(C1)C2	C1CN2CN1CN1CCN(C1)C2	611	Toxprint_ward_1	Toxprint	ward	1
DTXSID0026258	Tris(2-chloroethyl) phosphite	DTXCID706258	140-08-9	ClCCOP(OCCCl)OCCCl	ClCCOP(OCCCl)OCCCl	253	Toxprint_ward_1	Toxprint	ward	1
DTXSID40110056	Cinnamic acid	DTXCID9065316	621-82-9	OC(=O)C=CC1=CC=CC=C1	OC(=O)C=CC1=CC=CC=C1	180	Toxprint_ward_1	Toxprint	ward	1
DTXSID5022489	E-Cinnamic acid	DTXCID002489	140-10-3	OC(=O)\C=C\C1=CC=CC=C1	OC(=O)C=CC1=CC=CC=C1	180	Toxprint_ward_1	Toxprint	ward	1
DTXSID0020151	Benzyl acetate	DTXCID40151	140-11-4	CC(=O)OCC1=CC=CC=C1	CC(=O)OCC1=CC=CC=C1	105	Toxprint_ward_1	Toxprint	ward	1
DTXSID3043996	Tylosin	DTXCID1023996	1401-69-0	CC[C@H]1OC(=O)C[C@@H](O)[C@H](C)[C@@H](O[C@@H]2O[C@H](C)[C@@H](O[C@H]3C[C@@](C)(O)[C@@H](O)[C@H](C)O3)[C@@H]([C@H]2O)N(C)C)[C@@H](CC=O)C[C@@H](C)C(=O)\C=C\C(\C)=C\C1CO[C@@H]1O[C@H](C)[C@@H](O)[C@@H](OC)[C@H]1OC	CCC1OC(=O)CC(O)C(C)C(OC2OC(C)C(OC3CC(C)(O)C(O)C(C)O3)C(C2O)N(C)C)C(CC=O)CC(C)C(=O)C=CC(C)=CC1COC1OC(C)C(O)C(OC)C1OC	388	Toxprint_ward_1	Toxprint	ward	1
DTXSID9051298	2,2'-Methylenebis(4-methyl-6-tert-octylphenol)	DTXCID7029900	14020-52-1	CC1=CC(CC2=CC(C)=CC(=C2O)C(C)(C)CC(C)(C)C)=C(O)C(=C1)C(C)(C)CC(C)(C)C	CC1=CC(CC2=CC(C)=CC(=C2O)C(C)(C)CC(C)(C)C)=C(O)C(=C1)C(C)(C)CC(C)(C)C	439	Toxprint_ward_1	Toxprint	ward	1
DTXSID3051707	Iron(III) acetylacetonate	DTXCID3030262	14024-18-1	CC(=O)[CH-]\C(C)=[O+]/[Fe](\[O+]=C(\C)[CH-]C(C)=O)\[O+]=C(\C)[CH-]C(C)=O	NA	293	Toxprint_ward_1	Toxprint	ward	1
DTXSID10893248	Copper sodium ethylenediaminetetraacetate (1:2:1)	DTXCID501323181	14025-15-1	[Na+].[Na+].O=C1C[N]23CC[N]45CC(=O)[O-][Cu+4]24([O-]1)([O-]C(=O)C3)[O-]C(=O)C5	NA	472	Toxprint_ward_1	Toxprint	ward	1
DTXSID0065696	Zincate(2-), [[N,N'-1,2-ethanediylbis[N-[(carboxy-.kappa.O)methyl]glycinato-.kappa.N,.kappa.O]](4-)]-, sodium (1:2), (OC-6-21)-	DTXCID6034554	14025-21-9	[Na+].[Na+].[Zn++].[O-]C(=O)CN(CCN(CC([O-])=O)CC([O-])=O)CC([O-])=O	NA	477	Toxprint_ward_1	Toxprint	ward	1
DTXSID2021492	Benzyl cyanide	DTXCID401492	140-29-4	N#CCC1=CC=CC=C1	N#CCC1=CC=CC=C1	52	Toxprint_ward_1	Toxprint	ward	1
DTXSID2021997	1-(2-Aminoethyl)piperazine	DTXCID401997	140-31-8	NCCN1CCNCC1	NCCN1CCNCC1	173	Toxprint_ward_1	Toxprint	ward	1
DTXSID9047756	Prussian Blue (ferric ferrocyanide)	DTXCID4027739	14038-43-8	[Fe+3].[Fe+3].[Fe+3].[Fe+3].N#C[Fe-4](C#N)(C#N)(C#N)(C#N)C#N.N#C[Fe-4](C#N)(C#N)(C#N)(C#N)C#N.N#C[Fe-4](C#N)(C#N)(C#N)(C#N)C#N	NA	359	Toxprint_ward_1	Toxprint	ward	1
DTXSID0046567	4-Tolyl acetate	DTXCID8026567	140-39-6	CC(=O)OC1=CC=C(C)C=C1	CC(=O)OC1=CC=C(C)C=C1	105	Toxprint_ward_1	Toxprint	ward	1
DTXSID6026086	3,3',4,4'-Tetrachloroazobenzene	DTXCID406086	14047-09-7	ClC1=CC=C(C=C1Cl)\N=N\C1=CC(Cl)=C(Cl)C=C1	ClC1=CC=C(C=C1Cl)N=NC1=CC(Cl)=C(Cl)C=C1	612	Toxprint_ward_1	Toxprint	ward	1
DTXSID4020294	4'-(Chloroacetyl)acetanilide	DTXCID20294	140-49-8	CC(=O)NC1=CC=C(C=C1)C(=O)CCl	CC(=O)NC1=CC=C(C=C1)C(=O)CCl	463	Toxprint_ward_1	Toxprint	ward	1
DTXSID8051708	4-Chlorophenylacetonitrile	DTXCID8030263	140-53-4	ClC1=CC=C(CC#N)C=C1	ClC1=CC=C(CC#N)C=C1	186	Toxprint_ward_1	Toxprint	ward	1
DTXSID6040371	Fenaminosulf	DTXCID50619	140-56-7	[Na+].CN(C)C1=CC=C(C=C1)N=NS([O-])(=O)=O	CN(C)C1=CC=C(C=C1)N=NS(O)(=O)=O	613	Toxprint_ward_1	Toxprint	ward	1
DTXSID3020097	Aramite	DTXCID3097	140-57-8	CC(COC1=CC=C(C=C1)C(C)(C)C)OS(=O)OCCCl	CC(COC1=CC=C(C=C1)C(C)(C)C)OS(=O)OCCCl	161	Toxprint_ward_1	Toxprint	ward	1
DTXSID3051709	Cedr-8-en-15-yl acetate	DTXCID3030264	1405-92-1	C[C@@H]1CC[C@H]2C(C)(C)[C@H]3C[C@@]12CC=C3COC(C)=O	[H]C12CC3(CC=C1COC(C)=O)C(C)CCC3C2(C)C	371	Toxprint_ward_1	Toxprint	ward	1
DTXSID7059696	4-Decylbenzenesulfonic acid	DTXCID2034542	140-60-3	CCCCCCCCCCC1=CC=C(C=C1)S(O)(=O)=O	CCCCCCCCCCC1=CC=C(C=C1)S(O)(=O)=O	614	Toxprint_ward_1	Toxprint	ward	1
DTXSID0026339	alpha-Vitamin E	DTXCID706339	59-02-9	CC(C)CCC[C@@H](C)CCC[C@@H](C)CCC[C@]1(C)CCC2=C(O1)C(C)=C(C)C(O)=C2C	CC(C)CCCC(C)CCCC(C)CCCC1(C)CCC2=C(O1)C(C)=C(C)C(O)=C2C	119	Toxprint_ward_1	Toxprint	ward	1
DTXSID9022360	4-(1,1,3,3-Tetramethylbutyl)phenol	DTXCID602360	140-66-9	CC(C)(C)CC(C)(C)C1=CC=C(O)C=C1	CC(C)(C)CC(C)(C)C1=CC=C(O)C=C1	475	Toxprint_ward_1	Toxprint	ward	1
DTXSID0020575	Estragole	DTXCID40575	140-67-0	COC1=CC=C(CC=C)C=C1	COC1=CC=C(CC=C)C=C1	32	Toxprint_ward_1	Toxprint	ward	1
DTXSID3044384	(2S,5R)-5-Methyl-2-(propan-2-yl)cyclohexanone	DTXCID1024384	14073-97-3	CC(C)[C@@H]1CC[C@@H](C)CC1=O	CC(C)C1CCC(C)CC1=O	288	Toxprint_ward_1	Toxprint	ward	1
DTXSID6037015	Potassium tetrafluoroborate	DTXCID4017015	14075-53-7	[K+].F[B-](F)(F)F	NA	147	Toxprint_ward_1	Toxprint	ward	1
DTXSID4020583	Ethyl acrylate	DTXCID00583	140-88-5	CCOC(=O)C=C	CCOC(=O)C=C	245	Toxprint_ward_1	Toxprint	ward	1
DTXSID8027084	Proxan-sodium	DTXCID707084	140-93-2	[Na+].CC(C)OC([S-])=S	CC(C)OC(S)=S	542	Toxprint_ward_1	Toxprint	ward	1
DTXSID6025141	1,3-Dimethylolurea	DTXCID305141	140-95-4	OCNC(=O)NCO	OCNC(=O)NCO	7	Toxprint_ward_1	Toxprint	ward	1
DTXSID7047148	Ferrous fumarate	DTXCID5027148	141-01-5	[Fe++].[O-]C(=O)\C=C\C([O-])=O	OC(=O)C=CC(O)=O	301	Toxprint_ward_1	Toxprint	ward	1
DTXSID7046548	Perflexane	DTXCID5026548	355-42-0	FC(F)(F)C(F)(F)C(F)(F)C(F)(F)C(F)(F)C(F)(F)F	FC(F)(F)C(F)(F)C(F)(F)C(F)(F)C(F)(F)C(F)(F)F	392	Toxprint_ward_1	Toxprint	ward	1
DTXSID2051710	2-Ethylhexyl fumarate	DTXCID8030265	141-02-6	CCCCC(CC)COC(=O)\C=C\C(=O)OCC(CC)CCCC	CCCCC(CC)COC(=O)C=CC(=O)OCC(CC)CCCC	151	Toxprint_ward_1	Toxprint	ward	1
DTXSID9036690	Diisobutyl adipate	DTXCID7016690	141-04-8	CC(C)COC(=O)CCCCC(=O)OCC(C)C	CC(C)COC(=O)CCCCC(=O)OCC(C)C	33	Toxprint_ward_1	Toxprint	ward	1
DTXSID8020464	Diethyl maleate	DTXCID80464	141-05-9	CCOC(=O)\C=C/C(=O)OCC	CCOC(=O)C=CC(=O)OCC	215	Toxprint_ward_1	Toxprint	ward	1
DTXSID5040126	Dimethylolurea dimethyl ether	DTXCID3020126	141-07-1	COCNC(=O)NCOC	COCNC(=O)NCOC	307	Toxprint_ward_1	Toxprint	ward	1
DTXSID7029168	Pseudoionone	DTXCID00809696	141-10-6	CC(C)=CCCC(C)=CC=CC(C)=O	CC(C)=CCCC(C)=CC=CC(C)=O	357	Toxprint_ward_1	Toxprint	ward	1
DTXSID5034723	Isoxaflutole	DTXCID3014723	141112-29-0	CS(=O)(=O)C1=C(C=CC(=C1)C(F)(F)F)C(=O)C1=C(ON=C1)C1CC1	CS(=O)(=O)C1=C(C=CC(=C1)C(F)(F)F)C(=O)C1=C(ON=C1)C1CC1	176	Toxprint_ward_1	Toxprint	ward	1
DTXSID2047068	cis-3,7-Dimethyl-2,6-octadien-1-yl acetate	DTXCID0027068	141-12-8	CC(C)=CCC\C(C)=C/COC(C)=O	CC(C)=CCCC(C)=CCOC(C)=O	226	Toxprint_ward_1	Toxprint	ward	1
DTXSID7051711	2,6,10-Trimethylundec-9-enal	DTXCID3030266	141-13-9	CC(CCCC(C)C=O)CCC=C(C)C	CC(CCCC(C)C=O)CCC=C(C)C	234	Toxprint_ward_1	Toxprint	ward	1
DTXSID8047187	Citronellyl propionate	DTXCID6027187	141-14-0	CCC(=O)OCCC(C)CCC=C(C)C	CCC(=O)OCCC(C)CCC=C(C)C	224	Toxprint_ward_1	Toxprint	ward	1
DTXSID5047405	Citronellyl butyrate	DTXCID3027405	141-16-2	CCCC(=O)OCCC(C)CCC=C(C)C	CCCC(=O)OCCC(C)CCC=C(C)C	224	Toxprint_ward_1	Toxprint	ward	1
DTXSID3027085	Bis[2-(2-butoxyethoxy)ethyl] adipate	DTXCID107085	141-17-3	CCCCOCCOCCOC(=O)CCCCC(=O)OCCOCCOCCCC	CCCCOCCOCCOC(=O)CCCCC(=O)OCCOCCOCCCC	375	Toxprint_ward_1	Toxprint	ward	1
DTXSID2051712	Bis(2-butoxyethyl) adipate	DTXCID8030267	141-18-4	CCCCOCCOC(=O)CCCCC(=O)OCCOCCCC	CCCCOCCOC(=O)CCCCC(=O)OCCOCCCC	375	Toxprint_ward_1	Toxprint	ward	1
DTXSID9059703	Octadecanamide, N-[2-[(2-hydroxyethyl)amino]ethyl]-	DTXCID5034567	141-21-9	CCCCCCCCCCCCCCCCCC(=O)NCCNCCO	CCCCCCCCCCCCCCCCCC(=O)NCCNCCO	367	Toxprint_ward_1	Toxprint	ward	1
DTXSID0041567	(9Z,12R)-12-Hydroxyoctadec-9-enoic acid	DTXCID8021567	141-22-0	CCCCCC[C@@H](O)C\C=C/CCCCCCCC(O)=O	CCCCCCC(O)CC=CCCCCCCCC(O)=O	30	Toxprint_ward_1	Toxprint	ward	1
DTXSID8027086	Methyl 12-hydroxyoctadecanoate	DTXCID507086	141-23-1	CCCCCCC(O)CCCCCCCCCCC(=O)OC	CCCCCCC(O)CCCCCCCCCCC(=O)OC	513	Toxprint_ward_1	Toxprint	ward	1
DTXSID2029169	Methyl ricinoleate	DTXCID509169	141-24-2	CCCCCC[C@@H](O)C\C=C/CCCCCCCC(=O)OC	CCCCCCC(O)CC=CCCCCCCCC(=O)OC	31	Toxprint_ward_1	Toxprint	ward	1
DTXSID2047193	Rhodinol	DTXCID9027233	141-25-3	CC(CCO)CCCC(C)=C	CC(CCO)CCCC(C)=C	233	Toxprint_ward_1	Toxprint	ward	1
DTXSID6024676	Butyl acrylate	DTXCID104676	141-32-2	CCCCOC(=O)C=C	CCCCOC(=O)C=C	245	Toxprint_ward_1	Toxprint	ward	1
DTXSID9025247	9,10-Epoxyoctadecanoic acid, 2-ethylhexyl ester	DTXCID905247	141-38-8	CCCCCCCCC1OC1CCCCCCCC(=O)OCC(CC)CCCC	CCCCCCCCC1OC1CCCCCCCC(=O)OCC(CC)CCCC	33	Toxprint_ward_1	Toxprint	ward	1
DTXSID6022000	Ethanolamine	DTXCID202000	141-43-5	NCCO	NCCO	361	Toxprint_ward_1	Toxprint	ward	1
DTXSID20893678	Nisin	DTXCID301323797	1414-45-5	CCC(C)C(N)C(=O)N\C(=C/C)C(=O)NC1CSCC(NC(=O)C(CC(C)C)NC(=O)C(=C)NC(=O)C(NC1=O)C(C)CC)C(=O)NC1C(C)SCC(NC(=O)CNC(=O)C2CCCN2C1=O)C(=O)NC(CCCCN)C(=O)NC1C(C)SCC(NC(=O)CNC(=O)C(CCSC)NC(=O)C(CC(C)C)NC(=O)C(C)NC(=O)CNC1=O)C(=O)NC(CC(N)=O)C(=O)NC(CCSC)C(=O)NC(CCCCN)C(=O)NC1C(C)SCC2NC(=O)C(NC(=O)C(C)NC1=O)C(C)SCC(NC(=O)C(CC1=CN=CN1)NC2=O)C(=O)NC(CO)C(=O)NC(C(C)CC)C(=O)NC(CC1=CN=CN1)C(=O)NC(C(C)C)C(=O)NC(=C)…	CCC(C)C(N)C(=O)N=C(CC)C(=O)NC1CSCC(NC(=O)C(CC(C)C)NC(=O)C(C)=NC(=O)C(NC1=O)C(C)CC)C(=O)NC1C(C)SCC(NC(=O)CNC(=O)C2CCCN2C1=O)C(=O)NC(CCCCN)C(=O)NC1C(C)SCC(NC(=O)CNC(=O)C(CCSC)NC(=O)C(CC(C)C)NC(=O)C(C)NC(=O)CNC1=O)C(=O)NC(CC(N)=O)C(=O)NC(CCSC)C(=O)NC(CCCCN)C(=O)NC1C(C)SCC2NC(=O)C(NC(=O)C(C)NC1=O)C(C)SCC(NC(=O)C(CC1=CN=CN1)NC2=O)C(=O)NC(CO)C(=O)NC(C(C)CC)C(=O)NC(CC1=CN=CN1)C(=O)NC(C(C)C)C(=O)N=C(C)C(…	90	Toxprint_ward_1	Toxprint	ward	1
DTXSID7051713	Vinylene bisthiocyanate	DTXCID3030268	14150-71-1	N#CS\C=C\SC#N	N#CSC=CSC#N	615	Toxprint_ward_1	Toxprint	ward	1
DTXSID4032580	Trifloxystrobin	DTXCID2012580	141517-21-7	CON=C(C(=O)OC)C1=C(CON=C(C)C2=CC(=CC=C2)C(F)(F)F)C=CC=C1	CON=C(C(=O)OC)C1=CC=CC=C1CON=C(C)C1=CC(=CC=C1)C(F)(F)F	457	Toxprint_ward_1	Toxprint	ward	1
DTXSID3027089	Ethanol, sodium salt	DTXCID707089	141-52-6	[Na+].CC[O-]	CCO	37	Toxprint_ward_1	Toxprint	ward	1
DTXSID2027090	Sodium formate	DTXCID407090	141-53-7	[Na+].[O-]C=O	OC=O	358	Toxprint_ward_1	Toxprint	ward	1
DTXSID2051714	Chloroaluminum phthalocyanine	DTXCID8030269	14154-42-8	[Al+3].[Cl-].[N-]1C2\N=C3/N=C(/N=C4\[N-]C(\N=C5/N=C(/N=C1/C1=C2C=CC=C1)C1=CC=CC=C51)C1=C4C=CC=C1)C1=CC=CC=C31	NA	616	Toxprint_ward_1	Toxprint	ward	1
DTXSID80861813	Trichloropropylsilane	DTXCID60810687	141-57-1	CCC[Si](Cl)(Cl)Cl	CCC[Si](Cl)(Cl)Cl	269	Toxprint_ward_1	Toxprint	ward	1
DTXSID1044803	Dodecamethylpentasiloxane	DTXCID9024803	141-63-9	C[Si](C)(C)O[Si](C)(C)O[Si](C)(C)O[Si](C)(C)O[Si](C)(C)C	C[Si](C)(C)O[Si](C)(C)O[Si](C)(C)O[Si](C)(C)O[Si](C)(C)C	172	Toxprint_ward_1	Toxprint	ward	1
DTXSID00883330	Phosphoric acid, bis(2-ethylhexyl) ester, sodium salt (1:1)	DTXCID701022868	141-65-1	[Na+].CCCCC(CC)COP([O-])(=O)OCC(CC)CCCC	CCCCC(CC)COP(O)(=O)OCC(CC)CCCC	263	Toxprint_ward_1	Toxprint	ward	1
DTXSID9023914	Dicrotophos	DTXCID003914	141-66-2	COP(=O)(OC)O\C(C)=C\C(=O)N(C)C	COP(=O)(OC)OC(C)=CC(=O)N(C)C	562	Toxprint_ward_1	Toxprint	ward	1
DTXSID5024710	Butyryl chloride	DTXCID104710	141-75-3	CCCC(Cl)=O	CCCC(Cl)=O	327	Toxprint_ward_1	Toxprint	ward	1
DTXSID7051341	1-Propanol, 2-[1-(3,3-dimethylcyclohexyl)ethoxy]-2-methyl-, 1-propanoate	DTXCID8029943	141773-73-1	CCC(=O)OCC(C)(C)OC(C)C1CCCC(C)(C)C1	CCC(=O)OCC(C)(C)OC(C)C1CCCC(C)(C)C1	617	Toxprint_ward_1	Toxprint	ward	1
DTXSID4034940	Sulfosulfuron	DTXCID2014940	141776-32-1	CCS(=O)(=O)C1=C(N2C=CC=CC2=N1)S(=O)(=O)NC(=O)NC1=NC(OC)=CC(OC)=N1	CCS(=O)(=O)C1=C(N2C=CC=CC2=N1)S(=O)(=O)NC(=O)NC1=NC(OC)=CC(OC)=N1	68	Toxprint_ward_1	Toxprint	ward	1
DTXSID1022001	Ethyl acetate	DTXCID602001	141-78-6	CCOC(C)=O	CCOC(C)=O	144	Toxprint_ward_1	Toxprint	ward	1
DTXSID1029170	4-Methylpent-3-en-2-one	DTXCID209170	141-79-7	CC(C)=CC(C)=O	CC(C)=CC(C)=O	618	Toxprint_ward_1	Toxprint	ward	1
DTXSID7021659	Propanedioic acid	DTXCID401659	141-82-2	OC(=O)CC(O)=O	OC(=O)CC(O)=O	292	Toxprint_ward_1	Toxprint	ward	1
DTXSID0040127	2,6-Diaminopyridine	DTXCID8020127	141-86-6	NC1=CC=CC(N)=N1	NC1=CC=CC(N)=N1	581	Toxprint_ward_1	Toxprint	ward	1
DTXSID6022002	2,6-Dimethyl morpholine	DTXCID002002	141-91-3	CC1CNCC(C)O1	CC1CNCC(C)O1	354	Toxprint_ward_1	Toxprint	ward	1
DTXSID4047547	Hydroxycitronellal dimethyl acetal	DTXCID2027547	141-92-4	COC(CC(C)CCCC(C)(C)O)OC	COC(CC(C)CCCC(C)(C)O)OC	232	Toxprint_ward_1	Toxprint	ward	1
DTXSID1022003	1,3-Diethylbenzene	DTXCID402003	141-93-5	CCC1=CC(CC)=CC=C1	CCC1=CC(CC)=CC=C1	202	Toxprint_ward_1	Toxprint	ward	1
DTXSID2027092	Ethyl acetoacetate	DTXCID207092	141-97-9	CCOC(=O)CC(C)=O	CCOC(=O)CC(C)=O	213	Toxprint_ward_1	Toxprint	ward	1
DTXSID3020338	Clonitralid	DTXCID30338	1420-04-8	NCCO.OC1=C(C=C(Cl)C=C1)C(=O)NC1=CC=C(C=C1Cl)[N+]([O-])=O	OC1=C(C=C(Cl)C=C1)C(=O)NC1=CC=C(C=C1Cl)[N+]([O-])=O	619	Toxprint_ward_1	Toxprint	ward	1
DTXSID7044552	Aluminum hydroxide acetate (1:1:2)	DTXCID5024552	142-03-0	CC(=O)O[Al](O)OC(C)=O	NA	455	Toxprint_ward_1	Toxprint	ward	1
DTXSID3020091	Aniline hydrochloride	DTXCID1091	142-04-1	Cl.NC1=CC=CC=C1	NC1=CC=CC=C1	579	Toxprint_ward_1	Toxprint	ward	1
DTXSID7051715	Methyl 3-aminobut-2-enoate	DTXCID7030270	14205-39-1	COC(=O)C=C(C)N	COC(=O)CC(C)=N	254	Toxprint_ward_1	Toxprint	ward	1
DTXSID2051716	2-Pyridone	DTXCID2030271	142-08-5	O=C1NC=CC=C1	O=C1C=CCC=N1	448	Toxprint_ward_1	Toxprint	ward	1
DTXSID4025406	Hexyl methacrylate	DTXCID705406	142-09-6	CCCCCCOC(=O)C(C)=C	CCCCCCOC(=O)C(C)=C	245	Toxprint_ward_1	Toxprint	ward	1
DTXSID8041454	2-Sulfoethyl oleate sodium salt	DTXCID6021454	142-15-4	[Na+].CCCCCCCC\C=C/CCCCCCCC(=O)OCCS([O-])(=O)=O	CCCCCCCCC=CCCCCCCCC(=O)OCCS(O)(=O)=O	601	Toxprint_ward_1	Toxprint	ward	1
DTXSID2035693	Copper ethanolamine complex	DTXCID0015693	14215-52-2	[Cu++].NCC[O-].NCC[O-]	NA	331	Toxprint_ward_1	Toxprint	ward	1
DTXSID2026232	2',4',5'-Trihydroxybutyrophenone	DTXCID706232	1421-63-2	CCCC(=O)C1=CC(O)=C(O)C=C1O	CCCC(=O)C1=CC(O)=C(O)C=C1O	442	Toxprint_ward_1	Toxprint	ward	1
DTXSID2027094	Bis(2-ethylhexyl) maleate	DTXCID007094	142-16-5	CCCCC(CC)COC(=O)\C=C/C(=O)OCC(CC)CCCC	CCCCC(CC)COC(=O)C=CC(=O)OCC(CC)CCCC	151	Toxprint_ward_1	Toxprint	ward	1
DTXSID3059713	9-Octadecenoic acid (9Z)-, calcium salt	DTXCID9034606	142-17-6	[Ca++].CCCCCCCCC=CCCCCCCCC([O-])=O.CCCCCCCCC=CCCCCCCCC([O-])=O	NA	30	Toxprint_ward_1	Toxprint	ward	1
DTXSID5041275	1-Monolaurin	DTXCID3021275	142-18-7	CCCCCCCCCCCC(=O)OCC(O)CO	CCCCCCCCCCCC(=O)OCC(O)CO	513	Toxprint_ward_1	Toxprint	ward	1
DTXSID3044754	Prop-2-en-1-yl heptanoate	DTXCID1024754	142-19-8	CCCCCCC(=O)OCC=C	CCCCCCC(=O)OCC=C	211	Toxprint_ward_1	Toxprint	ward	1
DTXSID7027095	Diallyl diglycol carbonate	DTXCID407095	142-22-3	C=CCOC(=O)OCCOCCOC(=O)OCC=C	C=CCOC(=O)OCCOCCOC(=O)OCC=C	248	Toxprint_ward_1	Toxprint	ward	1
DTXSID6044804	N-(2-Hydroxyethyl)acetamide	DTXCID4024804	142-26-7	CC(=O)NCCO	CC(=O)NCCO	569	Toxprint_ward_1	Toxprint	ward	1
DTXSID6022004	1,3-Dichloropropane	DTXCID802004	142-28-9	ClCCCCl	ClCCCCl	253	Toxprint_ward_1	Toxprint	ward	1
DTXSID6029171	Cyclopentene	DTXCID609171	142-29-0	C1CC=CC1	C1CC=CC1	368	Toxprint_ward_1	Toxprint	ward	1
DTXSID2027096	2,5-Dimethyl-3-hexyne-2,5-diol	DTXCID807096	142-30-3	CC(C)(O)C#CC(C)(C)O	CC(C)(O)C#CC(C)(C)O	275	Toxprint_ward_1	Toxprint	ward	1
DTXSID9036226	Sodium octyl sulfate	DTXCID7016226	142-31-4	[Na+].CCCCCCCCOS([O-])(=O)=O	CCCCCCCCOS(O)(=O)=O	338	Toxprint_ward_1	Toxprint	ward	1
DTXSID2041250	1,4-Bis(N-isopropylamino)anthraquinone	DTXCID0021250	14233-37-5	CC(C)NC1=CC=C(NC(C)C)C2=C1C(=O)C1=CC=CC=C1C2=O	CC(C)NC1=CC=C(NC(C)C)C2=C1C(=O)C1=CC=CC=C1C2=O	490	Toxprint_ward_1	Toxprint	ward	1
DTXSID5052678	Vertonal	DTXCID5031349	1423-46-7	C[C@@H]1CC(C)=C[C@H](C)[C@H]1C=O	CC1CC(C)=CC(C)C1C=O	54	Toxprint_ward_1	Toxprint	ward	1
DTXSID6037485	Alachlor ESA	DTXCID4017485	142363-53-9	CCC1=CC=CC(CC)=C1N(COC)C(=O)CS(O)(=O)=O	CCC1=CC=CC(CC)=C1N(COC)C(=O)CS(O)(=O)=O	620	Toxprint_ward_1	Toxprint	ward	1
DTXSID6020228	Cadmium diethyldithiocarbamate	DTXCID00228	14239-68-0	[Cd++].CCN(CC)C([S-])=S.CCN(CC)C([S-])=S	NA	479	Toxprint_ward_1	Toxprint	ward	1
DTXSID2032552	Flufenacet	DTXCID0012552	142459-58-3	CC(C)N(C(=O)COC1=NN=C(S1)C(F)(F)F)C1=CC=C(F)C=C1	CC(C)N(C(=O)COC1=NN=C(S1)C(F)(F)F)C1=CC=C(F)C=C1	621	Toxprint_ward_1	Toxprint	ward	1
DTXSID8020545	2,5-Dithiobiurea	DTXCID80545	142-46-1	NC(=S)NNC(N)=S	NC(=S)NNC(N)=S	622	Toxprint_ward_1	Toxprint	ward	1
DTXSID9020906	Sodium L-glutamate	DTXCID70906	142-47-2	[Na+].N[C@@H](CCC(O)=O)C([O-])=O	NC(CCC(O)=O)C(O)=O	605	Toxprint_ward_1	Toxprint	ward	1
DTXSID8059716	Glycine, N-methyl-N-(1-oxooctadecyl)-	DTXCID4034609	142-48-3	CCCCCCCCCCCCCCCCCC(=O)N(C)CC(O)=O	CCCCCCCCCCCCCCCCCC(=O)N(C)CC(O)=O	599	Toxprint_ward_1	Toxprint	ward	1
DTXSID3022247	Nerolidol	DTXCID602247	7212-44-4	CC(C)=CCCC(C)=CCCC(C)(O)C=C	CC(C)=CCCC(C)=CCCC(C)(O)C=C	159	Toxprint_ward_1	Toxprint	ward	1
DTXSID4047048	(S)-cis-Nerolidol	DTXCID2027048	142-50-7	CC(C)=CCC\C(C)=C/CC[C@](C)(O)C=C	CC(C)=CCCC(C)=CCCC(C)(O)C=C	159	Toxprint_ward_1	Toxprint	ward	1
DTXSID5020603	Nabam-sodium	DTXCID50603	142-59-6	[Na+].[Na+].[S-]C(=S)NCCNC([S-])=S	SC(=S)NCCNC(S)=S	542	Toxprint_ward_1	Toxprint	ward	1
DTXSID7021607	Hexanoic acid	DTXCID101607	142-62-1	CCCCCC(O)=O	CCCCCC(O)=O	300	Toxprint_ward_1	Toxprint	ward	1
DTXSID4047096	Piperazine dihydrochloride	DTXCID2027096	142-64-3	Cl.Cl.C1CNCCN1	C1CNCCN1	354	Toxprint_ward_1	Toxprint	ward	1
DTXSID7051717	3-[(3Z)-Hex-3-en-1-yloxy]propanenitrile	DTXCID7030272	142653-61-0	CC\C=C/CCOCCC#N	CCC=CCCOCCC#N	623	Toxprint_ward_1	Toxprint	ward	1
DTXSID7039672	Phosphate	DTXCID5019672	14265-44-2	[O-]P([O-])([O-])=O	NA	50	Toxprint_ward_1	Toxprint	ward	1
DTXSID2059720	Cupric acetate	DTXCID8034613	142-71-2	[Cu++].CC([O-])=O.CC([O-])=O	NA	429	Toxprint_ward_1	Toxprint	ward	1
DTXSID7027097	Magnesium acetate	DTXCID207097	142-72-3	[Mg++].CC([O-])=O.CC([O-])=O	NA	292	Toxprint_ward_1	Toxprint	ward	1
DTXSID2027098	Iminodiacetic acid	DTXCID607098	142-73-4	OC(=O)CNCC(O)=O	OC(=O)CNCC(O)=O	624	Toxprint_ward_1	Toxprint	ward	1
DTXSID7027099	Butyl cis-9-octadecenoate	DTXCID007099	142-77-8	CCCCCCCC\C=C/CCCCCCCC(=O)OCCCC	CCCCCCCCC=CCCCCCCCC(=O)OCCCC	77	Toxprint_ward_1	Toxprint	ward	1
DTXSID5025493	Laurylethanolamide	DTXCID205493	142-78-9	CCCCCCCCCCCC(=O)NCCO	CCCCCCCCCCCC(=O)NCCO	367	Toxprint_ward_1	Toxprint	ward	1
DTXSID6024127	Heptane	DTXCID004127	142-82-5	CCCCCCC	CCCCCCC	13	Toxprint_ward_1	Toxprint	ward	1
DTXSID2025391	(2E,4E)-2,4-Hexadienal	DTXCID205391	142-83-6	C\C=C\C=C\C=O	CC=CC=CC=O	511	Toxprint_ward_1	Toxprint	ward	1
DTXSID2025185	Dipropylamine	DTXCID105185	142-84-7	CCCNCCC	CCCNCCC	231	Toxprint_ward_1	Toxprint	ward	1
DTXSID4036229	Sodium decyl sulfate	DTXCID2016229	142-87-0	[Na+].CCCCCCCCCCOS([O-])(=O)=O	CCCCCCCCCCOS(O)(=O)=O	338	Toxprint_ward_1	Toxprint	ward	1
DTXSID4027103	Dodecyl 2-methylacrylate	DTXCID107103	142-90-5	CCCCCCCCCCCCOC(=O)C(C)=C	CCCCCCCCCCCCOC(=O)C(C)=C	625	Toxprint_ward_1	Toxprint	ward	1
DTXSID9027104	Hexadecanoic acid, 1-methylethyl ester	DTXCID507104	142-91-6	CCCCCCCCCCCCCCCC(=O)OC(C)C	CCCCCCCCCCCCCCCC(=O)OC(C)C	235	Toxprint_ward_1	Toxprint	ward	1
DTXSID6022006	Hexyl acetate	DTXCID602006	142-92-7	CCCCCCOC(C)=O	CCCCCCOC(C)=O	132	Toxprint_ward_1	Toxprint	ward	1
DTXSID2051718	C.I. Pigment Red 88	DTXCID2030273	14295-43-3	ClC1=CC=C(Cl)C2=C1S\C(C2=O)=C1\SC2=C(Cl)C=CC(Cl)=C2C1=O	ClC1=CC=C(Cl)C2=C1SC(C2=O)=C1SC2=C(C1=O)C(Cl)=CC=C2Cl	626	Toxprint_ward_1	Toxprint	ward	1
DTXSID1022007	Butyl ether	DTXCID002007	142-96-1	CCCCOCCCC	CCCCOCCCC	362	Toxprint_ward_1	Toxprint	ward	1
DTXSID8042428	Sulfuric acid, monodecyl ester	DTXCID6022428	142-98-3	CCCCCCCCCCOS(O)(=O)=O	CCCCCCCCCCOS(O)(=O)=O	338	Toxprint_ward_1	Toxprint	ward	1
DTXSID3025912	C.I. Pigment green 36	DTXCID405912	14302-13-7	ClC1=C(Cl)C(Cl)=C(Br)C2=C1\C1=N\C3=C4C(=C5\N=C6/N=C(/N=C7\N([Cu]N35)\C(=N/C2=N1)C1=C7C(Br)=C(Cl)C(Br)=C1Cl)C1=C6C(Cl)=C(Cl)C(Br)=C1Cl)C(Br)=C(Cl)C(Br)=C4Cl	NA	415	Toxprint_ward_1	Toxprint	ward	1
DTXSID2042432	Sulfuric acid, monooctadecyl ester	DTXCID0022432	143-03-3	CCCCCCCCCCCCCCCCCCOS(O)(=O)=O	CCCCCCCCCCCCCCCCCCOS(O)(=O)=O	338	Toxprint_ward_1	Toxprint	ward	1
DTXSID2059726	Carbamic acid, (6-aminohexyl)-	DTXCID9034658	143-06-6	NCCCCCCNC(O)=O	NCCCCCCNC(O)=O	326	Toxprint_ward_1	Toxprint	ward	1
DTXSID7051719	Calcium dichromate	DTXCID7030274	14307-33-6	[Ca++].[O-][Cr](=O)(=O)O[Cr]([O-])(=O)=O	NA	148	Toxprint_ward_1	Toxprint	ward	1
DTXSID5021590	Dodecanoic acid	DTXCID801590	143-07-7	CCCCCCCCCCCC(O)=O	CCCCCCCCCCCC(O)=O	24	Toxprint_ward_1	Toxprint	ward	1
DTXSID6022008	1-Nonanol	DTXCID402008	143-08-8	CCCCCCCCCO	CCCCCCCCCO	45	Toxprint_ward_1	Toxprint	ward	1
DTXSID4047123	Nonyl acetate	DTXCID2027123	143-13-5	CCCCCCCCCOC(C)=O	CCCCCCCCCOC(C)=O	132	Toxprint_ward_1	Toxprint	ward	1
DTXSID6051720	9-‚ÄãUndecenal	DTXCID2030275	143-14-6	CC=CCCCCCCCC=O	CC=CCCCCCCCC=O	627	Toxprint_ward_1	Toxprint	ward	1
DTXSID1022009	Dihexylamine	DTXCID802009	143-16-8	CCCCCCNCCCCCC	CCCCCCNCCCCCC	231	Toxprint_ward_1	Toxprint	ward	1
DTXSID0025949	Potassium oleate	DTXCID105949	143-18-0	[K+].CCCCCCCC\C=C/CCCCCCCC([O-])=O	CCCCCCCCC=CCCCCCCCC(O)=O	30	Toxprint_ward_1	Toxprint	ward	1
DTXSID7021077	Sodium oleate	DTXCID001077	143-19-1	[Na+].CCCCCCCC\C=C/CCCCCCCC([O-])=O	CCCCCCCCC=CCCCCCCCC(O)=O	30	Toxprint_ward_1	Toxprint	ward	1
DTXSID7021520	2-[2-(2-Butoxyethoxy)ethoxy]ethanol	DTXCID701520	143-22-6	CCCCOCCOCCOCCO	CCCCOCCOCCOCCO	379	Toxprint_ward_1	Toxprint	ward	1
DTXSID4027109	N-(6-Aminohexyl)hexane-1,6-diamine	DTXCID507109	143-23-7	NCCCCCCNCCCCCCN	NCCCCCCNCCCCCCN	191	Toxprint_ward_1	Toxprint	ward	1
DTXSID5021463	Zinc diethyldithiocarbamate	DTXCID901463	14324-55-1	[Zn++].CCN(CC)C([S-])=S.CCN(CC)C([S-])=S	NA	479	Toxprint_ward_1	Toxprint	ward	1
DTXSID7044396	2,5,8,11,14-Pentaoxapentadecane	DTXCID5024396	143-24-8	COCCOCCOCCOCCOC	COCCOCCOCCOCCOC	350	Toxprint_ward_1	Toxprint	ward	1
DTXSID7025390	Hexadecylamine	DTXCID805390	143-27-1	CCCCCCCCCCCCCCCCN	CCCCCCCCCCCCCCCCN	514	Toxprint_ward_1	Toxprint	ward	1
DTXSID0022010	cis-Oleyl alcohol	DTXCID502010	143-28-2	CCCCCCCC\C=C/CCCCCCCCO	CCCCCCCCC=CCCCCCCCCO	101	Toxprint_ward_1	Toxprint	ward	1
DTXSID3027112	Bis(butoxyethoxyethoxy)methane	DTXCID007112	143-29-3	CCCCOCCOCCOCOCCOCCOCCCC	CCCCOCCOCCOCOCCOCCOCCCC	379	Toxprint_ward_1	Toxprint	ward	1
DTXSID4024309	Sodium cyanide	DTXCID604309	143-33-9	[Na+].[C-]#N	C#N	603	Toxprint_ward_1	Toxprint	ward	1
DTXSID2032558	Kresoxim-methyl	DTXCID0012558	143390-89-0	CO\N=C(\C(=O)OC)C1=C(COC2=C(C)C=CC=C2)C=CC=C1	CON=C(C(=O)OC)C1=CC=CC=C1COC1=CC=CC=C1C	70	Toxprint_ward_1	Toxprint	ward	1
DTXSID1020770	Kepone	DTXCID10770	143-50-0	ClC12C(=O)C3(Cl)C4(Cl)C1(Cl)C1(Cl)C2(Cl)C3(Cl)C4(Cl)C1(Cl)Cl	ClC12C(=O)C3(Cl)C4(Cl)C1(Cl)C1(Cl)C2(Cl)C3(Cl)C4(Cl)C1(Cl)Cl	628	Toxprint_ward_1	Toxprint	ward	1
DTXSID9052131	2-Methyl-6-(4-methylcyclohex-3-en-1-ylidene)hept-2-ene	DTXCID4030700	495-62-5	CC(C)=CCCC(C)=C1CCC(C)=CC1	CC(C)=CCCC(C)=C1CCC(C)=CC1	629	Toxprint_ward_1	Toxprint	ward	1
DTXSID1051721	2-((1-Oxooctadecyl)amino)ethyl octadecanoate	DTXCID7030276	14351-40-7	CCCCCCCCCCCCCCCCCC(=O)NCCOC(=O)CCCCCCCCCCCCCCCCC	CCCCCCCCCCCCCCCCCC(=O)NCCOC(=O)CCCCCCCCCCCCCCCCC	235	Toxprint_ward_1	Toxprint	ward	1
DTXSID6051722	Dimethyl[(9Z)-octadec-9-en-1-yl]amine oxide	DTXCID2030277	14351-50-9	CCCCCCCC\C=C/CCCCCCCC[N+](C)(C)[O-]	CCCCCCCCC=CCCCCCCCC[N+](C)(C)[O-]	382	Toxprint_ward_1	Toxprint	ward	1
DTXSID8042399	Sodium abietate	DTXCID6022399	14351-66-7	[Na+].CC(C)C1=CC2=CC[C@@H]3[C@](C)(CCC[C@@]3(C)C([O-])=O)[C@H]2CC1	CC(C)C1=CC2=CCC3C(C)(CCCC3(C)C(O)=O)C2CC1	533	Toxprint_ward_1	Toxprint	ward	1
DTXSID2031083	Cylindrospermopsin	DTXCID0011083	143545-90-8	C[C@@H]1[C@H]2C[NH+]=C3N[C@H](C[C@@H](C[C@@H]1OS([O-])(=O)=O)N23)[C@H](O)C1=CC(=O)NC(=O)N1	CC1C2CN=C3NC(CC(CC1OS(O)(=O)=O)N23)C(O)C1=NC(=O)NC(=O)C1	630	Toxprint_ward_1	Toxprint	ward	1
DTXSID6024834	(2E)-3-Phenylprop-2-enal	DTXCID504834	14371-10-9	O=C\C=C\C1=CC=CC=C1	O=CC=CC1=CC=CC=C1	180	Toxprint_ward_1	Toxprint	ward	1
DTXSID8022408	Phenol red	DTXCID202408	143-74-8	OC1=CC=C(C=C1)C1(OS(=O)(=O)C2=C1C=CC=C2)C1=CC=C(O)C=C1	OC1=CC=C(C=C1)C1(OS(=O)(=O)C2=C1C=CC=C2)C1=CC=C(O)C=C1	395	Toxprint_ward_1	Toxprint	ward	1
DTXSID6021614	Hypobromite	DTXCID201614	14380-62-2	OBr	NA	16	Toxprint_ward_1	Toxprint	ward	1
DTXSID2051342	Butanedioic acid, sulfo-1,4-diisodecyl ester, ammonium salt	DTXCID3029944	144093-88-9	[NH4+].CC(C)CCCCCCCOC(=O)CC(C(=O)OCCCCCCCC(C)C)S([O-])(=O)=O	CC(C)CCCCCCCOC(=O)CC(C(=O)OCCCCCCCC(C)C)S(O)(=O)=O	535	Toxprint_ward_1	Toxprint	ward	1
DTXSID8027113	2,2,4-Trimethyl-1,3-pentanediol	DTXCID407113	144-19-4	CC(C)C(O)C(C)(C)CO	CC(C)C(O)C(C)(C)CO	398	Toxprint_ward_1	Toxprint	ward	1
DTXSID50889423	Disodium hydrogen citrate	DTXCID901326763	144-33-2	[Na+].[Na+].OC(=O)C(O)(CC([O-])=O)CC([O-])=O	OC(=O)CC(O)(CC(O)=O)C(O)=O	434	Toxprint_ward_1	Toxprint	ward	1
DTXSID1027764	N,N-Dimethyldecanamide	DTXCID507764	14433-76-2	CCCCCCCCCC(=O)N(C)C	CCCCCCCCCC(=O)N(C)C	372	Toxprint_ward_1	Toxprint	ward	1
DTXSID9021263	Selenium dimethyldithiocarbamate	DTXCID501263	144-34-3	CN(C)C(=S)S[Se](SC(=S)N(C)C)(SC(=S)N(C)C)SC(=S)N(C)C	CN(C)C(=S)S[Se](SC(=S)N(C)C)(SC(=S)N(C)C)SC(=S)N(C)C	602	Toxprint_ward_1	Toxprint	ward	1
DTXSID1047574	3,7-Dimethylocta-1,6-dien-3-yl propanoate	DTXCID9027574	144-39-8	CCC(=O)OC(C)(CCC=C(C)C)C=C	CCC(=O)OC(C)(CCC=C(C)C)C=C	224	Toxprint_ward_1	Toxprint	ward	1
DTXSID0041981	Fluoroacetic acid	DTXCID8021981	144-49-0	OC(=O)CF	OC(=O)CF	276	Toxprint_ward_1	Toxprint	ward	1
DTXSID1051723	Tetrasodium iminidisuccinate	DTXCID7030278	144538-83-0	[Na+].[Na+].[Na+].[Na+].[O-]C(=O)CC(NC(CC([O-])=O)C([O-])=O)C([O-])=O	OC(=O)CC(NC(CC(O)=O)C(O)=O)C(O)=O	624	Toxprint_ward_1	Toxprint	ward	1
DTXSID2034673	Iodosulfuron-methyl-sodium	DTXCID0014673	144550-36-7	[Na+].COC(=O)C1=C(C=C(I)C=C1)S(=O)(=O)[N-]C(=O)NC1=NC(OC)=NC(C)=N1	COC(=O)C1=C(C=C(I)C=C1)S(=O)(=O)NC(=O)NC1=NC(OC)=NC(C)=N1	98	Toxprint_ward_1	Toxprint	ward	1
DTXSID9021269	Sodium bicarbonate	DTXCID901269	144-55-8	[Na+].OC([O-])=O	OC(O)=O	358	Toxprint_ward_1	Toxprint	ward	1
DTXSID5024051	Diisopropyl methylphosphonate	DTXCID304051	1445-75-6	CC(C)OP(C)(=O)OC(C)C	CC(C)OP(C)(=O)OC(C)C	631	Toxprint_ward_1	Toxprint	ward	1
DTXSID0025816	Oxalic acid	DTXCID805816	144-62-7	OC(=O)C(O)=O	OC(=O)C(O)=O	632	Toxprint_ward_1	Toxprint	ward	1
DTXSID4034364	Oxasulfuron	DTXCID2014364	144651-06-9	CC1=CC(C)=NC(NC(=O)NS(=O)(=O)C2=C(C=CC=C2)C(=O)OC2COC2)=N1	CC1=CC(C)=NC(NC(=O)NS(=O)(=O)C2=C(C=CC=C2)C(=O)OC2COC2)=N1	68	Toxprint_ward_1	Toxprint	ward	1
DTXSID2041834	Dehydroabietylamine	DTXCID0021834	1446-61-3	[H][C@@]12CCC3=CC(=CC=C3[C@@]1(C)CCC[C@@]2(C)CN)C(C)C	CC(C)C1=CC2=C(C=C1)C1(C)CCCC(C)(CN)C1CC2	412	Toxprint_ward_1	Toxprint	ward	1
DTXSID6051724	Sulfathiazole sodium	DTXCID2030279	144-74-1	[Na+].NC1=CC=C(C=C1)S(=O)(=O)[N-]C1=NC=CS1	NC1=CC=C(C=C1)S(=O)(=O)NC1=NC=CS1	491	Toxprint_ward_1	Toxprint	ward	1
DTXSID7051343	Benzoic acid, 2-[(1-hydroxy-3-phenylbutyl)amino], methyl ester	DTXCID8029945	144761-91-1	COC(=O)C1=CC=CC=C1NC(O)CC(C)C1=CC=CC=C1	COC(=O)C1=CC=CC=C1NC(O)CC(C)C1=CC=CC=C1	130	Toxprint_ward_1	Toxprint	ward	1
DTXSID9021556	Dibromochloroacetonitrile	DTXCID001556	144772-39-4	ClC(Br)(Br)C#N	ClC(Br)(Br)C#N	271	Toxprint_ward_1	Toxprint	ward	1
DTXSID8021353	Titanium oxalate, potassium	DTXCID401353	14481-26-6	[K+].[K+].[O-]C(=O)C(=O)O[Ti](=O)OC(=O)C([O-])=O	NA	461	Toxprint_ward_1	Toxprint	ward	1
DTXSID1051725	Tetraammonium hexacyanoferrate	DTXCID1030280	14481-29-9	[NH4+].[NH4+].[NH4+].[NH4+].[Fe++].[C-]#N.[C-]#N.[C-]#N.[C-]#N.[C-]#N.[C-]#N	NA	480	Toxprint_ward_1	Toxprint	ward	1
DTXSID5023615	Sulfamethizole	DTXCID803615	144-82-1	CC1=NN=C(NS(=O)(=O)C2=CC=C(N)C=C2)S1	CC1=NN=C(NS(=O)(=O)C2=CC=C(N)C=C2)S1	491	Toxprint_ward_1	Toxprint	ward	1
DTXSID3026067	Sulfapyridine	DTXCID206067	144-83-2	NC1=CC=C(C=C1)S(=O)(=O)NC1=CC=CC=N1	NC1=CC=C(C=C1)S(=O)(=O)NC1=CC=CC=N1	491	Toxprint_ward_1	Toxprint	ward	1
DTXSID8020624	Ferbam	DTXCID20624	14484-64-1	[Fe+3].CN(C)C([S-])=S.CN(C)C([S-])=S.CN(C)C([S-])=S	NA	479	Toxprint_ward_1	Toxprint	ward	1
DTXSID6051726	1-[2-Oxo-2-[[2-[(1-oxooctadecyl)oxy]ethyl]amino]ethyl]pyridinium chloride	DTXCID6030281	14492-68-3	[Cl-].CCCCCCCCCCCCCCCCCC(=O)OCCNC(=O)C[N+]1=CC=CC=C1	CCCCCCCCCCCCCCCCCC(=O)OCCNC(=O)C[N+]1=CC=CC=C1	190	Toxprint_ward_1	Toxprint	ward	1
DTXSID4021555	Dibromoamine	DTXCID601555	14519-03-0	BrNBr	NA	22	Toxprint_ward_1	Toxprint	ward	1
DTXSID7021497	Bromoamine	DTXCID401497	14519-10-9	NBr	NA	22	Toxprint_ward_1	Toxprint	ward	1
DTXSID3027401	4-Thiazolecarbonitrile	DTXCID907401	1452-15-9	N#CC1=CSC=N1	N#CC1=CSC=N1	328	Toxprint_ward_1	Toxprint	ward	1
DTXSID9044582	1-tert-Butyl-3,4,5-trimethyl-2,6-dinitrobenzene	DTXCID7024582	145-39-1	CC1=C(C)C(=C(C(=C1C)[N+]([O-])=O)C(C)(C)C)[N+]([O-])=O	CC1=C(C)C(=C(C(=C1C)[N+]([O-])=O)C(C)(C)C)[N+]([O-])=O	633	Toxprint_ward_1	Toxprint	ward	1
DTXSID3051460	Heptadecan-1-ol	DTXCID208323	1454-85-9	CCCCCCCCCCCCCCCCCO	CCCCCCCCCCCCCCCCCO	380	Toxprint_ward_1	Toxprint	ward	1
DTXSID1051727	1,5-Diamino-4,8-dihydroxyanthraquinone	DTXCID1030282	145-49-3	NC1=CC=C(O)C2=C1C(=O)C1=C(O)C=CC(N)=C1C2=O	NC1=CC=C(O)C2=C1C(=O)C1=C(O)C=CC(N)=C1C2=O	421	Toxprint_ward_1	Toxprint	ward	1
DTXSID0025367	Guanazole	DTXCID705367	1455-77-2	NC1=NN=C(N)N1	NC1=NN=C(N)N1	634	Toxprint_ward_1	Toxprint	ward	1
DTXSID9022786	Cerivastatin	DTXCID402786	145599-86-6	COCC1=C(C2=CC=C(F)C=C2)C(\C=C\[C@@H](O)C[C@@H](O)CC(O)=O)=C(N=C1C(C)C)C(C)C	COCC1=C(C2=CC=C(F)C=C2)C(C=CC(O)CC(O)CC(O)=O)=C(N=C1C(C)C)C(C)C	386	Toxprint_ward_1	Toxprint	ward	1
DTXSID6051728	Bis(2,4-di-tert-butyl-6-methylphenyl)ethyl phosphite	DTXCID6030283	145650-60-8	CCOP(OC1=C(C=C(C=C1C)C(C)(C)C)C(C)(C)C)OC1=C(C=C(C=C1C)C(C)(C)C)C(C)(C)C	CCOP(OC1=C(C=C(C=C1C)C(C)(C)C)C(C)(C)C)OC1=C(C=C(C=C1C)C(C)(C)C)C(C)(C)C	522	Toxprint_ward_1	Toxprint	ward	1
DTXSID4034528	Diclosulam	DTXCID2014528	145701-21-9	CCOC1=NC(F)=CC2=NC(=NN12)S(=O)(=O)NC1=C(Cl)C=CC=C1Cl	CCOC1=NC(F)=CC2=NC(=NN12)S(=O)(=O)NC1=C(Cl)C=CC=C1Cl	635	Toxprint_ward_1	Toxprint	ward	1
DTXSID7024081	Endothal	DTXCID204081	145-73-3	OC(=O)C1C2CCC(O2)C1C(O)=O	OC(=O)C1C2CCC(O2)C1C(O)=O	333	Toxprint_ward_1	Toxprint	ward	1
DTXSID9041819	Cyclohexene, 4-(1-methoxy-1-methylethyl)-1-methyl-	DTXCID7021819	14576-08-0	COC(C)(C)C1CCC(C)=CC1	COC(C)(C)C1CCC(C)=CC1	352	Toxprint_ward_1	Toxprint	ward	1
DTXSID1051729	Tetradecylbenzene	DTXCID1030284	1459-10-5	CCCCCCCCCCCCCCC1=CC=CC=C1	CCCCCCCCCCCCCCC1=CC=CC=C1	189	Toxprint_ward_1	Toxprint	ward	1
DTXSID0051730	(4Z)-Cyclopentadec-4-en-1-one	DTXCID6030285	14595-54-1	O=C1CCCCCCCCCC\C=C/CC1	O=C1CCCCCCCCCCC=CCC1	636	Toxprint_ward_1	Toxprint	ward	1
DTXSID8027402	Dimethyl isophthalate	DTXCID307402	1459-93-4	COC(=O)C1=CC(=CC=C1)C(=O)OC	COC(=O)C1=CC(=CC=C1)C(=O)OC	319	Toxprint_ward_1	Toxprint	ward	1
DTXSID3027403	Tributyltin chloride	DTXCID707403	1461-22-9	CCCC[Sn](Cl)(CCCC)CCCC	NA	370	Toxprint_ward_1	Toxprint	ward	1
DTXSID4022153	Tetrabutyltin	DTXCID102153	1461-25-2	CCCC[Sn](CCCC)(CCCC)CCCC	NA	370	Toxprint_ward_1	Toxprint	ward	1
DTXSID5051731	2,3,6-Trimethylpyridine	DTXCID1030286	1462-84-6	CC1=NC(C)=C(C)C=C1	CC1=NC(C)=C(C)C=C1	49	Toxprint_ward_1	Toxprint	ward	1
DTXSID8020917	N-(1-Naphthyl)ethylenediamine dihydrochloride	DTXCID20917	1465-25-4	Cl.Cl.NCCNC1=C2C=CC=CC2=CC=C1	NCCNC1=C2C=CC=CC2=CC=C1	38	Toxprint_ward_1	Toxprint	ward	1
DTXSID8035926	Polyoxorim-zinc	DTXCID001012066	146659-78-1	[Zn++].[H][C@@]1(O[C@H]([C@H](O)[C@@H]1O)N1C=C(C([O-])=O)C(=O)NC1=O)[C@H](NC(=O)[C@@H](N)[C@H](O)[C@@H](O)COC(N)=O)C([O-])=O	NC(C(O)C(O)COC(N)=O)C(=O)NC(C1OC(C(O)C1O)N1C=C(C(O)=O)C(=O)NC1=O)C(O)=O	637	Toxprint_ward_1	Toxprint	ward	1
DTXSID4046999	2,6-Dimethoxybenzoic acid	DTXCID2026999	1466-76-8	COC1=CC=CC(OC)=C1C(O)=O	COC1=CC=CC(OC)=C1C(O)=O	8	Toxprint_ward_1	Toxprint	ward	1
DTXSID2034207	2,2'-Oxybis(4,4,6-trimethyl-1,3,2-dioxaborinane)	DTXCID0014207	14697-50-8	CC1CC(C)(C)OB(OB2OC(C)CC(C)(C)O2)O1	CC1CC(C)(C)OB(OB2OC(C)CC(C)(C)O2)O1	48	Toxprint_ward_1	Toxprint	ward	1
DTXSID0051732	Indan-5-ol	DTXCID6030287	1470-94-6	OC1=CC2=C(CCC2)C=C1	OC1=CC2=C(CCC2)C=C1	565	Toxprint_ward_1	Toxprint	ward	1
DTXSID8027117	Copper phthalocyanine	DTXCID007117	147-14-8	[Cu++].[N-]1\C2=N/C3=N/C(=N\C4=C5C=CC=CC5=C([N-]4)\N=C4/N=C(/N=C1/C1=C2C=CC=C1)C1=C4C=CC=C1)/C1=C3C=CC=C1	N1C2=NC3=NC(=NC4=C5C=CC=CC5=C(N4)N=C4N=C(N=C1C1=C2C=CC=C1)C1=C4C=CC=C1)C1=C3C=CC=C1	332	Toxprint_ward_1	Toxprint	ward	1
DTXSID8034372	Cloransulam-methyl	DTXCID6014372	147150-35-4	CCOC1=NC(F)=CC2=NC(=NN12)S(=O)(=O)NC1=C(C=CC=C1Cl)C(=O)OC	CCOC1=NC(F)=CC2=NC(=NN12)S(=O)(=O)NC1=C(C=CC=C1Cl)C(=O)OC	68	Toxprint_ward_1	Toxprint	ward	1
DTXSID4020537	Diphenhydramine hydrochloride	DTXCID20537	147-24-0	Cl.CN(C)CCOC(C1=CC=CC=C1)C1=CC=CC=C1	CN(C)CCOC(C1=CC=CC=C1)C1=CC=CC=C1	419	Toxprint_ward_1	Toxprint	ward	1
DTXSID80933089	Iron(2+) sodium 2,2',2'',2'''-(ethane-1,2-diyldinitrilo)tetraacetate (1/2/1)	DTXCID701361761	14729-89-6	[Na+].[Na+].[Fe++].[O-]C(=O)CN(CCN(CC([O-])=O)CC([O-])=O)CC([O-])=O	NA	477	Toxprint_ward_1	Toxprint	ward	1
DTXSID4051299	2-(4,6-Diphenyl-s-triazin-2-yl)-5-hexyloxyphenol	DTXCID2029901	147315-50-2	CCCCCCOC1=CC(O)=C(C=C1)C1=NC(=NC(=N1)C1=CC=CC=C1)C1=CC=CC=C1	CCCCCCOC1=CC(O)=C(C=C1)C1=NC(=NC(=N1)C1=CC=CC=C1)C1=CC=CC=C1	346	Toxprint_ward_1	Toxprint	ward	1
DTXSID0025070	1,2-Dihydro-2,2,4-trimethylquinoline	DTXCID605070	147-47-7	CC1=CC(C)(C)NC2=C1C=CC=C2	CC1=CC(C)(C)NC2=C1C=CC=C2	638	Toxprint_ward_1	Toxprint	ward	1
DTXSID3027405	(2Z)-1,4-Dichlorobut-2-ene	DTXCID607310	1476-11-5	ClC\C=C/CCl	ClCC=CCCl	60	Toxprint_ward_1	Toxprint	ward	1
DTXSID4041818	2-sec-Butylcyclohexanone	DTXCID2021818	14765-30-1	CCC(C)C1CCCCC1=O	CCC(C)C1CCCCC1=O	288	Toxprint_ward_1	Toxprint	ward	1
DTXSID9024487	2-Amino-4-methylbenzothiazole	DTXCID404487	1477-42-5	CC1=CC=CC2=C1N=C(N)S2	CC1=CC=CC2=C1N=C(N)S2	546	Toxprint_ward_1	Toxprint	ward	1
DTXSID9029649	1,3-Benzenedimethanamine	DTXCID909649	1477-55-0	NCC1=CC(CN)=CC=C1	NCC1=CC(CN)=CC=C1	51	Toxprint_ward_1	Toxprint	ward	1
DTXSID8041610	Arabinose	DTXCID301324371	147-81-9	OC[C@@H](O)[C@@H](O)[C@H](O)C=O	OCC(O)C(O)C(O)C=O	639	Toxprint_ward_1	Toxprint	ward	1
DTXSID5051733	2,4,6-Tribromoaniline	DTXCID1030288	147-82-0	NC1=C(Br)C=C(Br)C=C1Br	NC1=C(Br)C=C(Br)C=C1Br	241	Toxprint_ward_1	Toxprint	ward	1
DTXSID5044021	L-Proline	DTXCID3024021	147-85-3	OC(=O)[C@@H]1CCCN1	OC(=O)C1CCCN1	640	Toxprint_ward_1	Toxprint	ward	1
DTXSID7037717	Bisphenol AF	DTXCID5017717	1478-61-1	OC1=CC=C(C=C1)C(C1=CC=C(O)C=C1)(C(F)(F)F)C(F)(F)F	OC1=CC=C(C=C1)C(C1=CC=C(O)C=C1)(C(F)(F)F)C(F)(F)F	457	Toxprint_ward_1	Toxprint	ward	1
DTXSID8042472	Thiosalicylic acid	DTXCID6022472	7283-41-2	OC1=C(C=CC=C1)C(S)=O	OC1=C(C=CC=C1)C(S)=O	435	Toxprint_ward_1	Toxprint	ward	1
DTXSID4049032	2-Thiosalicylic acid	DTXCID5028958	147-93-3	OC(=O)C1=C(S)C=CC=C1	OC(=O)C1=C(S)C=CC=C1	8	Toxprint_ward_1	Toxprint	ward	1
DTXSID3022877	Cytarabine	DTXCID702877	147-94-4	NC1=NC(=O)N(C=C1)[C@@H]1O[C@H](CO)[C@@H](O)[C@@H]1O	NC1=NC(=O)N(C=C1)C1OC(CO)C(O)C1O	641	Toxprint_ward_1	Toxprint	ward	1
DTXSID5024219	Nitrite	DTXCID704219	14797-65-0	[O-]N=O	NA	89	Toxprint_ward_1	Toxprint	ward	1
DTXSID6024252	Perchlorate	DTXCID104252	14797-73-0	[O-][Cl](=O)(=O)=O	NA	53	Toxprint_ward_1	Toxprint	ward	1
DTXSID3042425	Sulfate	DTXCID1022425	14808-79-8	[O-]S([O-])(=O)=O	NA	23	Toxprint_ward_1	Toxprint	ward	1
DTXSID7044479	3-(Triethoxysilyl)propane-1-thiol	DTXCID5024479	14814-09-6	CCO[Si](CCCS)(OCC)OCC	CCO[Si](CCCS)(OCC)OCC	606	Toxprint_ward_1	Toxprint	ward	1
DTXSID3022956	Sodium diethyldithiocarbamate	DTXCID902956	148-18-5	[Na+].CCN(CC)C([S-])=S	CCN(CC)C(S)=S	542	Toxprint_ward_1	Toxprint	ward	1
DTXSID5020730	8-Hydroxyquinoline	DTXCID30730	148-24-3	OC1=CC=CC2=CC=CN=C12	OC1=CC=CC2=CC=CN=C12	165	Toxprint_ward_1	Toxprint	ward	1
DTXSID6034928	Spirodiclofen	DTXCID201334167	148477-71-8	CCC(C)(C)C(=O)OC1=C(C(=O)OC11CCCCC1)C1=CC=C(Cl)C=C1Cl	CCC(C)(C)C(=O)OC1=C(C(=O)OC11CCCCC1)C1=CC=C(Cl)C=C1Cl	183	Toxprint_ward_1	Toxprint	ward	1
DTXSID0051734	Ethoxydimethylsilane	DTXCID6030289	14857-34-2	CCO[SiH](C)C	CCO[SiH](C)C	172	Toxprint_ward_1	Toxprint	ward	1
DTXSID3029732	Phosphonic acid, (1-hydroxyethylidene)bis-, tetrapotassium salt	DTXCID009732	14860-53-8	[K+].[K+].[K+].[K+].CC(O)(P([O-])([O-])=O)P([O-])([O-])=O	CC(O)(P(O)(O)=O)P(O)(O)=O	437	Toxprint_ward_1	Toxprint	ward	1
DTXSID3073137	Chlorate	DTXCID3034824	14866-68-3	[O-][Cl](=O)=O	NA	53	Toxprint_ward_1	Toxprint	ward	1
DTXSID5051735	3-(Ethyl(3-methylphenyl)amino)propanenitrile	DTXCID5030290	148-69-6	CCN(CCC#N)C1=CC(C)=CC=C1	CCN(CCC#N)C1=CC(C)=CC=C1	502	Toxprint_ward_1	Toxprint	ward	1
DTXSID6040329	Didecyl dimethyl ammonium carbonate	DTXCID4020329	148788-55-0	[O-]C([O-])=O.CCCCCCCCCC[N+](C)(C)CCCCCCCCCC.CCCCCCCCCC[N+](C)(C)CCCCCCCCCC	NA	93	Toxprint_ward_1	Toxprint	ward	1
DTXSID0021337	Thiabendazole	DTXCID401337	148-79-8	N1C2=C(C=CC=C2)N=C1C1=CSC=N1	N1C2=C(C=CC=C2)N=C1C1=CSC=N1	642	Toxprint_ward_1	Toxprint	ward	1
DTXSID6020804	Melphalan	DTXCID00804	148-82-3	N[C@@H](CC1=CC=C(C=C1)N(CCCl)CCCl)C(O)=O	NC(CC1=CC=C(C=C1)N(CCCl)CCCl)C(O)=O	643	Toxprint_ward_1	Toxprint	ward	1
DTXSID4044587	3-[Ethyl(phenyl)amino]propanenitrile	DTXCID2024587	148-87-8	CCN(CCC#N)C1=CC=CC=C1	CCN(CCC#N)C1=CC=CC=C1	502	Toxprint_ward_1	Toxprint	ward	1
DTXSID0051736	Cyclopropanecarboxaldehyde	DTXCID0030291	1489-69-6	O=CC1CC1	O=CC1CC1	644	Toxprint_ward_1	Toxprint	ward	1
DTXSID1052747	Xanthylium, 3,6-bis(diethylamino)-9-[2-(ethoxycarbonyl)phenyl]	DTXCID7031248	14899-09-3	CCOC(=O)C1=CC=CC=C1C1=C2C=CC(=CC2=[O+]C2=C1C=CC(=C2)N(CC)CC)N(CC)CC	CCOC(=O)C1=CC=CC=C1C1=C2C=CC(=CC2=[O+]C2=C1C=CC(=C2)N(CC)CC)N(CC)CC	9	Toxprint_ward_1	Toxprint	ward	1
DTXSID8029650	Menthol	DTXCID30805	1490-04-6	CC(C)C1CCC(C)CC1O	CC(C)C1CCC(C)CC1O	323	Toxprint_ward_1	Toxprint	ward	1
DTXSID9025451	4-(2,6,6-Trimethyl-cyclohex-1-enyl)-but-3-en-2-one	DTXCID3027952	14901-07-6	CC(=O)C=CC1=C(C)CCCC1(C)C	CC(=O)C=CC1=C(C)CCCC1(C)C	128	Toxprint_ward_1	Toxprint	ward	1
DTXSID7027170	Sodium D-gluconate	DTXCID007170	527-07-1	[Na+].OC[C@@H](O)[C@@H](O)[C@H](O)[C@@H](O)C([O-])=O	OCC(O)C(O)C(O)C(O)C(O)=O	75	Toxprint_ward_1	Toxprint	ward	1
DTXSID20694061	Copper Pyrithione	DTXCID90819901	154592-20-8	[O-]1[Cu+][S]=C2C=CC=CN12	NA	583	Toxprint_ward_1	Toxprint	ward	1
DTXSID3047398	Copper Omadine	DTXCID1027398	14915-37-8	[O-]1N2C=CC=CC2=[S][Cu++]11[O-]N2C=CC=CC2=[S]1	NA	583	Toxprint_ward_1	Toxprint	ward	1
DTXSID1020807	2-Mercaptobenzothiazole	DTXCID90807	149-30-4	SC1=NC2=C(S1)C=CC=C2	SC1=NC2=C(S1)C=CC=C2	145	Toxprint_ward_1	Toxprint	ward	1
DTXSID6043919	Erythritol	DTXCID4023919	149-32-6	OC[C@H](O)[C@H](O)CO	OCC(O)C(O)CO	506	Toxprint_ward_1	Toxprint	ward	1
DTXSID7027120	Sodium hydroxymethanesulfinate	DTXCID507120	149-44-0	[Na+].OCS([O-])=O	OCS(O)=O	116	Toxprint_ward_1	Toxprint	ward	1
DTXSID7043950	Tiron	DTXCID5023950	149-45-1	[Na+].[Na+].OC1=C(O)C(=CC(=C1)S([O-])(=O)=O)S([O-])(=O)=O	OC1=C(O)C(=CC(=C1)S(O)(=O)=O)S(O)(=O)=O	539	Toxprint_ward_1	Toxprint	ward	1
DTXSID9025293	2-Ethylhexanoic acid	DTXCID805293	149-57-5	CCCCC(CC)C(O)=O	CCCCC(CC)C(O)=O	594	Toxprint_ward_1	Toxprint	ward	1
DTXSID7041207	beta-Alanine, N-(2-carboxyethyl)-N-dodecyl-, monosodium salt	DTXCID5021207	14960-06-6	[Na+].CCCCCCCCCCCCN(CCC(O)=O)CCC([O-])=O	CCCCCCCCCCCCN(CCC(O)=O)CCC(O)=O	347	Toxprint_ward_1	Toxprint	ward	1
DTXSID7027122	Trimethoxymethane	DTXCID307122	149-73-5	COC(OC)OC	COC(OC)OC	317	Toxprint_ward_1	Toxprint	ward	1
DTXSID6029173	Dichloromethylphenylsilane	DTXCID409173	149-74-6	C[Si](Cl)(Cl)C1=CC=CC=C1	C[Si](Cl)(Cl)C1=CC=CC=C1	19	Toxprint_ward_1	Toxprint	ward	1
DTXSID8027406	Phosphonochloridothioic acid, ethyl-, O-ethyl ester	DTXCID907406	1497-68-3	CCOP(Cl)(=S)CC	CCOP(Cl)(=S)CC	20	Toxprint_ward_1	Toxprint	ward	1
DTXSID40883278	Carbamodithioic acid, N,N-dibutyl-, compd. with N,N-dimethylcyclohexanamine (1:1)	DTXCID401022821	149-82-6	CN(C)C1CCCCC1.CCCCN(CCCC)C(S)=S	NA	428	Toxprint_ward_1	Toxprint	ward	1
DTXSID3027407	Ethyl dichlorophosphate	DTXCID307407	1498-51-7	CCOP(Cl)(Cl)=O	CCOP(Cl)(Cl)=O	20	Toxprint_ward_1	Toxprint	ward	1
DTXSID5032525	Bifenazate	DTXCID3012525	149877-41-8	COC1=C(NNC(=O)OC(C)C)C=C(C=C1)C1=CC=CC=C1	COC1=C(NNC(=O)OC(C)C)C=C(C=C1)C1=CC=CC=C1	377	Toxprint_ward_1	Toxprint	ward	1
DTXSID0020650	Gallic acid	DTXCID60650	149-91-7	OC(=O)C1=CC(O)=C(O)C(O)=C1	OC(=O)C1=CC(O)=C(O)C(O)=C1	481	Toxprint_ward_1	Toxprint	ward	1
DTXSID7034252	Tepraloxydim	DTXCID50196609	149979-41-9	CCC(=NOC\C=C\Cl)C1=C(O)CC(CC1=O)C1CCOCC1	CCC(=NOCC=CCl)C1C(=O)CC(CC1=O)C1CCOCC1	343	Toxprint_ward_1	Toxprint	ward	1
DTXSID7021522	Chlorite	DTXCID501522	14998-27-7	[O-][Cl]=O	NA	53	Toxprint_ward_1	Toxprint	ward	1
DTXSID6024466	4-Aminobenzoic acid	DTXCID404466	150-13-0	NC1=CC=C(C=C1)C(O)=O	NC1=CC=C(C=C1)C(O)=O	441	Toxprint_ward_1	Toxprint	ward	1
DTXSID0022012	3-Methoxyphenol	DTXCID302012	150-19-6	COC1=CC=CC(O)=C1	COC1=CC=CC(O)=C1	200	Toxprint_ward_1	Toxprint	ward	1
DTXSID3041669	Bicine	DTXCID1021669	150-25-4	OCCN(CCO)CC(O)=O	OCCN(CCO)CC(O)=O	588	Toxprint_ward_1	Toxprint	ward	1
DTXSID7020556	Trisodium ethylenediaminetetraacetate	DTXCID30556	150-38-9	[Na+].[Na+].[Na+].OC(=O)CN(CCN(CC([O-])=O)CC([O-])=O)CC([O-])=O	OC(=O)CN(CCN(CC(O)=O)CC(O)=O)CC(O)=O	477	Toxprint_ward_1	Toxprint	ward	1
DTXSID1059737	(2-Hydroxyethyl)ethylenediaminetriacetic acid	DTXCID5034858	150-39-0	OCCN(CCN(CC(O)=O)CC(O)=O)CC(O)=O	OCCN(CCN(CC(O)=O)CC(O)=O)CC(O)=O	588	Toxprint_ward_1	Toxprint	ward	1
DTXSID2044553	Sodium 2-methylbenzenesulfonate	DTXCID0024553	15046-75-0	[Na+].CC1=CC=CC=C1S([O-])(=O)=O	CC1=CC=CC=C1S(O)(=O)=O	580	Toxprint_ward_1	Toxprint	ward	1
DTXSID2041674	Triethyl borate	DTXCID0021674	150-46-9	CCOB(OCC)OCC	CCOB(OCC)OCC	48	Toxprint_ward_1	Toxprint	ward	1
DTXSID2025551	2-Methoxycinnamaldehyde	DTXCID90809802	1504-74-1	COC1=CC=CC=C1C=CC=O	COC1=CC=CC=C1C=CC=O	180	Toxprint_ward_1	Toxprint	ward	1
DTXSID6024173	Merphos	DTXCID904173	150-50-5	CCCCSP(SCCCC)SCCCC	CCCCSP(SCCCC)SCCCC	258	Toxprint_ward_1	Toxprint	ward	1
DTXSID0051738	Dysprosium(III) chloride hexahydrate	DTXCID0030293	15059-52-6	O.O.O.O.O.O.Cl[Dy](Cl)Cl	NA	18	Toxprint_ward_1	Toxprint	ward	1
DTXSID7041544	6-Acetyl-1,1,2,4,4,7-hexamethyltetralin	DTXCID5021544	21145-77-7	CC1CC(C)(C)C2=C(C=C(C)C(=C2)C(C)=O)C1(C)C	CC1CC(C)(C)C2=C(C=C(C)C(=C2)C(C)=O)C1(C)C	561	Toxprint_ward_1	Toxprint	ward	1
DTXSID0020311	Monuron	DTXCID80311	150-68-5	CN(C)C(=O)NC1=CC=C(Cl)C=C1	CN(C)C(=O)NC1=CC=C(Cl)C=C1	100	Toxprint_ward_1	Toxprint	ward	1
DTXSID9020580	Dulcin	DTXCID10580	150-69-6	CCOC1=CC=C(NC(N)=O)C=C1	CCOC1=CC=C(NC(N)=O)C=C1	645	Toxprint_ward_1	Toxprint	ward	1
DTXSID4020828	4-Methoxyphenol	DTXCID60828	150-76-5	COC1=CC=C(O)C=C1	COC1=CC=C(O)C=C1	200	Toxprint_ward_1	Toxprint	ward	1
DTXSID0022014	Hydroquinone dimethyl ether	DTXCID102014	150-78-7	COC1=CC=C(OC)C=C1	COC1=CC=C(OC)C=C1	205	Toxprint_ward_1	Toxprint	ward	1
DTXSID5051739	Citronellyl acetate	DTXCID5030294	150-84-5	CC(CCOC(C)=O)CCC=C(C)C	CC(CCOC(C)=O)CCC=C(C)C	224	Toxprint_ward_1	Toxprint	ward	1
DTXSID3044590	2',4',5',7'-Tetrabromofluorescein	DTXCID1024590	15086-94-9	OC1=C(Br)C2=C(C=C1Br)C1(OC(=O)C3=CC=CC=C13)C1=CC(Br)=C(O)C(Br)=C1O2	OC1=C(Br)C2=C(C=C1Br)C1(OC(=O)C3=CC=CC=C13)C1=CC(Br)=C(O)C(Br)=C1O2	366	Toxprint_ward_1	Toxprint	ward	1
DTXSID5059741	Butanedioic acid, sodium salt (1:2)	DTXCID9034862	150-90-3	[Na+].[Na+].[O-]C(=O)CCC([O-])=O	OC(=O)CCC(O)=O	300	Toxprint_ward_1	Toxprint	ward	1
DTXSID3041877	Dimethylbenzylcarbinyl acetate	DTXCID1021877	151-05-3	CC(=O)OC(C)(C)CC1=CC=CC=C1	CC(=O)OC(C)(C)CC1=CC=CC=C1	105	Toxprint_ward_1	Toxprint	ward	1
DTXSID2047060	1,3-Dimethoxybenzene	DTXCID0027060	151-10-0	COC1=CC(OC)=CC=C1	COC1=CC(OC)=CC=C1	205	Toxprint_ward_1	Toxprint	ward	1
DTXSID4051740	[4-(Prop-1-en-2-yl)cyclohex-1-en-1-yl]methyl acetate	DTXCID0030295	15111-96-3	CC(=O)OCC1=CCC(CC1)C(C)=C	CC(=O)OCC1=CCC(CC1)C(C)=C	371	Toxprint_ward_1	Toxprint	ward	1
DTXSID8047557	Isobutyl butyrate	DTXCID6027557	539-90-2	CCCC(=O)OCC(C)C	CCCC(=O)OCC(C)C	33	Toxprint_ward_1	Toxprint	ward	1
DTXSID9051741	Butyl (9Z,12R)-12-hydroxyoctadec-9-enoate	DTXCID5030296	151-13-3	CCCCCC[C@@H](O)C\C=C/CCCCCCCC(=O)OCCCC	CCCCCCC(O)CC=CCCCCCCCC(=O)OCCCC	31	Toxprint_ward_1	Toxprint	ward	1
DTXSID1026031	Sodium dodecyl sulfate	DTXCID906031	151-21-3	[Na+].CCCCCCCCCCCCOS([O-])(=O)=O	CCCCCCCCCCCCOS(O)(=O)=O	338	Toxprint_ward_1	Toxprint	ward	1
DTXSID0042088	Lauryl sulfate	DTXCID8022088	151-41-7	CCCCCCCCCCCCOS(O)(=O)=O	CCCCCCCCCCCCOS(O)(=O)=O	338	Toxprint_ward_1	Toxprint	ward	1
DTXSID8020599	Ethyleneimine	DTXCID00599	151-56-4	C1CN1	C1CN1	646	Toxprint_ward_1	Toxprint	ward	1
DTXSID0041642	Sodium o-dodecylbenzenesulfonate	DTXCID8021642	15163-46-9	[Na+].CCCCCCCCCCCCC1=CC=CC=C1S([O-])(=O)=O	CCCCCCCCCCCCC1=CC=CC=C1S(O)(=O)=O	614	Toxprint_ward_1	Toxprint	ward	1
DTXSID0034851	Dichlorprop-P	DTXCID8014851	15165-67-0	C[C@@H](OC1=C(Cl)C=C(Cl)C=C1)C(O)=O	CC(OC1=C(Cl)C=C(Cl)C=C1)C(O)=O	194	Toxprint_ward_1	Toxprint	ward	1
DTXSID2034833	Potassium 1-naphthaleneacetate	DTXCID0014833	15165-79-4	[K+].[O-]C(=O)CC1=C2C=CC=CC2=CC=C1	OC(=O)CC1=C2C=CC=CC2=CC=C1	166	Toxprint_ward_1	Toxprint	ward	1
DTXSID60893238	2,2-Methylenebis(4,6-di-tert-butylphenyl) phosphate aluminum hydroxide salt	DTXCID601323172	151841-65-5	CC(C)(C)C1=CC2=C(OP(=O)(O[Al](O)OP3(=O)OC4=C(C=C(C=C4CC4=C(O3)C(=CC(=C4)C(C)(C)C)C(C)(C)C)C(C)(C)C)C(C)(C)C)OC3=C(C=C(C=C3C2)C(C)(C)C)C(C)(C)C)C(=C1)C(C)(C)C	NA	199	Toxprint_ward_1	Toxprint	ward	1
[truncated: 5,955 more rows]
