# Supplementary material for: Chemistry domain of applicability evaluation against existing estrogen receptor high-throughput assay-based activity models
Source: Front Toxicol. 2024 Apr 17;6:1346767. doi: 10.3389/ftox.2024.1346767 (PMC11061348; doi:10.3389/ftox.2024.1346767)
Supplement: Supplementary file 4 [file DataSheet2.XLSX]

## Sheet: Sheet1
DTXSID	PREFERRED_NAME	DTXCID	CASRN	SMILES	QSAR_READY_SMILES	clus_prediction	clus_prob	in_edsp_universe	in_judson_ER_2015
DTXSID7020005	Acetamide	DTXCID505	60-35-5	CC(N)=O	CC(N)=O	299	1	1	1
DTXSID2020006	Acetaminophen	DTXCID606	103-90-2	CC(=O)NC1=CC=C(O)C=C1	CC(=O)NC1=CC=C(O)C=C1	168	1	1	1
DTXSID7020007	Acetohexamide	DTXCID707	968-81-0	CC(=O)C1=CC=C(C=C1)S(=O)(=O)NC(=O)NC1CCCCC1	CC(=O)C1=CC=C(C=C1)S(=O)(=O)NC(=O)NC1CCCCC1	396	1	1	0
DTXSID7020009	Acetonitrile	DTXCID909	75-05-8	CC#N	CC#N	328	1	1	0
DTXSID6020014	Dehydroacetic acid	DTXCID9014	520-45-6	CC(=O)C1C(=O)OC(C)=CC1=O	CC(=O)C1C(=O)OC(C)=CC1=O	438	1	1	1
DTXSID1020015	1-Acetyl-2-phenylhydrazine	DTXCID1015	114-83-0	CC(=O)NNC1=CC=CC=C1	CC(=O)NNC1=CC=CC=C1	377	1	1	0
DTXSID0020020	4-Acetylaminophenylacetic acid	DTXCID2020	18699-02-0	CC(=O)NC1=CC=C(CC(O)=O)C=C1	CC(=O)NC1=CC=C(CC(O)=O)C=C1	576	1	0	0
DTXSID5020021	N-Acetyl-L-cysteine	DTXCID4021	616-91-1	CC(=O)N[C@@H](CS)C(O)=O	CC(=O)NC(CS)C(O)=O	808	1	1	0
DTXSID0020022	5-(2-Chloro-4-(trifluoromethyl)phenoxy)-2-nitrobenzoic acid	DTXCID6022	50594-66-6	OC(=O)C1=C(C=CC(OC2=CC=C(C=C2Cl)C(F)(F)F)=C1)[N+]([O-])=O	OC(=O)C1=C(C=CC(OC2=CC=C(C=C2Cl)C(F)(F)F)=C1)[N+]([O-])=O	320	1	1	1
DTXSID5020023	Acrolein	DTXCID8023	107-02-8	C=CC=O	C=CC=O	265	1	1	0
DTXSID0020024	Acrolein diethylacetal	DTXCID0024	3054-95-3	CCOC(OCC)C=C	CCOC(OCC)C=C	217	0.8	0	0
DTXSID5020027	Acrylamide	DTXCID6027	79-06-1	NC(=O)C=C	NC(=O)C=C	299	1	1	1
DTXSID5020029	Acrylonitrile	DTXCID0029	107-13-1	C=CC#N	C=CC#N	270	1	1	1
DTXSID9020031	Actinomycin D	DTXCID5031	50-76-0	[H][C@@]12CCCN1C(=O)[C@H](NC(=O)[C@@H](NC(=O)C1=C3N=C4C(OC3=C(C)C=C1)=C(C)C(=O)C(N)=C4C(=O)N[C@H]1[C@@H](C)OC(=O)[C@H](C(C)C)N(C)C(=O)CN(C)C(=O)[C@]3([H])CCCN3C(=O)[C@H](NC1=O)C(C)C)[C@@H](C)OC(=O)[C@H](C(C)C)N(C)C(=O)CN(C)C2=O)C(C)C	CC(C)C1NC(=O)C(NC(=O)C2C(=N)C(=O)C(C)=C3OC4=C(N=C23)C(=CC=C4C)C(=O)NC2C(C)OC(=O)C(C(C)C)N(C)C(=O)CN(C)C(=O)C3CCCN3C(=O)C(NC2=O)C(C)C)C(C)OC(=O)C(C(C)C)N(C)C(=O)CN(C)C(=O)C2CCCN2C1=O	90	1	1	0
DTXSID4020032	Adipamide	DTXCID7032	628-94-4	NC(=O)CCCCC(N)=O	NC(=O)CCCCC(N)=O	372	1	0	0
DTXSID4020038	Alclofenac	DTXCID9038	22131-79-9	OC(=O)CC1=CC=C(OCC=C)C(Cl)=C1	OC(=O)CC1=CC=C(OCC=C)C(Cl)=C1	574	1	0	0
DTXSID8020040	Aldrin	DTXCID10819882	309-00-2	ClC1=C(Cl)[C@]2(Cl)[C@@H]3[C@@H]4C[C@@H](C=C4)[C@@H]3[C@@]1(Cl)C2(Cl)Cl	ClC1=C(Cl)C2(Cl)C3C4CC(C=C4)C3C1(Cl)C2(Cl)Cl	150	1	1	1
DTXSID3020043	Allantoin	DTXCID0043	97-59-6	NC(=O)NC1NC(=O)NC1=O	NC(=O)NC1NC(=O)NC1=O	307	1	1	1
DTXSID8020044	Allyl alcohol	DTXCID2044	107-18-6	OCC=C	OCC=C	274	1	1	1
DTXSID3020047	Allyl isothiocyanate	DTXCID8047	57-06-7	C=CCN=C=S	C=CCN=C=S	787	1	1	1
DTXSID7020053	3-Amino-4-ethoxyacetanilide	DTXCID1053	17026-81-2	CCOC1=C(N)C=C(NC(C)=O)C=C1	CCOC1=C(N)C=C(NC(C)=O)C=C1	131	1	1	0
DTXSID2020054	3-Amino-9-ethylcarbazole hydrochloride	DTXCID3054	6109-97-3	Cl.CCN1C2=CC=CC=C2C2=C1C=CC(N)=C2	CCN1C2=C(C=CC=C2)C2=C1C=CC(N)=C2	572	1	1	0
DTXSID7020057	1-Amino-2-methylanthraquinone	DTXCID9057	82-28-0	CC1=CC=C2C(=O)C3=C(C=CC=C3)C(=O)C2=C1N	CC1=CC=C2C(=O)C3=C(C=CC=C3)C(=O)C2=C1N	421	1	1	0
DTXSID2020058	2-Amino-5-(5-nitro-2-furyl)-1,3,4-oxadiazole	DTXCID1058	3775-55-1	NC1=NN=C(O1)C1=CC=C(O1)[N+]([O-])=O	NC1=NN=C(O1)C1=CC=C(O1)[N+]([O-])=O	2	1	0	0
DTXSID6020062	2-Amino-4-nitrophenol	DTXCID0062	99-57-0	NC1=C(O)C=CC(=C1)[N+]([O-])=O	NC1=C(O)C=CC(=C1)[N+]([O-])=O	447	1	1	0
DTXSID1020063	2-Amino-5-nitrophenol	DTXCID2063	121-88-0	NC1=C(O)C=C(C=C1)[N+]([O-])=O	NC1=C(O)C=C(C=C1)[N+]([O-])=O	447	1	1	0
DTXSID6020064	4-Amino-2-nitrophenol	DTXCID4064	119-34-6	NC1=CC(=C(O)C=C1)[N+]([O-])=O	NC1=CC(=C(O)C=C1)[N+]([O-])=O	447	1	1	0
DTXSID6020066	2-Amino-5-nitrothiazole	DTXCID8066	121-66-4	NC1=NC=C(S1)[N+]([O-])=O	NC1=NC=C(S1)[N+]([O-])=O	280	1	1	0
DTXSID6020068	2-Aminoanthraquinone	DTXCID2068	117-79-3	NC1=CC=C2C(=O)C3=C(C=CC=C3)C(=O)C2=C1	NC1=CC=C2C(=O)C3=C(C=CC=C3)C(=O)C2=C1	421	1	1	1
DTXSID1020069	o-Aminoazotoluene	DTXCID4069	97-56-3	CC1=C(N)C=CC(=C1)N=NC1=C(C)C=CC=C1	CC1=C(N)C=CC(=C1)N=NC1=C(C)C=CC=C1	156	1	1	1
DTXSID0020070	Aminocaproic acid	DTXCID7070	60-32-2	NCCCCCC(O)=O	NCCCCCC(O)=O	326	1	0	0
DTXSID5020071	4-Biphenylamine	DTXCID9071	92-67-1	NC1=CC=C(C=C1)C1=CC=CC=C1	NC1=CC=C(C=C1)C1=CC=CC=C1	117	1	1	0
DTXSID0020072	4-Biphenylamine hydrochloride	DTXCID1072	2113-61-3	Cl.NC1=CC=C(C=C1)C1=CC=CC=C1	NC1=CC=C(C=C1)C1=CC=CC=C1	579	1	0	0
DTXSID0020074	Gabapentin	DTXCID5074	60142-96-3	NCC1(CC(O)=O)CCCCC1	NCC1(CC(O)=O)CCCCC1	322	0.666667	0	0
DTXSID0020076	Amitrole	DTXCID9076	61-82-5	NC1=NNC=N1	NC1=NNC=N1	634	1	1	1
DTXSID5020079	Diammonium citrate	DTXCID5079	3012-65-5	[NH4+].[NH4+].OC(=O)CC(O)(CC([O-])=O)C([O-])=O	OC(=O)CC(O)(CC(O)=O)C(O)=O	745	1	1	0
DTXSID9020081	Amobarbital	DTXCID0081	57-43-2	CCC1(CCC(C)C)C(=O)NC(=O)NC1=O	CCC1(CCC(C)C)C(=O)NC(=O)NC1=O	519	1	0	0
DTXSID9020083	Ampicillin trihydrate	DTXCID4083	7177-48-2	O.O.O.CC1(C)S[C@@H]2[C@H](NC(=O)[C@H](N)C3=CC=CC=C3)C(=O)N2[C@H]1C(O)=O	CC1(C)SC2C(NC(=O)C(N)C3=CC=CC=C3)C(=O)N2C1C(O)=O	387	1	1	0
DTXSID4020086	Anethole	DTXCID0086	104-46-1	COC1=CC=C(C=CC)C=C1	COC1=CC=C(C=CC)C=C1	180	1	1	0
DTXSID9020087	(E)-Anethole	DTXCID2087	4180-23-8	COC1=CC=C(\C=C\C)C=C1	COC1=CC=C(C=CC)C=C1	180	1	1	1
DTXSID4020088	Chloralose	DTXCID4088	15879-93-3	OC[C@@H](O)[C@H]1O[C@@H]2O[C@@H](O[C@@H]2[C@H]1O)C(Cl)(Cl)Cl	OCC(O)C1OC2OC(OC2C1O)C(Cl)(Cl)Cl	639	1	0	0
DTXSID9020089	Anilazine	DTXCID6089	101-05-3	ClC1=CC=CC=C1NC1=NC(Cl)=NC(Cl)=N1	ClC1=CC=CC=C1NC1=NC(Cl)=NC(Cl)=N1	91	1	1	1
DTXSID8020090	Aniline	DTXCID9090	62-53-3	NC1=CC=CC=C1	NC1=CC=CC=C1	117	1	1	0
DTXSID3020091	Aniline hydrochloride	DTXCID1091	142-04-1	Cl.NC1=CC=CC=C1	NC1=CC=CC=C1	579	1	1	1
DTXSID8020092	2-Methoxyaniline hydrochloride	DTXCID3092	134-29-2	Cl.COC1=C(N)C=CC=C1	COC1=CC=CC=C1N	579	1	1	0
DTXSID3020093	p-Anisidinium chloride	DTXCID5093	20265-97-8	Cl.COC1=CC=C(N)C=C1	COC1=CC=C(N)C=C1	579	1	1	1
DTXSID8020094	Anthranilic acid	DTXCID7094	118-92-3	NC1=C(C=CC=C1)C(O)=O	NC1=C(C=CC=C1)C(O)=O	441	1	1	0
DTXSID3020095	Anthraquinone	DTXCID9095	84-65-1	O=C1C2=C(C=CC=C2)C(=O)C2=C1C=CC=C2	O=C1C2=C(C=CC=C2)C(=O)C2=C1C=CC=C2	416	1	1	0
DTXSID3020097	Aramite	DTXCID3097	140-57-8	CC(COC1=CC=C(C=C1)C(C)(C)C)OS(=O)OCCCl	CC(COC1=CC=C(C=C1)C(C)(C)C)OS(=O)OCCCl	161	1	1	0
DTXSID3020099	Sodium aristolochate-I	DTXCID7099	10190-99-5	[Na+].COC1=C2C=C(C3=C(C=C4OCOC4=C3C2=CC=C1)C([O-])=O)[N+]([O-])=O	COC1=C2C=C(C3=C(C=C4OCOC4=C3C2=CC=C1)C(O)=O)[N+]([O-])=O	488	1	0	0
DTXSID0020103	Arsenic oxide (As2O3)	DTXCID60820620	1327-53-3	[O--].[O--].[O--].[As+3].[As+3]	NA	550	1	0	0
DTXSID0020105	Sodium L-ascorbate	DTXCID60105	134-03-2	[Na+].OC[C@H](O)[C@H]1OC(=O)C(O)=C1[O-]	OCC(O)C1OC(=O)C(=O)C1O	575	1	1	1
DTXSID5020106	L-Ascorbic acid	DTXCID90106	50-81-7	[H][C@@]1(OC(=O)C(O)=C1O)[C@@H](O)CO	OCC(O)C1OC(=O)C(=O)C1O	575	1	1	1
DTXSID0020107	Aspartame	DTXCID20107	22839-47-0	COC(=O)[C@H](CC1=CC=CC=C1)NC(=O)[C@@H](N)CC(O)=O	COC(=O)C(CC1=CC=CC=C1)NC(=O)C(N)CC(O)=O	720	1	1	1
DTXSID5020108	Aspirin	DTXCID50108	50-78-2	CC(=O)OC1=C(C=CC=C1)C(O)=O	CC(=O)OC1=C(C=CC=C1)C(O)=O	8	1	1	1
DTXSID9020110	Astemizole	DTXCID30110	68844-77-9	COC1=CC=C(CCN2CCC(CC2)NC2=NC3=CC=CC=C3N2CC2=CC=C(F)C=C2)C=C1	COC1=CC=C(CCN2CCC(CC2)NC2=NC3=CC=CC=C3N2CC2=CC=C(F)C=C2)C=C1	130	1	0	0
DTXSID9020112	Atrazine	DTXCID90112	1912-24-9	CCNC1=NC(NC(C)C)=NC(Cl)=N1	CCNC1=NC(NC(C)C)=NC(Cl)=N1	66	1	1	1
DTXSID4020113	Atropine	DTXCID20113	51-55-8	CN1[C@H]2CC[C@@H]1C[C@@H](C2)OC(=O)C(CO)C1=CC=CC=C1	[H]C12CCC([H])(CC(C1)OC(=O)C(CO)C1=CC=CC=C1)N2C	785	1	1	0
DTXSID9020114	Auramine hydrochloride	DTXCID50114	2465-27-2	Cl.CN(C)C1=CC=C(C=C1)C(=N)C1=CC=C(C=C1)N(C)C	CN(C)C1=CC=C(C=C1)C(=N)C1=CC=C(C=C1)N(C)C	113	1	1	1
DTXSID4020115	Auranofin	DTXCID20820909	34031-32-8	CCP(CC)(CC)=[Au]S[C@@H]1O[C@H](COC(C)=O)[C@@H](OC(C)=O)[C@H](OC(C)=O)[C@H]1OC(C)=O	NA	524	1	0	0
DTXSID9020116	5-Azacytidine	DTXCID10116	320-67-2	NC1=NC(=O)N(C=N1)[C@@H]1O[C@H](CO)[C@@H](O)[C@H]1O	NC1=NC(=O)N(C=N1)C1OC(CO)C(O)C1O	641	1	1	0
DTXSID4020117	6-Azacytidine	DTXCID40117	3131-60-0	NC1=NC(=O)N(N=C1)[C@@H]1O[C@H](CO)[C@@H](O)[C@H]1O	NC1=NC(=O)N(N=C1)C1OC(CO)C(O)C1O	641	1	0	0
DTXSID9020118	Azaserine	DTXCID70118	115-02-6	N[C@@H](COC(=O)C=[N+]=[N-])C(O)=O	NC(COC(=O)C=[N+]=[N-])C(O)=O	699	1	0	0
DTXSID4020119	Azathioprine	DTXCID00119	446-86-6	CN1C=NC(=C1SC1=NC=NC2=C1NC=N2)[N+]([O-])=O	CN1C=NC(=C1SC1=NC=NC2=C1NC=N2)[N+]([O-])=O	730	1	1	1
DTXSID3020120	Azelnidipine	DTXCID50120	123524-52-7	CC(C)OC(=O)C1=C(C)NC(N)=C(C1C1=CC(=CC=C1)[N+]([O-])=O)C(=O)OC1CN(C1)C(C1=CC=CC=C1)C1=CC=CC=C1	CC(C)OC(=O)C1C(C2=CC(=CC=C2)[N+]([O-])=O)C(C(=O)OC2CN(C2)C(C2=CC=CC=C2)C2=CC=CC=C2)=C(N)N=C1C	712	1	0	0
DTXSID8020121	Sodium azide	DTXCID80121	26628-22-8	[Na+].[N-]=[N+]=[N-]	NA	467	1	1	1
DTXSID3020122	Azinphos-methyl	DTXCID10122	86-50-0	COP(=S)(OC)SCN1N=NC2=C(C=CC=C2)C1=O	COP(=S)(OC)SCN1N=NC2=C(C=CC=C2)C1=O	740	1	1	1
DTXSID8020123	Azobenzene	DTXCID40123	103-33-3	C1=CC=C(C=C1)N=NC1=CC=CC=C1	C1=CC=C(C=C1)N=NC1=CC=CC=C1	156	1	1	1
DTXSID8020127	3'-Azido-3'-deoxythymidine	DTXCID60127	30516-87-1	CC1=CN([C@H]2C[C@H](N=[N+]=[N-])[C@@H](CO)O2)C(=O)NC1=O	CC1=CN(C2CC(N=[N+]=[N-])C(CO)O2)C(=O)N=C1O	641	1	1	1
DTXSID3020128	Sodium barbital	DTXCID90128	144-02-5	[Na+].CCC1(CC)C(=O)NC([O-])=NC1=O	CCC1(CC)C(=O)NC(=O)NC1=O	519	1	0	0
DTXSID8020129	Barbituric acid	DTXCID20129	67-52-7	O=C1CC(=O)NC(=O)N1	O=C1CC(=O)NC(=O)N1	666	1	1	0
DTXSID2020131	Barium chloride dihydrate	DTXCID00131	10326-27-9	O.O.[Cl-].[Cl-].[Ba++]	NA	37	1	1	0
DTXSID2020137	Benzidine	DTXCID80137	92-87-5	NC1=CC=C(C=C1)C1=CC=C(N)C=C1	NC1=CC=C(C=C1)C1=CC=C(N)C=C1	454	1	1	1
DTXSID7020138	Benzidine dihydrochloride	DTXCID10138	531-85-1	Cl.Cl.NC1=CC=C(C=C1)C1=CC=C(N)C=C1	NC1=CC=C(C=C1)C1=CC=C(N)C=C1	454	1	1	0
DTXSID2020139	Benzo(a)pyrene	DTXCID40139	50-32-8	C1=CC2=CC3=CC=C4C=CC=C5C=CC(=C2C=C1)C3=C45	C1=CC2=CC3=CC=C4C=CC=C5C=CC(=C2C=C1)C3=C45	543	1	1	0
DTXSID1020140	Sodium benzoate	DTXCID90140	532-32-1	[Na+].[O-]C(=O)C1=CC=CC=C1	OC(=O)C1=CC=CC=C1	672	1	1	1
DTXSID6020141	2,3-Benzofuran	DTXCID20141	271-89-6	O1C=CC2=C1C=CC=C2	O1C=CC2=C1C=CC=C2	334	1	1	1
DTXSID1020142	6-Phenyl-1,3,5-triazine-2,4-diamine	DTXCID50142	91-76-9	NC1=NC(=NC(N)=N1)C1=CC=CC=C1	NC1=NC(=NC(N)=N1)C1=CC=CC=C1	91	1	1	0
DTXSID6020143	Benzoic acid	DTXCID80143	65-85-0	OC(=O)C1=CC=CC=C1	OC(=O)C1=CC=CC=C1	672	1	1	1
DTXSID1020144	Benzoin	DTXCID10144	119-53-9	OC(C(=O)C1=CC=CC=C1)C1=CC=CC=C1	OC(C(=O)C1=CC=CC=C1)C1=CC=CC=C1	5	1	1	1
DTXSID6020145	1,4-Benzoquinone	DTXCID40145	106-51-4	O=C1C=CC(=O)C=C1	O=C1C=CC(=O)C=C1	242	1	1	0
DTXSID1020146	2,2'-Dithiobisbenzothiazole	DTXCID70146	120-78-5	S(SC1=NC2=C(S1)C=CC=C2)C1=NC2=C(S1)C=CC=C2	S(SC1=NC2=C(S1)C=CC=C2)C1=NC2=C(S1)C=CC=C2	145	1	1	0
DTXSID6020147	1,2,3-Benzotriazole	DTXCID00147	95-14-7	N1N=NC2=C1C=CC=C2	N1N=NC2=C1C=CC=C2	586	1	1	1
DTXSID1020148	Benzotrichloride	DTXCID30148	98-07-7	ClC(Cl)(Cl)C1=CC=CC=C1	ClC(Cl)(Cl)C1=CC=CC=C1	752	1	1	1
DTXSID6020149	Benzoyl hydrazine	DTXCID60149	613-94-5	NNC(=O)C1=CC=CC=C1	NNC(=O)C1=CC=CC=C1	377	1	0	0
DTXSID0020151	Benzyl acetate	DTXCID40151	140-11-4	CC(=O)OCC1=CC=CC=C1	CC(=O)OCC1=CC=CC=C1	105	1	1	1
DTXSID5020152	Benzyl alcohol	DTXCID70152	100-51-6	OCC1=CC=CC=C1	OCC1=CC=CC=C1	25	1	1	1
DTXSID0020153	Benzyl chloride	DTXCID00153	100-44-7	ClCC1=CC=CC=C1	ClCC1=CC=CC=C1	40	1	1	0
DTXSID5020154	Clorophene	DTXCID30154	120-32-1	OC1=C(CC2=CC=CC=C2)C=C(Cl)C=C1	OC1=C(CC2=CC=CC=C2)C=C(Cl)C=C1	462	1	1	1
DTXSID0020155	Benzyl isothiocyanate	DTXCID60155	622-78-6	S=C=NCC1=CC=CC=C1	S=C=NCC1=CC=CC=C1	43	0.5	0	0
DTXSID5020156	Benzyl thiocyanate	DTXCID90156	3012-37-1	N#CSCC1=CC=CC=C1	N#CSCC1=CC=CC=C1	71	0.333333	0	0
DTXSID0020157	Benzylhydrazine dihydrochloride	DTXCID20157	20570-96-1	Cl.Cl.NNCC1=CC=CC=C1	NNCC1=CC=CC=C1	71	0.5	0	0
DTXSID9020160	Bifenthrin	DTXCID9032402	82657-04-3	CC1=C(C=CC=C1COC(=O)[C@@H]1[C@H](\C=C(/Cl)C(F)(F)F)C1(C)C)C1=CC=CC=C1	CC1=C(COC(=O)C2C(C=C(Cl)C(F)(F)F)C2(C)C)C=CC=C1C1=CC=CC=C1	814	1	1	1
DTXSID4020161	Biphenyl	DTXCID60161	92-52-4	C1=CC=C(C=C1)C1=CC=CC=C1	C1=CC=C(C=C1)C1=CC=CC=C1	570	1	1	1
DTXSID9020164	Pentaerythritol dibromide	DTXCID50164	3296-90-0	OCC(CO)(CBr)CBr	OCC(CO)(CBr)CBr	763	1	1	1
DTXSID9020166	Bis(tributyltin)oxide	DTXCID10166	56-35-9	CCCC[Sn](CCCC)(CCCC)O[Sn](CCCC)(CCCC)CCCC	NA	247	1	1	0
DTXSID4020167	bis(2-Chloro-1-methylethyl) ether	DTXCID40167	108-60-1	CC(CCl)OC(C)CCl	CC(CCl)OC(C)CCl	253	1	1	0
DTXSID9020168	Bis(2-chloroethyl) ether	DTXCID70168	111-44-4	ClCCOCCCl	ClCCOCCCl	253	1	1	1
DTXSID8020173	bis(Chloromethyl) ether	DTXCID40173	542-88-1	ClCOCCl	ClCOCCl	282	1	1	0
DTXSID8020175	1,4-Bis[2-(3,5-dichloropyridyloxy)]benzene	DTXCID00175	76150-91-9	ClC1=CC(Cl)=C(OC2=CC=C(OC3=NC=C(Cl)C=C3Cl)C=C2)N=C1	ClC1=CC(Cl)=C(OC2=CC=C(OC3=NC=C(Cl)C=C3Cl)C=C2)N=C1	222	1	0	0
DTXSID8020179	Diisopropanolamine	DTXCID20179	110-97-4	CC(O)CNCC(C)O	CC(O)CNCC(C)O	140	1	1	1
DTXSID2020181	Bismuth oxychloride	DTXCID00181	7787-59-9	Cl[Bi]=O	NA	460	1	0	0
DTXSID7020182	Bisphenol A	DTXCID30182	80-05-7	CC(C)(C1=CC=C(O)C=C1)C1=CC=C(O)C=C1	CC(C)(C1=CC=C(O)C=C1)C1=CC=C(O)C=C1	439	1	1	1
DTXSID7020184	C.I. Direct Black 38	DTXCID501474364	1937-37-7	[Na+].[Na+].NC1=CC(N)=C(C=C1)N=NC1=CC=C(C=C1)C1=CC=C(C=C1)N=NC1=C(C=C2C=C(C(N=NC3=CC=CC=C3)=C(O)C2=C1N)S([O-])(=O)=O)S([O-])(=O)=O	NC1=CC(N)=C(C=C1)N=NC1=CC=C(C=C1)C1=CC=C(C=C1)N=NC1=C(C=C2C=C(C(N=NC3=CC=CC=C3)=C(O)C2=C1N)S(O)(=O)=O)S(O)(=O)=O	240	1	1	0
DTXSID2020189	FD&C Blue No. 1	DTXCID40189	3844-45-9	[Na+].[Na+].CCN(CC1=CC(=CC=C1)S([O-])(=O)=O)C1=CC=C(C=C1)C(=C1C=CC(C=C1)=[N+](CC)CC1=CC(=CC=C1)S([O-])(=O)=O)C1=C(C=CC=C1)S([O-])(=O)=O	CCN(CC1=CC(=CC=C1)S(O)(=O)=O)C1=CC=C(C=C1)C(=C1C=CC(C=C1)=[N+](CC)CC1=CC=CC(=C1)S(O)(=O)=O)C1=C(C=CC=C1)S(O)(=O)=O	537	1	1	1
DTXSID1020190	C.I. Acid Blue 74	DTXCID801022742	860-22-0	[Na+].[Na+].[O-]S(=O)(=O)C1=CC=C2NC(C(=O)C2=C1)=C1NC2=CC=C(C=C2C1=O)S([O-])(=O)=O	OS(=O)(=O)C1=CC2=C(NC(C2=O)C2=NC3=C(C=C(C=C3)S(O)(=O)=O)C2=O)C=C1	626	1	1	1
DTXSID6020193	HC Blue 2	DTXCID80193	33229-34-4	OCCNC1=C(C=C(C=C1)N(CCO)CCO)[N+]([O-])=O	OCCNC1=C(C=C(C=C1)N(CCO)CCO)[N+]([O-])=O	743	1	1	0
DTXSID1020194	Boric acid (H3BO3)	DTXCID10194	10043-35-3	OB(O)O	NA	48	1	1	1
DTXSID6020197	Bromocriptine mesylate	DTXCID00197	22260-51-1	CS(O)(=O)=O.CC(C)C[C@@H]1N2C(=O)[C@](NC(=O)[C@H]3CN(C)[C@@H]4CC5=C(Br)NC6=CC=CC(=C56)C4=C3)(O[C@@]2(O)[C@@H]2CCCN2C1=O)C(C)C	CC(C)CC1N2C(=O)C(NC(=O)C3CN(C)C4CC5=C(Br)NC6=CC=CC(=C56)C4=C3)(OC2(O)C2CCCN2C1=O)C(C)C	774	1	0	1
DTXSID1020198	Bromodichloromethane	DTXCID30198	75-27-4	ClC(Cl)Br	ClC(Cl)Br	671	1	0	0
DTXSID6020199	Bromoethane	DTXCID60199	74-96-4	CCBr	CCBr	253	1	1	0
DTXSID8020200	2-Bromo-1-ethanol	DTXCID20200	540-51-2	OCCBr	OCCBr	267	1	0	0
DTXSID8020202	Budesonide	DTXCID50820058	51333-22-3	CCCC1O[C@@H]2C[C@H]3[C@@H]4CCC5=CC(=O)C=C[C@]5(C)[C@H]4[C@@H](O)C[C@]3(C)[C@@]2(O1)C(=O)CO	CCCC1OC2CC3C4CCC5=CC(=O)C=CC5(C)C4C(O)CC3(C)C2(O1)C(=O)CO	534	1	1	0
DTXSID3020205	Benzyl butyl phthalate	DTXCID70205	85-68-7	CCCCOC(=O)C1=C(C=CC=C1)C(=O)OCC1=CC=CC=C1	CCCCOC(=O)C1=C(C=CC=C1)C(=O)OCC1=CC=CC=C1	425	1	1	1
DTXSID8020206	1-Chlorobutane	DTXCID00206	109-69-3	CCCCCl	CCCCCl	257	1	1	0
DTXSID3020207	Dinoseb	DTXCID30207	88-85-7	CCC(C)C1=CC(=CC(=C1O)[N+]([O-])=O)[N+]([O-])=O	CCC(C)C1=CC(=CC(=C1O)[N+]([O-])=O)[N+]([O-])=O	3	1	1	1
DTXSID3020209	Butylparaben	DTXCID90209	94-26-8	CCCCOC(=O)C1=CC=C(O)C=C1	CCCCOC(=O)C1=CC=C(O)C=C1	487	1	1	1
DTXSID2020210	Butyl-N-(4-hydroxybutyl)nitrosamine	DTXCID40210	3817-11-6	CCCCN(CCCCO)N=O	CCCCN(CCCCO)N=O	67	1	0	0
DTXSID7020211	2,6-Di-tert-butyl-4-(hydroxymethyl)phenol	DTXCID70211	88-26-6	CC(C)(C)C1=CC(CO)=CC(=C1O)C(C)(C)C	CC(C)(C)C1=CC(CO)=CC(=C1O)C(C)(C)C	25	1	1	0
DTXSID2020212	4-Methyl-2-tert-butylphenol	DTXCID00212	2409-55-4	CC1=CC(=C(O)C=C1)C(C)(C)C	CC1=CC(=C(O)C=C1)C(C)(C)C	475	1	1	1
DTXSID7020213	N-Butyl-N'-nitro-N-nitrosoguanidine	DTXCID30213	13010-08-7	CCCCN(N=O)C(=N)N[N+]([O-])=O	CCCCN(N=O)C(=N)N[N+]([O-])=O	67	1	0	0
DTXSID2020216	Butylated hydroxytoluene	DTXCID20216	128-37-0	CC1=CC(=C(O)C(=C1)C(C)(C)C)C(C)(C)C	CC1=CC(=C(O)C(=C1)C(C)(C)C)C(C)(C)C	475	1	1	1
DTXSID6020220	tert-Butylhydroquinone	DTXCID60220	1948-33-0	CC(C)(C)C1=CC(O)=CC=C1O	CC(C)(C)C1=CC(O)=CC=C1O	475	1	1	1
DTXSID1020221	4-tert-Butylphenol	DTXCID90221	98-54-4	CC(C)(C)C1=CC=C(O)C=C1	CC(C)(C)C1=CC=C(O)C=C1	475	1	1	1
DTXSID6020222	N-Butylurea	DTXCID20222	592-31-4	CCCCNC(N)=O	CCCCNC(N)=O	649	1	0	0
DTXSID1020223	beta-Butyrolactone	DTXCID50223	3068-88-0	CC1CC(=O)O1	CC1CC(=O)O1	695	1	0	0
DTXSID6020224	4-Butyrolactone	DTXCID80224	96-48-0	O=C1CCCO1	O=C1CCCO1	312	1	1	1
DTXSID6020226	Cadmium chloride	DTXCID40226	10108-64-2	[Cl-].[Cl-].[Cd++]	NA	138	1	0	0
DTXSID5020231	3,4-Dihydroxycinnamic acid	DTXCID10231	331-39-5	OC(=O)C=CC1=CC(O)=C(O)C=C1	OC(=O)C=CC1=CC(O)=C(O)C=C1	184	1	0	0
DTXSID0020232	Caffeine	DTXCID40232	58-08-2	CN1C=NC2=C1C(=O)N(C)C(=O)N2C	CN1C=NC2=C1C(=O)N(C)C(=O)N2C	793	1	1	1
DTXSID5020233	Ergocalciferol	DTXCID70233	50-14-6	[H][C@@]1(CC[C@@]2([H])\C(CCC[C@]12C)=C\C=C1\C[C@@H](O)CCC1=C)[C@H](C)\C=C\[C@H](C)C(C)C	CC(C)C(C)C=CC(C)C1CCC2C(CCCC12C)=CC=C1CC(O)CCC1=C	298	1	1	1
DTXSID5020235	Calcium chloride	DTXCID30235	10043-52-4	[Cl-].[Cl-].[Ca++]	NA	37	1	1	0
DTXSID0020236	Calcium lactate	DTXCID60236	814-80-2	[Ca++].CC(O)C([O-])=O.CC(O)C([O-])=O	CC(O)C(O)=O	745	1	1	0
DTXSID0020238	Camostat mesylate	DTXCID20238	59721-29-8	CS(O)(=O)=O.CN(C)C(=O)COC(=O)CC1=CC=C(OC(=O)C2=CC=C(NC(N)=N)C=C2)C=C1	CN(C)C(=O)COC(=O)CC1=CC=C(OC(=O)C2=CC=C(NC(N)=N)C=C2)C=C1	620	1	0	0
DTXSID5020239	Candesartan cilexetil	DTXCID50239	145040-37-5	CCOC1=NC2=CC=CC(C(=O)OC(C)OC(=O)OC3CCCCC3)=C2N1CC1=CC=C(C=C1)C1=C(C=CC=C1)C1=NN=NN1	CCOC1=NC2=CC=CC(C(=O)OC(C)OC(=O)OC3CCCCC3)=C2N1CC1=CC=C(C=C1)C1=C(C=CC=C1)C1=NN=NN1	185	0.285714	0	0
DTXSID4020240	Caprolactam	DTXCID00240	105-60-2	O=C1CCCCCN1	O=C1CCCCCN1	212	1	1	1
DTXSID9020241	Capsaicin	DTXCID30241	404-86-4	COC1=C(O)C=CC(CNC(=O)CCCC\C=C\C(C)C)=C1	COC1=CC(CNC(=O)CCCCC=CC(C)C)=CC=C1O	346	1	1	0
DTXSID4020242	Captafol	DTXCID60242	2425-06-1	ClC(Cl)C(Cl)(Cl)SN1C(=O)C2CC=CCC2C1=O	ClC(Cl)C(Cl)(Cl)SN1C(=O)C2CC=CCC2C1=O	158	1	1	0
DTXSID9020243	Captan	DTXCID90243	133-06-2	ClC(Cl)(Cl)SN1C(=O)C2CC=CCC2C1=O	ClC(Cl)(Cl)SN1C(=O)C2CC=CCC2C1=O	158	1	1	1
DTXSID4020244	Semicarbazide hydrochloride	DTXCID20244	563-41-7	Cl.NNC(N)=O	NNC(N)=O	339	1	1	0
DTXSID9020245	Phenicarbazide	DTXCID50245	103-03-7	NC(=O)NNC1=CC=CC=C1	NC(=O)NNC1=CC=CC=C1	377	1	0	0
DTXSID4020246	Carbarsone	DTXCID80246	121-59-5	NC(=O)NC1=CC=C(C=C1)[As](O)(O)=O	NA	478	1	0	0
DTXSID9020247	Carbaryl	DTXCID10247	63-25-2	CNC(=O)OC1=C2C=CC=CC2=CC=C1	CNC(=O)OC1=C2C=CC=CC2=CC=C1	360	1	1	1
DTXSID4020248	Carbazole	DTXCID40248	86-74-8	N1C2=CC=CC=C2C2=C1C=CC=C2	N1C2=CC=CC=C2C2=C1C=CC=C2	332	1	1	0
DTXSID9020249	Carbofuran	DTXCID70249	1563-66-2	CNC(=O)OC1=CC=CC2=C1OC(C)(C)C2	CNC(=O)OC1=CC=CC2=C1OC(C)(C)C2	566	1	1	1
DTXSID8020250	Carbon tetrachloride	DTXCID20250	56-23-5	ClC(Cl)(Cl)Cl	ClC(Cl)(Cl)Cl	384	1	1	0
DTXSID8020252	Carbromal	DTXCID80252	77-65-6	CCC(Br)(CC)C(=O)NC(N)=O	CCC(Br)(CC)C(=O)NC(N)=O	649	1	1	0
DTXSID3020253	beta-Carotene	DTXCID10253	7235-40-7	C\C(\C=C\C=C(/C)\C=C\C1=C(C)CCCC1(C)C)=C/C=C/C=C(\C)/C=C/C=C(\C)/C=C/C1=C(C)CCCC1(C)C	CC(C=CC=C(C)C=CC1=C(C)CCCC1(C)C)=CC=CC=C(C)C=CC=C(C)C=CC1=C(C)CCCC1(C)C	536	1	1	0
DTXSID8020256	d-Carvone	DTXCID00256	2244-16-8	CC(=C)[C@H]1CC=C(C)C(=O)C1	CC(=C)C1CC=C(C)C(=O)C1	242	1	1	0
DTXSID3020257	1,‚Äã2-‚ÄãBenzenediol	DTXCID30257	120-80-9	OC1=C(O)C=CC=C1	OC1=C(O)C=CC=C1	200	1	1	1
DTXSID2020260	Chenodeoxycholic acid	DTXCID40260	474-25-9	C[C@H](CCC(O)=O)[C@H]1CC[C@H]2[C@@H]3[C@H](O)C[C@@H]4C[C@H](O)CC[C@]4(C)[C@H]3CC[C@]12C	CC(CCC(O)=O)C1CCC2C3C(O)CC4CC(O)CCC4(C)C3CCC12C	693	1	0	0
DTXSID7020261	Chloral hydrate	DTXCID70261	302-17-0	OC(O)C(Cl)(Cl)Cl	OC(O)C(Cl)(Cl)Cl	393	1	1	0
DTXSID2020262	Chloramben	DTXCID00262	133-90-4	NC1=C(Cl)C(=CC(Cl)=C1)C(O)=O	NC1=C(Cl)C(=CC(Cl)=C1)C(O)=O	441	1	1	1
DTXSID7020263	Chlorambucil	DTXCID30263	305-03-3	OC(=O)CCCC1=CC=C(C=C1)N(CCCl)CCCl	OC(=O)CCCC1=CC=C(C=C1)N(CCCl)CCCl	643	1	1	0
DTXSID7020265	Chloramphenicol	DTXCID90265	56-75-7	OC[C@@H](NC(=O)C(Cl)Cl)[C@H](O)C1=CC=C(C=C1)[N+]([O-])=O	OCC(NC(=O)C(Cl)Cl)C(O)C1=CC=C(C=C1)[N+]([O-])=O	619	1	1	0
DTXSID2020266	Chloranil	DTXCID20266	118-75-2	ClC1=C(Cl)C(=O)C(Cl)=C(Cl)C1=O	ClC1=C(Cl)C(=O)C(Cl)=C(Cl)C1=O	422	1	1	0
DTXSID7020267	Chlordane	DTXCID0028117	57-74-9	ClC1CC2C(C1Cl)C1(Cl)C(Cl)=C(Cl)C2(Cl)C1(Cl)Cl	ClC1CC2C(C1Cl)C1(Cl)C(Cl)=C(Cl)C2(Cl)C1(Cl)Cl	150	1	1	1
DTXSID2020268	Chlorendic acid	DTXCID80268	115-28-6	OC(=O)C1C(C(O)=O)C2(Cl)C(Cl)=C(Cl)C1(Cl)C2(Cl)Cl	OC(=O)C1C(C(O)=O)C2(Cl)C(Cl)=C(Cl)C1(Cl)C2(Cl)Cl	150	1	1	1
DTXSID6020274	Chlormadinone acetate	DTXCID80274	302-22-7	CC(=O)O[C@@]1(CC[C@H]2[C@@H]3C=C(Cl)C4=CC(=O)CC[C@]4(C)[C@H]3CC[C@]12C)C(C)=O	CC(=O)OC1(CCC2C3C=C(Cl)C4=CC(=O)CCC4(C)C3CCC12C)C(C)=O	534	1	0	0
DTXSID1020275	4-Chloro-4'-aminodiphenyl ether	DTXCID10275	101-79-1	NC1=CC=C(OC2=CC=C(Cl)C=C2)C=C1	NC1=CC=C(OC2=CC=C(Cl)C=C2)C=C1	117	0.666667	0	0
DTXSID6020276	3-Chloro-4-(dichloromethyl)-5-hydroxy-2(5H)-furanone	DTXCID40276	77439-76-0	OC1OC(=O)C(Cl)=C1C(Cl)Cl	OC1OC(=O)C(Cl)=C1C(Cl)Cl	500	1	1	0
DTXSID6020278	1-Chloro-2,4-dinitrobenzene	DTXCID00278	97-00-7	[O-][N+](=O)C1=CC(=C(Cl)C=C1)[N+]([O-])=O	[O-][N+](=O)C1=CC(=C(Cl)C=C1)[N+]([O-])=O	1	1	1	1
DTXSID1020279	3-Chloro-2-methylpropene	DTXCID30279	563-47-3	CC(=C)CCl	CC(=C)CCl	60	1	1	0
DTXSID0020280	1-Chloro-2-nitrobenzene	DTXCID80280	88-73-3	[O-][N+](=O)C1=C(Cl)C=CC=C1	[O-][N+](=O)C1=C(Cl)C=CC=C1	1	1	1	0
DTXSID5020281	1-Chloro-4-nitrobenzene	DTXCID10281	100-00-5	[O-][N+](=O)C1=CC=C(Cl)C=C1	[O-][N+](=O)C1=CC=C(Cl)C=C1	1	1	1	1
DTXSID0020282	4-Chloro-1,3-diaminobenzene	DTXCID40282	5131-60-2	NC1=CC(N)=C(Cl)C=C1	NC1=CC(N)=C(Cl)C=C1	241	1	1	0
DTXSID5020283	4-Chloro-1,2-diaminobenzene	DTXCID70283	95-83-0	NC1=C(N)C=C(Cl)C=C1	NC1=C(N)C=C(Cl)C=C1	241	1	1	1
DTXSID0020284	2-Chloro-1,4-diaminobenzene sulfate (1:1)	DTXCID00284	61702-44-1	OS(O)(=O)=O.NC1=CC=C(N)C(Cl)=C1	NC1=CC=C(N)C(Cl)=C1	573	1	1	0
DTXSID0020286	3-Chloro-4-methylaniline	DTXCID60286	95-74-9	CC1=C(Cl)C=C(N)C=C1	CC1=C(Cl)C=C(N)C=C1	95	1	1	1
DTXSID5020287	5-Chloro-2-methylaniline	DTXCID90287	95-79-4	CC1=CC=C(Cl)C=C1N	CC1=CC=C(Cl)C=C1N	95	1	1	0
DTXSID0020288	4-Chloro-2-methylaniline hydrochloride	DTXCID20288	3165-93-3	Cl.CC1=C(N)C=CC(Cl)=C1	CC1=C(N)C=CC(Cl)=C1	95	1	1	0
DTXSID4020290	Pirinixic acid	DTXCID00290	50892-23-4	CC1=C(C)C(NC2=NC(SCC(O)=O)=NC(Cl)=C2)=CC=C1	CC1=C(C)C(NC2=NC(SCC(O)=O)=NC(Cl)=C2)=CC=C1	507	1	1	1
DTXSID4020292	Chloroacetaldehyde	DTXCID60292	107-20-0	ClCC=O	ClCC=O	276	1	1	1
DTXSID9020293	2-Chloroacetophenone	DTXCID90293	532-27-4	ClCC(=O)C1=CC=CC=C1	ClCC(=O)C1=CC=CC=C1	463	1	1	1
DTXSID4020294	4'-(Chloroacetyl)acetanilide	DTXCID20294	140-49-8	CC(=O)NC1=CC=C(C=C1)C(=O)CCl	CC(=O)NC1=CC=C(C=C1)C(=O)CCl	463	1	1	0
DTXSID9020295	4-Chloroaniline	DTXCID50295	106-47-8	NC1=CC=C(Cl)C=C1	NC1=CC=C(Cl)C=C1	241	1	1	1
DTXSID4020296	4-Chloroaniline hydrochloride	DTXCID80296	20265-96-7	Cl.NC1=CC=C(Cl)C=C1	NC1=CC=C(Cl)C=C1	579	1	1	0
DTXSID4020298	Chlorobenzene	DTXCID40298	108-90-7	ClC1=CC=CC=C1	ClC1=CC=CC=C1	237	1	1	0
DTXSID9020299	Chlorobenzilate	DTXCID70299	510-15-6	CCOC(=O)C(O)(C1=CC=C(Cl)C=C1)C1=CC=C(Cl)C=C1	CCOC(=O)C(O)(C1=CC=C(Cl)C=C1)C1=CC=C(Cl)C=C1	72	1	1	1
DTXSID1020300	Chlorodibromomethane	DTXCID30300	124-48-1	ClC(Br)Br	ClC(Br)Br	671	1	0	0
DTXSID6020303	Chlormequat chloride	DTXCID20303	999-81-5	[Cl-].C[N+](C)(C)CCCl	C[N+](C)(C)CCCl	253	1	1	0
DTXSID1020306	Chloroform	DTXCID10306	67-66-3	ClC(Cl)Cl	ClC(Cl)Cl	384	1	0	0
DTXSID6020307	Chloromethyl methyl ether	DTXCID40307	107-30-2	COCCl	COCCl	282	1	1	1
DTXSID1020308	2-(Chloromethyl)pyridine hydrochloride	DTXCID70308	6959-47-3	Cl.ClCC1=NC=CC=C1	ClCC1=NC=CC=C1	817	1	1	0
DTXSID6020309	3-(Chloromethyl)pyridine hydrochloride	DTXCID00309	6959-48-4	Cl.ClCC1=CC=CN=C1	ClCC1=CC=CN=C1	817	1	1	0
DTXSID5020310	Chlorfenson	DTXCID50310	80-33-1	ClC1=CC=C(OS(=O)(=O)C2=CC=C(Cl)C=C2)C=C1	ClC1=CC=C(OS(=O)(=O)C2=CC=C(Cl)C=C2)C=C1	525	1	0	0
DTXSID0020311	Monuron	DTXCID80311	150-68-5	CN(C)C(=O)NC1=CC=C(Cl)C=C1	CN(C)C(=O)NC1=CC=C(Cl)C=C1	100	1	1	1
DTXSID5020312	Israpafant	DTXCID10312	117279-73-9	CC(C)CC1=CC=C(CCC2=CC3=C(S2)N2C(C)=NN=C2C(C)N=C3C2=C(Cl)C=CC=C2)C=C1	CC(C)CC1=CC=C(CCC2=CC3=C(S2)N2C(C)=NN=C2C(C)N=C3C2=C(Cl)C=CC=C2)C=C1	407	1	0	0
DTXSID5020314	Tetrasul	DTXCID70314	2227-13-6	ClC1=CC=C(SC2=CC(Cl)=C(Cl)C=C2Cl)C=C1	ClC1=CC=C(SC2=CC(Cl)=C(Cl)C=C2Cl)C=C1	409	1	0	0
DTXSID0020315	Chloropicrin	DTXCID00315	76-06-2	[O-][N+](=O)C(Cl)(Cl)Cl	[O-][N+](=O)C(Cl)(Cl)Cl	788	1	1	0
DTXSID0020319	Chlorothalonil	DTXCID20319	1897-45-6	ClC1=C(Cl)C(C#N)=C(Cl)C(C#N)=C1Cl	ClC1=C(Cl)C(C#N)=C(Cl)C(C#N)=C1Cl	409	1	1	1
DTXSID4020321	Chlorpheniramine maleate	DTXCID00321	113-92-8	OC(=O)\C=C/C([O-])=O.C[NH+](C)CCC(C1=CC=C(Cl)C=C1)C1=NC=CC=C1	CN(C)CCC(C1=CC=C(Cl)C=C1)C1=NC=CC=C1	386	1	1	0
DTXSID9020322	Chlorpropamide	DTXCID30322	94-20-2	CCCNC(=O)NS(=O)(=O)C1=CC=C(Cl)C=C1	CCCNC(=O)NS(=O)(=O)C1=CC=C(Cl)C=C1	686	1	1	0
DTXSID4020325	Choline chloride	DTXCID20325	67-48-1	[Cl-].C[N+](C)(C)CCO	C[N+](C)(C)CCO	509	1	1	0
DTXSID4020327	Chromium triacetate	DTXCID80327	1066-30-4	[Cr+3].CC([O-])=O.CC([O-])=O.CC([O-])=O	CC(O)=O	429	1	0	0
DTXSID9020328	Danthron	DTXCID10328	117-10-2	OC1=CC=CC2=C1C(=O)C1=C(O)C=CC=C1C2=O	OC1=CC=CC2=C1C(=O)C1=C(O)C=CC=C1C2=O	416	1	1	0
DTXSID4020329	Cimetidine	DTXCID40329	51481-61-9	CNC(NCCSCC1=C(C)NC=N1)=NC#N	CNC(NCCSCC1=C(C)NC=N1)=NC#N	786	1	1	0
DTXSID3020330	Cinnamyl anthranilate	DTXCID90330	87-29-6	NC1=C(C=CC=C1)C(=O)OCC=CC1=CC=CC=C1	NC1=C(C=CC=C1)C(=O)OCC=CC1=CC=CC=C1	180	1	1	0
DTXSID8020331	2-(4-(2,2-Dichlorocyclopropyl)phenoxy)2-methylpropanoic acid	DTXCID20331	52214-84-3	CC(C)(OC1=CC=C(C=C1)C1CC1(Cl)Cl)C(O)=O	CC(C)(OC1=CC=C(C=C1)C1CC1(Cl)Cl)C(O)=O	532	1	0	0
DTXSID3020332	Citric acid	DTXCID50332	77-92-9	OC(=O)CC(O)(CC(O)=O)C(O)=O	OC(=O)CC(O)(CC(O)=O)C(O)=O	434	1	1	1
DTXSID3020336	Clofibrate	DTXCID70336	637-07-0	CCOC(=O)C(C)(C)OC1=CC=C(Cl)C=C1	CCOC(=O)C(C)(C)OC1=CC=C(Cl)C=C1	544	1	1	1
DTXSID8020337	Clomiphene citrate (1:1)	DTXCID00337	50-41-9	OC(=O)CC(O)(CC(O)=O)C(O)=O.CCN(CC)CCOC1=CC=C(C=C1)C(=C(Cl)C1=CC=CC=C1)C1=CC=CC=C1	CCN(CC)CCOC1=CC=C(C=C1)C(=C(Cl)C1=CC=CC=C1)C1=CC=CC=C1	419	1	0	1
DTXSID7020340	Cobalt sulfate heptahydrate	DTXCID10340	10026-24-1	O.O.O.O.O.O.O.[Co++].[O-]S([O-])(=O)=O	NA	23	1	1	0
DTXSID2020341	Codeine	DTXCID40341	76-57-3	[H][C@@]12OC3=C(OC)C=CC4=C3[C@@]11CCN(C)[C@H](C4)[C@]1([H])C=C[C@@H]2O	[H]C12CC3=C4C(OC5C(O)C=CC1C45CCN2C)=C(OC)C=C3	774	1	1	0
DTXSID7020342	Colcemid	DTXCID70342	477-30-5	CN[C@H]1CCC2=C(C(OC)=C(OC)C(OC)=C2)C2=CC=C(OC)C(=O)C=C12	CNC1CCC2=C(C(OC)=C(OC)C(OC)=C2)C2=CC=C(OC)C(=O)C=C12	694	1	0	0
DTXSID7020344	Tomelukast	DTXCID30344	88107-10-2	CCCC1=C(OCCCCC2=NN=NN2)C=CC(C(C)=O)=C1O	CCCC1=C(OCCCCC2=NN=NN2)C=CC(C(C)=O)=C1O	442	1	0	0
DTXSID2020345	Copper dimethyldithiocarbamate	DTXCID60345	137-29-1	[Cu++].CN(C)C([S-])=S.CN(C)C([S-])=S	CN(C)C(S)=S	479	1	1	0
DTXSID2020347	Coumaphos	DTXCID20347	56-72-4	CCOP(=S)(OCC)OC1=CC2=C(C=C1)C(C)=C(Cl)C(=O)O2	CCOP(=S)(OCC)OC1=CC2=C(C=C1)C(C)=C(Cl)C(=O)O2	408	1	1	1
DTXSID7020348	Coumarin	DTXCID50348	91-64-5	O=C1OC2=C(C=CC=C2)C=C1	O=C1OC2=C(C=CC=C2)C=C1	408	1	1	1
DTXSID2020349	4-Methoxy-2-methylaniline	DTXCID80349	102-50-1	COC1=CC(C)=C(N)C=C1	COC1=CC(C)=C(N)C=C1	95	1	1	0
DTXSID1020350	2-Methoxy-5-methylaniline	DTXCID30350	120-71-8	COC1=CC=C(C)C=C1N	COC1=CC=C(C)C=C1N	95	1	1	1
DTXSID1020352	Cupferron	DTXCID90352	135-20-6	[NH4+].[O-]N(N=O)C1=CC=CC=C1	ON(N=O)C1=CC=CC=C1	587	1	1	1
DTXSID1020354	Cyanoguanidine	DTXCID50354	461-58-5	NC(=N)NC#N	NC(=N)NC#N	786	1	1	1
DTXSID6020355	Sodium cyclamate	DTXCID80355	139-05-9	[Na+].[O-]S(=O)(=O)NC1CCCCC1	OS(=O)(=O)NC1CCCCC1	74	1	1	0
DTXSID6020357	Cyclocytidine	DTXCID40357	31698-14-3	OC[C@H]1O[C@@H]2[C@@H](OC3=NC(=N)C=CN23)[C@@H]1O	OCC1OC2C(OC3=NC(=N)C=CN23)C1O	641	0.5	0	0
DTXSID1020358	beta-Cyclodextrin	DTXCID70358	7585-39-9	[H][C@@]12O[C@H](CO)[C@@]([H])(O[C@@]3([H])O[C@H](CO)[C@@]([H])(O[C@@]4([H])O[C@H](CO)[C@@]([H])(O[C@@]5([H])O[C@H](CO)[C@@]([H])(O[C@@]6([H])O[C@H](CO)[C@@]([H])(O[C@@]7([H])O[C@H](CO)[C@@]([H])(O[C@@]8([H])O[C@H](CO)[C@@]([H])(O1)[C@H](O)[C@H]8O)[C@H](O)[C@H]7O)[C@H](O)[C@H]6O)[C@H](O)[C@H]5O)[C@H](O)[C@H]4O)[C@H](O)[C@H]3O)[C@H](O)[C@H]2O	[H]C12OC(CO)C([H])(OC3([H])OC(CO)C([H])(OC4([H])OC(CO)C([H])(OC5([H])OC(CO)C([H])(OC6([H])OC(CO)C([H])(OC7([H])OC(CO)C([H])(OC8([H])OC(CO)C([H])(O1)C(O)C8O)C(O)C7O)C(O)C6O)C(O)C5O)C(O)C4O)C(O)C3O)C(O)C2O	10	1	1	0
DTXSID6020359	Cyclohexanone	DTXCID00359	108-94-1	O=C1CCCCC1	O=C1CCCCC1	288	1	1	1
DTXSID5020360	N-Cyclohexyl-2-benzothiazolesulfenamide	DTXCID50360	95-33-0	C1CCC(CC1)NSC1=NC2=C(S1)C=CC=C2	C1CCC(CC1)NSC1=NC2=C(S1)C=CC=C2	145	1	1	0
DTXSID0020361	Cyclohexylamine hydrochloride	DTXCID80361	4998-76-9	[Cl-].[NH3+]C1CCCCC1	NC1CCCCC1	321	0.6	0	0
DTXSID0020363	Cyclopentanone oxime	DTXCID40363	1192-28-5	ON=C1CCCC1	ON=C1CCCC1	63	1	0	0
DTXSID0020365	Cyclosporin A	DTXCID00365	59865-13-3	[H][C@@]1([C@H](O)[C@H](C)C\C=C\C)N(C)C(=O)[C@H](C(C)C)N(C)C(=O)[C@H](CC(C)C)N(C)C(=O)[C@H](CC(C)C)N(C)C(=O)[C@@H](C)NC(=O)[C@H](C)NC(=O)[C@H](CC(C)C)N(C)C(=O)[C@@H](NC(=O)[C@H](CC(C)C)N(C)C(=O)CN(C)C(=O)[C@H](CC)NC1=O)C(C)C	CCC1NC(=O)C(C(O)C(C)CC=CC)N(C)C(=O)C(C(C)C)N(C)C(=O)C(CC(C)C)N(C)C(=O)C(CC(C)C)N(C)C(=O)C(C)NC(=O)C(C)NC(=O)C(CC(C)C)N(C)C(=O)C(NC(=O)C(CC(C)C)N(C)C(=O)CN(C)C1=O)C(C)C	90	1	1	0
DTXSID5020366	Cyproterone acetate	DTXCID30366	427-51-0	CC(=O)O[C@@]1(CC[C@H]2[C@@H]3C=C(Cl)C4=CC(=O)[C@@H]5C[C@@H]5[C@]4(C)[C@H]3CC[C@]12C)C(C)=O	CC(=O)OC1(CCC2C3C=C(Cl)C4=CC(=O)C5CC5C4(C)C3CCC12C)C(C)=O	534	1	0	1
DTXSID0020367	l-Cysteine hydrochloride	DTXCID60367	52-89-1	Cl.N[C@@H](CS)C(O)=O	NC(CS)C(O)=O	699	1	1	0
DTXSID5020368	Cytembena	DTXCID90368	21739-91-3	[Na+].COC1=CC=C(C=C1)C(=O)C(\Br)=C/C([O-])=O	COC1=CC=C(C=C1)C(=O)C(Br)=CC(O)=O	676	1	1	0
DTXSID0020369	Dacarbazine	DTXCID20369	4342-03-4	CN(C)N=NC1=C(NC=N1)C(N)=O	CN(C)N=NC1=C(NC=N1)C(N)=O	299	1	1	0
DTXSID9020370	Daminozide	DTXCID70370	1596-84-5	CN(C)NC(=O)CCC(O)=O	CN(C)NC(=O)CCC(O)=O	300	1	1	1
DTXSID4020371	Dapsone	DTXCID00371	80-08-0	NC1=CC=C(C=C1)S(=O)(=O)C1=CC=C(N)C=C1	NC1=CC=C(C=C1)S(=O)(=O)C1=CC=C(N)C=C1	573	1	1	1
DTXSID9020372	1-(2-Chlorophenyl)-1-(4-chlorophenyl)-2,2-dichloroethane	DTXCID30372	53-19-0	ClC(Cl)C(C1=CC=C(Cl)C=C1)C1=C(Cl)C=CC=C1	ClC(Cl)C(C1=CC=C(Cl)C=C1)C1=C(Cl)C=CC=C1	752	1	1	1
DTXSID4020373	p,p'-DDD	DTXCID60373	72-54-8	ClC(Cl)C(C1=CC=C(Cl)C=C1)C1=CC=C(Cl)C=C1	ClC(Cl)C(C1=CC=C(Cl)C=C1)C1=CC=C(Cl)C=C1	752	1	1	1
DTXSID9020374	p,p'-DDE	DTXCID90374	72-55-9	ClC(Cl)=C(C1=CC=C(Cl)C=C1)C1=CC=C(Cl)C=C1	ClC(Cl)=C(C1=CC=C(Cl)C=C1)C1=CC=C(Cl)C=C1	715	1	1	1
DTXSID4020375	Dichlorodiphenyltrichloroethane	DTXCID20375	50-29-3	ClC1=CC=C(C=C1)C(C1=CC=C(Cl)C=C1)C(Cl)(Cl)Cl	ClC1=CC=C(C=C1)C(C1=CC=C(Cl)C=C1)C(Cl)(Cl)Cl	752	1	1	1
DTXSID9020376	1,1'-Oxybis[2,3,4,5,6-pentabromobenzene]	DTXCID50376	1163-19-5	BrC1=C(Br)C(Br)=C(OC2=C(Br)C(Br)=C(Br)C(Br)=C2Br)C(Br)=C1Br	BrC1=C(Br)C(Br)=C(OC2=C(Br)C(Br)=C(Br)C(Br)=C2Br)C(Br)=C1Br	410	1	1	0
DTXSID9020378	Deflazacort	DTXCID10378	14484-47-0	CC(=O)OCC(=O)[C@@]12N=C(C)O[C@@H]1C[C@H]1[C@@H]3CCC4=CC(=O)C=C[C@]4(C)[C@H]3[C@@H](O)C[C@]21C	CC(=O)OCC(=O)C12N=C(C)OC1CC1C3CCC4=CC(=O)C=CC4(C)C3C(O)CC21C	534	1	0	0
DTXSID4020379	Dehydroepiandrosterone	DTXCID40379	53-43-0	[H][C@@]12CCC(=O)[C@@]1(C)CC[C@@]1([H])[C@@]2([H])CC=C2C[C@@H](O)CC[C@]12C	CC12CCC3C(CC=C4CC(O)CCC34C)C1CCC2=O	789	1	0	1
DTXSID3020380	Dehydroepiandrosterone 3-acetate	DTXCID90380	853-23-6	[H][C@@]12CCC(=O)[C@@]1(C)CC[C@@]1([H])[C@@]2([H])CC=C2C[C@H](CC[C@]12C)OC(C)=O	CC(=O)OC1CCC2(C)C3CCC4(C)C(CCC4=O)C3CC=C2C1	534	1	0	0
DTXSID8020381	Deltamethrin	DTXCID20381	52918-63-5	CC1(C)[C@@H](C=C(Br)Br)[C@H]1C(=O)O[C@H](C#N)C1=CC=CC(OC2=CC=CC=C2)=C1	CC1(C)C(C=C(Br)Br)C1C(=O)OC(C#N)C1=CC=CC(OC2=CC=CC=C2)=C1	737	1	1	1
DTXSID8020383	Deserpidine	DTXCID80383	131-01-1	CO[C@H]1[C@@H](C[C@@H]2CN3CCC4=C(NC5=C4C=CC=C5)[C@H]3C[C@@H]2[C@@H]1C(=O)OC)OC(=O)C1=CC(OC)=C(OC)C(OC)=C1	COC1C(CC2CN3CCC4=C(NC5=CC=CC=C45)C3CC2C1C(=O)OC)OC(=O)C1=CC(OC)=C(OC)C(OC)=C1	774	1	0	0
DTXSID3020384	Dexamethasone	DTXCID10384	50-02-2	[H][C@@]12C[C@@H](C)[C@](O)(C(=O)CO)[C@@]1(C)C[C@H](O)[C@@]1(F)[C@@]2([H])CCC2=CC(=O)C=C[C@]12C	CC1CC2C3CCC4=CC(=O)C=CC4(C)C3(F)C(O)CC2(C)C1(O)C(=O)CO	534	1	0	0
DTXSID7020390	N,N'-Diacetylhydrazine	DTXCID10390	3148-73-0	CC(=O)NNC(C)=O	CC(=O)NNC(C)=O	339	1	0	0
DTXSID2020391	Diallate	DTXCID40391	2303-16-4	CC(C)N(C(C)C)C(=O)SCC(Cl)=CCl	CC(C)N(C(C)C)C(=O)SCC(Cl)=CCl	404	1	1	0
DTXSID7020392	Diallyl phthalate	DTXCID70392	131-17-9	C=CCOC(=O)C1=C(C=CC=C1)C(=O)OCC=C	C=CCOC(=O)C1=C(C=CC=C1)C(=O)OCC=C	319	1	1	1
DTXSID7020398	2,4-Diaminoanisole sulfate	DTXCID50398	39156-41-7	OS(O)(=O)=O.COC1=C(N)C=C(N)C=C1	COC1=CC=C(N)C=C1N	573	1	1	0
DTXSID2020399	4,4'-Diaminoazobenzene	DTXCID80399	538-41-0	NC1=CC=C(C=C1)\N=N\C1=CC=C(N)C=C1	NC1=CC=C(C=C1)N=NC1=CC=C(N)C=C1	156	1	1	0
DTXSID4020400	4,4'-Diaminobenzanilide	DTXCID40400	785-30-8	NC1=CC=C(NC(=O)C2=CC=C(N)C=C2)C=C1	NC1=CC=C(NC(=O)C2=CC=C(N)C=C2)C=C1	131	1	1	0
DTXSID9020401	2,4-Diaminophenol dihydrochloride	DTXCID70401	137-09-7	Cl.Cl.NC1=CC=C(O)C(N)=C1	NC1=CC=C(O)C(N)=C1	447	1	1	0
DTXSID4020402	2,4-Diaminotoluene	DTXCID00402	95-80-7	CC1=C(N)C=C(N)C=C1	CC1=C(N)C=C(N)C=C1	95	1	1	1
DTXSID4020406	Diazepam	DTXCID20406	439-14-5	CN1C2=C(C=C(Cl)C=C2)C(=NCC1=O)C1=CC=CC=C1	CN1C2=C(C=C(Cl)C=C2)C(=NCC1=O)C1=CC=CC=C1	732	1	0	0
DTXSID9020407	Diazinon	DTXCID50407	333-41-5	CCOP(=S)(OCC)OC1=NC(=NC(C)=C1)C(C)C	CCOP(=S)(OCC)OC1=NC(=NC(C)=C1)C(C)C	764	1	1	1
DTXSID9020409	Dibenz(a,h)anthracene	DTXCID10409	53-70-3	C1=CC2=CC=C3C=C4C(C=CC5=CC=CC=C45)=CC3=C2C=C1	C1=CC2=CC=C3C=C4C(C=CC5=CC=CC=C45)=CC3=C2C=C1	543	1	1	1
DTXSID8020410	Dibenzo-p-dioxin	DTXCID60410	262-12-4	O1C2=CC=CC=C2OC2=C1C=CC=C2	O1C2=CC=CC=C2OC2=C1C=CC=C2	735	1	1	0
DTXSID3020413	1,2-Dibromo-3-chloropropane	DTXCID50413	96-12-8	ClCC(Br)CBr	ClCC(Br)CBr	256	1	1	0
DTXSID3020415	1,2-Dibromoethane	DTXCID10415	106-93-4	BrCCBr	BrCCBr	256	1	1	1
DTXSID3020419	Dibutyltin diacetate	DTXCID30419	1067-33-0	CCCC[Sn](CCCC)(OC(C)=O)OC(C)=O	NA	247	1	1	0
DTXSID2020420	Propyzamide	DTXCID80420	23950-58-5	CC(C)(NC(=O)C1=CC(Cl)=CC(Cl)=C1)C#C	CC(C)(NC(=O)C1=CC(Cl)=CC(Cl)=C1)C#C	100	1	1	1
DTXSID7020421	2,3-Dichloro-p-dioxane	DTXCID10421	3883-43-0	Cl[C@H]1OCCO[C@@H]1Cl	ClC1OCCOC1Cl	282	0.75	0	0
DTXSID7020423	Mucochloric acid	DTXCID70423	87-56-9	OC(=O)C(\Cl)=C(\Cl)C=O	OC(=O)C(Cl)=C(Cl)C=O	394	1	1	0
DTXSID2020424	Chloranocryl	DTXCID00424	2164-09-2	CC(=C)C(=O)NC1=CC=C(Cl)C(Cl)=C1	CC(=C)C(=O)NC1=CC=C(Cl)C(Cl)=C1	99	1	0	0
DTXSID7020425	Dichlone	DTXCID30425	117-80-6	ClC1=C(Cl)C(=O)C2=C(C=CC=C2)C1=O	ClC1=C(Cl)C(=O)C2=C(C=CC=C2)C1=O	422	1	1	1
DTXSID2020426	Dicloran	DTXCID60426	99-30-9	NC1=C(Cl)C=C(C=C1Cl)[N+]([O-])=O	NC1=C(Cl)C=C(C=C1Cl)[N+]([O-])=O	241	1	1	1
DTXSID7020427	2,6-Dichloro-1,4-benzenediamine	DTXCID90427	609-20-1	NC1=CC(Cl)=C(N)C(Cl)=C1	NC1=CC(Cl)=C(N)C(Cl)=C1	241	1	1	0
DTXSID2020428	Dichloroacetic acid	DTXCID20428	79-43-6	OC(=O)C(Cl)Cl	OC(=O)C(Cl)Cl	532	1	1	1
DTXSID6020430	1,2-Dichlorobenzene	DTXCID00430	95-50-1	ClC1=C(Cl)C=CC=C1	ClC1=C(Cl)C=CC=C1	612	1	1	1
DTXSID1020431	1,4-Dichlorobenzene	DTXCID30431	106-46-7	ClC1=CC=C(Cl)C=C1	ClC1=CC=C(Cl)C=C1	237	1	1	1
DTXSID6020432	3,3'-Dichlorobenzidine	DTXCID60432	91-94-1	NC1=C(Cl)C=C(C=C1)C1=CC(Cl)=C(N)C=C1	NC1=C(Cl)C=C(C=C1)C1=CC(Cl)=C(N)C=C1	454	1	1	0
DTXSID1020433	3,3'-Dichlorobenzidine dihydrochloride	DTXCID90433	612-83-9	Cl.Cl.NC1=CC=C(C=C1Cl)C1=CC(Cl)=C(N)C=C1	NC1=C(Cl)C=C(C=C1)C1=CC(Cl)=C(N)C=C1	454	1	1	0
DTXSID6020434	(2E)-1,4-Dichlorobut-2-ene	DTXCID20434	110-57-6	ClC\C=C\CCl	ClCC=CCCl	60	1	1	0
DTXSID1020437	1,1-Dichloroethane	DTXCID10437	75-34-3	CC(Cl)Cl	CC(Cl)Cl	671	1	1	0
DTXSID6020438	1,2-Dichloroethane	DTXCID40438	107-06-2	ClCCCl	ClCCCl	256	1	1	0
DTXSID1020439	2,4-Dichlorophenol	DTXCID70439	120-83-2	OC1=C(Cl)C=C(Cl)C=C1	OC1=C(Cl)C=C(Cl)C=C1	239	1	1	1
DTXSID0020440	Dichlorprop	DTXCID20440	120-36-5	CC(OC1=C(Cl)C=C(Cl)C=C1)C(O)=O	CC(OC1=C(Cl)C=C(Cl)C=C1)C(O)=O	194	1	1	1
DTXSID5020441	alpha-(2,5-Dichlorophenoxy)propionic acid	DTXCID50441	6965-71-5	CC(OC1=C(Cl)C=CC(Cl)=C1)C(O)=O	CC(OC1=C(Cl)C=CC(Cl)=C1)C(O)=O	94	1	0	0
DTXSID0020442	2,4-Dichlorophenoxyacetic acid	DTXCID80442	94-75-7	OC(=O)COC1=C(Cl)C=C(Cl)C=C1	OC(=O)COC1=C(Cl)C=C(Cl)C=C1	194	1	1	1
DTXSID5020443	2,4-D Butyl ester	DTXCID10443	94-80-4	CCCCOC(=O)COC1=C(Cl)C=C(Cl)C=C1	CCCCOC(=O)COC1=C(Cl)C=C(Cl)C=C1	489	1	1	1
DTXSID5020445	2,4-D isopropyl ester	DTXCID70445	94-11-1	CC(C)OC(=O)COC1=C(Cl)C=C(Cl)C=C1	CC(C)OC(=O)COC1=C(Cl)C=C(Cl)C=C1	544	1	1	0
DTXSID0020446	Diuron	DTXCID00446	330-54-1	CN(C)C(=O)NC1=CC(Cl)=C(Cl)C=C1	CN(C)C(=O)NC1=CC(Cl)=C(Cl)C=C1	99	1	1	1
DTXSID5020447	2,4-Dichlorophenyl benzenesulfonate	DTXCID30447	97-16-5	ClC1=CC(Cl)=C(OS(=O)(=O)C2=CC=CC=C2)C=C1	ClC1=CC(Cl)=C(OS(=O)(=O)C2=CC=CC=C2)C=C1	237	0.833333	0	0
DTXSID0020448	1,2-Dichloropropane	DTXCID60448	78-87-5	CC(Cl)CCl	CC(Cl)CCl	256	1	1	0
DTXSID5020449	Dichlorvos	DTXCID90449	62-73-7	COP(=O)(OC)OC=C(Cl)Cl	COP(=O)(OC)OC=C(Cl)Cl	529	1	1	1
DTXSID4020450	Dicofol	DTXCID40450	115-32-2	OC(C1=CC=C(Cl)C=C1)(C1=CC=C(Cl)C=C1)C(Cl)(Cl)Cl	OC(C1=CC=C(Cl)C=C1)(C1=CC=C(Cl)C=C1)C(Cl)(Cl)Cl	393	1	1	1
DTXSID9020451	N,N'-Dicyclohexylthiourea	DTXCID70451	1212-29-9	S=C(NC1CCCCC1)NC1CCCCC1	S=C(NC1CCCCC1)NC1CCCCC1	321	1	1	0
DTXSID4020452	Dicyclopentadiene dioxide	DTXCID00452	81-21-0	C1C2OC2C2C3CC(C4OC34)C12	C1C2OC2C2C3CC(C4OC34)C12	806	1	1	0
DTXSID9020453	Dieldrin	DTXCID30196607	60-57-1	ClC1=C(Cl)[C@]2(Cl)[C@@H]3[C@@H]4C[C@@H]([C@H]5O[C@@H]45)[C@@H]3[C@@]1(Cl)C2(Cl)Cl	ClC1=C(Cl)C2(Cl)C3C4CC(C5OC45)C3C1(Cl)C2(Cl)Cl	135	1	1	1
DTXSID4020458	Chlorpyrifos	DTXCID80458	2921-88-2	CCOP(=S)(OCC)OC1=NC(Cl)=C(Cl)C=C1Cl	CCOP(=S)(OCC)OC1=NC(Cl)=C(Cl)C=C1Cl	174	1	1	1
DTXSID9020459	Diethylacetamide	DTXCID10459	685-91-6	CCN(CC)C(C)=O	CCN(CC)C(C)=O	212	1	0	0
DTXSID8020462	Diethylene glycol	DTXCID20462	111-46-6	OCCOCCO	OCCOCCO	363	1	1	1
DTXSID3020463	Diethylformamide	DTXCID50463	617-84-5	CCN(CC)C=O	CCN(CC)C=O	212	1	1	0
DTXSID8020464	Diethyl maleate	DTXCID80464	141-05-9	CCOC(=O)\C=C/C(=O)OCC	CCOC(=O)C=CC(=O)OCC	215	1	1	0
DTXSID3020465	Diethylstilbestrol	DTXCID10465	56-53-1	CC\C(=C(\CC)C1=CC=C(O)C=C1)C1=CC=C(O)C=C1	CCC(=C(CC)C1=CC=C(O)C=C1)C1=CC=C(O)C=C1	184	1	1	1
DTXSID8020466	N,N'-Diethylthiourea	DTXCID40466	105-55-5	CCNC(=S)NCC	CCNC(=S)NCC	216	1	1	1
DTXSID8020468	1,2-Diformylhydrazine	DTXCID00468	628-36-4	O=CNNC=O	O=CNNC=O	339	1	0	0
DTXSID3020469	Diftalone	DTXCID30469	21626-89-1	O=C1N2CC3=C(C=CC=C3)C(=O)N2CC2=CC=CC=C12	O=C1N2CC3=C(C=CC=C3)C(=O)N2CC2=CC=CC=C12	431	1	0	0
DTXSID2020470	Diglycidyl resorcinol ether	DTXCID80470	101-90-6	C(OC1=CC(OCC2CO2)=CC=C1)C1CO1	C(OC1=CC(OCC2CO2)=CC=C1)C1CO1	118	1	1	0
DTXSID2020474	3,4-Dihydrocoumarin	DTXCID00474	119-84-6	O=C1CCC2=C(O1)C=CC=C2	O=C1CCC2=C(O1)C=CC=C2	316	1	1	0
DTXSID2020478	Dimethadione	DTXCID20478	695-53-4	CC1(C)OC(=O)NC1=O	CC1(C)OC(=O)NC1=O	360	1	1	0
DTXSID7020479	Dimethoate	DTXCID50479	60-51-5	CNC(=O)CSP(=S)(OC)OC	CNC(=O)CSP(=S)(OC)OC	364	1	1	1
DTXSID6020480	Dimethoxane	DTXCID00480	828-00-2	CC1CC(OC(C)=O)OC(C)O1	CC1CC(OC(C)=O)OC(C)O1	227	1	1	1
DTXSID1020483	2,4-Dimethoxyaniline hydrochloride	DTXCID90483	54150-69-5	Cl.COC1=CC=C(N)C(OC)=C1	COC1=CC=C(N)C(OC)=C1	579	1	1	0
DTXSID6020484	3,3'-Dimethoxybenzidine-4,4'-diisocyanate	DTXCID20484	91-93-0	COC1=C(C=CC(=C1)C1=CC(OC)=C(C=C1)N=C=O)N=C=O	COC1=C(C=CC(=C1)C1=CC(OC)=C(C=C1)N=C=O)N=C=O	133	1	1	0
DTXSID1020485	3,3'-Dimethoxybenzidine dihydrochloride	DTXCID50485	20325-40-0	Cl.Cl.COC1=CC(=CC=C1N)C1=CC=C(N)C(OC)=C1	COC1=CC(=CC=C1N)C1=CC(OC)=C(N)C=C1	454	1	1	1
DTXSID5020491	4-(Dimethylamino)azobenzene	DTXCID50491	60-11-7	CN(C)C1=CC=C(C=C1)N=NC1=CC=CC=C1	CN(C)C1=CC=C(C=C1)N=NC1=CC=CC=C1	485	1	1	0
DTXSID5020493	Dimethyl phosphonate	DTXCID10493	868-85-9	COP(=O)OC	COP(=O)OC	593	1	1	1
DTXSID0020494	Dimethyl methylphosphonate	DTXCID40494	756-79-6	COP(C)(=O)OC	COP(C)(=O)OC	631	1	1	1
DTXSID5020497	1,2-Dimethyl-5-nitroimidazole	DTXCID30497	551-92-8	CN1C(C)=NC=C1[N+]([O-])=O	CN1C(C)=NC=C1[N+]([O-])=O	748	1	0	0
DTXSID0020498	Dimethyl terephthalate	DTXCID60498	120-61-6	COC(=O)C1=CC=C(C=C1)C(=O)OC	COC(=O)C1=CC=C(C=C1)C(=O)OC	319	1	1	1
DTXSID5020499	N,N-Dimethylacetamide	DTXCID90499	127-19-5	CN(C)C(C)=O	CN(C)C(C)=O	212	1	1	1
DTXSID2020501	Methadone hydrochloride	DTXCID80501	1095-90-5	Cl.CCC(=O)C(CC(C)N(C)C)(C1=CC=CC=C1)C1=CC=CC=C1	CCC(=O)C(CC(C)N(C)C)(C1=CC=CC=C1)C1=CC=CC=C1	175	1	0	1
DTXSID7020504	4-Dimethylaminoantipyrine	DTXCID70504	58-15-1	CN(C)C1=C(C)N(C)N(C1=O)C1=CC=CC=C1	CN(C)C1=C(C)N(C)N(C1=O)C1=CC=CC=C1	311	1	0	0
DTXSID2020505	Dimethylaminoethanol	DTXCID00505	108-01-0	CN(C)CCO	CN(C)CCO	39	1	1	1
DTXSID2020507	N,N-Dimethylaniline	DTXCID60507	121-69-7	CN(C)C1=CC=CC=C1	CN(C)C1=CC=CC=C1	485	1	1	1
DTXSID7020508	Dimethylarsinic acid	DTXCID90508	75-60-5	C[As](C)(O)=O	NA	478	1	0	1
DTXSID2020509	5,5-Dimethylbarbituric acid	DTXCID20509	24448-94-0	CC1(C)C(=O)NC(=O)NC1=O	CC1(C)C(=O)NC(=O)NC1=O	666	1	0	0
DTXSID1020510	7,12-Dimethylbenz(a)anthracene	DTXCID70510	57-97-6	CC1=C2C=CC=CC2=C(C)C2=C3C=CC=CC3=CC=C12	CC1=C2C=CC=CC2=C(C)C2=C3C=CC=CC3=CC=C12	804	1	1	1
DTXSID6020511	3,3'-Dimethylbenzidine dihydrochloride	DTXCID00511	612-82-8	Cl.Cl.CC1=C(N)C=CC(=C1)C1=CC(C)=C(N)C=C1	CC1=CC(=CC=C1N)C1=CC=C(N)C(C)=C1	95	1	1	1
DTXSID1020512	Dimethylcarbamoyl chloride	DTXCID30512	79-44-7	CN(C)C(Cl)=O	CN(C)C(Cl)=O	212	1	1	1
DTXSID6020513	Dimethyldithiocarbamic acid, dimethylamine	DTXCID60513	598-64-1	C[NH2+]C.CN(C)C([S-])=S	CN(C)C(S)=S	756	0.5	0	0
DTXSID6020515	N,N-Dimethylformamide	DTXCID20515	68-12-2	CN(C)C=O	CN(C)C=O	212	1	1	1
DTXSID1020516	1,1-Dimethylhydrazine	DTXCID50516	57-14-7	CN(C)N	CN(C)N	667	1	1	1
DTXSID6020517	1,2-Dimethylhydrazine dihydrochloride	DTXCID80517	306-37-6	Cl.Cl.CNNC	CNNC	755	1	1	0
DTXSID5020520	2,2-Dimethylvinyl chloride	DTXCID90520	513-37-1	CC(C)=CCl	CC(C)=CCl	651	1	1	0
DTXSID0020523	2,4-Dinitrophenol	DTXCID80523	51-28-5	OC1=C(C=C(C=C1)[N+]([O-])=O)[N+]([O-])=O	OC1=C(C=C(C=C1)[N+]([O-])=O)[N+]([O-])=O	3	1	1	1
DTXSID0020527	Dinitrosopiperazine	DTXCID00527	140-79-4	O=NN1CCN(CC1)N=O	O=NN1CCN(CC1)N=O	67	1	0	0
DTXSID5020528	2,6-Dinitrotoluene	DTXCID30528	606-20-2	CC1=C(C=CC=C1[N+]([O-])=O)[N+]([O-])=O	CC1=C(C=CC=C1[N+]([O-])=O)[N+]([O-])=O	443	1	1	1
DTXSID0020529	2,4-Dinitrotoluene	DTXCID60529	121-14-2	CC1=C(C=C(C=C1)[N+]([O-])=O)[N+]([O-])=O	CC1=C(C=C(C=C1)[N+]([O-])=O)[N+]([O-])=O	443	1	1	1
DTXSID4020533	1,4-Dioxane	DTXCID00533	123-91-1	C1COCCO1	C1COCCO1	512	1	1	0
DTXSID4020535	Bis(1-piperidinylthioxomethyl)hexasulfide	DTXCID60535	971-15-3	S=C(SSSSSSC(=S)N1CCCCC1)N1CCCCC1	S=C(SSSSSSC(=S)N1CCCCC1)N1CCCCC1	465	1	1	0
DTXSID4020537	Diphenhydramine hydrochloride	DTXCID20537	147-24-0	Cl.CN(C)CCOC(C1=CC=CC=C1)C1=CC=CC=C1	CN(C)CCOC(C1=CC=CC=C1)C1=CC=CC=C1	419	1	1	1
DTXSID9020538	N,N'-Diphenyl-p-phenylenediamine	DTXCID50538	74-31-7	N(C1=CC=CC=C1)C1=CC=C(NC2=CC=CC=C2)C=C1	N(C1=CC=CC=C1)C1=CC=C(NC2=CC=CC=C2)C=C1	111	1	1	0
DTXSID4020539	Diphenylacetonitrile	DTXCID80539	86-29-3	N#CC(C1=CC=CC=C1)C1=CC=CC=C1	N#CC(C1=CC=CC=C1)C1=CC=CC=C1	52	0.666667	0	0
DTXSID3020540	Diphenylcarbonate	DTXCID30540	102-09-0	O=C(OC1=CC=CC=C1)OC1=CC=CC=C1	O=C(OC1=CC=CC=C1)OC1=CC=CC=C1	124	1	1	0
DTXSID8020541	5,5-Diphenylhydantoin	DTXCID60541	57-41-0	O=C1NC(=O)C(N1)(C1=CC=CC=C1)C1=CC=CC=C1	O=C1NC(=O)C(N1)(C1=CC=CC=C1)C1=CC=CC=C1	106	1	1	1
DTXSID8020543	Dipyrone	DTXCID20543	68-89-3	[Na+].CN(CS([O-])(=O)=O)C1=C(C)N(C)N(C1=O)C1=CC=CC=C1	CN(CS(O)(=O)=O)C1=C(C)N(C)N(C1=O)C1=CC=CC=C1	311	1	0	0
DTXSID8020545	2,5-Dithiobiurea	DTXCID80545	142-46-1	NC(=S)NNC(N)=S	NC(=S)NNC(N)=S	622	1	1	0
DTXSID3020546	Dithiooxamide	DTXCID10546	79-40-3	NC(=S)C(N)=S	NC(=S)C(N)=S	787	1	1	0
DTXSID3020548	Dodine	DTXCID70548	2439-10-3	CC(O)=O.CCCCCCCCCCCCNC(N)=N	CCCCCCCCCCCCNC(N)=N	24	1	1	0
DTXSID7020550	Dopamine hydrochloride	DTXCID50550	62-31-7	Cl.NCCC1=CC=C(O)C(O)=C1	NCCC1=CC(O)=C(O)C=C1	474	0.75	0	0
DTXSID7020552	Doxylamine succinate	DTXCID10552	562-10-7	OC(=O)CCC(O)=O.CN(C)CCOC(C)(C1=CC=CC=C1)C1=CC=CC=N1	CN(C)CCOC(C)(C1=CC=CC=C1)C1=NC=CC=C1	419	1	0	0
DTXSID2020557	Ellagic acid	DTXCID60557	476-66-4	OC1=CC2=C3C(OC(=O)C4=CC(O)=C(O)C(OC2=O)=C34)=C1O	OC1=CC2=C3C(OC(=O)C4=CC(O)=C(O)C(OC2=O)=C34)=C1O	418	1	0	0
DTXSID7020558	Emetine dihydrochloride	DTXCID90558	316-42-7	Cl.Cl.CC[C@H]1CN2CCC3=C(C=C(OC)C(OC)=C3)[C@@H]2C[C@@H]1C[C@H]1NCCC2=CC(OC)=C(OC)C=C12	CCC1CN2CCC3=C(C=C(OC)C(OC)=C3)C2CC1CC1NCCC2=CC(OC)=C(OC)C=C12	324	1	1	0
DTXSID1020560	Endosulfan	DTXCID70560	115-29-7	ClC1=C(Cl)C2(Cl)C3COS(=O)OCC3C1(Cl)C2(Cl)Cl	ClC1=C(Cl)C2(Cl)C3COS(=O)OCC3C1(Cl)C2(Cl)Cl	150	1	1	1
DTXSID6020561	Endrin	DTXCID90196608	72-20-8	ClC1=C(Cl)[C@]2(Cl)[C@@H]3[C@H]4C[C@H]([C@@H]5O[C@H]45)[C@@H]3[C@@]1(Cl)C2(Cl)Cl	ClC1=C(Cl)C2(Cl)C3C4CC(C5OC45)C3C1(Cl)C2(Cl)Cl	135	1	1	1
DTXSID1020562	Enflurane	DTXCID30562	13838-16-9	FC(F)OC(F)(F)C(F)Cl	FC(F)OC(F)(F)C(F)Cl	432	1	0	0
DTXSID1020566	Epichlorohydrin	DTXCID50566	106-89-8	ClCC1CO1	ClCC1CO1	253	1	1	0
DTXSID6020569	1,2-Epoxybutane	DTXCID40569	106-88-7	CCC1CO1	CCC1CO1	252	1	1	0
DTXSID5020570	Sodium erythorbate	DTXCID90570	6381-77-7	[Na+].OC[C@@H](O)[C@H]1OC(=O)C(O)=C1[O-]	OCC(O)C1OC(=O)C(=O)C1O	575	1	1	1
DTXSID5020572	Estazolam	DTXCID50572	29975-16-4	ClC1=CC=C2N3C=NN=C3CN=C(C3=CC=CC=C3)C2=C1	ClC1=CC=C2N3C=NN=C3CN=C(C3=CC=CC=C3)C2=C1	407	1	0	0
DTXSID0020573	17beta-Estradiol	DTXCID80573	50-28-2	[H][C@@]12CC[C@H](O)[C@@]1(C)CC[C@]1([H])C3=CC=C(O)C=C3CC[C@@]21[H]	CC12CCC3C(CCC4=C3C=CC(O)=C4)C1CCC2O	789	1	1	1
DTXSID0020575	Estragole	DTXCID40575	140-67-0	COC1=CC=C(CC=C)C=C1	COC1=CC=C(CC=C)C=C1	32	1	1	1
DTXSID5020576	17alpha-Ethinylestradiol	DTXCID70576	57-63-6	[H][C@@]12CC[C@@](O)(C#C)[C@@]1(C)CC[C@]1([H])C3=C(CC[C@@]21[H])C=C(O)C=C3	CC12CCC3C(CCC4=C3C=CC(O)=C4)C1CCC2(O)C#C	789	1	1	1
DTXSID0020577	Ethionamide	DTXCID00577	536-33-4	CCC1=NC=CC(=C1)C(N)=S	CCC1=NC=CC(=C1)C(N)=S	198	1	1	0
DTXSID9020580	Dulcin	DTXCID10580	150-69-6	CCOC1=CC=C(NC(N)=O)C=C1	CCOC1=CC=C(NC(N)=O)C=C1	645	1	1	0
DTXSID4020581	2-Ethoxybenzamide	DTXCID40581	938-73-8	CCOC1=C(C=CC=C1)C(N)=O	CCOC1=C(C=CC=C1)C(N)=O	697	1	0	0
DTXSID9020582	Ethoxyquin	DTXCID70582	91-53-2	CCOC1=CC2=C(NC(C)(C)C=C2C)C=C1	CCOC1=CC2=C(NC(C)(C)C=C2C)C=C1	638	1	1	1
DTXSID4020583	Ethyl acrylate	DTXCID00583	140-88-5	CCOC(=O)C=C	CCOC(=O)C=C	245	1	1	0
DTXSID9020584	Ethanol	DTXCID30584	64-17-5	CCO	CCO	277	1	1	0
DTXSID4020587	Ethyl bromoacetate	DTXCID20587	105-36-2	CCOC(=O)CBr	CCOC(=O)CBr	209	1	1	0
DTXSID4020589	p,p'-Ethyl-DDD	DTXCID80589	72-56-0	CCC1=CC=C(C=C1)C(C(Cl)Cl)C1=CC=C(CC)C=C1	CCC1=CC=C(C=C1)C(C(Cl)Cl)C1=CC=C(CC)C=C1	752	1	1	0
DTXSID8020591	Ethyl methylphenylglycidate	DTXCID60591	77-83-8	CCOC(=O)C1OC1(C)C1=CC=CC=C1	CCOC(=O)C1OC1(C)C1=CC=CC=C1	118	1	1	1
DTXSID8020593	1-Ethyl-1-nitrosourea	DTXCID20593	759-73-9	CCN(N=O)C(N)=O	CCN(N=O)C(N)=O	545	1	1	0
DTXSID3020596	Ethylbenzene	DTXCID10596	100-41-4	CCC1=CC=CC=C1	CCC1=CC=CC=C1	43	1	1	0
DTXSID8020597	Ethylene glycol	DTXCID40597	107-21-1	OCCO	OCCO	277	1	1	1
DTXSID3020598	Ethylene glycol, cyclic sulfate	DTXCID70598	1072-53-3	O=S1(=O)OCCO1	O=S1(=O)OCCO1	704	1	0	0
DTXSID5020601	Ethylene thiourea	DTXCID90601	96-45-7	S=C1NCCN1	S=C1NCCN1	216	1	1	1
DTXSID0020602	Ethylene urea	DTXCID20602	120-93-4	O=C1NCCN1	O=C1NCCN1	307	1	1	0
DTXSID5020603	Nabam-sodium	DTXCID50603	142-59-6	[Na+].[Na+].[S-]C(=S)NCCNC([S-])=S	SC(=S)NCCNC(S)=S	542	1	1	0
DTXSID0020604	4-Vinyl-1-cyclohexene dioxide	DTXCID80604	106-87-6	C1OC1C1CCC2OC2C1	C1OC1C1CCC2OC2C1	251	1	1	1
DTXSID5020605	2-Ethyl-1-hexanol	DTXCID10605	104-76-7	CCCCC(CC)CO	CCCCC(CC)CO	192	1	1	1
DTXSID0020606	Bis(2-ethylhexyl)hexanedioate	DTXCID40606	103-23-1	CCCCC(CC)COC(=O)CCCCC(=O)OCC(CC)CCCC	CCCCC(CC)COC(=O)CCCCC(=O)OCC(CC)CCCC	33	1	1	1
DTXSID5020607	Di(2-ethylhexyl) phthalate	DTXCID70607	117-81-7	CCCCC(CC)COC(=O)C1=C(C=CC=C1)C(=O)OCC(CC)CCCC	CCCCC(CC)COC(=O)C1=C(C=CC=C1)C(=O)OCC(CC)CCCC	423	1	1	1
DTXSID4020612	Ethylphenylacetylurea	DTXCID40612	90-49-3	CCC(C(=O)NC(N)=O)C1=CC=CC=C1	CCC(C(=O)NC(N)=O)C1=CC=CC=C1	106	0.5	0	0
DTXSID4020614	Ethynodiol diacetate	DTXCID00614	297-76-7	CC(=O)O[C@H]1CC[C@@H]2[C@H]3CC[C@@]4(C)[C@@H](CC[C@@]4(OC(C)=O)C#C)[C@@H]3CCC2=C1	CC(=O)OC1CCC2C3CCC4(C)C(CCC4(OC(C)=O)C#C)C3CCC2=C1	371	1	0	0
DTXSID9020615	Etodolac	DTXCID30615	41340-25-4	CCC1=CC=CC2=C1NC1=C2CCOC1(CC)CC(O)=O	CCC1=CC=CC2=C1NC1=C2CCOC1(CC)CC(O)=O	572	1	0	0
DTXSID4020616	1,8-Cineol	DTXCID60616	470-82-6	CC12CCC(CC1)C(C)(C)O2	CC12CCC(CC1)C(C)(C)O2	355	1	1	1
DTXSID9020617	Eugenol	DTXCID90617	97-53-0	COC1=C(O)C=CC(CC=C)=C1	COC1=C(O)C=CC(CC=C)=C1	152	1	1	1
DTXSID4020618	Fadrozole hydrochloride	DTXCID20618	102676-31-3	Cl.N#CC1=CC=C(C=C1)C1CCCC2=CN=CN12	N#CC1=CC=C(C=C1)C1CCCC2=CN=CN12	186	0.285714	0	1
DTXSID8020620	Fenthion	DTXCID00620	55-38-9	COP(=S)(OC)OC1=CC(C)=C(SC)C=C1	COP(=S)(OC)OC1=CC(C)=C(SC)C=C1	765	1	1	1
DTXSID3020621	(R,R)-Fenvalerate	DTXCID201475882	67614-33-9	CC(C)[C@@H](C(=O)O[C@@H](C#N)C1=CC=CC(OC2=CC=CC=C2)=C1)C1=CC=C(Cl)C=C1	CC(C)C(C(=O)OC(C#N)C1=CC=CC(OC2=CC=CC=C2)=C1)C1=CC=C(Cl)C=C1	796	1	1	1
DTXSID8020622	Ferric chloride	DTXCID60622	7705-08-0	[Cl-].[Cl-].[Cl-].[Fe+3]	NA	138	1	1	0
DTXSID8020624	Ferbam	DTXCID20624	14484-64-1	[Fe+3].CN(C)C([S-])=S.CN(C)C([S-])=S.CN(C)C([S-])=S	CN(C)C(S)=S	479	1	1	0
DTXSID3020625	Finasteride	DTXCID50625	98319-26-7	CC(C)(C)NC(=O)[C@H]1CC[C@H]2[C@@H]3CC[C@H]4NC(=O)C=C[C@]4(C)[C@H]3CC[C@]12C	CC(C)(C)NC(=O)C1CCC2C3CCC4NC(=O)C=CC4(C)C3CCC12C	448	1	0	1
DTXSID8020626	Flecainide acetate	DTXCID80626	54143-56-5	CC(O)=O.FC(F)(F)COC1=CC(C(=O)NCC2CCCCN2)=C(OCC(F)(F)F)C=C1	FC(F)(F)COC1=CC(C(=O)NCC2CCCCN2)=C(OCC(F)(F)F)C=C1	420	1	0	0
DTXSID3020627	Fluconazole	DTXCID10627	86386-73-4	OC(CN1C=NC=N1)(CN1C=NC=N1)C1=C(F)C=C(F)C=C1	OC(CN1C=NC=N1)(CN1C=NC=N1)C1=C(F)C=C(F)C=C1	289	1	0	1
DTXSID8020628	Fluometuron	DTXCID40628	2164-17-2	CN(C)C(=O)NC1=CC=CC(=C1)C(F)(F)F	CN(C)C(=O)NC1=CC=CC(=C1)C(F)(F)F	621	1	1	1
DTXSID3020629	N-(2-Fluorenyl)-2,2,2-trifluoroacetamide	DTXCID70629	363-17-7	FC(F)(F)C(=O)NC1=CC2=C(C=C1)C1=CC=CC=C1C2	FC(F)(F)C(=O)NC1=CC2=C(C=C1)C1=CC=CC=C1C2	484	1	0	0
DTXSID7020631	4'-Fluoro-4-aminodiphenyl	DTXCID50631	324-93-6	NC1=CC=C(C=C1)C1=CC=C(F)C=C1	NC1=CC=C(C=C1)C1=CC=C(F)C=C1	241	0.857143	0	0
DTXSID2020634	5-Fluorouracil	DTXCID40634	51-21-8	FC1=CNC(=O)NC1=O	FC1C=NC(=O)NC1=O	630	1	1	1
DTXSID7020635	Fluoxetine hydrochloride	DTXCID70635	56296-78-7	Cl.CNCCC(OC1=CC=C(C=C1)C(F)(F)F)C1=CC=CC=C1	CNCCC(OC1=CC=C(C=C1)C(F)(F)F)C1=CC=CC=C1	457	1	0	0
DTXSID2020636	Fluvastatin	DTXCID0065309	93957-54-1	CC(C)N1C(\C=C\[C@@H](O)C[C@@H](O)CC(O)=O)=C(C2=C1C=CC=C2)C1=CC=C(F)C=C1	CC(C)N1C(C=CC(O)CC(O)CC(O)=O)=C(C2=CC=CC=C12)C1=CC=C(F)C=C1	386	1	0	0
DTXSID6020646	Furan	DTXCID20646	110-00-9	O1C=CC=C1	O1C=CC=C1	334	1	1	0
DTXSID1020647	Furfural	DTXCID50647	98-01-1	O=CC1=CC=CO1	O=CC1=CC=CO1	596	1	1	1
DTXSID6020648	Furosemide	DTXCID80648	54-31-9	NS(=O)(=O)C1=C(Cl)C=C(NCC2=CC=CO2)C(=C1)C(O)=O	NS(=O)(=O)C1=C(Cl)C=C(NCC2=CC=CO2)C(=C1)C(O)=O	801	1	1	0
DTXSID0020650	Gallic acid	DTXCID60650	149-91-7	OC(=O)C1=CC(O)=C(O)C(O)=C1	OC(=O)C1=CC(O)=C(O)C(O)=C1	481	1	1	0
DTXSID0020652	Gemfibrozil	DTXCID20652	25812-30-0	CC1=CC(OCCCC(C)(C)C(O)=O)=C(C)C=C1	CC1=CC(OCCCC(C)(C)C(O)=O)=C(C)C=C1	574	1	1	1
DTXSID5020653	Gentian Violet	DTXCID50653	548-62-9	[Cl-].CN(C)C1=CC=C(C=C1)C(C1=CC=C(C=C1)N(C)C)=C1C=CC(C=C1)=[N+](C)C	CN(C)C1=CC=C(C=C1)C(C1=CC=C(C=C1)N(C)C)=C1C=CC(C=C1)=[N+](C)C	537	1	1	1
DTXSID0020654	Geranyl acetate	DTXCID80654	105-87-3	CC(C)=CCC\C(C)=C\COC(C)=O	CC(C)=CCCC(C)=CCOC(C)=O	226	1	1	1
DTXSID0020656	Gibberellic acid	DTXCID40656	77-06-5	C[C@@]12[C@H]3[C@H](C(O)=O)[C@@]45CC(=C)[C@@](O)(C4)CC[C@H]5[C@]3(OC1=O)C=C[C@@H]2O	CC12C3C(C(O)=O)C45CC(=C)C(O)(C4)CCC5C3(OC1=O)C=CC2O	706	1	1	1
DTXSID5020659	L-Glutamic acid	DTXCID30659	56-86-0	N[C@@H](CCC(O)=O)C(O)=O	NC(CCC(O)=O)C(O)=O	605	1	1	0
DTXSID9020663	Glycerol	DTXCID40662	56-81-5	OCC(O)CO	OCC(O)CO	506	1	1	1
DTXSID4020664	3-Chloro-1,2-propanediol	DTXCID00664	96-24-2	OCC(O)CCl	OCC(O)CCl	153	1	1	1
DTXSID4020666	Glycidol	DTXCID60666	556-52-5	OCC1CO1	OCC1CO1	116	1	1	1
DTXSID9020667	Glycine	DTXCID90667	56-40-6	NCC(O)=O	NCC(O)=O	699	1	1	0
DTXSID4020668	Glycol sulfite	DTXCID20668	3741-38-6	O=S1OCCO1	O=S1OCCO1	96	1	0	0
DTXSID9020669	Glycyrrhetinic acid	DTXCID50669	471-53-4	[H][C@@]12C[C@](C)(CC[C@]1(C)CC[C@]1(C)C2=CC(=O)[C@]2([H])[C@@]3(C)CC[C@H](O)C(C)(C)[C@]3([H])CC[C@@]12C)C(O)=O	CC1(C)C(O)CCC2(C)C1CCC1(C)C2C(=O)C=C2C3CC(C)(CCC3(C)CCC12C)C(O)=O	534	1	0	0
DTXSID3020671	FD&C Green No. 1	DTXCID30671	4680-78-8	[Na+].CCN(CC1=CC(=CC=C1)S([O-])(=O)=O)C1=CC=C(C=C1)C(C1=CC=CC=C1)=C1C=CC(C=C1)=[N+](CC)CC1=CC(=CC=C1)S([O-])(=O)=O	CCN(CC1=CC=CC(=C1)S(O)(=O)=O)C1=CC=C(C=C1)C(C1=CC=CC=C1)=C1C=CC(C=C1)=[N+](CC)CC1=CC(=CC=C1)S(O)(=O)=O	537	1	1	0
DTXSID3020673	FD&C Green No. 3	DTXCID90673	2353-45-9	[Na+].[Na+].CCN(CC1=CC(=CC=C1)S([O-])(=O)=O)C1=CC=C(C=C1)C(=C1C=CC(C=C1)=[N+](CC)CC1=CC(=CC=C1)S([O-])(=O)=O)C1=C(C=C(O)C=C1)S([O-])(=O)=O	CCN(CC1=CC(=CC=C1)S(O)(=O)=O)C1=CC=C(C=C1)C(=C1C=CC(C=C1)=[N+](CC)CC1=CC(=CC=C1)S(O)(=O)=O)C1=C(C=C(O)C=C1)S(O)(=O)=O	537	1	1	1
DTXSID8020674	Griseofulvin	DTXCID20674	126-07-8	COC1=CC(OC)=C(Cl)C2=C1C(=O)[C@]1(O2)[C@H](C)CC(=O)C=C1OC	COC1=CC(OC)=C(Cl)C2=C1C(=O)C1(O2)C(C)CC(=O)C=C1OC	242	1	0	0
DTXSID8020678	Hematoxylin	DTXCID40678	517-28-2	OC1=C(O)C2=C(C=C1)[C@@H]1C3=CC(O)=C(O)C=C3C[C@]1(O)CO2	OC1=C(O)C2=C(C=C1)C1C3=CC(O)=C(O)C=C3CC1(O)CO2	418	1	0	0
DTXSID3020679	Heptachlor	DTXCID70679	76-44-8	ClC1C=CC2C1C1(Cl)C(Cl)=C(Cl)C2(Cl)C1(Cl)Cl	ClC1C=CC2C1C1(Cl)C(Cl)=C(Cl)C2(Cl)C1(Cl)Cl	150	1	1	1
DTXSID2020680	Heptamethyleneimine	DTXCID20680	1121-92-2	C1CCCNCCC1	C1CCCNCCC1	59	1	0	0
DTXSID7020681	Heptylamine	DTXCID50681	111-68-2	CCCCCCCN	CCCCCCCN	191	1	0	0
DTXSID2020682	Hexachlorobenzene	DTXCID80682	118-74-1	ClC1=C(Cl)C(Cl)=C(Cl)C(Cl)=C1Cl	ClC1=C(Cl)C(Cl)=C(Cl)C(Cl)=C1Cl	409	1	1	0
DTXSID7020683	Hexachloro-1,3-butadiene	DTXCID10683	87-68-3	ClC(Cl)=C(Cl)C(Cl)=C(Cl)Cl	ClC(Cl)=C(Cl)C(Cl)=C(Cl)Cl	404	1	1	1
DTXSID2020684	alpha-1,2,3,4,5,6-Hexachlorocyclohexane	DTXCID00196533	319-84-6	Cl[C@H]1[C@H](Cl)[C@@H](Cl)[C@H](Cl)[C@H](Cl)[C@H]1Cl	ClC1C(Cl)C(Cl)C(Cl)C(Cl)C1Cl	759	1	1	0
DTXSID7020685	beta-Hexachlorocyclohexane	DTXCID20196535	319-85-7	Cl[C@H]1[C@H](Cl)[C@@H](Cl)[C@H](Cl)[C@@H](Cl)[C@@H]1Cl	ClC1C(Cl)C(Cl)C(Cl)C(Cl)C1Cl	759	1	1	1
DTXSID2020686	Lindane	DTXCID40196532	58-89-9	Cl[C@H]1[C@H](Cl)[C@@H](Cl)[C@@H](Cl)[C@H](Cl)[C@H]1Cl	ClC1C(Cl)C(Cl)C(Cl)C(Cl)C1Cl	759	1	1	1
DTXSID7020687	1,2,3,4,5,6-Hexachlorocyclohexane	DTXCID30687	608-73-1	ClC1C(Cl)C(Cl)C(Cl)C(Cl)C1Cl	ClC1C(Cl)C(Cl)C(Cl)C(Cl)C1Cl	759	1	0	0
DTXSID2020688	Hexachlorocyclopentadiene	DTXCID60688	77-47-4	ClC1=C(Cl)C(Cl)(Cl)C(Cl)=C1Cl	ClC1=C(Cl)C(Cl)(Cl)C(Cl)=C1Cl	734	1	1	1
DTXSID7020689	Hexachloroethane	DTXCID90689	67-72-1	ClC(Cl)(Cl)C(Cl)(Cl)Cl	ClC(Cl)(Cl)C(Cl)(Cl)Cl	432	1	1	0
DTXSID6020690	Hexachlorophene	DTXCID40690	70-30-4	OC1=C(CC2=C(Cl)C(Cl)=CC(Cl)=C2O)C(Cl)=C(Cl)C=C1Cl	OC1=C(CC2=C(Cl)C(Cl)=CC(Cl)=C2O)C(Cl)=C(Cl)C=C1Cl	453	1	1	0
DTXSID6020692	Methenamine	DTXCID00692	100-97-0	C1N2CN3CN1CN(C2)C3	C1N2CN3CN1CN(C2)C3	78	1	1	1
DTXSID6020694	Hexamethylphosphoramide	DTXCID60694	680-31-9	CN(C)P(=O)(N(C)C)N(C)C	CN(C)P(=O)(N(C)C)N(C)C	647	1	1	0
DTXSID6020696	Hexanamide	DTXCID20696	628-02-4	CCCCCC(N)=O	CCCCCC(N)=O	372	1	1	0
DTXSID1020697	1-O-Hexyl-2,3,5-trimethylhydroquinone	DTXCID50697	148081-72-5	CCCCCCOC1=CC(C)=C(O)C(C)=C1C	CCCCCCOC1=CC(C)=C(O)C(C)=C1C	152	0.5	0	0
DTXSID1020699	4-Hexylresorcinol	DTXCID10699	136-77-6	CCCCCCC1=C(O)C=C(O)C=C1	CCCCCCC1=C(O)C=C(O)C=C1	179	1	1	1
DTXSID3020700	L-Histidine hydrochloride	DTXCID70700	645-35-2	Cl.N[C@@H](CC1=CN=CN1)C(O)=O	NC(CC1=CN=CN1)C(O)=O	699	1	0	0
DTXSID8020703	Hydrazine sulfate	DTXCID60703	10034-93-2	NN.OS(O)(=O)=O	NA	36	1	1	0
DTXSID3020704	2-Hydrazino-4-(4-aminophenyl) thiazole	DTXCID90704	26049-71-8	NNC1=NC(=CS1)C1=CC=C(N)C=C1	NNC1=NC(=CS1)C1=CC=C(N)C=C1	280	1	0	0
DTXSID3020706	2-Hydrazino-4-(4-nitrophenyl)thiazole	DTXCID50706	26049-70-7	NNC1=NC(=CS1)C1=CC=C(C=C1)[N+]([O-])=O	NNC1=NC(=CS1)C1=CC=C(C=C1)[N+]([O-])=O	15	1	0	0
DTXSID8020707	2-Hydrazino-4-phenylthiazole	DTXCID80707	34176-52-8	NNC1=NC(=CS1)C1=CC=CC=C1	NNC1=NC(=CS1)C1=CC=CC=C1	62	1	0	0
DTXSID3020708	4-Hydrazinobenzoic acid	DTXCID10708	619-67-0	NNC1=CC=C(C=C1)C(O)=O	NNC1=CC=C(C=C1)C(O)=O	8	1	1	0
DTXSID8020709	4-Hydrazinobenzoic acid hydrochloride	DTXCID40709	24589-77-3	Cl.NNC1=CC=C(C=C1)C(O)=O	NNC1=CC=C(C=C1)C(O)=O	8	1	0	0
DTXSID7020710	1,2-Diphenylhydrazine	DTXCID90710	122-66-7	N(NC1=CC=CC=C1)C1=CC=CC=C1	N(NC1=CC=CC=C1)C1=CC=CC=C1	62	1	1	1
DTXSID2020713	Hydrochlorothiazide	DTXCID80713	58-93-5	NS(=O)(=O)C1=CC2=C(NCNS2(=O)=O)C=C1Cl	NS(=O)(=O)C1=CC2=C(NCNS2(=O)=O)C=C1Cl	801	1	1	1
DTXSID7020714	Hydrocortisone	DTXCID10714	50-23-7	C[C@]12C[C@H](O)[C@H]3[C@@H](CCC4=CC(=O)CC[C@]34C)[C@@H]1CC[C@]2(O)C(=O)CO	CC12CC(O)C3C(CCC4=CC(=O)CCC34C)C1CCC2(O)C(=O)CO	534	1	0	0
DTXSID7020716	Hydroquinone	DTXCID70716	123-31-9	OC1=CC=C(O)C=C1	OC1=CC=C(O)C=C1	200	1	1	1
DTXSID2020717	4-(Benzyloxyl)phenol	DTXCID00717	103-16-2	OC1=CC=C(OCC2=CC=CC=C2)C=C1	OC1=CC=C(OCC2=CC=CC=C2)C=C1	152	1	1	0
DTXSID6020721	3-Hydroxy-4-butyrophenetidide	DTXCID40721	1083-57-4	CCOC1=CC=C(NC(=O)CC(C)O)C=C1	CCOC1=CC=C(NC(=O)CC(C)O)C=C1	645	1	0	0
DTXSID1020728	2-Hydroxyethylhydrazine	DTXCID50728	109-84-2	NNCCO	NNCCO	277	0.333333	0	0
DTXSID5020730	8-Hydroxyquinoline	DTXCID30730	148-24-3	OC1=CC=CC2=CC=CN=C12	OC1=CC=CC2=CC=CN=C12	165	1	1	1
DTXSID5020732	Ibuprofen	DTXCID90732	15687-27-1	CC(C)CC1=CC=C(C=C1)C(C)C(O)=O	CC(C)CC1=CC=C(C=C1)C(C)C(O)=O	11	1	1	0
DTXSID0020733	Razoxane	DTXCID20733	21416-67-1	CC(CN1CC(=O)NC(=O)C1)N1CC(=O)NC(=O)C1	CC(CN1CC(=O)NC(=O)C1)N1CC(=O)NC(=O)C1	173	1	1	0
DTXSID0020737	Indole	DTXCID40737	120-72-9	N1C=CC2=C1C=CC=C2	N1C=CC2=C1C=CC=C2	332	1	1	1
DTXSID5020738	Indole-3-acetic acid	DTXCID70738	87-51-4	OC(=O)CC1=CNC2=C1C=CC=C2	OC(=O)CC1=CNC2=C1C=CC=C2	572	1	1	0
DTXSID9020740	1-(p-Chlorobenzoyl)-5-methoxy-2-methyl-Indole-3-acetic acid	DTXCID50740	53-86-1	COC1=CC2=C(C=C1)N(C(=O)C1=CC=C(Cl)C=C1)C(C)=C2CC(O)=O	COC1=CC2=C(C=C1)N(C(=O)C1=CC=C(Cl)C=C1)C(C)=C2CC(O)=O	572	1	0	1
DTXSID9020742	Iodoacetamide	DTXCID10742	144-48-9	NC(=O)CI	NC(=O)CI	103	1	0	0
DTXSID4020743	Iodoform	DTXCID40743	75-47-8	IC(I)I	IC(I)I	671	1	1	0
DTXSID4020745	2-Amino-3-methyl-3H-imidazo[4,5-f]quinoline	DTXCID00745	76180-96-6	CN1C(N)=NC2=C1C=CC1=C2C=CC=N1	CN1C(N)=NC2=C1C=CC1=C2C=CC=N1	581	0.857143	0	0
DTXSID4020749	Isobutylparaben	DTXCID20749	4247-02-3	CC(C)COC(=O)C1=CC=C(O)C=C1	CC(C)COC(=O)C1=CC=C(O)C=C1	487	1	0	0
DTXSID3020750	Isobutyl nitrite	DTXCID70750	542-56-3	CC(C)CON=O	CC(C)CON=O	89	1	1	0
DTXSID3020752	Isoflurane	DTXCID30752	26675-46-7	FC(F)OC(Cl)C(F)(F)F	FC(F)OC(Cl)C(F)(F)F	432	0.833333	0	0
DTXSID8020753	Isomalt	DTXCID30819960	64519-82-0	OCC(O)[C@@H](O)[C@H](O)[C@H](O)CO[C@H]1O[C@H](CO)[C@@H](O)[C@H](O)[C@H]1O	OCC(O)C(O)C(O)C(O)COC1OC(CO)C(O)C(O)C1O	10	1	1	0
DTXSID8020755	Isoniazid	DTXCID20755	54-85-3	NNC(=O)C1=CC=NC=C1	NNC(=O)C1=CC=NC=C1	339	0.666667	0	1
DTXSID3020756	Isonicotinamide	DTXCID50756	1453-82-3	NC(=O)C1=CC=NC=C1	NC(=O)C1=CC=NC=C1	448	1	0	0
DTXSID8020757	Isonicotinic acid	DTXCID80757	55-22-1	OC(=O)C1=CC=NC=C1	OC(=O)C1=CC=NC=C1	670	1	1	0
DTXSID8020759	Isophorone	DTXCID40759	78-59-1	CC1=CC(=O)CC(C)(C)C1	CC1=CC(=O)CC(C)(C)C1	242	1	1	1
DTXSID7020760	Ifosfamide	DTXCID90760	3778-73-2	ClCCNP1(=O)OCCCN1CCCl	ClCCNP1(=O)OCCCN1CCCl	267	1	1	0
DTXSID2020761	Isoprene	DTXCID20761	78-79-5	CC(=C)C=C	CC(=C)C=C	260	1	1	0
DTXSID7020762	Isopropanol	DTXCID50762	67-63-0	CC(C)O	CC(C)O	286	1	1	0
DTXSID7020764	Chlorpropham	DTXCID10764	101-21-3	CC(C)OC(=O)NC1=CC=CC(Cl)=C1	CC(C)OC(=O)NC1=CC=CC(Cl)=C1	100	1	1	1
DTXSID7020766	Propham	DTXCID70766	122-42-9	CC(C)OC(=O)NC1=CC=CC=C1	CC(C)OC(=O)NC1=CC=CC=C1	360	1	1	1
DTXSID2020767	Isosafrole	DTXCID00767	120-58-1	CC=CC1=CC2=C(OCO2)C=C1	CC=CC1=CC2=C(OCO2)C=C1	180	1	1	0
DTXSID7020768	Kaempferol	DTXCID30768	520-18-3	OC1=CC=C(C=C1)C1=C(O)C(=O)C2=C(O1)C=C(O)C=C2O	OC1=CC=C(C=C1)C1OC2=C(C(O)=CC(O)=C2)C(=O)C1=O	418	1	0	1
DTXSID1020770	Kepone	DTXCID10770	143-50-0	ClC12C(=O)C3(Cl)C4(Cl)C1(Cl)C1(Cl)C2(Cl)C3(Cl)C4(Cl)C1(Cl)Cl	ClC12C(=O)C3(Cl)C4(Cl)C1(Cl)C1(Cl)C2(Cl)C3(Cl)C4(Cl)C1(Cl)Cl	628	1	1	1
DTXSID6020771	Ketoprofen	DTXCID40771	22071-15-4	CC(C(O)=O)C1=CC(=CC=C1)C(=O)C1=CC=CC=C1	CC(C(O)=O)C1=CC(=CC=C1)C(=O)C1=CC=CC=C1	450	1	0	0
DTXSID6020777	Levobunolol hydrochloride	DTXCID20777	27912-14-7	Cl.CC(C)(C)NC[C@H](O)COC1=CC=CC2=C1CCCC2=O	CC(C)(C)NCC(O)COC1=CC=CC2=C1CCCC2=O	799	1	0	0
DTXSID1020778	D-Limonene	DTXCID50778	5989-27-5	CC(=C)[C@@H]1CCC(C)=CC1	CC(=C)C1CCC(C)=CC1	42	1	1	0
DTXSID6020779	Lithocholic acid	DTXCID80779	434-13-9	C[C@H](CCC(O)=O)[C@H]1CC[C@H]2[C@@H]3CC[C@@H]4C[C@H](O)CC[C@]4(C)[C@H]3CC[C@]12C	CC(CCC(O)=O)C1CCC2C3CCC4CC(O)CCC4(C)C3CCC12C	693	1	1	0
DTXSID5020782	1-(2,4-Dichlorobenzyl)-1H-indazole-3-carboxylic acid	DTXCID90782	50264-69-2	OC(=O)C1=NN(CC2=CC=C(Cl)C=C2Cl)C2=C1C=CC=C2	OC(=O)C1=NN(CC2=CC=C(Cl)C=C2Cl)C2=C1C=CC=C2	440	1	0	0
DTXSID5020784	Lovastatin	DTXCID50784	75330-75-5	[H][C@]12[C@H](C[C@@H](C)C=C1C=C[C@H](C)[C@@H]2CC[C@@H]1C[C@@H](O)CC(=O)O1)OC(=O)[C@@H](C)CC	CCC(C)C(=O)OC1CC(C)C=C2C=CC(C)C(CCC3CC(O)CC(=O)O3)C12	689	1	0	1
DTXSID0020789	Magnesium chloride hexahydrate	DTXCID00789	7791-18-6	O.O.O.O.O.O.[Mg++].[Cl-].[Cl-]	NA	37	1	0	0
DTXSID9020790	Malaoxon	DTXCID50790	1634-78-2	CCOC(=O)CC(SP(=O)(OC)OC)C(=O)OCC	CCOC(=O)CC(SP(=O)(OC)OC)C(=O)OCC	486	1	1	1
DTXSID4020791	Malathion	DTXCID80791	121-75-5	CCOC(=O)CC(SP(=S)(OC)OC)C(=O)OCC	CCOC(=O)CC(SP(=S)(OC)OC)C(=O)OCC	486	1	1	1
DTXSID9020792	Maleic hydrazide	DTXCID10792	123-33-1	O=C1NNC(=O)C=C1	O=C1NNC(=O)C=C1	417	1	1	1
DTXSID9020794	Maneb	DTXCID70794	12427-38-2	[Mn++].[S-]C(=S)NCCNC([S-])=S	SC(=S)NCCNC(S)=S	479	1	1	1
DTXSID9020796	Manidipine dihydrochloride	DTXCID30796	89226-75-5	Cl.Cl.COC(=O)C1=C(C)NC(C)=C(C1C1=CC(=CC=C1)[N+]([O-])=O)C(=O)OCCN1CCN(CC1)C(C1=CC=CC=C1)C1=CC=CC=C1	COC(=O)C1C(C2=CC(=CC=C2)[N+]([O-])=O)C(C(=O)OCCN2CCN(CC2)C(C2=CC=CC=C2)C2=CC=CC=C2)=C(C)N=C1C	419	0.5	0	0
DTXSID6020802	Melamine	DTXCID40802	108-78-1	NC1=NC(N)=NC(N)=N1	NC1=NC(N)=NC(N)=N1	91	1	1	0
DTXSID1020803	Meloxicam	DTXCID70803	71125-38-7	CN1C(C(=O)NC2=NC=C(C)S2)=C(O)C2=CC=CC=C2S1(=O)=O	CN1C(C(=O)NC2=NC=C(C)S2)C(=O)C2=C(C=CC=C2)S1(=O)=O	448	0.333333	0	0
DTXSID6020804	Melphalan	DTXCID00804	148-82-3	N[C@@H](CC1=CC=C(C=C1)N(CCCl)CCCl)C(O)=O	NC(CC1=CC=C(C=C1)N(CCCl)CCCl)C(O)=O	643	1	1	0
DTXSID1020805	dl-Menthol	DTXCID101305276	89-78-1	CC(C)[C@@H]1CC[C@@H](C)C[C@H]1O	CC(C)C1CCC(C)CC1O	323	1	1	1
DTXSID1020807	2-Mercaptobenzothiazole	DTXCID90807	149-30-4	SC1=NC2=C(S1)C=CC=C2	SC1=NC2=C(S1)C=CC=C2	145	1	1	1
DTXSID1020809	Sodium 2-mercaptoethanesulfonate	DTXCID50809	19767-45-4	[Na+].[O-]S(=O)(=O)CCS	OS(=O)(=O)CCS	284	0.714286	0	0
DTXSID0020810	6-Mercaptopurine	DTXCID00810	50-44-2	S=C1NC=NC2=C1N=CN2	S=C1NC=NC2=C1N=CN2	793	1	1	0
DTXSID5020811	Mercuric chloride	DTXCID30811	7487-94-7	[Cl-].[Cl-].[Hg++]	NA	138	1	0	1
DTXSID5020813	Methylmercuric(II) chloride	DTXCID90813	115-09-3	C[Hg]Cl	NA	18	1	0	0
DTXSID0020814	Mestranol	DTXCID20814	72-33-3	COC1=CC2=C(C=C1)[C@H]1CC[C@@]3(C)[C@@H](CC[C@@]3(O)C#C)[C@@H]1CC2	COC1=CC2=C(C=C1)C1CCC3(C)C(CCC3(O)C#C)C1CC2	789	1	1	1
DTXSID5020815	Metepa	DTXCID50815	57-39-6	CC1CN1P(=O)(N1CC1C)N1CC1C	CC1CN1P(=O)(N1CC1C)N1CC1C	647	1	1	0
DTXSID0020818	Methapyrilene hydrochloride	DTXCID40818	135-23-9	Cl.CN(C)CCN(CC1=CC=CS1)C1=NC=CC=C1	CN(C)CCN(CC1=CC=CS1)C1=CC=CC=N1	378	1	1	0
DTXSID5020819	Methidathion	DTXCID70819	950-37-8	COC1=NN(CSP(=S)(OC)OC)C(=O)S1	COC1=NN(CSP(=S)(OC)OC)C(=O)S1	364	1	1	1
DTXSID4020820	Methimazole	DTXCID20820	60-56-0	CN1C=CNC1=S	CN1CC=NC1=S	216	1	0	1
DTXSID9020821	DL-Methionine	DTXCID50821	59-51-8	CSCCC(N)C(O)=O	CSCCC(N)C(O)=O	605	1	1	0
DTXSID4020822	Methotrexate	DTXCID80822	59-05-2	CN(CC1=NC2=C(N=C1)N=C(N)N=C2N)C1=CC=C(C=C1)C(=O)N[C@@H](CCC(O)=O)C(O)=O	CN(CC1=CN=C2N=C(N)N=C(N)C2=N1)C1=CC=C(C=C1)C(=O)NC(CCC(O)=O)C(O)=O	798	1	1	1
DTXSID9020825	2-Methoxy-3-aminodibenzofuran	DTXCID70825	5834-17-3	COC1=C(N)C=C2OC3=C(C=CC=C3)C2=C1	COC1=C(N)C=C2OC3=C(C=CC=C3)C2=C1	334	1	0	0
DTXSID4020826	3-Methoxycatechol	DTXCID00826	934-00-9	COC1=CC=CC(O)=C1O	COC1=CC=CC(O)=C1O	200	1	0	0
DTXSID9020827	Methoxychlor	DTXCID30827	72-43-5	COC1=CC=C(C=C1)C(C1=CC=C(OC)C=C1)C(Cl)(Cl)Cl	COC1=CC=C(C=C1)C(C1=CC=C(OC)C=C1)C(Cl)(Cl)Cl	752	1	1	1
DTXSID4020828	4-Methoxyphenol	DTXCID60828	150-76-5	COC1=CC=C(O)C=C1	COC1=CC=C(O)C=C1	200	1	1	1
DTXSID9020829	Methoxyphenylacetic acid	DTXCID90829	1701-77-5	COC(C(O)=O)C1=CC=CC=C1	COC(C(O)=O)C1=CC=CC=C1	166	1	0	0
DTXSID8020830	8-Methoxypsoralen	DTXCID40830	298-81-7	COC1=C2OC(=O)C=CC2=CC2=C1OC=C2	COC1=C2OC(=O)C=CC2=CC2=C1OC=C2	408	1	1	0
DTXSID3020833	Methyl tert-butyl ether	DTXCID30833	1634-04-4	COC(C)(C)C	COC(C)(C)C	308	1	1	0
DTXSID8020834	Methyl carbamate	DTXCID60834	598-55-0	COC(N)=O	COC(N)=O	360	1	1	1
DTXSID3020835	Methyl carbazate	DTXCID90835	6294-89-9	COC(=O)NN	COC(=O)NN	339	1	1	0
DTXSID8020838	3'-Methyl-4-(dimethylamino)azobenzene	DTXCID70809628	55-80-1	CN(C)C1=CC=C(C=C1)N=NC1=CC=CC(C)=C1	CN(C)C1=CC=C(C=C1)N=NC1=CC=CC(C)=C1	167	1	0	0
DTXSID7020841	Methyl hesperidin	DTXCID90841	11013-97-1	COC1=C(OC)C=C(C=C1)[C@@H]1CC(=O)C2=C(O1)C=C(O[C@@H]1O[C@H](CO[C@@H]3O[C@@H](C)[C@H](O)[C@@H](O)[C@H]3O)[C@@H](O)[C@H](O)[C@H]1O)C=C2O	COC1=C(OC)C=C(C=C1)C1CC(=O)C2=C(O1)C=C(OC1OC(COC3OC(C)C(O)C(O)C3O)C(O)C(O)C1O)C=C2O	521	1	0	0
DTXSID7020843	Methyl linoleate	DTXCID50843	112-63-0	CCCCC\C=C/C\C=C/CCCCCCCC(=O)OC	CCCCCC=CCC=CCCCCCCCC(=O)OC	77	1	1	1
DTXSID2020844	Methyl methacrylate	DTXCID80844	80-62-6	COC(=O)C(C)=C	COC(=O)C(C)=C	254	1	1	0
DTXSID7020845	Methyl methanesulfonate	DTXCID10845	66-27-3	COS(C)(=O)=O	COS(C)(=O)=O	374	1	0	1
DTXSID2020846	Methylnitronitrosoguanidine	DTXCID40846	70-25-7	CN(N=O)C(=N)N[N+]([O-])=O	CN(N=O)C(=N)N[N+]([O-])=O	14	0.666667	0	0
DTXSID7020847	2-Methyl-1-nitroanthraquinone	DTXCID70847	129-15-7	CC1=CC=C2C(=O)C3=C(C=CC=C3)C(=O)C2=C1[N+]([O-])=O	CC1=CC=C2C(=O)C3=C(C=CC=C3)C(=O)C2=C1[N+]([O-])=O	416	1	1	0
DTXSID1020855	Methyl parathion	DTXCID30855	298-00-0	COP(=S)(OC)OC1=CC=C(C=C1)[N+]([O-])=O	COP(=S)(OC)OC1=CC=C(C=C1)[N+]([O-])=O	401	1	1	1
DTXSID6020856	N-Methyl-2-pyrrolidone	DTXCID60856	872-50-4	CN1CCCC1=O	CN1CCCC1=O	510	1	1	1
DTXSID1020857	(N-6)-Methyladenine	DTXCID90857	443-72-1	CNC1=NC=NC2=C1N=CN2	CNC1=NC=NC2=C1N=CN2	482	1	0	0
DTXSID1020859	alpha-Methylbenzyl alcohol	DTXCID50859	98-85-1	CC(O)C1=CC=CC=C1	CC(O)C1=CC=CC=C1	72	1	1	0
DTXSID5020861	4-Methylcatechol	DTXCID30861	452-86-8	CC1=CC(O)=C(O)C=C1	CC1=CC(O)=C(O)C=C1	152	1	0	0
DTXSID0020862	3-Methylcholanthrene	DTXCID60862	56-49-5	CC1=C2CCC3=C4C=CC5=CC=CC=C5C4=CC(C=C1)=C23	CC1=C2CCC3=C4C=CC5=CC=CC=C5C4=CC(C=C1)=C23	804	1	1	0
DTXSID5020863	Methyldopa sesquihydrate	DTXCID90863	41372-08-1	O.O.O.C[C@](N)(CC1=CC=C(O)C(O)=C1)C(O)=O.C[C@](N)(CC1=CC=C(O)C(O)=C1)C(O)=O	CC(N)(CC1=CC(O)=C(O)C=C1)C(O)=O	720	1	1	1
DTXSID5020865	4,4'-Methylenebis(2-chloroaniline)	DTXCID50865	101-14-4	NC1=C(Cl)C=C(CC2=CC(Cl)=C(N)C=C2)C=C1	NC1=C(Cl)C=C(CC2=CC(Cl)=C(N)C=C2)C=C1	95	1	1	0
DTXSID5020867	4,4'-Diamino-3,3'-dimethyldiphenylmethane	DTXCID10867	838-88-0	CC1=C(N)C=CC(CC2=CC(C)=C(N)C=C2)=C1	CC1=C(N)C=CC(CC2=CC(C)=C(N)C=C2)=C1	95	1	0	1
DTXSID0020868	Dichloromethane	DTXCID40868	75-09-2	ClCCl	ClCCl	671	1	1	0
DTXSID5020869	4,4'-Methylenebis(N,N-dimethylaniline)	DTXCID70869	101-61-1	CN(C)C1=CC=C(CC2=CC=C(C=C2)N(C)C)C=C1	CN(C)C1=CC=C(CC2=CC=C(C=C2)N(C)C)C=C1	113	1	1	1
DTXSID4020870	2,2'-Methylenebis(4-methyl-6-tert-butylphenol)	DTXCID20870	119-47-1	CC1=CC(CC2=CC(C)=CC(=C2O)C(C)(C)C)=C(O)C(=C1)C(C)(C)C	CC1=CC(CC2=CC(C)=CC(=C2O)C(C)(C)C)=C(O)C(=C1)C(C)(C)C	439	1	1	1
DTXSID9020875	Methylhydrazine sulfate	DTXCID70875	302-15-8	CNN.OS(O)(=O)=O	NA	36	1	0	0
DTXSID4020876	Methylhydroquinone	DTXCID00876	95-71-6	CC1=C(O)C=CC(O)=C1	CC1=C(O)C=CC(O)=C1	152	1	1	0
DTXSID9020877	1-Methylnaphthalene	DTXCID30877	90-12-0	CC1=C2C=CC=CC2=CC=C1	CC1=C2C=CC=CC2=CC=C1	804	1	1	1
DTXSID4020878	2-Methylnaphthalene	DTXCID60878	91-57-6	CC1=CC2=CC=CC=C2C=C1	CC1=CC2=CC=CC=C2C=C1	804	1	1	0
DTXSID8020880	4-(Methylnitrosamino)-1-(3-pyridyl)-1-butanol	DTXCID40880	76014-81-8	CN(CCCC(O)C1=CC=CN=C1)N=O	CN(CCCC(O)C1=CC=CN=C1)N=O	57	0.5	0	0
DTXSID3020881	4-(N-Methyl-N-nitrosamino)-1-(3-pyridyl)-1-butanone	DTXCID70881	64091-91-4	CN(CCCC(=O)C1=CC=CN=C1)N=O	CN(CCCC(=O)C1=CC=CN=C1)N=O	749	1	1	0
DTXSID8020886	Methylphenidate hydrochloride	DTXCID20886	298-59-9	Cl.COC(=O)C(C1CCCCN1)C1=CC=CC=C1	COC(=O)C(C1CCCCN1)C1=CC=CC=C1	324	1	1	0
DTXSID3020887	6-Methylquinoline	DTXCID50887	91-62-3	CC1=CC2=CC=CN=C2C=C1	CC1=CC2=CC=CN=C2C=C1	165	1	1	1
DTXSID8020888	8-Methylquinoline	DTXCID80888	611-32-5	CC1=CC=CC2=CC=CN=C12	CC1=CC=CC2=CC=CN=C12	165	1	1	0
DTXSID3020889	4-Methylstyrene	DTXCID10889	622-97-9	CC1=CC=C(C=C)C=C1	CC1=CC=C(C=C)C=C1	69	1	1	1
DTXSID2020890	6-Methyl-2-thiouracil	DTXCID60890	56-04-2	CC1=CC(=O)NC(=S)N1	CC1=NC(=S)NC(=O)C1	666	1	0	1
DTXSID2020892	Metronidazole	DTXCID20892	443-48-1	CC1=NC=C(N1CCO)[N+]([O-])=O	CC1=NC=C(N1CCO)[N+]([O-])=O	39	0.4	0	0
DTXSID7020893	Mexacarbate	DTXCID50893	315-18-4	CNC(=O)OC1=CC(C)=C(N(C)C)C(C)=C1	CNC(=O)OC1=CC(C)=C(N(C)C)C(C)=C1	167	1	1	0
DTXSID2020894	Michler's ketone	DTXCID80894	90-94-8	CN(C)C1=CC=C(C=C1)C(=O)C1=CC=C(C=C1)N(C)C	CN(C)C1=CC=C(C=C1)C(=O)C1=CC=C(C=C1)N(C)C	113	1	1	1
DTXSID7020895	Mirex	DTXCID10895	2385-85-5	ClC12C3(Cl)C4(Cl)C5(Cl)C(Cl)(C1(Cl)C4(Cl)Cl)C2(Cl)C(Cl)(Cl)C35Cl	ClC12C3(Cl)C4(Cl)C5(Cl)C(Cl)(C1(Cl)C4(Cl)Cl)C2(Cl)C(Cl)(Cl)C35Cl	628	1	1	1
DTXSID7020897	Misoprostol	DTXCID70897	59122-46-2	CCCCC(C)(O)C\C=C\[C@H]1[C@H](O)CC(=O)[C@@H]1CCCCCCC(=O)OC	CCCCC(C)(O)CC=CC1C(O)CC(=O)C1CCCCCCC(=O)OC	769	1	0	0
DTXSID2020898	Mitomycin C	DTXCID00898	50-07-7	CO[C@]12[C@H]3N[C@H]3CN1C1=C([C@H]2COC(N)=O)C(=O)C(N)=C(C)C1=O	COC12C3NC3CN1C1=C(C2COC(N)=O)C(=O)C(N)=C(C)C1=O	791	1	1	0
DTXSID7020899	Molybdenum trioxide	DTXCID30899	1313-27-5	O=[Mo](=O)=O	NA	552	1	1	0
DTXSID4020901	Chloroacetic acid	DTXCID20901	79-11-8	OC(=O)CCl	OC(=O)CCl	276	1	1	0
DTXSID9020902	Monocrotaline	DTXCID50902	315-22-0	C[C@H]1C(=O)O[C@@H]2CCN3CC=C(COC(=O)[C@](C)(O)[C@]1(C)O)[C@H]23	CC1C(=O)OC2CCN3CC=C(COC(=O)C(C)(O)C1(C)O)C23	724	1	0	0
DTXSID3020910	Busulfan	DTXCID10910	55-98-1	CS(=O)(=O)OCCCCOS(C)(=O)=O	CS(=O)(=O)OCCCCOS(C)(=O)=O	374	1	1	1
DTXSID8020911	Nafenopin	DTXCID40911	3771-19-5	CC(C)(OC1=CC=C(C=C1)C1CCCC2=C1C=CC=C2)C(O)=O	CC(C)(OC1=CC=C(C=C1)C1CCCC2=C1C=CC=C2)C(O)=O	451	1	0	0
DTXSID3020912	Nalidixic acid	DTXCID70912	389-08-2	CCN1C=C(C(O)=O)C(=O)C2=C1N=C(C)C=C2	CCN1C=C(C(O)=O)C(=O)C2=C1N=C(C)C=C2	779	1	1	0
DTXSID8020913	Naphthalene	DTXCID00913	91-20-3	C1=CC2=CC=CC=C2C=C1	C1=CC2=CC=CC=C2C=C1	458	1	1	1
DTXSID3020914	1-Naphthaleneacetamide	DTXCID30914	86-86-2	NC(=O)CC1=C2C=CC=CC2=CC=C1	NC(=O)CC1=C2C=CC=CC2=CC=C1	576	1	1	0
DTXSID8020915	1-Naphthaleneacetic acid	DTXCID60915	86-87-3	OC(=O)CC1=C2C=CC=CC2=CC=C1	OC(=O)CC1=C2C=CC=CC2=CC=C1	166	1	1	1
DTXSID3020916	1,5-Naphthalenediamine	DTXCID90916	2243-62-1	NC1=CC=CC2=C(N)C=CC=C12	NC1=CC=CC2=C(N)C=CC=C12	117	1	1	1
DTXSID8020917	N-(1-Naphthyl)ethylenediamine dihydrochloride	DTXCID20917	1465-25-4	Cl.Cl.NCCNC1=C2C=CC=CC2=CC=C1	NCCNC1=C2C=CC=CC2=CC=C1	38	1	1	0
DTXSID3020918	N,N'-Di-2-naphthyl-p-phenylenediamine	DTXCID50918	93-46-9	N(C1=CC=C(NC2=CC=C3C=CC=CC3=C2)C=C1)C1=CC=C2C=CC=CC2=C1	N(C1=CC=C(NC2=CC=C3C=CC=CC3=C2)C=C1)C1=CC=C2C=CC=CC2=C1	111	1	1	0
DTXSID8020919	1-(1-Naphthyl)-2-thiourea	DTXCID80919	86-88-4	NC(=S)NC1=C2C=CC=CC2=CC=C1	NC(=S)NC1=C2C=CC=CC2=CC=C1	216	0.5	0	0
DTXSID7020920	1-Naphthylamine	DTXCID30920	134-32-7	NC1=CC=CC2=C1C=CC=C2	NC1=CC=CC2=C1C=CC=C2	117	1	1	0
DTXSID2020921	2-Naphthylamine	DTXCID60921	91-59-8	NC1=CC2=C(C=CC=C2)C=C1	NC1=CC2=C(C=CC=C2)C=C1	117	1	1	1
DTXSID7020922	2-Amino-1-naphthalenesulfonic acid	DTXCID90922	81-16-3	NC1=CC=C2C=CC=CC2=C1S(O)(=O)=O	NC1=CC=C2C=CC=CC2=C1S(O)(=O)=O	110	1	1	0
DTXSID2020923	Nefiracetam	DTXCID20923	77191-36-7	CC1=CC=CC(C)=C1NC(=O)CN1CCCC1=O	CC1=CC=CC(C)=C1NC(=O)CN1CCCC1=O	595	0.5	0	0
DTXSID2020927	Nickel bis(dibutyldithiocarbamate)	DTXCID40927	13927-77-0	[Ni++].CCCCN(CCCC)C([S-])=S.CCCCN(CCCC)C([S-])=S	CCCCN(CCCC)C(S)=S	325	1	1	0
DTXSID7020928	Nickel(II) sulfate hexahydrate	DTXCID70928	10101-97-0	O.O.O.O.O.O.[Ni++].[O-]S([O-])(=O)=O	NA	23	1	1	0
DTXSID2020929	Niacinamide	DTXCID00929	98-92-0	NC(=O)C1=CC=CN=C1	NC(=O)C1=CC=CN=C1	448	1	1	1
DTXSID1020930	Nicotine	DTXCID50930	54-11-5	CN1CCC[C@H]1C1=CN=CC=C1	CN1CCCC1C1=CN=CC=C1	768	1	1	1
DTXSID1020932	Nicotinic acid	DTXCID10932	59-67-6	OC(=O)C1=CC=CN=C1	OC(=O)C1=CC=CN=C1	670	1	1	1
DTXSID6020933	Nicotinic acid hydrazide	DTXCID40933	553-53-7	NNC(=O)C1=CC=CN=C1	NNC(=O)C1=CC=CN=C1	339	0.666667	0	0
DTXSID6020937	Sodium nitrate	DTXCID60937	7631-99-4	[Na+].[O-][N+]([O-])=O	NA	163	1	1	0
DTXSID6020939	Nitrilotriacetic acid	DTXCID20939	139-13-9	OC(=O)CN(CC(O)=O)CC(O)=O	OC(=O)CN(CC(O)=O)CC(O)=O	46	1	1	1
DTXSID0020941	Sodium nitrite	DTXCID00941	7632-00-0	[Na+].[O-]N=O	NA	89	1	1	1
DTXSID0020943	5-Nitro-o-anisidine	DTXCID60943	99-59-2	COC1=C(N)C=C(C=C1)[N+]([O-])=O	COC1=C(N)C=C(C=C1)[N+]([O-])=O	2	1	1	1
DTXSID5020944	Nitrofurazone	DTXCID30809629	59-87-0	NC(=O)NN=CC1=CC=C(O1)[N+]([O-])=O	NC(=O)N=NCC1=CC=C(O1)[N+]([O-])=O	610	1	1	1
DTXSID5020946	5-Nitro-2-furanmethanediol diacetate	DTXCID50946	92-55-7	CC(=O)OC(OC(C)=O)C1=CC=C(O1)[N+]([O-])=O	CC(=O)OC(OC(C)=O)C1=CC=C(O1)[N+]([O-])=O	312	0.6	0	0
DTXSID5020948	5-(5-Nitro-2-furyl)-1,3,4-oxadiazole-2-ol	DTXCID10948	2122-86-3	OC1=NN=C(O1)C1=CC=C(O1)[N+]([O-])=O	OC1=NN=C(O1)C1=CC=C(O1)[N+]([O-])=O	334	1	0	0
DTXSID9020956	4-Hydroxy-3-nitrophenylarsonic acid	DTXCID70956	121-19-7	OC1=C(C=C(C=C1)[As](O)(O)=O)[N+]([O-])=O	NA	478	1	1	0
DTXSID4020957	2-Nitro-1,4-phenylenediamine	DTXCID00957	5307-14-2	NC1=CC(=C(N)C=C1)[N+]([O-])=O	NC1=CC(=C(N)C=C1)[N+]([O-])=O	2	1	1	0
DTXSID9020958	4-Nitro-1,2-phenylenediamine	DTXCID30958	99-56-9	NC1=C(N)C=C(C=C1)[N+]([O-])=O	NC1=C(N)C=C(C=C1)[N+]([O-])=O	2	1	1	0
DTXSID4020959	5-Nitro-o-toluidine	DTXCID60959	99-55-8	CC1=C(N)C=C(C=C1)[N+]([O-])=O	CC1=C(N)C=C(C=C1)[N+]([O-])=O	95	1	1	1
DTXSID3020960	5-Nitroacenaphthene	DTXCID10960	602-87-9	[O-][N+](=O)C1=CC=C2CCC3=CC=CC1=C23	[O-][N+](=O)C1=CC=C2CCC3=CC=CC1=C23	451	1	1	0
DTXSID8020961	4-Nitroaniline	DTXCID40961	100-01-6	NC1=CC=C(C=C1)[N+]([O-])=O	NC1=CC=C(C=C1)[N+]([O-])=O	2	1	1	1
DTXSID3020962	1-Methoxy-2-nitrobenzene	DTXCID70962	91-23-6	COC1=C(C=CC=C1)[N+]([O-])=O	COC1=C(C=CC=C1)[N+]([O-])=O	15	1	1	0
DTXSID8020963	4-Nitroanthranilic acid	DTXCID00963	619-17-0	NC1=C(C=CC(=C1)[N+]([O-])=O)C(O)=O	NC1=C(C=CC(=C1)[N+]([O-])=O)C(O)=O	441	1	1	0
DTXSID3020964	Nitrobenzene	DTXCID30964	98-95-3	[O-][N+](=O)C1=CC=CC=C1	[O-][N+](=O)C1=CC=CC=C1	15	1	1	1
DTXSID8020965	6-Nitrobenzimidazole	DTXCID60965	94-52-0	[O-][N+](=O)C1=CC2=C(NC=N2)C=C1	[O-][N+](=O)C1=CC2=C(NC=N2)C=C1	642	1	1	0
DTXSID3020966	4-Nitrobenzoic acid	DTXCID90966	62-23-7	OC(=O)C1=CC=C(C=C1)[N+]([O-])=O	OC(=O)C1=CC=C(C=C1)[N+]([O-])=O	488	1	1	1
DTXSID8020967	1-Nitrobutane	DTXCID20967	627-05-4	CCCC[N+]([O-])=O	CCCC[N+]([O-])=O	258	0.666667	0	0
DTXSID8020969	Nitroethane	DTXCID80969	79-24-3	CC[N+]([O-])=O	CC[N+]([O-])=O	794	1	1	1
DTXSID7020970	Nitrofen	DTXCID30970	1836-75-5	[O-][N+](=O)C1=CC=C(OC2=C(Cl)C=C(Cl)C=C2)C=C1	[O-][N+](=O)C1=CC=C(OC2=C(Cl)C=C(Cl)C=C2)C=C1	687	1	1	1
DTXSID2020971	2-Nitrofluorene	DTXCID60971	607-57-8	[O-][N+](=O)C1=CC2=C(C=C1)C1=C(C2)C=CC=C1	[O-][N+](=O)C1=CC2=C(C=C1)C1=C(C2)C=CC=C1	484	1	0	0
DTXSID7020972	Nitrofurantoin	DTXCID90972	67-20-9	[O-][N+](=O)C1=CC=C(O1)C=NN1CC(=O)NC1=O	[O-][N+](=O)C1=CC=C(O1)C=NN1CC(=O)NC1=O	610	1	1	1
DTXSID7020976	Nitrogen mustard N-oxide	DTXCID10976	126-85-2	C[N+]([O-])(CCCl)CCCl	C[N+]([O-])(CCCl)CCCl	253	1	0	0
DTXSID2020977	Nitromethane	DTXCID40977	75-52-5	C[N+]([O-])=O	C[N+]([O-])=O	794	1	1	0
DTXSID7020978	1-Nitronaphthalene	DTXCID70978	86-57-7	[O-][N+](=O)C1=C2C=CC=CC2=CC=C1	[O-][N+](=O)C1=C2C=CC=CC2=CC=C1	15	1	1	0
DTXSID1020980	1-Nitropropane	DTXCID50980	108-03-2	CCC[N+]([O-])=O	CCC[N+]([O-])=O	203	1	1	0
DTXSID6020981	2-Nitropropane	DTXCID80981	79-46-9	CC(C)[N+]([O-])=O	CC(C)[N+]([O-])=O	794	1	1	0
DTXSID1020982	3-Nitropropionic acid	DTXCID10982	504-88-1	OC(=O)CC[N+]([O-])=O	OC(=O)CC[N+]([O-])=O	300	1	1	0
DTXSID6020983	1-Nitropyrene	DTXCID40983	5522-43-0	[O-][N+](=O)C1=CC=C2C=CC3=CC=CC4=CC=C1C2=C34	[O-][N+](=O)C1=CC=C2C=CC3=CC=CC4=CC=C1C2=C34	543	1	1	0
DTXSID1020984	6-Nitroquinoline	DTXCID70984	613-50-3	[O-][N+](=O)C1=CC2=CC=CN=C2C=C1	[O-][N+](=O)C1=CC2=CC=CN=C2C=C1	165	1	0	0
DTXSID6020985	8-Nitroquinoline	DTXCID00985	607-35-2	[O-][N+](=O)C1=CC=CC2=CC=CN=C12	[O-][N+](=O)C1=CC=CC2=CC=CN=C12	165	1	0	0
DTXSID4021002	N-Nitroso-N-methyl-4-nitroaniline	DTXCID901002	943-41-9	CN(N=O)C1=CC=C(C=C1)[N+]([O-])=O	CN(N=O)C1=CC=C(C=C1)[N+]([O-])=O	15	0.833333	0	0
DTXSID4021006	N-Nitroso-N-methylurea	DTXCID501006	684-93-5	CN(N=O)C(N)=O	CN(N=O)C(N)=O	545	1	1	1
DTXSID2021022	N-Nitrosobis(2-oxopropyl)amine	DTXCID501022	60599-38-4	CC(=O)CN(CC(C)=O)N=O	CC(=O)CN(CC(C)=O)N=O	293	1	0	0
DTXSID2021026	N-Nitrosodibutylamine	DTXCID101026	924-16-3	CCCCN(CCCC)N=O	CCCCN(CCCC)N=O	67	1	1	1
DTXSID7021027	N-Nitrosodiethanolamine	DTXCID501027	1116-54-7	OCCN(CCO)N=O	OCCN(CCO)N=O	330	1	1	0
DTXSID2021028	N-Nitrosodiethylamine	DTXCID901028	55-18-5	CCN(CC)N=O	CCN(CC)N=O	67	1	1	1
DTXSID7021029	N-Nitrosodimethylamine	DTXCID301029	62-75-9	CN(C)N=O	CN(C)N=O	67	1	1	1
DTXSID6021030	N-Nitrosodiphenylamine	DTXCID001030	86-30-6	O=NN(C1=CC=CC=C1)C1=CC=CC=C1	O=NN(C1=CC=CC=C1)C1=CC=CC=C1	587	1	1	1
DTXSID1021031	4-Nitrosodiphenylamine	DTXCID401031	156-10-5	O=NC1=CC=C(NC2=CC=CC=C2)C=C1	O=NC1=CC=C(NC2=CC=CC=C2)C=C1	111	1	1	1
DTXSID6021032	N-Nitrosodi-n-propylamine	DTXCID801032	621-64-7	CCCN(CCC)N=O	CCCN(CCC)N=O	67	1	1	1
DTXSID6021036	N-Nitroso-N-methylethylamine	DTXCID401036	10595-95-6	CCN(C)N=O	CCN(C)N=O	67	1	1	0
DTXSID1021039	Nitrosoheptamethyleneimine	DTXCID601039	20917-49-1	O=NN1CCCCCCC1	O=NN1CCCCCCC1	67	1	1	0
DTXSID0021040	N-Nitrosohexamethyleneimine	DTXCID301040	932-83-2	O=NN1CCCCCC1	O=NN1CCCCCC1	67	1	0	0
DTXSID9021053	Nitrosomethylaniline	DTXCID801053	614-00-6	CN(N=O)C1=CC=CC=C1	CN(N=O)C1=CC=CC=C1	587	1	0	0
DTXSID4021056	N-Nitrosomorpholine	DTXCID001056	59-89-2	O=NN1CCOCC1	O=NN1CCOCC1	67	1	0	0
DTXSID9021059	N-Nitrosopiperazine	DTXCID201059	5632-47-3	O=NN1CCNCC1	O=NN1CCNCC1	354	1	0	0
DTXSID8021060	N-Nitrosopiperidine	DTXCID901060	100-75-4	O=NN1CCCCC1	O=NN1CCCCC1	67	1	1	0
DTXSID8021062	N-Nitrosopyrrolidine	DTXCID701062	930-55-2	O=NN1CCCC1	O=NN1CCCC1	67	1	1	1
DTXSID3021065	2-Nitrosotoluene	DTXCID901065	611-23-4	CC1=C(C=CC=C1)N=O	CC1=C(C=CC=C1)N=O	804	0.571429	0	0
DTXSID3021069	Norethynodrel	DTXCID60563	68-23-5	C[C@]12CC[C@H]3[C@@H](CCC4=C3CCC(=O)C4)[C@@H]1CC[C@@]2(O)C#C	CC12CCC3C(CCC4=C3CCC(=O)C4)C1CCC2(O)C#C	534	1	0	0
DTXSID2021070	Norharman	DTXCID201070	244-63-3	N1C2=CN=CC=C2C2=C1C=CC=C2	N1C2=CN=CC=C2C2=C1C=CC=C2	712	1	0	0
DTXSID6021080	Omeprazole	DTXCID501080	73590-58-6	COC1=CC2=C(NC(=N2)S(=O)CC2=C(C)C(OC)=C(C)C=N2)C=C1	COC1=CC2=C(NC(=N2)S(=O)CC2=C(C)C(OC)=C(C)C=N2)C=C1	642	1	0	0
DTXSID1021081	C.I. Acid Orange 3	DTXCID901081	6373-74-6	[Na+].[O-][N+](=O)C1=CC(=C(NC2=CC(=C(NC3=CC=CC=C3)C=C2)S([O-])(=O)=O)C=C1)[N+]([O-])=O	OS(=O)(=O)C1=C(NC2=CC=CC=C2)C=CC(NC2=C(C=C(C=C2)[N+]([O-])=O)[N+]([O-])=O)=C1	493	1	1	0
DTXSID6021082	C.I. Acid Orange 10	DTXCID801474349	1936-15-8	[Na+].[Na+].OC1=C(N=NC2=CC=CC=C2)C2=C(C=C(C=C2C=C1)S([O-])(=O)=O)S([O-])(=O)=O	OC1=CC=C2C=C(C=C(C2=C1N=NC1=CC=CC=C1)S(O)(=O)=O)S(O)(=O)=O	342	1	1	1
DTXSID6021086	Oxamyl	DTXCID00810060	23135-22-0	CNC(=O)ON=C(SC)C(=O)N(C)C	CNC(=O)ON=C(SC)C(=O)N(C)C	360	1	1	1
DTXSID1021087	Oxazepam	DTXCID301087	604-75-1	OC1N=C(C2=CC=CC=C2)C2=CC(Cl)=CC=C2NC1=O	OC1N=C(C2=CC=CC=C2)C2=CC(Cl)=CC=C2NC1=O	732	1	1	1
DTXSID1021089	Oxolinic acid	DTXCID101089	14698-29-4	CCN1C=C(C(O)=O)C(=O)C2=CC3=C(OCO3)C=C12	CCN1C=C(C(O)=O)C(=O)C2=CC3=C(OCO3)C=C12	779	1	0	0
DTXSID5021093	Oxprenolol hydrochloride	DTXCID001093	6452-73-9	Cl.CC(C)NCC(O)COC1=CC=CC=C1OCC=C	CC(C)NCC(O)COC1=CC=CC=C1OCC=C	140	1	0	0
DTXSID0021094	4,4'-Oxydianiline	DTXCID401094	101-80-4	NC1=CC=C(OC2=CC=C(N)C=C2)C=C1	NC1=CC=C(OC2=CC=C(N)C=C2)C=C1	117	1	1	1
DTXSID0021096	N-Oxydiethylene-2-benzothiazylsulfenamide	DTXCID201096	102-77-2	C1CN(CCO1)SC1=NC2=C(S1)C=CC=C2	C1CN(CCO1)SC1=NC2=C(S1)C=CC=C2	145	1	1	0
DTXSID5021097	Oxytetracycline hydrochloride	DTXCID601097	2058-46-0	Cl.CN(C)[C@H]1[C@@H]2[C@@H](O)[C@H]3C(=C(O)[C@]2(O)C(=O)C(C(N)=O)=C1O)C(=O)C1=C(C=CC=C1O)[C@@]3(C)O	CN(C)C1C2C(O)C3C(C(=O)C4=C(C=CC=C4O)C3(C)O)C(=O)C2(O)C(=O)C(C(N)=O)C1=O	97	1	1	1
DTXSID7021100	Parathion	DTXCID301100	56-38-2	CCOP(=S)(OCC)OC1=CC=C(C=C1)[N+]([O-])=O	CCOP(=S)(OCC)OC1=CC=C(C=C1)[N+]([O-])=O	401	1	1	1
DTXSID7021102	Penicillin VK	DTXCID101102	132-98-9	[K+].CC1(C)S[C@@H]2[C@H](NC(=O)COC3=CC=CC=C3)C(=O)N2[C@H]1C([O-])=O	CC1(C)SC2C(NC(=O)COC3=CC=CC=C3)C(=O)N2C1C(O)=O	387	1	1	0
DTXSID2021103	Pentachloroanisole	DTXCID501103	1825-21-4	COC1=C(Cl)C(Cl)=C(Cl)C(Cl)=C1Cl	COC1=C(Cl)C(Cl)=C(Cl)C(Cl)=C1Cl	410	1	1	1
DTXSID7021104	Pentachloroethane	DTXCID901104	76-01-7	ClC(Cl)C(Cl)(Cl)Cl	ClC(Cl)C(Cl)(Cl)Cl	432	1	1	0
DTXSID2021105	Pentachloronitrobenzene	DTXCID301105	82-68-8	[O-][N+](=O)C1=C(Cl)C(Cl)=C(Cl)C(Cl)=C1Cl	[O-][N+](=O)C1=C(Cl)C(Cl)=C(Cl)C(Cl)=C1Cl	409	1	1	1
DTXSID7021106	Pentachlorophenol	DTXCID701106	87-86-5	OC1=C(Cl)C(Cl)=C(Cl)C(Cl)=C1Cl	OC1=C(Cl)C(Cl)=C(Cl)C(Cl)=C1Cl	453	1	1	1
DTXSID1021114	Perhexiline maleate	DTXCID201114	6724-53-4	OC(=O)\C=C/C(O)=O.C(C(C1CCCCC1)C1CCCCC1)C1CCCCN1	C(C(C1CCCCC1)C1CCCCC1)C1CCCCN1	324	1	0	0
DTXSID1021116	Phenacetin	DTXCID001116	62-44-2	CCOC1=CC=C(NC(C)=O)C=C1	CCOC1=CC=C(NC(C)=O)C=C1	645	1	1	0
DTXSID6021117	Phenazone	DTXCID401117	60-80-0	CN1N(C(=O)C=C1C)C1=CC=CC=C1	CN1N(C(=O)C=C1C)C1=CC=CC=C1	311	1	0	0
DTXSID1021118	Phenazopyridine hydrochloride	DTXCID801118	136-40-3	Cl.NC1=CC=C(N=NC2=CC=CC=C2)C(N)=N1	NC1=CC=C(N=NC2=CC=CC=C2)C(N)=N1	581	1	1	0
DTXSID5021120	Phenethyl isothiocyanate	DTXCID901120	2257-09-2	S=C=NCCC1=CC=CC=C1	S=C=NCCC1=CC=CC=C1	43	1	1	0
DTXSID0021121	Phenformin hydrochloride	DTXCID301121	834-28-6	Cl.NC(=N)NC(=N)NCCC1=CC=CC=C1	NC(=N)NC(=N)NCCC1=CC=CC=C1	43	1	1	0
DTXSID5021122	Phenobarbital	DTXCID701122	50-06-6	CCC1(C(=O)NC(=O)NC1=O)C1=CC=CC=C1	CCC1(C(=O)NC(=O)NC1=O)C1=CC=CC=C1	519	1	0	0
DTXSID0021123	Phenobarbital sodium	DTXCID101123	57-30-7	[Na+].CCC1(C(=O)NC([O-])=NC1=O)C1=CC=CC=C1	CCC1(C(=O)NC(O)=NC1=O)c1ccccc1	519	1	0	1
DTXSID5021124	Phenol	DTXCID501124	108-95-2	OC1=CC=CC=C1	OC1=CC=CC=C1	200	1	1	1
DTXSID0021125	Phenolphthalein	DTXCID901125	77-09-8	OC1=CC=C(C=C1)C1(OC(=O)C2=C1C=CC=C2)C1=CC=C(O)C=C1	OC1=CC=C(C=C1)C1(OC(=O)C2=C1C=CC=C2)C1=CC=C(O)C=C1	518	1	1	1
DTXSID5021126	Phenothiazine	DTXCID301126	92-84-2	N1C2=CC=CC=C2SC2=C1C=CC=C2	N1C2=CC=CC=C2SC2=C1C=CC=C2	696	1	1	1
DTXSID0021127	Phenoxybenzamine hydrochloride	DTXCID701127	63-92-3	Cl.CC(COC1=CC=CC=C1)N(CCCl)CC1=CC=CC=C1	CC(COC1=CC=CC=C1)N(CCCl)CC1=CC=CC=C1	161	1	1	0
DTXSID5021128	1-Phenyl-3,3-dimethyltriazene	DTXCID101128	7227-91-0	CN(C)N=NC1=CC=CC=C1	CN(C)N=NC1=CC=CC=C1	62	1	0	0
DTXSID0021129	Phenyl isothiocyanate	DTXCID501129	103-72-0	S=C=NC1=CC=CC=C1	S=C=NC1=CC=CC=C1	123	1	1	0
DTXSID9021130	1-Phenyl-3-methyl-5-pyrazolone	DTXCID201130	89-25-8	CC1=NN(C(=O)C1)C1=CC=CC=C1	CC1=NN(C(=O)C1)C1=CC=CC=C1	311	1	1	0
DTXSID4021131	N-Phenyl-2-naphthylamine	DTXCID601131	135-88-6	N(C1=CC=CC=C1)C1=CC=C2C=CC=CC2=C1	N(C1=CC=CC=C1)C1=CC=C2C=CC=CC2=C1	111	1	1	0
DTXSID9021132	N-Phenyl-1,4-benzenediamine hydrochloride	DTXCID001132	2198-59-6	Cl.NC1=CC=C(NC2=CC=CC=C2)C=C1	NC1=CC=C(NC2=CC=CC=C2)C=C1	111	0.5	0	0
DTXSID4021133	Isbogrel	DTXCID401133	89667-40-3	OC(=O)CCCC\C=C(/C1=CC=CC=C1)C1=CC=CN=C1	OC(=O)CCCCC=C(C1=CC=CC=C1)C1=CN=CC=C1	300	0.363636	0	0
DTXSID9021134	1-Phenyl-2-thiourea	DTXCID801134	103-85-5	NC(=S)NC1=CC=CC=C1	NC(=S)NC1=CC=CC=C1	123	1	1	0
DTXSID4021135	C.I. Solvent Yellow 14	DTXCID50809767	842-07-9	OC1=CC=C2C=CC=CC2=C1N=NC1=CC=CC=C1	OC1=CC=C2C=CC=CC2=C1N=NC1=CC=CC=C1	668	1	1	1
DTXSID9021136	4-Butyl-1,2-diphenyl-3,5-Pyrazolidinedione	DTXCID601136	50-33-9	CCCCC1C(=O)N(N(C1=O)C1=CC=CC=C1)C1=CC=CC=C1	CCCCC1C(=O)N(N(C1=O)C1=CC=CC=C1)C1=CC=CC=C1	372	1	1	0
DTXSID4021137	1,3-Benzenediamine	DTXCID001137	108-45-2	NC1=CC(N)=CC=C1	NC1=CC(N)=CC=C1	117	1	1	1
DTXSID9021138	1,4-Benzenediamine	DTXCID401138	106-50-3	NC1=CC=C(N)C=C1	NC1=CC=C(N)C=C1	117	1	1	1
DTXSID4021139	1,3-Benzenediamine dihydrochloride	DTXCID801139	541-69-5	Cl.Cl.NC1=CC(N)=CC=C1	NC1=CC(N)=CC=C1	579	1	0	0
DTXSID3021140	1,2-Phenylenediamine dihydrochloride	DTXCID501140	615-28-1	Cl.Cl.NC1=C(N)C=CC=C1	NC1=C(N)C=CC=C1	579	1	0	0
DTXSID8021141	1,4-Benzenediamine dihydrochloride	DTXCID901141	624-18-0	Cl.Cl.NC1=CC=C(N)C=C1	NC1=CC=C(N)C=C1	579	1	1	0
DTXSID3021142	Phenylephrine hydrochloride	DTXCID301142	61-76-7	Cl.CNC[C@H](O)C1=CC(O)=CC=C1	CNCC(O)C1=CC(O)=CC=C1	584	1	1	0
DTXSID3021144	Phenylethylhydrazine sulfate	DTXCID101144	156-51-4	OS(O)(=O)=O.NNCCC1=CC=CC=C1	NNCCC1=CC=CC=C1	43	0.625	0	0
DTXSID8021145	Phenyl glycidyl ether	DTXCID501145	122-60-1	C(OC1=CC=CC=C1)C1CO1	C(OC1=CC=CC=C1)C1CO1	118	1	1	0
DTXSID8021147	Phenylhydrazine	DTXCID301147	100-63-0	NNC1=CC=CC=C1	NNC1=CC=CC=C1	62	1	1	0
DTXSID3021148	Phenylhydrazine hydrochloride	DTXCID701148	59-88-1	Cl.NNC1=CC=CC=C1	NNC1=CC=CC=C1	62	0.5	0	0
DTXSID7021150	Phenylmercuric acetate	DTXCID801150	62-38-4	CC(=O)O[Hg]C1=CC=CC=C1	NA	124	1	1	1
DTXSID2021151	2-Phenylphenol	DTXCID201151	90-43-7	OC1=C(C=CC=C1)C1=CC=CC=C1	OC1=C(C=CC=C1)C1=CC=CC=C1	200	1	1	1
DTXSID7021152	4-Phenylphenol	DTXCID601152	92-69-3	OC1=CC=C(C=C1)C1=CC=CC=C1	OC1=CC=C(C=C1)C1=CC=CC=C1	200	1	1	1
DTXSID7021156	Phosphamidon	DTXCID201156	13171-21-6	CCN(CC)C(=O)C(Cl)=C(C)OP(=O)(OC)OC	CCN(CC)C(=O)C(Cl)=C(C)OP(=O)(OC)OC	562	1	1	0
DTXSID7021158	Phthalamide	DTXCID001158	88-96-0	NC(=O)C1=C(C=CC=C1)C(N)=O	NC(=O)C1=C(C=CC=C1)C(N)=O	697	1	1	0
DTXSID2021159	Phthalic anhydride	DTXCID401159	85-44-9	O=C1OC(=O)C2=C1C=CC=C2	O=C1OC(=O)C2=C1C=CC=C2	518	1	1	0
DTXSID1021160	Picloram	DTXCID101160	1918-02-1	NC1=C(Cl)C(Cl)=NC(C(O)=O)=C1Cl	NC1=C(Cl)C(Cl)=NC(C(O)=O)=C1Cl	446	1	1	0
DTXSID1021162	Pilocarpine	DTXCID901162	92-13-7	CC[C@H]1[C@@H](CC2=CN=CN2C)COC1=O	CCC1C(CC2=CN=CN2C)COC1=O	181	1	0	0
DTXSID6021163	Natamycin	DTXCID301163	7681-93-8	[H][C@@]12C[C@H](O)C[C@]3(O)C[C@H](O)[C@@H](C(O)=O)[C@]([H])(C[C@@H](O[C@]4([H])O[C@H](C)[C@@H](O)[C@H](N)[C@@H]4O)\C=C\C=C\C=C\C=C\C[C@@H](C)OC(=O)\C=C\[C@H]1O2)O3	CC1OC(OC2CC3OC(O)(CC(O)C3C(O)=O)CC(O)CC3OC3C=CC(=O)OC(C)CC=CC=CC=CC=C2)C(O)C(N)C1O	609	1	1	0
DTXSID1021164	Piperazine	DTXCID701164	110-85-0	C1CNCCN1	C1CNCCN1	354	1	1	1
DTXSID6021165	Piperidine	DTXCID101165	110-89-4	C1CCNCC1	C1CCNCC1	324	1	1	0
DTXSID1021166	Piperonyl butoxide	DTXCID501166	51-03-6	CCCCOCCOCCOCC1=CC2=C(OCO2)C=C1CCC	CCCCOCCOCCOCC1=CC2=C(OCO2)C=C1CCC	469	1	1	1
DTXSID1021168	Piperonyl sulfoxide	DTXCID301168	120-62-7	CCCCCCCCS(=O)C(C)CC1=CC2=C(OCO2)C=C1	CCCCCCCCS(=O)C(C)CC1=CC2=C(OCO2)C=C1	469	1	1	0
DTXSID5021170	Piroxicam	DTXCID401170	36322-90-4	CN1C(C(=O)NC2=NC=CC=C2)=C(O)C2=C(C=CC=C2)S1(=O)=O	CN1C(C(=O)NC2=NC=CC=C2)C(=O)C2=C(C=CC=C2)S1(=O)=O	448	1	0	0
DTXSID0021179	Practolol	DTXCID001179	6673-35-4	CC(C)NCC(O)COC1=CC=C(NC(C)=O)C=C1	CC(C)NCC(O)COC1=CC=C(NC(C)=O)C=C1	140	1	0	0
DTXSID4021181	Prazepam	DTXCID101181	2955-38-6	ClC1=CC=C2N(CC3CC3)C(=O)CN=C(C3=CC=CC=C3)C2=C1	ClC1=CC=C2N(CC3CC3)C(=O)CN=C(C3=CC=CC=C3)C2=C1	732	1	0	0
DTXSID9021182	Praziquantel	DTXCID501182	55268-74-1	O=C(C1CCCCC1)N1CC2N(CCC3=C2C=CC=C3)C(=O)C1	O=C(C1CCCCC1)N1CC2N(CCC3=C2C=CC=C3)C(=O)C1	431	1	0	0
DTXSID9021184	Prednisolone	DTXCID301184	50-24-8	C[C@]12C[C@H](O)[C@H]3[C@@H](CCC4=CC(=O)C=C[C@]34C)[C@@H]1CC[C@]2(O)C(=O)CO	CC12CC(O)C3C(CCC4=CC(=O)C=CC34C)C1CCC2(O)C(=O)CO	534	1	0	0
DTXSID4021185	Prednisone	DTXCID701185	53-03-2	C[C@]12CC(=O)[C@H]3[C@@H](CCC4=CC(=O)C=C[C@]34C)[C@@H]1CC[C@]2(O)C(=O)CO	CC12CC(=O)C3C(CCC4=CC(=O)C=CC34C)C1CCC2(O)C(=O)CO	534	1	1	1
DTXSID9021188	Probenecid	DTXCID901188	57-66-9	CCCN(CCC)S(=O)(=O)C1=CC=C(C=C1)C(O)=O	CCCN(CCC)S(=O)(=O)C1=CC=C(C=C1)C(O)=O	686	1	1	0
DTXSID4021189	Procarbazine	DTXCID301189	671-16-9	CNNCC1=CC=C(C=C1)C(=O)NC(C)C	CNNCC1=CC=C(C=C1)C(=O)NC(C)C	377	1	0	0
DTXSID3021190	Procarbazine hydrochloride	DTXCID001190	366-70-1	Cl.CNNCC1=CC=C(C=C1)C(=O)NC(C)C	CNNCC1=CC=C(C=C1)C(=O)NC(C)C	377	1	1	0
DTXSID8021191	Proflavin hydrochloride	DTXCID401191	952-23-8	Cl.NC1=CC2=NC3=CC(N)=CC=C3C=C2C=C1	NC1=CC2=NC3=CC(N)=CC=C3C=C2C=C1	581	1	1	0
DTXSID3021192	Promethazine hydrochloride	DTXCID801192	58-33-3	Cl.CC(CN1C2=CC=CC=C2SC2=C1C=CC=C2)N(C)C	CC(CN1C2=C(SC3=C1C=CC=C3)C=CC=C2)N(C)C	696	1	1	0
DTXSID8021193	Pronethalol	DTXCID201193	54-80-8	CC(C)NCC(O)C1=CC2=CC=CC=C2C=C1	CC(C)NCC(O)C1=CC2=CC=CC=C2C=C1	584	1	0	0
DTXSID8021195	1,3-Propane sultone	DTXCID001195	1120-71-4	O=S1(=O)CCCO1	O=S1(=O)CCCO1	374	1	1	1
DTXSID3021196	Propazine	DTXCID401196	139-40-2	CC(C)NC1=NC(NC(C)C)=NC(Cl)=N1	CC(C)NC1=NC(NC(C)C)=NC(Cl)=N1	66	1	1	1
DTXSID8021197	beta-Propiolactone	DTXCID801197	57-57-8	O=C1CCO1	O=C1CCO1	695	1	1	0
DTXSID3021198	Propranolol hydrochloride	DTXCID201198	318-98-9	Cl.CC(C)NCC(O)COC1=CC=CC2=C1C=CC=C2	CC(C)NCC(O)COC1=C2C=CC=CC2=CC=C1	140	1	0	0
DTXSID8021199	Pebulate	DTXCID601199	1114-71-2	CCCCN(CC)C(=O)SCCC	CCCCN(CC)C(=O)SCCC	364	1	1	1
DTXSID5021201	Propyl gallate	DTXCID901201	121-79-9	CCCOC(=O)C1=CC(O)=C(O)C(O)=C1	CCCOC(=O)C1=CC(O)=C(O)C(O)=C1	487	1	1	1
DTXSID0021206	1,2-Propylene glycol	DTXCID901206	57-55-6	CC(O)CO	CC(O)CO	506	1	1	1
DTXSID5021209	6-Propyl-2-thiouracil	DTXCID101209	51-52-5	CCCC1=CC(=O)NC(=S)N1	CCCC1=NC(=S)NC(=O)C1	666	0.75	0	1
DTXSID4021212	3,4-Dihydroxybenzoic acid	DTXCID601212	99-50-3	OC(=O)C1=CC(O)=C(O)C=C1	OC(=O)C1=CC(O)=C(O)C=C1	481	1	1	0
DTXSID4021214	Purpurin	DTXCID401214	81-54-9	OC1=CC(O)=C(O)C2=C1C(=O)C1=C(C=CC=C1)C2=O	OC1=CC(O)=C(O)C2=C1C(=O)C1=C(C=CC=C1)C2=O	416	1	0	0
DTXSID9021215	Pyrazinamide	DTXCID801215	98-96-4	NC(=O)C1=NC=CN=C1	NC(=O)C1=NC=CN=C1	344	1	1	0
DTXSID4021216	Pyrilamine maleate	DTXCID201216	59-33-6	OC(=O)\C=C/C(O)=O.COC1=CC=C(CN(CCN(C)C)C2=NC=CC=C2)C=C1	COC1=CC=C(CN(CCN(C)C)C2=NC=CC=C2)C=C1	378	1	0	0
DTXSID9021217	Pyrimethamine	DTXCID601217	58-14-0	CCC1=NC(N)=NC(N)=C1C1=CC=C(Cl)C=C1	CCC1=NC(N)=NC(N)=C1C1=CC=C(Cl)C=C1	781	1	1	1
DTXSID4021218	Quercetin	DTXCID001218	117-39-5	OC1=CC2=C(C(O)=C1)C(=O)C(O)=C(O2)C1=CC(O)=C(O)C=C1	OC1=CC2=C(C(O)=C1)C(=O)C(=O)C(O2)C1=CC(O)=C(O)C=C1	418	1	1	1
DTXSID9021219	Quercetin dihydrate	DTXCID401219	6151-25-3	O.O.OC1=CC2=C(C(O)=C1)C(=O)C(O)=C(O2)C1=CC(O)=C(O)C=C1	OC1=CC2=C(C(O)=C1)C(=O)C(=O)C(O2)C1=CC(O)=C(O)C=C1	418	1	0	0
DTXSID3021221	Quinapril hydrochloride	DTXCID501221	82586-55-8	Cl.CCOC(=O)[C@H](CCC1=CC=CC=C1)N[C@@H](C)C(=O)N1CC2=C(C[C@H]1C(O)=O)C=CC=C2	CCOC(=O)C(CCC1=CC=CC=C1)NC(C)C(=O)N1CC2=C(CC1C(O)=O)C=CC=C2	90	1	0	0
DTXSID8021222	p-Benzoquinone dioxime	DTXCID901222	105-11-3	ON=C1C=CC(C=C1)=NO	ON=C1C=CC(C=C1)=NO	63	1	1	0
DTXSID3021223	Ramosetron hydrochloride	DTXCID301223	132907-72-3	Cl.CN1C=C(C(=O)[C@@H]2CCC3=C(C2)N=CN3)C2=C1C=CC=C2	CN1C=C(C(=O)C2CCC3=C(C2)N=CN3)C2=CC=CC=C12	332	1	0	0
DTXSID8021224	C.I. Acid Red 114	DTXCID701224	6459-94-5	[Na+].[Na+].CC1=CC=C(C=C1)S(=O)(=O)OC1=CC=C(C=C1)N=NC1=C(C)C=C(C=C1)C1=CC=C(N=NC2=C(O)C=CC3=CC(=CC(=C23)S([O-])(=O)=O)S([O-])(=O)=O)C(C)=C1	CC1=CC=C(C=C1)S(=O)(=O)OC1=CC=C(C=C1)N=NC1=C(C)C=C(C=C1)C1=CC=C(N=NC2=C(O)C=CC3=CC(=CC(=C23)S(O)(=O)=O)S(O)(=O)=O)C(C)=C1	568	1	1	1
DTXSID7021231	Ponceau 3R	DTXCID801231	3564-09-8	[Na+].[Na+].CC1=CC(C)=C(C=C1C)\N=N\C1=C(O)C(=CC2=C1C=CC(=C2)S([O-])(=O)=O)S([O-])(=O)=O	CC1=CC(C)=C(C)C=C1N=NC1=C(O)C(=CC2=CC(=CC=C12)S(O)(=O)=O)S(O)(=O)=O	568	1	1	0
DTXSID2021232	Amaranth	DTXCID201232	915-67-3	[Na+].[Na+].[Na+].OC1=C(C=C2C=C(C=CC2=C1\N=N/C1=C2C=CC=CC2=C(C=C1)S([O-])(=O)=O)S([O-])(=O)=O)S([O-])(=O)=O	OC1=C(C=C2C=C(C=CC2=C1N=NC1=C2C=CC=CC2=C(C=C1)S(O)(=O)=O)S(O)(=O)=O)S(O)(=O)=O	342	1	1	0
DTXSID7021233	FD&C Red 3	DTXCID301030411	16423-68-0	[Na+].[Na+].[O-]C1=C(I)C2=C(C=C1I)C1(OC(=O)C3=CC=CC=C13)C1=C(O2)C(I)=C([O-])C(I)=C1	OC1=C(I)C2=C(C=C1I)C1(OC(=O)C3=CC=CC=C13)C1=C(O2)C(I)=C(O)C(I)=C1	366	1	1	1
DTXSID2021234	FD&C Red 4	DTXCID001234	4548-53-2	[Na+].[Na+].CC1=CC(C)=C(C=C1N=NC1=CC(=C2C=CC=CC2=C1O)S([O-])(=O)=O)S([O-])(=O)=O	CC1=CC(C)=C(C=C1N=NC1=CC(=C2C=CC=CC2=C1O)S(O)(=O)=O)S(O)(=O)=O	568	1	1	1
DTXSID7021235	C.I. Acid Red 52	DTXCID601333854	3520-42-1	[Na+].CCN(CC)C1=CC2=[O+]C3=C(C=CC(=C3)N(CC)CC)C(=C2C=C1)C1=C(C=C(C=C1)S([O-])(=O)=O)S([O-])(=O)=O	CCN(CC)C1=CC2=[O+]C3=C(C=CC(=C3)N(CC)CC)C(=C2C=C1)C1=C(C=C(C=C1)S([O-])(=O)=O)S([O-])(=O)=O	613	1	1	0
DTXSID2021236	HC Red 3	DTXCID801236	2871-01-4	NC1=CC(=C(NCCO)C=C1)[N+]([O-])=O	NC1=CC(=C(NCCO)C=C1)[N+]([O-])=O	743	1	1	0
DTXSID7021237	Reserpine	DTXCID201237	50-55-5	[H][C@]12C[C@@H](OC(=O)C3=CC(OC)=C(OC)C(OC)=C3)[C@H](OC)[C@@H](C(=O)OC)[C@@]1([H])C[C@@]1([H])N(CCC3=C1NC1=C3C=CC(OC)=C1)C2	COC1C(CC2CN3CCC4=C(NC5=C4C=CC(OC)=C5)C3CC2C1C(=O)OC)OC(=O)C1=CC(OC)=C(OC)C(OC)=C1	774	1	1	1
DTXSID2021238	Resorcinol	DTXCID601238	108-46-3	OC1=CC(O)=CC=C1	OC1=CC(O)=CC=C1	200	1	1	1
DTXSID7021239	all-trans-Retinoic acid	DTXCID001239	302-79-4	C\C(\C=C\C1=C(C)CCCC1(C)C)=C/C=C/C(/C)=C/C(O)=O	CC(C=CC1=C(C)CCCC1(C)C)=CC=CC(C)=CC(O)=O	536	1	0	1
DTXSID6021240	Retinol acetate	DTXCID701240	127-47-9	CC(=O)OC\C=C(/C)\C=C\C=C(/C)\C=C\C1=C(C)CCCC1(C)C	CC(=O)OCC=C(C)C=CC=C(C)C=CC1=C(C)CCCC1(C)C	536	1	1	1
DTXSID1021241	Retinol palmitate	DTXCID101241	79-81-2	CCCCCCCCCCCCCCCC(=O)OC\C=C(/C)\C=C\C=C(/C)\C=C\C1=C(C)CCCC1(C)C	CCCCCCCCCCCCCCCC(=O)OCC=C(C)C=CC=C(C)C=CC1=C(C)CCCC1(C)C	221	1	1	0
DTXSID1021243	Rhodamine 6G	DTXCID4032374	989-38-8	[Cl-].CCNC1=CC2=[O+]C3=C(C=C(C)C(NCC)=C3)C(=C2C=C1C)C1=C(C=CC=C1)C(=O)OCC	CCNC1=CC2=[O+]C3=C(C=C(C)C(NCC)=C3)C(=C2C=C1C)C1=C(C=CC=C1)C(=O)OCC	130	1	1	1
DTXSID6021244	Rifampicin	DTXCID301244	13292-46-1	CO[C@H]1\C=C\O[C@@]2(C)OC3=C(C2=O)C2=C(C(O)=C3C)C(O)=C(NC(=O)\C(C)=C/C=C/[C@H](C)[C@H](O)[C@@H](C)[C@@H](O)[C@@H](C)[C@H](OC(C)=O)[C@@H]1C)C(\C=N\N1CCN(C)CC1)=C2O	COC1C=COC2(C)OC3=C(C2=O)C2=C(O)C(C=NN4CCN(C)CC4)=C(NC(=O)C(C)=CC=CC(C)C(O)C(C)C(O)C(C)C(OC(C)=O)C1C)C(O)=C2C(O)=C3C	566	1	0	1
DTXSID6021246	C.I. Basic Violet 14	DTXCID101246	632-99-5	Cl.CC1=CC(=CC=C1N)C(C1=CC=C(N)C=C1)=C1C=CC(=N)C=C1	CC1=CC(=CC=C1N)C(C1=CC=C(N)C=C1)=C1C=CC(=N)C=C1	710	1	1	0
DTXSID1021247	C.I. Basic Red 9 monohydrochloride	DTXCID501247	569-61-9	Cl.NC1=CC=C(C=C1)C(C1=CC=C(N)C=C1)=C1C=CC(=N)C=C1	NC1=CC=C(C=C1)C(C1=CC=C(N)C=C1)=C1C=CC(=N)C=C1	710	1	1	0
DTXSID6021248	Rotenone	DTXCID901248	83-79-4	[H][C@@]12COC3=C(C=C(OC)C(OC)=C3)[C@]1([H])C(=O)C1=CC=C3O[C@H](CC3=C1O2)C(C)=C	COC1=CC2=C(C=C1OC)C1C(CO2)OC2=C3CC(OC3=CC=C2C1=O)C(C)=C	418	1	1	1
DTXSID5021251	Saccharin	DTXCID401251	81-07-2	O=C1NS(=O)(=O)C2=C1C=CC=C2	O=C1NS(=O)(=O)C2=C1C=CC=C2	396	1	1	1
DTXSID5021253	Sodium saccharin	DTXCID201253	128-44-9	[Na+].O=C1[N-]S(=O)(=O)C2=CC=CC=C12	O=C1NS(=O)(=O)C2=C1C=CC=C2	396	1	1	0
DTXSID0021254	Safrole	DTXCID601254	94-59-7	C=CCC1=CC=C2OCOC2=C1	C=CCC1=CC=C2OCOC2=C1	32	1	1	1
DTXSID5021255	Albuterol	DTXCID001255	18559-94-9	CC(C)(C)NCC(O)C1=CC=C(O)C(CO)=C1	CC(C)(C)NCC(O)C1=CC=C(O)C(CO)=C1	584	1	1	0
DTXSID0021256	Sulfasalazine	DTXCID401256	599-79-1	OC(=O)C1=CC(=CC=C1O)\N=N\C1=CC=C(C=C1)S(=O)(=O)NC1=NC=CC=C1	OC(=O)C1=CC(=CC=C1O)N=NC1=CC=C(C=C1)S(=O)(=O)NC1=CC=CC=N1	801	1	1	1
DTXSID0021258	Scopolamine hydrobromide trihydrate	DTXCID201258	6533-68-2	O.O.O.Br.CN1[C@H]2C[C@@H](C[C@@H]1[C@H]1O[C@@H]21)OC(=O)[C@H](CO)C1=CC=CC=C1	[H]C12CC(CC([H])(C3OC13)N2C)OC(=O)C(CO)C1=CC=CC=C1	785	1	1	0
DTXSID4021260	24R,25-Dihydroxyvitamin D3	DTXCID301260	55721-11-4	C[C@H](CC[C@@H](O)C(C)(C)O)[C@H]1CC[C@H]2\C(CCC[C@]12C)=C\C=C1\C[C@@H](O)CCC1=C	CC(CCC(O)C(C)(C)O)C1CCC2C(CCCC12C)=CC=C1CC(O)CCC1=C	693	1	0	0
DTXSID4021264	Selenium dioxide	DTXCID901264	7446-08-4	O=[Se]=O	NA	369	0.714286	0	0
DTXSID9021267	Sesamol	DTXCID101267	533-31-3	OC1=CC2=C(OCO2)C=C1	OC1=CC2=C(OCO2)C=C1	466	1	0	0
DTXSID4021268	Simazine	DTXCID501268	122-34-9	CCNC1=NC(NCC)=NC(Cl)=N1	CCNC1=NC(NCC)=NC(Cl)=N1	66	1	1	1
DTXSID8021270	Sodium bithionolate	DTXCID601270	6385-58-6	[Na+].[Na+].[O-]C1=C(SC2=C([O-])C(Cl)=CC(Cl)=C2)C=C(Cl)C=C1Cl	OC1=C(Cl)C=C(Cl)C=C1SC1=C(O)C(Cl)=CC(Cl)=C1	505	1	0	0
DTXSID8021272	Sodium chlorite	DTXCID401272	7758-19-2	[Na+].[O-][Cl]=O	NA	53	1	1	0
DTXSID3021275	Sodium diethyldithiocarbamate trihydrate	DTXCID601275	20624-25-3	O.O.O.[Na+].CCN(CC)C([S-])=S	CCN(CC)C(S)=S	542	1	0	0
DTXSID8021276	Sodium hypochlorite	DTXCID001276	7681-52-9	[Na+].[O-]Cl	NA	353	1	1	0
DTXSID3021277	2E,4E-Hexadienoic acid	DTXCID401277	110-44-1	C\C=C\C=C\C(O)=O	CC=CC=CC(O)=O	301	1	1	1
DTXSID8021278	Sotalol hydrochloride	DTXCID801278	959-24-0	Cl.CC(C)NCC(O)C1=CC=C(NS(C)(=O)=O)C=C1	CC(C)NCC(O)C1=CC=C(NS(C)(=O)=O)C=C1	584	1	0	0
DTXSID2021282	Streptozotocin	DTXCID701282	18883-66-4	CN(N=O)C(=O)N[C@H]1[C@@H](O)O[C@H](CO)[C@@H](O)[C@@H]1O	CN(N=O)C(=O)NC1C(O)OC(CO)C(O)C1O	10	1	1	0
DTXSID2021284	Styrene	DTXCID501284	100-42-5	C=CC1=CC=CC=C1	C=CC1=CC=CC=C1	44	1	1	0
DTXSID2021286	Styrene oxide	DTXCID301286	96-09-3	C1OC1C1=CC=CC=C1	C1OC1C1=CC=CC=C1	118	1	1	1
DTXSID7021287	Succinic anhydride	DTXCID701287	108-30-5	O=C1CCC(=O)O1	O=C1CCC(=O)O1	312	1	1	0
DTXSID2021288	Sucrose	DTXCID101288	57-50-1	OC[C@H]1O[C@@](CO)(O[C@H]2O[C@H](CO)[C@@H](O)[C@H](O)[C@H]2O)[C@@H](O)[C@@H]1O	OCC1OC(CO)(OC2OC(CO)C(O)C(O)C2O)C(O)C1O	10	1	1	1
DTXSID7021289	Sulfallate	DTXCID501289	95-06-7	CCN(CC)C(=S)SCC(Cl)=C	CCN(CC)C(=S)SCC(Cl)=C	602	1	1	0
DTXSID6021290	Sulfamethazine	DTXCID201290	57-68-1	CC1=CC(C)=NC(NS(=O)(=O)C2=CC=C(N)C=C2)=N1	CC1=CC(C)=NC(NS(=O)(=O)C2=CC=C(N)C=C2)=N1	491	1	1	0
DTXSID1021291	Sodium sulfate anyhdrous	DTXCID601291	7757-82-6	[Na+].[Na+].[O-]S([O-])(=O)=O	NA	34	1	1	0
DTXSID6021292	Sulfisoxazole	DTXCID001292	127-69-5	CC1=NOC(NS(=O)(=O)C2=CC=C(N)C=C2)=C1C	CC1=NOC(NS(=O)(=O)C2=CC=C(N)C=C2)=C1C	491	1	1	0
DTXSID6021294	2,5-Dihydrothiophene 1,1-dioxide	DTXCID801294	77-79-2	O=S1(=O)CC=CC1	O=S1(=O)CC=CC1	525	1	1	0
DTXSID6021296	Suxibuzone	DTXCID601296	27470-51-5	CCCCC1(COC(=O)CCC(O)=O)C(=O)N(N(C1=O)C1=CC=CC=C1)C1=CC=CC=C1	CCCCC1(COC(=O)CCC(O)=O)C(=O)N(N(C1=O)C1=CC=CC=C1)C1=CC=CC=C1	372	1	0	0
DTXSID1021299	Chlorotrianisene	DTXCID801299	569-57-3	COC1=CC=C(C=C1)C(Cl)=C(C1=CC=C(OC)C=C1)C1=CC=C(OC)C=C1	COC1=CC=C(C=C1)C(Cl)=C(C1=CC=C(OC)C=C1)C1=CC=C(OC)C=C1	715	1	0	0
DTXSID8021301	Tamoxifen citrate	DTXCID101301	54965-24-1	OC(=O)CC(O)(CC(O)=O)C(O)=O.CC\C(=C(/C1=CC=CC=C1)C1=CC=C(OCCN(C)C)C=C1)C1=CC=CC=C1	CCC(=C(C1=CC=CC=C1)C1=CC=C(OCCN(C)C)C=C1)C1=CC=CC=C1	419	1	0	1
DTXSID3021304	l-Taurine	DTXCID301304	107-35-7	NCCS(O)(=O)=O	NCCS(O)(=O)=O	284	1	1	0
DTXSID8021305	(R)-Tegafur	DTXCID801436391	37076-68-9	FC1=CN([C@H]2CCCO2)C(=O)NC1=O	FC1=CN(C2CCCO2)C(=O)NC1=O	630	1	0	0
DTXSID8021309	Temazepam	DTXCID301309	846-50-4	CN1C2=CC=C(Cl)C=C2C(=NC(O)C1=O)C1=CC=CC=C1	CN1C2=CC=C(Cl)C=C2C(=NC(O)C1=O)C1=CC=CC=C1	732	1	0	0
DTXSID2021311	2,4,6-Tris(tert-butyl)phenol	DTXCID401311	732-26-3	CC(C)(C)C1=CC(=C(O)C(=C1)C(C)(C)C)C(C)(C)C	CC(C)(C)C1=CC(=C(O)C(=C1)C(C)(C)C)C(C)(C)C	475	1	1	1
DTXSID7021312	3,3',4,4'-Tetraaminobiphenyl tetrahydrochloride	DTXCID801312	7411-49-6	Cl.Cl.Cl.Cl.NC1=CC=C(C=C1N)C1=CC=C(N)C(N)=C1	NC1=CC=C(C=C1N)C1=CC(N)=C(N)C=C1	454	1	0	0
DTXSID7021314	2,2',5,5'-Tetrachlorobenzidine	DTXCID601314	15721-02-5	NC1=CC(Cl)=C(C=C1Cl)C1=CC(Cl)=C(N)C=C1Cl	NC1=CC(Cl)=C(C=C1Cl)C1=CC(Cl)=C(N)C=C1Cl	454	1	0	0
DTXSID2021315	2,3,7,8-Tetrachlorodibenzo-p-dioxin	DTXCID001315	1746-01-6	ClC1=CC2=C(OC3=C(O2)C=C(Cl)C(Cl)=C3)C=C1Cl	ClC1=CC2=C(OC3=C(O2)C=C(Cl)C(Cl)=C3)C=C1Cl	677	1	1	0
DTXSID7021316	Tetradifon	DTXCID401316	116-29-0	ClC1=CC=C(C=C1)S(=O)(=O)C1=CC(Cl)=C(Cl)C=C1Cl	ClC1=CC=C(C=C1)S(=O)(=O)C1=CC(Cl)=C(Cl)C=C1Cl	409	1	1	0
DTXSID2021317	1,1,1,2-Tetrachloroethane	DTXCID801317	630-20-6	ClCC(Cl)(Cl)Cl	ClCC(Cl)(Cl)Cl	554	1	1	0
DTXSID7021318	1,1,2,2-Tetrachloroethane	DTXCID201318	79-34-5	ClC(Cl)C(Cl)Cl	ClC(Cl)C(Cl)Cl	432	1	1	0
DTXSID2021319	Tetrachloroethylene	DTXCID601319	127-18-4	ClC(Cl)=C(Cl)Cl	ClC(Cl)=C(Cl)Cl	404	1	1	0
DTXSID1021320	Tetrachlorovinphos	DTXCID301320	961-11-5	COP(=O)(OC)OC(=CCl)C1=C(Cl)C=C(Cl)C(Cl)=C1	COP(=O)(OC)OC(=CCl)C1=C(Cl)C=C(Cl)C(Cl)=C1	715	1	1	0
DTXSID6021321	Tetracycline hydrochloride	DTXCID701321	64-75-5	Cl.CN(C)[C@H]1[C@@H]2C[C@H]3C(=C(O)[C@]2(O)C(=O)C(C(N)=O)=C1O)C(=O)C1=C(C=CC=C1O)[C@@]3(C)O	CN(C)C1C2CC3C(C(=O)C4=C(C=CC=C4O)C3(C)O)C(=O)C2(O)C(=O)C(C(N)=O)C1=O	97	1	1	0
DTXSID1021322	Tetraethylthiuram disulfide	DTXCID101322	97-77-8	CCN(CC)C(=S)SSC(=S)N(CC)CC	CCN(CC)C(=S)SSC(=S)N(CC)CC	602	1	1	1
DTXSID6021327	Tetrahydrocannabinol	DTXCID101327	1972-08-3	[H][C@@]12C=C(C)CC[C@@]1([H])C(C)(C)OC1=CC(CCCCC)=CC(O)=C21	CCCCCC1=CC(O)=C2C3C=C(C)CCC3C(C)(C)OC2=C1	418	1	1	0
DTXSID1021328	Tetrahydrofuran	DTXCID501328	109-99-9	C1CCOC1	C1CCOC1	333	1	1	0
DTXSID5021330	Tetramethylolphosphonium chloride	DTXCID601330	124-64-1	[Cl-].OC[P+](CO)(CO)CO	OCP(CO)(CO)CO	116	1	1	0
DTXSID0021331	Tetrakis(hydroxymethyl)phosphonium sulfate	DTXCID001331	55566-30-8	[O-]S([O-])(=O)=O.OC[P+](CO)(CO)CO.OC[P+](CO)(CO)CO	OCP(CO)(CO)CO	116	1	1	0
DTXSID5021332	Thiram	DTXCID401332	137-26-8	CN(C)C(=S)SSC(=S)N(C)C	CN(C)C(=S)SSC(=S)N(C)C	602	1	1	1
DTXSID0021333	Tetramethylthiuram monosulfide	DTXCID801333	97-74-5	CN(C)C(=S)SC(=S)N(C)C	CN(C)C(=S)SC(=S)N(C)C	602	1	1	0
DTXSID5021334	Tetranitromethane	DTXCID201334	509-14-8	[O-][N+](=O)C([N+]([O-])=O)([N+]([O-])=O)[N+]([O-])=O	[O-][N+](=O)C([N+]([O-])=O)([N+]([O-])=O)[N+]([O-])=O	794	1	1	0
DTXSID0021335	Thenyldiamine	DTXCID601335	91-79-2	CN(C)CCN(CC1=CSC=C1)C1=NC=CC=C1	CN(C)CCN(CC1=CSC=C1)C1=NC=CC=C1	378	1	0	0
DTXSID5021336	Theophylline	DTXCID001336	58-55-9	CN1C2=C(NC=N2)C(=O)N(C)C1=O	CN1C2=C(NC=N2)C(=O)N(C)C1=O	793	1	1	1
DTXSID0021337	Thiabendazole	DTXCID401337	148-79-8	N1C2=C(C=CC=C2)N=C1C1=CSC=N1	N1C2=C(C=CC=C2)N=C1C1=CSC=N1	642	1	1	1
DTXSID5021338	Thiamphenicol	DTXCID801338	15318-45-3	CS(=O)(=O)C1=CC=C(C=C1)[C@@H](O)[C@@H](CO)NC(=O)C(Cl)Cl	CS(=O)(=O)C1=CC=C(C=C1)C(O)C(CO)NC(=O)C(Cl)Cl	619	1	0	0
DTXSID0021339	Thiotepa	DTXCID201339	52-24-4	S=P(N1CC1)(N1CC1)N1CC1	S=P(N1CC1)(N1CC1)N1CC1	141	1	1	0
DTXSID9021340	Thioacetamide	DTXCID901340	62-55-5	CC(N)=S	CC(N)=S	787	1	1	0
DTXSID4021341	4,4'-Thiobis(6-tert-butyl-m-cresol)	DTXCID301341	96-69-5	CC1=CC(O)=C(C=C1SC1=C(C)C=C(O)C(=C1)C(C)(C)C)C(C)(C)C	CC1=CC(O)=C(C=C1SC1=C(C)C=C(O)C(=C1)C(C)(C)C)C(C)(C)C	475	1	1	0
DTXSID9021342	Bithionol	DTXCID701342	97-18-7	OC1=C(Cl)C=C(Cl)C=C1SC1=C(O)C(Cl)=CC(Cl)=C1	OC1=C(Cl)C=C(Cl)C=C1SC1=C(O)C(Cl)=CC(Cl)=C1	239	1	0	0
DTXSID4021343	Sodium thiocyanate	DTXCID101343	540-72-7	[Na+].[S-]C#N	SC#N	608	1	1	0
DTXSID9021344	4,4'-Thiodianiline	DTXCID501344	139-65-1	NC1=CC=C(SC2=CC=C(N)C=C2)C=C1	NC1=CC=C(SC2=CC=C(N)C=C2)C=C1	597	1	1	0
DTXSID9021346	Thiosemicarbazide	DTXCID301346	79-19-6	NNC(N)=S	NNC(N)=S	622	1	1	0
DTXSID4021347	Thiouracil	DTXCID701347	141-90-2	O=C1NC(=S)NC=C1	O=C1CC=NC(=S)N1	666	1	0	0
DTXSID9021348	Thiourea	DTXCID101348	62-56-6	NC(N)=S	NC(N)=S	216	1	1	1
DTXSID8021351	Stannous chloride	DTXCID201323170	7772-99-8	[Cl-].[Cl-].[Sn++]	NA	780	0.666667	1	0
DTXSID3021354	Titanocene dichloride	DTXCID501476522	1271-19-8	[Cl-].[Cl-].[Ti+4].[CH-]1C=CC=C1.[CH-]1C=CC=C1	[CH]1C=CC=C1	138	1	1	0
DTXSID3021356	dl-alpha-Tocopheryl acetate	DTXCID60196594	52225-20-4	CC(C)CCC[C@@H](C)CCC[C@@H](C)CCC[C@]1(C)CCC2=C(O1)C(C)=C(C)C(OC(C)=O)=C2C	CC(C)CCCC(C)CCCC(C)CCCC1(C)CCC2=C(O1)C(C)=C(C)C(OC(C)=O)=C2C	119	1	1	1
DTXSID3021358	Tolazamide	DTXCID401358	1156-19-0	CC1=CC=C(C=C1)S(=O)(=O)NC(=O)NN1CCCCCC1	CC1=CC=C(C=C1)S(=O)(=O)NC(=O)NN1CCCCCC1	396	1	1	1
DTXSID8021359	Tolbutamide	DTXCID801359	64-77-7	CCCCNC(=O)NS(=O)(=O)C1=CC=C(C)C=C1	CCCCNC(=O)NS(=O)(=O)C1=CC=C(C)C=C1	686	1	1	0
DTXSID7021360	Toluene	DTXCID501360	108-88-3	CC1=CC=CC=C1	CC1=CC=CC=C1	71	1	1	0
DTXSID7021362	o-Toluenesulfonamide	DTXCID301362	88-19-7	CC1=C(C=CC=C1)S(N)(=O)=O	CC1=C(C=CC=C1)S(N)(=O)=O	296	1	1	0
DTXSID2021363	3-Methylaniline hydrochloride	DTXCID701363	638-03-9	Cl.CC1=CC(N)=CC=C1	CC1=CC(N)=CC=C1	95	1	0	0
DTXSID7021364	2-Methylaniline hydrochloride	DTXCID101364	636-21-5	Cl.CC1=CC=CC=C1N	CC1=C(N)C=CC=C1	95	1	1	1
DTXSID2021365	4-Methylaniline hydrochloride	DTXCID501365	540-23-8	Cl.CC1=CC=C(N)C=C1	CC1=CC=C(N)C=C1	95	1	0	0
DTXSID7021366	p-Tolylurea	DTXCID901366	622-51-5	CC1=CC=C(NC(N)=O)C=C1	CC1=CC=C(NC(N)=O)C=C1	576	1	1	0
DTXSID2021367	Toremifene citrate	DTXCID301367	89778-27-8	OC(=O)CC(O)(CC(O)=O)C(O)=O.CN(C)CCOC1=CC=C(C=C1)C(=C(\CCCl)C1=CC=CC=C1)\C1=CC=CC=C1	CN(C)CCOC1=CC=C(C=C1)C(=C(CCCl)C1=CC=CC=C1)C1=CC=CC=C1	419	1	0	0
DTXSID6021371	Triamcinolone acetonide	DTXCID201371	76-25-5	CC1(C)O[C@@H]2C[C@H]3[C@@H]4CCC5=CC(=O)C=C[C@]5(C)[C@@]4(F)[C@@H](O)C[C@]3(C)[C@@]2(O1)C(=O)CO	CC1(C)OC2CC3C4CCC5=CC(=O)C=CC5(C)C4(F)C(O)CC3(C)C2(O1)C(=O)CO	534	1	1	0
DTXSID1021372	3,4,4'-Triaminodiphenyl ether	DTXCID601372	6264-66-0	NC1=CC=C(OC2=CC=C(N)C(N)=C2)C=C1	NC1=CC=C(OC2=CC=C(N)C(N)=C2)C=C1	117	1	0	0
DTXSID6021373	Triamterene	DTXCID001373	396-01-0	NC1=NC(N)=C2N=C(C(N)=NC2=N1)C1=CC=CC=C1	NC1=NC(N)=C2N=C(C(N)=NC2=N1)C1=CC=CC=C1	781	1	1	0
DTXSID1021374	Bromoform	DTXCID401374	75-25-2	BrC(Br)Br	BrC(Br)Br	671	1	0	0
DTXSID6021375	Tricaprylin	DTXCID801375	538-23-8	CCCCCCCC(=O)OCC(COC(=O)CCCCCCC)OC(=O)CCCCCCC	CCCCCCCC(=O)OCC(COC(=O)CCCCCCC)OC(=O)CCCCCCC	132	1	1	0
DTXSID6021377	1,1,2-Trichloro-1,2,2-trifluoroethane	DTXCID601377	76-13-1	FC(F)(Cl)C(F)(Cl)Cl	FC(F)(Cl)C(F)(Cl)Cl	432	1	1	0
DTXSID1021378	Trichloroacetic acid	DTXCID001378	76-03-9	OC(=O)C(Cl)(Cl)Cl	OC(=O)C(Cl)(Cl)Cl	532	1	0	1
DTXSID6021379	2,4,6-Trichloroaniline	DTXCID401379	634-93-5	NC1=C(Cl)C=C(Cl)C=C1Cl	NC1=C(Cl)C=C(Cl)C=C1Cl	241	1	1	0
DTXSID5021380	1,1,2-Trichloroethane	DTXCID101380	79-00-5	ClCC(Cl)Cl	ClCC(Cl)Cl	554	1	1	0
DTXSID0021381	1,1,1-Trichloroethane	DTXCID501381	71-55-6	CC(Cl)(Cl)Cl	CC(Cl)(Cl)Cl	384	1	1	0
DTXSID0021383	Trichloroethylene	DTXCID901382	79-01-6	ClC=C(Cl)Cl	ClC=C(Cl)Cl	404	1	1	0
DTXSID5021384	Trichlorofluoromethane	DTXCID701384	75-69-4	FC(Cl)(Cl)Cl	FC(Cl)(Cl)Cl	384	1	1	0
DTXSID0021385	Folpet	DTXCID101385	133-07-3	ClC(Cl)(Cl)SN1C(=O)C2=C(C=CC=C2)C1=O	ClC(Cl)(Cl)SN1C(=O)C2=C(C=CC=C2)C1=O	287	1	1	1
DTXSID5021386	2,4,6-Trichlorophenol	DTXCID501386	88-06-2	OC1=C(Cl)C=C(Cl)C=C1Cl	OC1=C(Cl)C=C(Cl)C=C1Cl	239	1	1	1
DTXSID0021387	2-(2,4,5-Trichlorophenoxy)propionic acid	DTXCID901387	93-72-1	CC(OC1=C(Cl)C=C(Cl)C(Cl)=C1)C(O)=O	CC(OC1=C(Cl)C=C(Cl)C(Cl)=C1)C(O)=O	708	1	1	0
DTXSID5021388	2,4,5-Trichlorophenoxyacetic acid	DTXCID301388	93-76-5	OC(=O)COC1=C(Cl)C=C(Cl)C(Cl)=C1	OC(=O)COC1=C(Cl)C=C(Cl)C(Cl)=C1	708	1	1	1
DTXSID0021389	Trichlorfon	DTXCID701389	52-68-6	COP(=O)(OC)C(O)C(Cl)(Cl)Cl	COP(=O)(OC)C(O)C(Cl)(Cl)Cl	393	1	1	1
DTXSID9021390	1,2,3-Trichloropropane	DTXCID401390	96-18-4	ClCC(Cl)CCl	ClCC(Cl)CCl	256	1	1	1
DTXSID9021392	Triethanolamine	DTXCID201392	102-71-6	OCCN(CCO)CCO	OCCN(CCO)CCO	39	1	1	1
DTXSID4021393	Triethylene glycol	DTXCID601393	112-27-6	OCCOCCOCCO	OCCOCCOCCO	363	1	1	1
DTXSID4021395	Trifluralin	DTXCID401395	1582-09-8	CCCN(CCC)C1=C(C=C(C=C1[N+]([O-])=O)C(F)(F)F)[N+]([O-])=O	CCCN(CCC)C1=C(C=C(C=C1[N+]([O-])=O)C(F)(F)F)[N+]([O-])=O	655	1	1	1
DTXSID9021396	Trimethadione	DTXCID801396	127-48-0	CN1C(=O)OC(C)(C)C1=O	CN1C(=O)OC(C)(C)C1=O	360	0.5	0	0
DTXSID4021397	(+-)-7-(3,5,6-trimethyl-1,4-benzoquinon-2-yl)-7-phenylheptanoic acid	DTXCID201397	112665-43-7	CC1=C(C)C(=O)C(C(CCCCCC(O)=O)C2=CC=CC=C2)=C(C)C1=O	CC1=C(C)C(=O)C(C(CCCCCC(O)=O)C2=CC=CC=C2)=C(C)C1=O	381	1	0	0
DTXSID9021398	2,4,5-Trimethylaniline	DTXCID601398	137-17-7	CC1=CC(C)=C(N)C=C1C	CC1=CC(C)=C(N)C=C1C	95	1	1	0
DTXSID6021402	1,2,4-Trimethylbenzene	DTXCID701402	95-63-6	CC1=CC(C)=C(C)C=C1	CC1=CC(C)=C(C)C=C1	318	1	1	1
DTXSID1021403	Trimethyl phosphate	DTXCID101403	512-56-1	COP(=O)(OC)OC	COP(=O)(OC)OC	527	1	1	1
DTXSID6021404	1,1,3-Trimethyl-2-thiourea	DTXCID501404	2489-77-2	CNC(=S)N(C)C	CNC(=S)N(C)C	216	1	1	0
DTXSID1021405	2,4,6-Trinitro-1,3-dimethyl-5-tert-butylbenzene	DTXCID901405	81-15-2	CC1=C(C(=C(C(C)=C1[N+]([O-])=O)[N+]([O-])=O)C(C)(C)C)[N+]([O-])=O	CC1=C(C(=C(C(C)=C1[N+]([O-])=O)[N+]([O-])=O)C(C)(C)C)[N+]([O-])=O	633	1	1	0
DTXSID6021408	Triphenyltin acetate	DTXCID101408	900-95-8	CC(=O)O[Sn](C1=CC=CC=C1)(C1=CC=CC=C1)C1=CC=CC=C1	NA	555	1	1	0
DTXSID1021409	Triphenyltin hydroxide	DTXCID501409	76-87-9	O[Sn](C1=CC=CC=C1)(C1=CC=CC=C1)C1=CC=CC=C1	NA	555	1	1	1
DTXSID0021410	Triprolidine hydrochloride monohydrate	DTXCID201410	6138-79-0	O.Cl.CC1=CC=C(C=C1)C(=C/CN1CCCC1)\C1=CC=CC=N1	CC1=CC=C(C=C1)C(=CCN1CCCC1)C1=CC=CC=N1	768	1	0	0
DTXSID5021411	Tris(2-chloroethyl) phosphate	DTXCID601411	115-96-8	ClCCOP(=O)(OCCCl)OCCCl	ClCCOP(=O)(OCCCl)OCCCl	402	1	1	1
DTXSID5021413	Tris(2,3-dibromopropyl) phosphate	DTXCID401413	126-72-7	BrCC(Br)COP(=O)(OCC(Br)CBr)OCC(Br)CBr	BrCC(Br)COP(=O)(OCC(Br)CBr)OCC(Br)CBr	402	1	1	1
DTXSID0021414	Tris(2-ethylhexyl) phosphate	DTXCID801414	78-42-2	CCCCC(CC)COP(=O)(OCC(CC)CCCC)OCC(CC)CCCC	CCCCC(CC)COP(=O)(OCC(CC)CCCC)OCC(CC)CCCC	263	1	1	1
DTXSID5021415	Triisopropanolamine	DTXCID201415	122-20-3	CC(O)CN(CC(C)O)CC(C)O	CC(O)CN(CC(C)O)CC(C)O	140	1	1	1
DTXSID0021418	DL-Tryptophan	DTXCID401418	54-12-6	NC(CC1=CNC2=CC=CC=C12)C(O)=O	NC(CC1=CNC2=CC=CC=C12)C(O)=O	572	1	0	0
DTXSID5021419	L-Tryptophan	DTXCID801419	73-22-3	N[C@@H](CC1=CNC2=CC=CC=C12)C(O)=O	NC(CC1=CNC2=CC=CC=C12)C(O)=O	572	1	1	1
DTXSID4021424	Uracil	DTXCID101424	66-22-8	O=C1NC=CC(=O)N1	O=C1CC=NC(=O)N1	630	1	1	0
DTXSID9021425	Urapidil	DTXCID501425	34661-75-1	COC1=C(C=CC=C1)N1CCN(CCCNC2=CC(=O)N(C)C(=O)N2C)CC1	COC1=CC=CC=C1N1CCN(CCCN=C2CC(=O)N(C)C(=O)N2C)CC1	630	1	0	0
DTXSID4021426	Urea	DTXCID901426	57-13-6	NC(N)=O	NC(N)=O	307	1	1	1
DTXSID9021427	Urethane	DTXCID301427	51-79-6	CCOC(N)=O	CCOC(N)=O	360	1	1	1
DTXSID3021431	Vinyl acetate	DTXCID201431	108-05-4	CC(=O)OC=C	CC(=O)OC=C	193	1	1	0
DTXSID3021437	4-Vinylcyclohexene	DTXCID601437	100-40-3	C=CC1CCC=CC1	C=CC1CCC=CC1	42	1	1	0
DTXSID8021438	1,1-Dichloroethylene	DTXCID001438	75-35-4	ClC(Cl)=C	ClC(Cl)=C	529	1	1	0
DTXSID2021440	N-Vinyl-2-pyrrolidone	DTXCID101440	88-12-0	C=CN1CCCC1=O	C=CN1CCCC1=O	510	1	1	1
DTXSID2021442	Voglibose	DTXCID901442	83480-29-9	OCC(CO)N[C@H]1C[C@](O)(CO)[C@@H](O)[C@H](O)[C@H]1O	OCC(CO)NC1CC(O)(CO)C(O)C(O)C1O	639	1	0	0
DTXSID2021448	2,4-Dimethylaniline hydrochloride	DTXCID301448	21436-96-4	Cl.CC1=CC=C(N)C(C)=C1	CC1=CC(C)=C(N)C=C1	95	1	1	0
DTXSID6021450	C.I. Disperse Yellow 3	DTXCID401450	2832-40-8	CC(=O)NC1=CC=C(C=C1)\N=N\C1=C(O)C=CC(C)=C1	CC(=O)NC1=CC=C(C=C1)N=NC1=C(O)C=CC(C)=C1	744	1	1	0
DTXSID1021455	FD&C Yellow 5	DTXCID701437203	1934-21-0	[Na+].[Na+].[Na+].[O-]C(=O)C1=C(N=NC2=CC=C(C=C2)S([O-])(=O)=O)C(=O)N(N1)C1=CC=C(C=C1)S([O-])(=O)=O	OC(=O)C1=NN(C(=O)C1N=NC1=CC=C(C=C1)S(O)(=O)=O)C1=CC=C(C=C1)S(O)(=O)=O	430	1	1	1
DTXSID6021456	FD&C Yellow 6	DTXCID101131536	2783-94-0	[Na+].[Na+].OC1=C(N=NC2=CC=C(C=C2)S([O-])(=O)=O)C2=C(C=C1)C=C(C=C2)S([O-])(=O)=O	OC1=C(N=NC2=CC=C(C=C2)S(O)(=O)=O)C2=C(C=C1)C=C(C=C2)S(O)(=O)=O	342	1	1	1
DTXSID6021458	HC Yellow 4	DTXCID601458	59820-43-8	OCCNC1=C(OCCO)C=C(C=C1)[N+]([O-])=O	OCCNC1=C(OCCO)C=C(C=C1)[N+]([O-])=O	743	1	1	0
DTXSID0021460	Zearalenone	DTXCID701460	17924-92-4	C[C@H]1CCCC(=O)CCC\C=C\C2=C(C(O)=CC(O)=C2)C(=O)O1	CC1CCCC(=O)CCCC=CC2=CC(O)=CC(O)=C2C(=O)O1	565	1	1	1
DTXSID5021461	Zinc(II) acetate dihydrate	DTXCID101461	5970-45-6	O.O.[Zn++].CC([O-])=O.CC([O-])=O	CC(O)=O	429	1	0	0
DTXSID0021462	Zinc dibutyldithiocarbamate	DTXCID501462	136-23-2	[Zn++].CCCCN(CCCC)C([S-])=S.CCCCN(CCCC)C([S-])=S	CCCCN(CCCC)C(S)=S	325	1	1	0
DTXSID5021463	Zinc diethyldithiocarbamate	DTXCID901463	14324-55-1	[Zn++].CCN(CC)C([S-])=S.CCN(CC)C([S-])=S	CCN(CC)C(S)=S	479	1	1	0
DTXSID0021464	Ziram	DTXCID301464	137-30-4	CN(C)C(=S)S[Zn]SC(=S)N(C)C	NA	479	0.8	1	1
DTXSID4021472	N-Nitroso-N-methylurethane	DTXCID801472	615-53-2	CCOC(=O)N(C)N=O	CCOC(=O)N(C)N=O	545	1	0	0
DTXSID9021477	Sodium tetrafluoroborate	DTXCID801477	13755-29-8	[Na+].F[B-](F)(F)F	NA	147	1	0	1
DTXSID4021478	Lynestrenol	DTXCID501474457	52-76-6	[H][C@@]12CC[C@@](O)(C#C)[C@@]1(C)CC[C@]1([H])[C@@]3([H])CCCC=C3CC[C@@]21[H]	CC12CCC3C(CCC4=CCCCC34)C1CCC2(O)C#C	92	1	0	0
DTXSID9021479	2,7-Acetylaminofluorene	DTXCID601479	304-28-9	CC(=O)NC1=CC=C2C(CC3=C2C=CC(NC(C)=O)=C3)=C1	CC(=O)NC1=CC=C2C(CC3=C2C=CC(NC(C)=O)=C3)=C1	484	1	0	0
DTXSID8021482	Acetone	DTXCID101482	67-64-1	CC(C)=O	CC(C)=O	293	1	1	0
DTXSID3021483	Phenylacetaldehyde	DTXCID501483	122-78-1	O=CCC1=CC=CC=C1	O=CCC1=CC=CC=C1	169	1	1	1
DTXSID8021484	Phthalic acid	DTXCID901484	88-99-3	OC(=O)C1=CC=CC=C1C(O)=O	OC(=O)C1=CC=CC=C1C(O)=O	8	1	1	0
DTXSID3021485	1,3-Benzenedicarboxylic acid	DTXCID301485	121-91-5	OC(=O)C1=CC(=CC=C1)C(O)=O	OC(=O)C1=CC(=CC=C1)C(O)=O	8	1	1	1
DTXSID3021487	1,2,4-Benzenetricarboxylic acid	DTXCID101487	528-44-9	OC(=O)C1=CC(C(O)=O)=C(C=C1)C(O)=O	OC(=O)C1=CC(C(O)=O)=C(C=C1)C(O)=O	8	1	1	0
DTXSID8021488	1,3,5-Benzenetricarboxylic acid	DTXCID501488	554-95-0	OC(=O)C1=CC(=CC(=C1)C(O)=O)C(O)=O	OC(=O)C1=CC(=CC(=C1)C(O)=O)C(O)=O	8	1	1	0
DTXSID7021491	Benzonitrile	DTXCID001491	100-47-0	N#CC1=CC=CC=C1	N#CC1=CC=CC=C1	52	1	1	0
DTXSID2021492	Benzyl cyanide	DTXCID401492	140-29-4	N#CCC1=CC=CC=C1	N#CCC1=CC=CC=C1	52	1	1	0
DTXSID7021493	2,6-Bis-(1,1-dimethylethyl)-2,5-cyclohexadiene-1,4-dione	DTXCID801493	719-22-2	CC(C)(C)C1=CC(=O)C=C(C1=O)C(C)(C)C	CC(C)(C)C1=CC(=O)C=C(C1=O)C(C)(C)C	242	1	1	0
DTXSID7021495	Bromoacetic acid	DTXCID601495	79-08-3	OC(=O)CBr	OC(=O)CBr	276	1	0	0
DTXSID2021496	Bromoacetonitrile	DTXCID001496	590-17-0	BrCC#N	BrCC#N	271	1	1	0
DTXSID2021498	2-Bromobenzothiazole	DTXCID801498	2516-40-7	BrC1=NC2=C(S1)C=CC=C2	BrC1=NC2=C(S1)C=CC=C2	145	1	1	0
DTXSID7021499	2-Bromobutane	DTXCID201499	78-76-2	CCC(C)Br	CCC(C)Br	294	1	1	0
DTXSID4021503	Bromochloromethane	DTXCID301503	74-97-5	ClCBr	ClCBr	671	1	1	0
DTXSID8021513	Butyraldehyde	DTXCID601513	123-72-8	CCCC=O	CCCC=O	295	1	1	0
DTXSID8021515	Butanoic acid	DTXCID401515	107-92-6	CCCC(O)=O	CCCC(O)=O	300	1	1	1
DTXSID3021516	Methyl ethyl ketone	DTXCID801516	78-93-3	CCC(C)=O	CCC(C)=O	236	1	1	0
DTXSID8021517	Maleic acid	DTXCID201517	110-16-7	OC(=O)\C=C/C(O)=O	OC(=O)C=CC(O)=O	301	1	1	1
DTXSID3021518	Fumaric acid	DTXCID601518	110-17-8	OC(=O)\C=C\C(O)=O	OC(=O)C=CC(O)=O	301	1	1	1
DTXSID8021519	2-(2-Butoxyethoxy)ethanol	DTXCID001519	112-34-5	CCCCOCCOCCO	CCCCOCCOCCO	379	1	1	1
DTXSID7021520	2-[2-(2-Butoxyethoxy)ethoxy]ethanol	DTXCID701520	143-22-6	CCCCOCCOCCOCCO	CCCCOCCOCCOCCO	379	1	1	1
DTXSID7021524	Chloroacetonitrile	DTXCID301524	107-14-2	ClCC#N	ClCC#N	271	1	1	0
DTXSID7021526	Chlorobutanedioic acid	DTXCID101526	16045-92-4	OC(=O)CC(Cl)C(O)=O	OC(=O)CC(Cl)C(O)=O	532	1	1	0
DTXSID1021530	2-Chlorocyclohexanone	DTXCID001530	822-87-7	ClC1CCCCC1=O	ClC1CCCCC1=O	800	1	1	0
DTXSID0021543	1-Chlorooctane	DTXCID501543	111-85-3	CCCCCCCCCl	CCCCCCCCCl	257	1	1	0
DTXSID5021544	2-Chlorophenol	DTXCID901544	95-57-8	OC1=CC=CC=C1Cl	OC1=CC=CC=C1Cl	239	1	1	1
DTXSID0021545	2-Chloropropanoic acid	DTXCID301545	598-78-7	CC(Cl)C(O)=O	CC(Cl)C(O)=O	532	1	1	0
DTXSID5021546	3-Chloropropanoic acid	DTXCID701546	107-94-8	OC(=O)CCCl	OC(=O)CCCl	253	1	1	0
DTXSID0021547	1-Chloropropan-2-one	DTXCID101547	78-95-5	CC(=O)CCl	CC(=O)CCl	741	1	1	0
DTXSID9021550	Cyanogen bromide	DTXCID601550	506-68-3	BrC#N	BrC#N	607	1	1	0
DTXSID9021552	Cyclododecane	DTXCID401552	294-62-2	C1CCCCCCCCCCC1	C1CCCCCCCCCCC1	747	1	1	0
DTXSID4021553	Decanal	DTXCID801553	112-31-2	CCCCCCCCCC=O	CCCCCCCCCC=O	197	1	1	1
DTXSID9021554	Decanoic acid	DTXCID201554	334-48-5	CCCCCCCCCC(O)=O	CCCCCCCCCC(O)=O	24	1	1	1
DTXSID4021557	Dibromomethane	DTXCID401557	74-95-3	BrCBr	BrCBr	671	1	1	0
DTXSID4021559	2,6-Di-tert-butyl-4-nitrophenol	DTXCID201559	728-40-5	CC(C)(C)C1=CC(=CC(=C1O)C(C)(C)C)[N+]([O-])=O	CC(C)(C)C1=CC(=CC(=C1O)C(C)(C)C)[N+]([O-])=O	475	1	1	0
DTXSID8021561	2,2-Dichloroacetamide	DTXCID301561	683-72-7	NC(=O)C(Cl)Cl	NC(=O)C(Cl)Cl	127	1	1	0
DTXSID3021562	Dichloroacetonitrile	DTXCID701562	3018-12-0	ClC(Cl)C#N	ClC(Cl)C#N	271	1	1	0
DTXSID8021563	4,6-Dichloro-1,3-benzenediol	DTXCID101563	137-19-9	OC1=CC(O)=C(Cl)C=C1Cl	OC1=CC(O)=C(Cl)C=C1Cl	239	1	1	0
DTXSID8021565	2,3-Dichlorobutane	DTXCID901565	7581-97-7	CC(Cl)C(C)Cl	CC(Cl)C(C)Cl	759	1	1	0
DTXSID2021575	Dalapon	DTXCID201575	75-99-0	CC(Cl)(Cl)C(O)=O	CC(Cl)(Cl)C(O)=O	532	1	1	1
DTXSID7021576	1,1-Dichloropropanone	DTXCID601576	513-88-2	CC(=O)C(Cl)Cl	CC(=O)C(Cl)Cl	741	1	1	0
DTXSID2021577	1,3-Dichloropropanone	DTXCID001577	534-07-6	ClCC(=O)CCl	ClCC(=O)CCl	741	1	1	0
DTXSID6021581	2,2-Dimethylbutanedioic acid	DTXCID901581	597-43-3	CC(C)(CC(O)=O)C(O)=O	CC(C)(CC(O)=O)C(O)=O	792	1	1	0
DTXSID6021583	2,3-Butanedione	DTXCID701583	431-03-8	CC(=O)C(C)=O	CC(=O)C(C)=O	531	1	1	0
DTXSID1021584	Phorone	DTXCID101584	504-20-1	CC(C)=CC(=O)C=C(C)C	CC(C)=CC(=O)C=C(C)C	618	1	1	0
DTXSID6021585	2,2-Dimethylpentanedioic acid	DTXCID501585	681-57-2	CC(C)(CCC(O)=O)C(O)=O	CC(C)(CCC(O)=O)C(O)=O	300	1	1	0
DTXSID1021586	6,10-Dimethyl-5,9-undecadiene-2-one	DTXCID901586	689-67-8	CC(C)=CCCC(C)=CCCC(C)=O	CC(C)=CCCC(C)=CCCC(C)=O	357	1	1	0
DTXSID5021590	Dodecanoic acid	DTXCID801590	143-07-7	CCCCCCCCCCCC(O)=O	CCCCCCCCCCCC(O)=O	24	1	1	1
DTXSID0021597	Heptanal	DTXCID601597	111-71-7	CCCCCCC=O	CCCCCCC=O	197	1	1	1
DTXSID5021598	Heptanedioic acid	DTXCID001598	111-16-0	OC(=O)CCCCCC(O)=O	OC(=O)CCCCCC(O)=O	300	1	1	0
DTXSID0021599	Heptanenitrile	DTXCID401599	629-08-3	CCCCCCC#N	CCCCCCC#N	125	1	1	0
DTXSID2021600	Heptanoic acid	DTXCID301600	111-14-8	CCCCCCC(O)=O	CCCCCCC(O)=O	300	1	1	1
DTXSID7021601	Hexachloroacetone	DTXCID701601	116-16-5	ClC(Cl)(Cl)C(=O)C(Cl)(Cl)Cl	ClC(Cl)(Cl)C(=O)C(Cl)(Cl)Cl	406	1	1	0
DTXSID2021602	Hexadecanoic acid	DTXCID101602	57-10-3	CCCCCCCCCCCCCCCC(O)=O	CCCCCCCCCCCCCCCC(O)=O	28	1	1	1
DTXSID7021603	(E)-Hexadec-9-enoic acid	DTXCID501603	10030-73-6	CCCCCC\C=C\CCCCCCCC(O)=O	CCCCCCC=CCCCCCCCC(O)=O	30	1	1	0
DTXSID2021604	Hexanal	DTXCID901604	66-25-1	CCCCCC=O	CCCCCC=O	197	1	1	0
DTXSID7021605	Hexanedioic acid	DTXCID301605	124-04-9	OC(=O)CCCCC(O)=O	OC(=O)CCCCC(O)=O	300	1	1	1
DTXSID7021607	Hexanoic acid	DTXCID101607	142-62-1	CCCCCC(O)=O	CCCCCC(O)=O	300	1	1	1
DTXSID2021608	3-Hexanone	DTXCID501608	589-38-8	CCCC(=O)CC	CCCC(=O)CC	236	1	1	0
DTXSID6021610	3-Hydroxybenzoic acid	DTXCID601610	99-06-9	OC(=O)C1=CC(O)=CC=C1	OC(=O)C1=CC(O)=CC=C1	481	1	1	0
DTXSID1021615	Methanesulfonyl chloride	DTXCID601615	124-63-0	CS(Cl)(=O)=O	CS(Cl)(=O)=O	515	1	1	0
DTXSID1021617	3-Methylbenzoic acid	DTXCID401617	99-04-7	CC1=CC=CC(=C1)C(O)=O	CC1=CC=CC(=C1)C(O)=O	166	1	1	0
DTXSID6021618	4-Methylbenzoic acid	DTXCID801618	99-94-5	CC1=CC=C(C=C1)C(O)=O	CC1=CC=C(C=C1)C(O)=O	166	1	1	0
DTXSID1021619	3-Methylbutanal	DTXCID201619	590-86-3	CC(C)CC=O	CC(C)CC=O	297	1	1	0
DTXSID0021620	Isovaleronitrile	DTXCID901620	625-28-5	CC(C)CC#N	CC(C)CC#N	665	1	1	0
DTXSID5021621	2-Methylbutanoic acid	DTXCID301621	116-53-0	CCC(C)C(O)=O	CCC(C)C(O)=O	300	1	1	0
DTXSID0021626	4-Isopropylbenzyl alcohol	DTXCID301626	536-60-7	CC(C)C1=CC=C(CO)C=C1	CC(C)C1=CC=C(CO)C=C1	81	1	1	0
DTXSID5021627	5-Methyl-2-furancarboxylic acid	DTXCID701627	1917-15-3	CC1=CC=C(O1)C(O)=O	CC1=CC=C(O1)C(O)=O	334	1	1	0
DTXSID0021628	Methyl glyoxal	DTXCID101628	78-98-8	CC(=O)C=O	CC(=O)C=O	293	1	1	0
DTXSID5021629	6-Methyl-5-hepten-2-one	DTXCID501629	110-93-0	CC(C)=CCCC(C)=O	CC(C)=CCCC(C)=O	357	1	1	0
DTXSID9021631	5-Methyl-3-isoxazolamine	DTXCID601631	1072-67-9	CC1=CC(N)=NO1	CC1=CC(N)=NO1	280	1	1	0
DTXSID4021632	2-Methylpentanedioic acid	DTXCID001632	617-62-9	CC(CCC(O)=O)C(O)=O	CC(CCC(O)=O)C(O)=O	300	1	1	0
DTXSID9021633	2-Methylpentanoic acid	DTXCID401633	97-61-0	CCCC(C)C(O)=O	CCCC(C)C(O)=O	594	1	1	0
DTXSID4021634	3-Methyl-2-pentanone	DTXCID801634	565-61-7	CCC(C)C(C)=O	CCC(C)C(C)=O	236	1	1	0
DTXSID9021635	2-Methylpropanal	DTXCID201635	78-84-2	CC(C)C=O	CC(C)C=O	297	1	1	0
DTXSID4021636	2-Methylpropanoic acid	DTXCID601636	79-31-2	CC(C)C(O)=O	CC(C)C(O)=O	792	1	1	0
DTXSID9021637	Dibromonitromethane	DTXCID001637	598-91-4	[O-][N+](=O)C(Br)Br	[O-][N+](=O)C(Br)Br	788	1	1	0
DTXSID4021638	1,1-Dichloro-1-nitroethane	DTXCID401638	594-72-9	CC(Cl)(Cl)[N+]([O-])=O	CC(Cl)(Cl)[N+]([O-])=O	788	1	1	0
DTXSID9021639	Nonanal	DTXCID801639	124-19-6	CCCCCCCCC=O	CCCCCCCCC=O	197	1	1	1
DTXSID8021640	Nonanedioic acid	DTXCID501640	123-99-9	OC(=O)CCCCCCCC(O)=O	OC(=O)CCCCCCCC(O)=O	24	1	1	1
DTXSID3021641	Nonanoic acid	DTXCID901641	112-05-0	CCCCCCCCC(O)=O	CCCCCCCCC(O)=O	24	1	1	1
DTXSID8021642	Octadecanoic acid	DTXCID301642	57-11-4	CCCCCCCCCCCCCCCCCC(O)=O	CCCCCCCCCCCCCCCCCC(O)=O	28	1	1	1
DTXSID3021643	Octanal	DTXCID701643	124-13-0	CCCCCCCC=O	CCCCCCCC=O	197	1	1	1
DTXSID8021644	Octanedioic acid	DTXCID101644	505-48-6	OC(=O)CCCCCCC(O)=O	OC(=O)CCCCCCC(O)=O	300	1	1	0
DTXSID3021645	Octanoic acid	DTXCID501645	124-07-2	CCCCCCCC(O)=O	CCCCCCCC(O)=O	24	1	1	1
DTXSID8021646	2-Oxobutanedioic acid	DTXCID901646	328-42-7	OC(=O)CC(=O)C(O)=O	OC(=O)CC(=O)C(O)=O	531	1	1	0
DTXSID3021647	2-Oxopentanoic acid	DTXCID301647	1821-02-9	CCCC(=O)C(O)=O	CCCC(=O)C(O)=O	236	1	1	0
DTXSID8021648	4-Oxopentanoic acid	DTXCID701648	123-76-2	CC(=O)CCC(O)=O	CC(=O)CCC(O)=O	236	1	1	0
DTXSID2021650	Pyruvic acid	DTXCID801650	127-17-3	CC(=O)C(O)=O	CC(=O)C(O)=O	531	1	1	0
DTXSID2021652	Pentadecanoic acid	DTXCID601652	1002-84-2	CCCCCCCCCCCCCCC(O)=O	CCCCCCCCCCCCCCC(O)=O	28	1	1	0
DTXSID7021653	Pentanal	DTXCID001653	110-62-3	CCCCC=O	CCCCC=O	295	1	1	1
DTXSID2021654	Glutaric acid	DTXCID401654	110-94-1	OC(=O)CCCC(O)=O	OC(=O)CCCC(O)=O	300	1	1	0
DTXSID7021655	Pentanoic acid	DTXCID801655	109-52-4	CCCCC(O)=O	CCCCC(O)=O	300	1	1	1
DTXSID2021656	Phenylacetic acid	DTXCID201656	103-82-2	OC(=O)CC1=CC=CC=C1	OC(=O)CC1=CC=CC=C1	166	1	1	0
DTXSID7021657	1,4-Diacetylbenzene	DTXCID601657	1009-61-6	CC(=O)C1=CC=C(C=C1)C(C)=O	CC(=O)C1=CC=C(C=C1)C(C)=O	5	1	1	0
DTXSID2021658	Propanal	DTXCID001658	123-38-6	CCC=O	CCC=O	295	1	1	0
DTXSID7021659	Propanedioic acid	DTXCID401659	141-82-2	OC(=O)CC(O)=O	OC(=O)CC(O)=O	292	1	1	0
DTXSID6021660	Tetrachlorocyclopropene	DTXCID101660	6262-42-6	ClC1=C(Cl)C1(Cl)Cl	ClC1=C(Cl)C1(Cl)Cl	734	1	1	0
DTXSID1021665	Tetradecanal	DTXCID101665	124-25-4	CCCCCCCCCCCCCC=O	CCCCCCCCCCCCCC=O	197	1	1	0
DTXSID6021666	Tetradecanoic acid	DTXCID501666	544-63-8	CCCCCCCCCCCCCC(O)=O	CCCCCCCCCCCCCC(O)=O	28	1	1	1
DTXSID1021667	Tribromoacetaldehyde	DTXCID901667	115-17-3	BrC(Br)(Br)C=O	BrC(Br)(Br)C=O	391	1	1	0
DTXSID6021668	Tribromoacetic acid	DTXCID301668	75-96-7	OC(=O)C(Br)(Br)Br	OC(=O)C(Br)(Br)Br	532	1	1	0
DTXSID5021671	2,2,2-Trichloroacetamide	DTXCID801671	594-65-0	NC(=O)C(Cl)(Cl)Cl	NC(=O)C(Cl)(Cl)Cl	127	1	1	0
DTXSID0021672	Trichloroacetonitrile	DTXCID201672	545-06-2	ClC(Cl)(Cl)C#N	ClC(Cl)(Cl)C#N	271	1	1	0
DTXSID5021679	1,1,1-Trichloropropanone	DTXCID001679	918-00-3	CC(=O)C(Cl)(Cl)Cl	CC(=O)C(Cl)(Cl)Cl	406	1	1	0
DTXSID4021680	1,1,3-Trichloropropanone	DTXCID701680	921-03-9	ClCC(=O)C(Cl)Cl	ClCC(=O)C(Cl)Cl	741	1	1	0
DTXSID9021683	Tridecanedioic acid	DTXCID901683	505-52-2	OC(=O)CCCCCCCCCCCC(O)=O	OC(=O)CCCCCCCCCCCC(O)=O	24	1	1	0
DTXSID4021684	Tridecanoic acid	DTXCID301684	638-53-9	CCCCCCCCCCCCC(O)=O	CCCCCCCCCCCCC(O)=O	24	1	1	0
DTXSID9021685	2,6,6-Trimethyl-2-cyclohexene-1,4-dione	DTXCID701685	1125-21-9	CC1=CC(=O)CC(C)(C)C1=O	CC1=CC(=O)CC(C)(C)C1=O	242	1	1	0
DTXSID4021688	Undecanal	DTXCID901688	112-44-7	CCCCCCCCCCC=O	CCCCCCCCCCC=O	197	1	1	0
DTXSID9021689	Undecane	DTXCID301689	1120-21-4	CCCCCCCCCCC	CCCCCCCCCCC	13	1	1	1
DTXSID8021690	Undecanoic acid	DTXCID001690	112-37-8	CCCCCCCCCCC(O)=O	CCCCCCCCCCC(O)=O	24	1	1	0
DTXSID5021708	Sodium salicylate	DTXCID701708	54-21-7	[Na+].OC1=C(C=CC=C1)C([O-])=O	OC(=O)C1=C(O)C=CC=C1	481	1	1	0
DTXSID0021709	Benzamide	DTXCID101709	55-21-0	NC(=O)C1=CC=CC=C1	NC(=O)C1=CC=CC=C1	697	1	0	0
DTXSID9021710	Benzyltriethylammonium chloride	DTXCID801710	56-37-1	[Cl-].CC[N+](CC)(CC)CC1=CC=CC=C1	CC[N+](CC)(CC)CC1=CC=CC=C1	71	1	1	0
DTXSID4021715	Menadione	DTXCID801715	58-27-5	CC1=CC(=O)C2=C(C=CC=C2)C1=O	CC1=CC(=O)C2=C(C=CC=C2)C1=O	416	1	0	0
DTXSID9021716	2,3,4,6-Tetrachlorophenol	DTXCID201716	58-90-2	OC1=C(Cl)C(Cl)=C(Cl)C=C1Cl	OC1=C(Cl)C(Cl)=C(Cl)C=C1Cl	453	1	1	0
DTXSID4021717	4-Chloro-3-methylphenol	DTXCID601717	59-50-7	CC1=C(Cl)C=CC(O)=C1	CC1=C(Cl)C=CC(O)=C1	462	1	1	1
DTXSID9021718	Tolazoline hydrochloride	DTXCID001718	59-97-2	Cl.C(C1=NCCN1)C1=CC=CC=C1	C(C1=NCCN1)C1=CC=CC=C1	71	0.5	0	0
DTXSID8021721	Strychnine hemisulphate salt	DTXCID501721	60-41-3	OS(O)(=O)=O.O=C1C[C@@H]2OCC=C3CN4CC[C@@]56[C@@H]4C[C@@H]3[C@@H]2[C@@H]5N1C1=C6C=CC=C1.O=C1C[C@@H]2OCC=C3CN4CC[C@@]56[C@@H]4C[C@@H]3[C@@H]2[C@@H]5N1C1=C6C=CC=C1	[H]C12CC3([H])C4C5N6C7=C(C=CC=C7)C15CCN2CC3=CCOC4CC6=O	774	1	0	0
DTXSID8021725	Nicotine sulfate	DTXCID101725	65-30-5	OS(O)(=O)=O.CN1CCC[C@H]1C1=CN=CC=C1.CN1CCC[C@H]1C1=CN=CC=C1	CN1CCCC1C1=CN=CC=C1	768	1	1	0
DTXSID3021726	Salicylamide	DTXCID501726	65-45-2	NC(=O)C1=CC=CC=C1O	NC(=O)C1=CC=CC=C1O	168	1	1	1
DTXSID8021729	Dicumarol	DTXCID701729	66-76-2	OC1=C(CC2=C(O)C3=CC=CC=C3OC2=O)C(=O)OC2=CC=CC=C12	O=C1OC2=C(C=CC=C2)C(=O)C1CC1C(=O)OC2=C(C=CC=C2)C1=O	408	1	0	0
DTXSID2021731	Methanol	DTXCID801731	67-56-1	CO	CO	116	1	1	0
DTXSID2021735	Dimethyl sulfoxide	DTXCID401735	67-68-5	CS(C)=O	CS(C)=O	809	1	1	1
DTXSID2021739	1-Propanol	DTXCID001739	71-23-8	CCCO	CCCO	45	1	1	1
DTXSID1021740	1-Butanol	DTXCID701740	71-36-3	CCCCO	CCCCO	45	1	1	0
DTXSID6021741	1-Pentanol	DTXCID101741	71-41-0	CCCCCO	CCCCCO	45	1	1	0
DTXSID1021744	Thiopental sodium	DTXCID301744	71-73-8	[Na+].CCCC(C)C1(CC)C(=O)NC([S-])=NC1=O	CCCC(C)C1(CC)C(=O)NC(S)=NC1=O	519	1	0	0
DTXSID6021749	Tetramethylammonium chloride	DTXCID301749	75-57-0	[Cl-].C[N+](C)(C)C	C[N+](C)(C)C	753	1	1	0
DTXSID0021751	2,2,2-Trifluoroethanol	DTXCID401751	75-89-8	OCC(F)(F)F	OCC(F)(F)F	393	1	0	0
DTXSID5021752	3,3-Dimethyl-2-butanone	DTXCID801752	75-97-8	CC(=O)C(C)(C)C	CC(=O)C(C)(C)C	589	1	1	0
DTXSID5021754	5,5-Dimethylhydantoin	DTXCID601754	77-71-4	CC1(C)NC(=O)NC1=O	CC1(C)NC(=O)NC1=O	307	1	1	1
DTXSID5021756	3-Methyl-1-pentyn-3-ol	DTXCID401756	77-75-8	CCC(C)(O)C#C	CCC(C)(O)C#C	337	1	1	0
DTXSID0021757	1-Ethynylcyclohexanol	DTXCID801757	78-27-3	OC1(CCCCC1)C#C	OC1(CCCCC1)C#C	725	1	1	0
DTXSID5021758	Tris(2-butoxyethyl) phosphate	DTXCID201758	78-51-3	CCCCOCCOP(=O)(OCCOCCCC)OCCOCCCC	CCCCOCCOP(=O)(OCCOCCCC)OCCOCCCC	812	1	1	1
DTXSID0021759	2-Methyl-1-propanol	DTXCID601759	78-83-1	CC(C)CO	CC(C)CO	204	1	1	0
DTXSID4021761	1,2-Diaminopropane	DTXCID701761	78-90-0	CC(N)CN	CC(N)CN	268	1	1	0
DTXSID9021762	2-Butanol	DTXCID101762	78-92-2	CCC(C)O	CCC(C)O	208	1	1	0
DTXSID9021764	1-Amino-2-propanol	DTXCID901764	78-96-6	CC(O)CN	CC(O)CN	361	1	1	1
DTXSID4021767	Methyl acetate	DTXCID101767	79-20-9	COC(C)=O	COC(C)=O	144	1	1	0
DTXSID4021769	beta-Ionone	DTXCID901769	79-77-6	CC(=O)\C=C\C1=C(C)CCCC1(C)C	CC(=O)C=CC1=C(C)CCCC1(C)C	128	1	1	0
DTXSID3021770	2,2',6,6'-Tetrachlorobisphenol A	DTXCID601770	79-95-8	CC(C)(C1=CC(Cl)=C(O)C(Cl)=C1)C1=CC(Cl)=C(O)C(Cl)=C1	CC(C)(C1=CC(Cl)=C(O)C(Cl)=C1)C1=CC(Cl)=C(O)C(Cl)=C1	411	1	0	1
DTXSID8021771	4-(2-Methylbutan-2-yl)phenol	DTXCID001771	80-46-6	CCC(C)(C)C1=CC=C(O)C=C1	CCC(C)(C)C1=CC=C(O)C=C1	474	1	1	1
DTXSID3021772	1,8-Diamino-p-menthane	DTXCID401772	80-52-4	CC(C)(N)C1CCC(C)(N)CC1	CC(C)(N)C1CCC(C)(N)CC1	322	1	1	0
DTXSID3021774	Acenaphthene	DTXCID201774	83-32-9	C1CC2=C3C1=CC=CC3=CC=C2	C1CC2=C3C1=CC=CC3=CC=C2	451	1	1	1
DTXSID8021775	3-Methylindole	DTXCID601775	83-34-1	CC1=CNC2=C1C=CC=C2	CC1=CNC2=C1C=CC=C2	332	1	1	0
DTXSID8021777	Riboflavin	DTXCID401777	83-88-5	CC1=CC2=C(C=C1C)N(C[C@H](O)[C@H](O)[C@H](O)CO)C1=NC(=O)NC(=O)C1=N2	CC1=CC2=C(C=C1C)N(CC(O)C(O)C(O)CO)C1=NC(=O)NC(=O)C1=N2	591	1	1	1
DTXSID3021778	Diphenyl phthalate	DTXCID801778	84-62-8	O=C(OC1=CC=CC=C1)C1=CC=CC=C1C(=O)OC1=CC=CC=C1	O=C(OC1=CC=CC=C1)C1=CC=CC=C1C(=O)OC1=CC=CC=C1	464	1	1	0
DTXSID7021780	Diethyl phthalate	DTXCID901780	84-66-2	CCOC(=O)C1=CC=CC=C1C(=O)OCC	CCOC(=O)C1=CC=CC=C1C(=O)OCC	319	1	1	1
DTXSID2021781	Dibutyl phthalate	DTXCID301781	84-74-2	CCCCOC(=O)C1=CC=CC=C1C(=O)OCCCC	CCCCOC(=O)C1=CC=CC=C1C(=O)OCCCC	425	1	1	1
DTXSID7021782	2,3,4,5,6-Pentabromoethylbenzene	DTXCID701782	85-22-3	CCC1=C(Br)C(Br)=C(Br)C(Br)=C1Br	CCC1=C(Br)C(Br)=C(Br)C(Br)=C1Br	705	1	1	0
DTXSID7021784	Salicylanilide	DTXCID501784	87-17-2	OC1=C(C=CC=C1)C(=O)NC1=CC=CC=C1	OC1=C(C=CC=C1)C(=O)NC1=CC=CC=C1	168	1	0	0
DTXSID7021788	3-Trifluoromethyl-4-nitrophenol	DTXCID101788	88-30-2	OC1=CC(=C(C=C1)[N+]([O-])=O)C(F)(F)F	OC1=CC(=C(C=C1)[N+]([O-])=O)C(F)(F)F	457	1	1	1
DTXSID2021789	2-Aminobenzamide	DTXCID501789	88-68-6	NC(=O)C1=CC=CC=C1N	NC(=O)C1=CC=CC=C1N	131	1	1	0
DTXSID1021790	2-Nitrophenol	DTXCID201790	88-75-5	OC1=C(C=CC=C1)[N+]([O-])=O	OC1=C(C=CC=C1)[N+]([O-])=O	3	1	1	1
DTXSID1021792	Salicylaldehyde	DTXCID001792	90-02-8	OC1=CC=CC=C1C=O	OC1=CC=CC=C1C=O	55	1	1	1
DTXSID6021793	1-Naphthol	DTXCID401793	90-15-3	OC1=CC=CC2=CC=CC=C12	OC1=CC=CC2=CC=CC=C12	200	1	1	1
DTXSID6021795	Xanthone	DTXCID201795	90-47-1	O=C1C2=C(OC3=C1C=CC=C3)C=CC=C2	O=C1C2=C(OC3=C1C=CC=C3)C=CC=C2	418	1	0	0
DTXSID1021798	Quinoline	DTXCID401798	91-22-5	C1=CC2=C(C=C1)N=CC=C2	C1=CC2=C(C=C1)N=CC=C2	165	1	1	1
DTXSID6021799	N,N-Diethylcyclohexylamine	DTXCID801799	91-65-6	CCN(CC)C1CCCCC1	CCN(CC)C1CCCCC1	428	1	1	0
DTXSID8021800	N,N-Diethylaniline	DTXCID701800	91-66-7	CCN(CC)C1=CC=CC=C1	CCN(CC)C1=CC=CC=C1	485	1	1	1
DTXSID3021801	2-(N-Ethyl-m-toluidino)ethanol	DTXCID101801	91-88-3	CCN(CCO)C1=CC(C)=CC=C1	CCN(CCO)C1=CC(C)=CC=C1	502	1	0	0
DTXSID8021802	1,1'-Bicyclohexyl	DTXCID501802	92-51-3	C1CCC(CC1)C1CCCCC1	C1CCC(CC1)C1CCCCC1	321	1	0	0
DTXSID3021803	1-Benzoylacetone	DTXCID901803	93-91-4	CC(=O)CC(=O)C1=CC=CC=C1	CC(=O)CC(=O)C1=CC=CC=C1	5	1	0	0
DTXSID8021804	Benzocaine	DTXCID301804	94-09-7	CCOC(=O)C1=CC=C(N)C=C1	CCOC(=O)C1=CC=C(N)C=C1	578	1	1	1
DTXSID3021805	Piperine	DTXCID701805	94-62-2	O=C(\C=C\C=C\C1=CC=C2OCOC2=C1)N1CCCCC1	O=C(C=CC=CC1=CC2=C(OCO2)C=C1)N1CCCCC1	180	1	0	0
DTXSID3021807	o-Xylene	DTXCID501807	95-47-6	CC1=C(C)C=CC=C1	CC1=C(C)C=CC=C1	318	1	1	0
DTXSID8021808	o-Cresol	DTXCID901808	95-48-7	CC1=C(O)C=CC=C1	CC1=C(O)C=CC=C1	152	1	1	1
DTXSID2021810	2-Chloroaniline	DTXCID001810	95-51-2	NC1=C(Cl)C=CC=C1	NC1=C(Cl)C=CC=C1	241	1	1	0
DTXSID7021815	3,4-Dichloroaniline	DTXCID001815	95-76-1	NC1=CC(Cl)=C(Cl)C=C1	NC1=CC(Cl)=C(Cl)C=C1	241	1	1	1
DTXSID2021816	Allyl methacrylate	DTXCID401816	96-05-9	CC(=C)C(=O)OCC=C	CC(=C)C(=O)OCC=C	243	1	1	0
DTXSID7021817	2,3-Dibromopropanol	DTXCID801817	96-13-9	OCC(Br)CBr	OCC(Br)CBr	256	1	1	0
DTXSID2021818	2-Methylbutanal	DTXCID201818	96-17-3	CCC(C)C=O	CCC(C)C=O	295	1	1	0
DTXSID6021820	3-Pentanone	DTXCID301820	96-22-0	CCC(=O)CC	CCC(=O)CC	236	1	1	0
DTXSID1021821	2-Butanone oxime	DTXCID701821	96-29-7	CCC(C)=NO	CCC(C)=NO	349	1	1	1
DTXSID6021822	N,N-Diisopropyl ethanolamine	DTXCID101822	96-80-0	CC(C)N(CCO)C(C)C	CC(C)N(CCO)C(C)C	39	1	0	0
DTXSID1021823	2,4-Dinitroaniline	DTXCID501823	97-02-9	NC1=C(C=C(C=C1)[N+]([O-])=O)[N+]([O-])=O	NC1=C(C=C(C=C1)[N+]([O-])=O)[N+]([O-])=O	2	1	1	0
DTXSID6021824	Dichlorophen	DTXCID901824	97-23-4	OC1=CC=C(Cl)C=C1CC1=CC(Cl)=CC=C1O	OC1=CC=C(Cl)C=C1CC1=CC(Cl)=CC=C1O	462	1	1	1
DTXSID1021827	Cumene	DTXCID101827	98-82-8	CC(C)C1=CC=CC=C1	CC(C)C1=CC=CC=C1	700	1	1	0
DTXSID6021828	Acetophenone	DTXCID501828	98-86-2	CC(=O)C1=CC=CC=C1	CC(=O)C1=CC=CC=C1	5	1	1	1
DTXSID5021831	3-Nitrotoluene	DTXCID001831	99-08-1	CC1=CC(=CC=C1)[N+]([O-])=O	CC1=CC(=CC=C1)[N+]([O-])=O	443	1	1	1
DTXSID0021832	N,N,4-Trimethylaniline	DTXCID401832	99-97-8	CN(C)C1=CC=C(C)C=C1	CN(C)C1=CC=C(C)C=C1	167	1	1	1
DTXSID0021834	4-Nitrophenol	DTXCID201834	100-02-7	OC1=CC=C(C=C1)[N+]([O-])=O	OC1=CC=C(C=C1)[N+]([O-])=O	3	1	1	1
DTXSID5021835	4-Dimethylaminobenzaldehyde	DTXCID601835	100-10-7	CN(C)C1=CC=C(C=O)C=C1	CN(C)C1=CC=C(C=O)C=C1	9	1	1	0
DTXSID0021836	1,4-Dinitrobenzene	DTXCID001836	100-25-4	[O-][N+](=O)C1=CC=C(C=C1)[N+]([O-])=O	[O-][N+](=O)C1=CC=C(C=C1)[N+]([O-])=O	15	1	1	0
DTXSID5021837	N,N-Diethylethanolamine	DTXCID401837	100-37-8	CCN(CC)CCO	CCN(CC)CCO	39	1	1	1
DTXSID5021839	Benzylamine	DTXCID201839	100-46-9	NCC1=CC=CC=C1	NCC1=CC=CC=C1	51	1	1	0
DTXSID9021841	N-Methylaniline	DTXCID301841	100-61-8	CNC1=CC=CC=C1	CNC1=CC=CC=C1	61	1	1	0
DTXSID4021842	Cyclohexanone oxime	DTXCID701842	100-64-1	ON=C1CCCCC1	ON=C1CCCCC1	63	1	1	1
DTXSID9021843	2-Pyridinecarbonitrile	DTXCID101843	100-70-9	N#CC1=NC=CC=C1	N#CC1=NC=CC=C1	49	1	1	0
DTXSID9021847	Diphenyl oxide	DTXCID701847	101-84-8	O(C1=CC=CC=C1)C1=CC=CC=C1	O(C1=CC=CC=C1)C1=CC=CC=C1	65	1	1	1
DTXSID4021848	N-Ethyl-3-methylaniline	DTXCID101848	102-27-2	CCNC1=CC(C)=CC=C1	CCNC1=CC(C)=CC=C1	130	1	1	1
DTXSID3021851	2-Methyl-4-phenylbutan-2-ol	DTXCID601851	103-05-9	CC(C)(O)CCC1=CC=CC=C1	CC(C)(O)CCC1=CC=CC=C1	81	1	1	0
DTXSID3021853	1-Piperazineethanol	DTXCID401853	103-76-4	OCCN1CCNCC1	OCCN1CCNCC1	39	1	1	1
DTXSID8021854	N,N-Dimethylbenzylamine	DTXCID801854	103-83-3	CN(C)CC1=CC=CC=C1	CN(C)CC1=CC=CC=C1	167	1	1	0
DTXSID8021856	4-Butylaniline	DTXCID601856	104-13-2	CCCCC1=CC=C(N)C=C1	CCCCC1=CC=C(N)C=C1	114	1	1	1
DTXSID2021860	4-Chlorobenzaldehyde	DTXCID501860	104-88-1	ClC1=CC=C(C=O)C=C1	ClC1=CC=C(C=O)C=C1	55	1	1	0
DTXSID7021861	5-Ethyl-2-methylpyridine	DTXCID901861	104-90-5	CCC1=CN=C(C)C=C1	CCC1=CN=C(C)C=C1	198	1	1	0
DTXSID7021863	Diethyl propanedioate	DTXCID701863	105-53-3	CCOC(=O)CC(=O)OCC	CCOC(=O)CC(=O)OCC	144	1	1	1
DTXSID2021864	2,4-Dimethylphenol	DTXCID101864	105-67-9	CC1=CC(C)=C(O)C=C1	CC1=CC(C)=C(O)C=C1	152	1	1	1
DTXSID2021866	Dibutyl adipate	DTXCID901866	105-99-7	CCCCOC(=O)CCCCC(=O)OCCCC	CCCCOC(=O)CCCCC(=O)OCCCC	210	1	1	1
DTXSID7021867	4-Bromoaniline	DTXCID301867	106-40-1	NC1=CC=C(Br)C=C1	NC1=CC=C(Br)C=C1	241	1	0	0
DTXSID2021868	p-Xylene	DTXCID701868	106-42-3	CC1=CC=C(C)C=C1	CC1=CC=C(C)C=C1	804	1	1	0
DTXSID7021869	p-Cresol	DTXCID101869	106-44-5	CC1=CC=C(O)C=C1	CC1=CC=C(O)C=C1	152	1	1	1
DTXSID1021871	4-Chlorophenol	DTXCID201871	106-48-9	OC1=CC=C(Cl)C=C1	OC1=CC=C(Cl)C=C1	239	1	1	1
DTXSID6021872	4-Methylaniline	DTXCID601872	106-49-0	CC1=CC=C(N)C=C1	CC1=CC=C(N)C=C1	95	1	1	1
DTXSID1021873	Isobutyl acrylate	DTXCID001873	106-63-8	CC(C)COC(=O)C=C	CC(C)COC(=O)C=C	243	1	1	0
DTXSID6021874	1-Bromopropane	DTXCID401874	106-94-5	CCCBr	CCCBr	257	1	1	0
DTXSID1021877	2-Chloroethanol	DTXCID601877	107-07-3	OCCCl	OCCCl	267	1	1	1
DTXSID1021879	Propionitrile	DTXCID401879	107-12-0	CCC#N	CCC#N	125	1	1	0
DTXSID5021881	Ethylenediamine	DTXCID501881	107-15-3	NCCN	NCCN	38	1	1	0
DTXSID5021883	Propargyl alcohol	DTXCID301883	107-19-7	OCC#C	OCC#C	275	1	1	0
DTXSID5021885	2-Methyl-2,4-pentanediol	DTXCID101885	107-41-5	CC(O)CC(C)(C)O	CC(O)CC(C)(C)O	286	1	1	1
DTXSID0021886	tert-Octylamine	DTXCID501886	107-45-9	CC(C)(C)CC(C)(C)N	CC(C)(C)CC(C)(C)N	268	1	1	0
DTXSID0021888	2-Pentanone	DTXCID301888	107-87-9	CCCC(C)=O	CCCC(C)=O	236	1	1	1
DTXSID5021889	4-Methyl-2-pentanone	DTXCID701889	108-10-1	CC(C)CC(C)=O	CC(C)CC(C)=O	303	1	1	0
DTXSID4021890	Isopropyl ether	DTXCID401890	108-20-3	CC(C)OC(C)C	CC(C)OC(C)C	308	1	1	0
DTXSID4021892	4-Methylpyridine	DTXCID201892	108-89-4	CC1=CC=NC=C1	CC1=CC=NC=C1	49	1	1	0
DTXSID4021894	Cyclohexanol	DTXCID001894	108-93-0	OC1CCCCC1	OC1CCCCC1	323	1	1	1
DTXSID9021897	3-Methylpyridine	DTXCID201897	108-99-6	CC1=CC=CN=C1	CC1=CC=CN=C1	49	1	1	0
DTXSID9021899	2-Methylpyridine	DTXCID001899	109-06-8	CC1=NC=CC=C1	CC1=NC=CC=C1	49	1	1	0
DTXSID6021901	Propyl acetate	DTXCID301901	109-60-4	CCCOC(C)=O	CCCOC(C)=O	210	1	1	0
DTXSID1021902	1,3-Dibromopropane	DTXCID701902	109-64-8	BrCCCBr	BrCCCBr	253	1	0	0
DTXSID1021904	Butylamine	DTXCID501904	109-73-9	CCCCN	CCCCN	191	1	1	0
DTXSID6021907	Propanedinitrile	DTXCID701907	109-77-3	N#CCC#N	N#CCC#N	328	1	1	1
DTXSID6021909	Diethylamine	DTXCID501909	109-89-7	CCNCC	CCNCC	306	1	1	0
DTXSID5021910	Pyrrole	DTXCID201910	109-97-7	N1C=CC=C1	N1C=CC=C1	332	1	1	0
DTXSID5021914	5-Methyl-2-hexanone	DTXCID801914	110-12-3	CC(C)CCC(C)=O	CC(C)CCC(C)=O	236	1	1	1
DTXSID0021915	Diethyl decanedioate	DTXCID201915	110-40-7	CCOC(=O)CCCCCCCCC(=O)OCC	CCOC(=O)CCCCCCCCC(=O)OCC	132	1	1	0
DTXSID5021916	2-Heptanone	DTXCID601916	110-43-0	CCCCCC(C)=O	CCCCCC(C)=O	236	1	1	1
DTXSID0021917	n-Hexane	DTXCID001917	110-54-3	CCCCCC	CCCCCC	13	1	1	0
DTXSID4021921	2-Butyne-1,4-diol	DTXCID901921	110-65-6	OCC#CCO	OCC#CCO	275	1	1	1
DTXSID9021922	2-(Ethylamino)ethanol	DTXCID301922	110-73-6	CCNCCO	CCNCCO	330	1	1	1
DTXSID4021923	Cyclohexane	DTXCID701923	110-82-7	C1CCCCC1	C1CCCCC1	321	1	1	0
DTXSID9021924	Pyridine	DTXCID101924	110-86-1	C1=CC=NC=C1	C1=CC=NC=C1	49	1	1	0
DTXSID4021925	1,3,5-Trioxane	DTXCID501925	110-88-3	C1OCOCO1	C1OCOCO1	356	1	1	0
DTXSID9021928	Ethylene glycol monoethyl ether acetate	DTXCID701928	111-15-9	CCOCCOC(C)=O	CCOCCOC(C)=O	139	1	1	1
DTXSID4021929	1-Bromohexane	DTXCID101929	111-25-1	CCCCCCBr	CCCCCCBr	257	1	1	0
DTXSID3021930	Hexylamine	DTXCID801930	111-26-2	CCCCCCN	CCCCCCN	191	1	1	0
DTXSID8021931	1-Hexanol	DTXCID201931	111-27-3	CCCCCCO	CCCCCCO	45	1	1	1
DTXSID3021932	Diethanolamine	DTXCID601932	111-42-2	OCCNCCO	OCCNCCO	330	1	1	1
DTXSID3021936	Hexanedinitrile	DTXCID201936	111-69-3	N#CCCCCC#N	N#CCCCCC#N	125	1	1	1
DTXSID8021937	1-Heptanol	DTXCID601937	111-70-6	CCCCCCCO	CCCCCCCO	45	1	1	1
DTXSID3021938	1-Bromooctane	DTXCID001938	111-83-1	CCCCCCCCBr	CCCCCCCCBr	257	1	0	0
DTXSID8021939	1-Octanamine	DTXCID401939	111-86-4	CCCCCCCCN	CCCCCCCCN	514	1	0	0
DTXSID7021940	1-Octanol	DTXCID101940	111-87-5	CCCCCCCCO	CCCCCCCCO	45	1	1	1
DTXSID2021941	2-(2-Ethoxyethoxy)ethanol	DTXCID501941	111-90-0	CCOCCOCCO	CCOCCOCCO	363	1	1	1
DTXSID2021943	2-Undecanone	DTXCID301943	112-12-9	CCCCCCCCCC(C)=O	CCCCCCCCCC(C)=O	236	1	1	1
DTXSID7021946	1-Decanol	DTXCID501946	112-30-1	CCCCCCCCCCO	CCCCCCCCCCO	45	1	1	1
DTXSID2021947	1-Tridecanol	DTXCID901947	112-70-9	CCCCCCCCCCCCCO	CCCCCCCCCCCCCO	380	1	1	1
DTXSID7021948	Propoxur	DTXCID301948	114-26-1	CNC(=O)OC1=CC=CC=C1OC(C)C	CNC(=O)OC1=CC=CC=C1OC(C)C	360	1	1	1
DTXSID2021949	2-Methyl-3-butyn-2-ol	DTXCID701949	115-19-5	CC(C)(O)C#C	CC(C)(O)C#C	275	1	1	0
DTXSID1021952	Triphenyl phosphate	DTXCID201952	115-86-6	O=P(OC1=CC=CC=C1)(OC1=CC=CC=C1)OC1=CC=CC=C1	O=P(OC1=CC=CC=C1)(OC1=CC=CC=C1)OC1=CC=CC=C1	400	1	1	1
DTXSID6021953	Fensulfothion	DTXCID601953	115-90-2	CCOP(=S)(OCC)OC1=CC=C(C=C1)S(C)=O	CCOP(=S)(OCC)OC1=CC=C(C=C1)S(C)=O	401	1	1	0
DTXSID1021956	Di-n-octyl phthalate	DTXCID801956	117-84-0	CCCCCCCCOC(=O)C1=C(C=CC=C1)C(=O)OCCCCCCCC	CCCCCCCCOC(=O)C1=C(C=CC=C1)C(=O)OCCCCCCCC	425	1	1	1
DTXSID6021957	Phenyl salicylate	DTXCID201957	118-55-8	OC1=C(C=CC=C1)C(=O)OC1=CC=CC=C1	OC1=C(C=CC=C1)C(=O)OC1=CC=CC=C1	435	1	1	1
DTXSID1021958	Ethyl salicylate	DTXCID601958	118-61-6	CCOC(=O)C1=C(O)C=CC=C1	CCOC(=O)C1=C(O)C=CC=C1	435	1	1	0
DTXSID6021959	2,4,6-Tribromophenol	DTXCID001959	118-79-6	OC1=C(Br)C=C(Br)C=C1Br	OC1=C(Br)C=C(Br)C=C1Br	239	1	1	1
DTXSID0021961	Benzophenone	DTXCID101961	119-61-9	O=C(C1=CC=CC=C1)C1=CC=CC=C1	O=C(C1=CC=CC=C1)C1=CC=CC=C1	450	1	1	1
DTXSID5021962	N-Phenyl diethanolamine	DTXCID501962	120-07-0	OCCN(CCO)C1=CC=CC=C1	OCCN(CCO)C1=CC=CC=C1	502	1	0	0
DTXSID0021963	4-(Diethylamino)benzaldehyde	DTXCID901963	120-21-8	CCN(CC)C1=CC=C(C=O)C=C1	CCN(CC)C1=CC=C(C=O)C=C1	9	1	1	0
DTXSID0021965	1,2,4-Trichlorobenzene	DTXCID701965	120-82-1	ClC1=CC(Cl)=C(Cl)C=C1	ClC1=CC(Cl)=C(Cl)C=C1	409	1	1	1
DTXSID5021968	3-Ethoxy-4-hydroxybenzaldehyde	DTXCID901968	121-32-4	CCOC1=C(O)C=CC(C=O)=C1	CCOC1=C(O)C=CC(C=O)=C1	55	1	1	1
DTXSID0021969	4-Hydroxy-3-methoxybenzaldehyde	DTXCID301969	121-33-5	COC1=C(O)C=CC(C=O)=C1	COC1=C(O)C=CC(C=O)=C1	55	1	1	1
DTXSID4021971	1-Chloro-3-nitrobenzene	DTXCID401971	121-73-3	[O-][N+](=O)C1=CC=CC(Cl)=C1	[O-][N+](=O)C1=CC=CC(Cl)=C1	1	1	1	0
DTXSID4021973	2-Chloro-4-nitroaniline	DTXCID201973	121-87-9	NC1=C(Cl)C=C(C=C1)[N+]([O-])=O	NC1=C(Cl)C=C(C=C1)[N+]([O-])=O	241	1	1	0
DTXSID9021974	4-Isopropylbenzaldehyde	DTXCID601974	122-03-2	CC(C)C1=CC=C(C=O)C=C1	CC(C)C1=CC=C(C=O)C=C1	55	1	1	0
DTXSID4021975	Diphenylamine	DTXCID001975	122-39-4	N(C1=CC=CC=C1)C1=CC=CC=C1	N(C1=CC=CC=C1)C1=CC=CC=C1	111	1	1	1
DTXSID9021976	2-Phenoxyethanol	DTXCID401976	122-99-6	OCCOC1=CC=CC=C1	OCCOC1=CC=CC=C1	178	1	1	1
DTXSID4021977	4-Ethylphenol	DTXCID801977	123-07-9	CCC1=CC=C(O)C=C1	CCC1=CC=C(O)C=C1	474	1	1	1
DTXSID9021978	2-Methylpentanal	DTXCID201978	123-15-9	CCCC(C)C=O	CCCC(C)C=O	295	1	1	0
DTXSID4021979	2,4-Pentanedione	DTXCID601979	123-54-6	CC(=O)CC(C)=O	CC(=O)CC(C)=O	293	1	1	0
DTXSID3021980	Ethyl hexanoate	DTXCID301980	123-66-0	CCCCCC(=O)OCC	CCCCCC(=O)OCC	132	1	1	1
DTXSID3021982	Butyl acetate	DTXCID101982	123-86-4	CCCCOC(C)=O	CCCCOC(C)=O	210	1	1	0
DTXSID3021984	1-Dodecanamine	DTXCID901984	124-22-1	CCCCCCCCCCCCN	CCCCCCCCCCCCN	514	1	1	1
DTXSID3021986	Tributyl phosphate	DTXCID701986	126-73-8	CCCCOP(=O)(OCCCC)OCCCC	CCCCOP(=O)(OCCCC)OCCCC	263	1	1	1
DTXSID7021992	Sodium saccharin hydrate	DTXCID401992	82385-42-0	O.[Na+].O=C1[N-]S(=O)(=O)C2=CC=CC=C12	O=C1NS(=O)(=O)C2=C1C=CC=C2	396	1	0	1
DTXSID2021993	Dibenzofuran	DTXCID801993	132-64-9	O1C2=CC=CC=C2C2=C1C=CC=C2	O1C2=CC=CC=C2C2=C1C=CC=C2	334	1	1	1
DTXSID7021994	Phenyl 4-aminosalicylate	DTXCID201994	133-11-9	NC1=CC(O)=C(C=C1)C(=O)OC1=CC=CC=C1	NC1=CC(O)=C(C=C1)C(=O)OC1=CC=CC=C1	435	1	0	0
DTXSID2021995	DEET	DTXCID601995	134-62-3	CCN(CC)C(=O)C1=CC=CC(C)=C1	CCN(CC)C(=O)C1=CC=CC(C)=C1	582	1	1	1
DTXSID7021996	Sodium propionate	DTXCID001996	137-40-6	[Na+].CCC([O-])=O	CCC(O)=O	300	1	1	0
DTXSID2021997	1-(2-Aminoethyl)piperazine	DTXCID401997	140-31-8	NCCN1CCNCC1	NCCN1CCNCC1	173	1	1	1
DTXSID7021998	Dibutyl butanedioate	DTXCID801998	141-03-7	CCCCOC(=O)CCC(=O)OCCCC	CCCCOC(=O)CCC(=O)OCCCC	210	1	0	0
DTXSID6022000	Ethanolamine	DTXCID202000	141-43-5	NCCO	NCCO	361	1	1	1
DTXSID1022001	Ethyl acetate	DTXCID602001	141-78-6	CCOC(C)=O	CCOC(C)=O	144	1	1	0
DTXSID6022002	2,6-Dimethyl morpholine	DTXCID002002	141-91-3	CC1CNCC(C)O1	CC1CNCC(C)O1	354	1	1	0
DTXSID1022003	1,3-Diethylbenzene	DTXCID402003	141-93-5	CCC1=CC(CC)=CC=C1	CCC1=CC(CC)=CC=C1	202	1	1	0
DTXSID6022004	1,3-Dichloropropane	DTXCID802004	142-28-9	ClCCCCl	ClCCCCl	253	1	1	0
DTXSID6022006	Hexyl acetate	DTXCID602006	142-92-7	CCCCCCOC(C)=O	CCCCCCOC(C)=O	132	1	1	0
DTXSID1022007	Butyl ether	DTXCID002007	142-96-1	CCCCOCCCC	CCCCOCCCC	362	1	1	0
DTXSID6022008	1-Nonanol	DTXCID402008	143-08-8	CCCCCCCCCO	CCCCCCCCCO	45	1	1	1
DTXSID1022009	Dihexylamine	DTXCID802009	143-16-8	CCCCCCNCCCCCC	CCCCCCNCCCCCC	231	1	1	0
DTXSID0022010	cis-Oleyl alcohol	DTXCID502010	143-28-2	CCCCCCCC\C=C/CCCCCCCCO	CCCCCCCCC=CCCCCCCCCO	101	1	1	0
DTXSID0022012	3-Methoxyphenol	DTXCID302012	150-19-6	COC1=CC=CC(O)=C1	COC1=CC=CC(O)=C1	200	1	1	0
DTXSID0022014	Hydroquinone dimethyl ether	DTXCID102014	150-78-7	COC1=CC=C(OC)C=C1	COC1=CC=C(OC)C=C1	205	1	1	1
DTXSID0022016	1,4-Diazabicyclo[2.2.2]octane	DTXCID902016	280-57-9	C1CN2CCN1CC2	C1CN2CCN1CC2	173	1	1	0
DTXSID0022018	Disulfoton	DTXCID702018	298-04-4	CCOP(=S)(OCC)SCCSCC	CCOP(=S)(OCC)SCCSCC	551	1	1	1
DTXSID4022020	Bromacil	DTXCID802020	314-40-9	CCC(C)N1C(=O)NC(C)=C(Br)C1=O	CCC(C)N1C(=O)N=C(C)C(Br)C1=O	630	1	1	1
DTXSID9022027	4-Fluoroaniline	DTXCID602027	371-40-4	NC1=CC=C(F)C=C1	NC1=CC=C(F)C=C1	241	1	1	0
DTXSID3022035	[(1S)-endo]-(-)-Borneol	DTXCID102035	464-45-9	CC1(C)[C@H]2CC[C@]1(C)[C@H](O)C2	CC1(C)C2CCC1(C)C(O)C2	516	1	1	0
DTXSID8022036	(1S)-(-)-Camphor	DTXCID502036	464-48-2	CC1(C)[C@H]2CC[C@]1(C)C(=O)C2	CC1(C)C2CCC1(C)C(=O)C2	449	1	1	0
DTXSID7022043	2,6-Pyridinedicarboxylic acid	DTXCID602043	499-83-2	OC(=O)C1=CC=CC(=N1)C(O)=O	OC(=O)C1=CC=CC(=N1)C(O)=O	670	1	1	1
DTXSID2022048	Flavone	DTXCID602048	525-82-6	O=C1C=C(OC2=CC=CC=C12)C1=CC=CC=C1	O=C1C=C(OC2=CC=CC=C12)C1=CC=CC=C1	418	1	0	1
DTXSID7022049	2,4,6-Trimethylphenol	DTXCID002049	527-60-6	CC1=CC(C)=C(O)C(C)=C1	CC1=CC(C)=C(O)C(C)=C1	152	1	1	1
DTXSID6022050	2-Tolunitrile	DTXCID702050	529-19-1	CC1=CC=CC=C1C#N	CC1=CC=CC=C1C#N	52	0.75	0	0
DTXSID1022051	2-Tolualdehyde	DTXCID102051	529-20-4	CC1=C(C=O)C=CC=C1	CC1=C(C=O)C=CC=C1	55	1	0	0
DTXSID1022053	2-Methyl-4,6-dinitrophenol	DTXCID902053	534-52-1	CC1=C(O)C(=CC(=C1)[N+]([O-])=O)[N+]([O-])=O	CC1=C(O)C(=CC(=C1)[N+]([O-])=O)[N+]([O-])=O	3	1	1	1
DTXSID1022055	tert-Butyl acetate	DTXCID702055	540-88-5	CC(=O)OC(C)(C)C	CC(=O)OC(C)(C)C	144	1	1	1
DTXSID6022056	1,3-Dichlorobenzene	DTXCID102056	541-73-1	ClC1=CC(Cl)=CC=C1	ClC1=CC(Cl)=CC=C1	237	1	1	1
DTXSID1022057	1,3-Dichloropropene	DTXCID501307	542-75-6	ClCC=CCl	ClCC=CCl	60	1	1	0
DTXSID6022058	Dibutyl sulfide	DTXCID902058	544-40-1	CCCCSCCCC	CCCCSCCCC	258	1	1	0
DTXSID0022060	2-Nitrobenzaldehyde	DTXCID002060	552-89-6	[O-][N+](=O)C1=C(C=O)C=CC=C1	[O-][N+](=O)C1=C(C=O)C=CC=C1	55	1	1	0
DTXSID5022061	4-Nitrobenzaldehyde	DTXCID402061	555-16-8	[O-][N+](=O)C1=CC=C(C=O)C=C1	[O-][N+](=O)C1=CC=C(C=O)C=C1	55	1	0	0
DTXSID0022062	3-Methyl-2-butanone	DTXCID802062	563-80-4	CC(C)C(C)=O	CC(C)C(C)=O	303	1	1	0
DTXSID0022068	2-Hexanone	DTXCID202068	591-78-6	CCCCC(C)=O	CCCCC(C)=O	236	1	1	0
DTXSID4022070	2-Tridecanone	DTXCID302070	593-08-8	CCCCCCCCCCCC(C)=O	CCCCCCCCCCCC(C)=O	236	1	1	0
DTXSID9022079	Pentabromophenol	DTXCID902079	608-71-9	OC1=C(Br)C(Br)=C(Br)C(Br)=C1Br	OC1=C(Br)C(Br)=C(Br)C(Br)=C1Br	453	1	1	0
DTXSID8022080	2,4,6-Triiodophenol	DTXCID602080	609-23-4	OC1=C(I)C=C(I)C=C1I	OC1=C(I)C=C(I)C=C1I	239	1	1	0
DTXSID8022082	2-Hydroxyacetanilide	DTXCID402082	614-80-2	CC(=O)NC1=C(O)C=CC=C1	CC(=O)NC1=C(O)C=CC=C1	168	1	1	0
DTXSID8022084	4-Ethoxy-2-nitroaniline	DTXCID202084	616-86-4	CCOC1=CC(=C(N)C=C1)[N+]([O-])=O	CCOC1=CC(=C(N)C=C1)[N+]([O-])=O	2	1	0	0
DTXSID3022085	Methyl p-nitrobenzoate	DTXCID602085	619-50-1	COC(=O)C1=CC=C(C=C1)[N+]([O-])=O	COC(=O)C1=CC=C(C=C1)[N+]([O-])=O	488	1	1	0
DTXSID8022086	4-Nitrobenzamide	DTXCID002086	619-80-7	NC(=O)C1=CC=C(C=C1)[N+]([O-])=O	NC(=O)C1=CC=C(C=C1)[N+]([O-])=O	697	1	1	0
DTXSID3022089	3-Acetamidophenol	DTXCID202089	621-42-1	CC(=O)NC1=CC=CC(O)=C1	CC(=O)NC1=CC=CC(O)=C1	168	1	1	0
DTXSID2022090	4-(2-Hydroxyethyl)morpholine	DTXCID902090	622-40-2	OCCN1CCOCC1	OCCN1CCOCC1	39	1	1	0
DTXSID7022093	2,5-Dimethylfuran	DTXCID102093	625-86-5	CC1=CC=C(C)O1	CC1=CC=C(C)O1	334	1	0	0
DTXSID2022096	Dipropyl disulfide	DTXCID302096	629-19-6	CCCSSCCC	CCCSSCCC	203	1	1	0
DTXSID9022100	4-Propylphenol	DTXCID402100	645-56-7	CCCC1=CC=C(O)C=C1	CCCC1=CC=C(O)C=C1	474	1	1	1
DTXSID9022104	2-Decanone	DTXCID002104	693-54-9	CCCCCCCCC(C)=O	CCCCCCCCC(C)=O	236	1	1	0
DTXSID4022107	2-Methylimidazole	DTXCID202107	693-98-1	CC1=NC=CN1	CC1=NC=CN1	748	1	1	0
DTXSID4022109	gamma-Decanolactone	DTXCID002109	706-14-9	CCCCCCC1CCC(=O)O1	CCCCCCC1CCC(=O)O1	181	1	1	1
DTXSID8022111	Propanil	DTXCID102111	709-98-8	CCC(=O)NC1=CC=C(Cl)C(Cl)=C1	CCC(=O)NC1=CC=C(Cl)C(Cl)=C1	99	1	1	1
DTXSID8022113	3,4-Dichloro-1-butene	DTXCID902113	760-23-6	ClCC(Cl)C=C	ClCC(Cl)C=C	60	1	1	1
DTXSID8022117	Amantadine	DTXCID502117	768-94-5	NC12CC3CC(CC(C3)C1)C2	NC12CC3CC(CC(C3)C1)C2	322	1	0	0
DTXSID7022120	Carbophenothion	DTXCID002120	786-19-6	CCOP(=S)(OCC)SCSC1=CC=C(Cl)C=C1	CCOP(=S)(OCC)SCSC1=CC=C(Cl)C=C1	505	1	1	0
DTXSID2022121	Triphenylphosphine oxide	DTXCID402121	791-28-6	O=P(C1=CC=CC=C1)(C1=CC=CC=C1)C1=CC=CC=C1	O=P(C1=CC=CC=C1)(C1=CC=CC=C1)C1=CC=CC=C1	681	1	1	0
DTXSID2022123	2-Hydroxyethyl acrylate	DTXCID202123	818-61-1	OCCOC(=O)C=C	OCCOC(=O)C=C	771	1	1	1
DTXSID7022124	1-Octyn-3-ol	DTXCID602124	818-72-4	CCCCCC(O)C#C	CCCCCC(O)C#C	208	1	0	0
DTXSID2022125	2-Nonanone	DTXCID002125	821-55-6	CCCCCCCC(C)=O	CCCCCCCC(C)=O	236	1	1	0
DTXSID2022127	4-Phenoxyphenol	DTXCID802127	831-82-3	OC1=CC=C(OC2=CC=CC=C2)C=C1	OC1=CC=C(OC2=CC=CC=C2)C=C1	200	0.833333	0	0
DTXSID7022128	2-Hydroxyethyl methacrylate	DTXCID202128	868-77-9	CC(=C)C(=O)OCCO	CC(=C)C(=O)OCCO	771	1	1	0
DTXSID1022130	2,4-Dichlorobenzaldehyde	DTXCID302130	874-42-0	ClC1=CC(Cl)=C(C=O)C=C1	ClC1=CC(Cl)=C(C=O)C=C1	55	1	0	0
DTXSID6022131	Diphenyl disulfide	DTXCID702131	882-33-7	S(SC1=CC=CC=C1)C1=CC=CC=C1	S(SC1=CC=CC=C1)C1=CC=CC=C1	62	1	1	0
DTXSID6022133	Ethyl 3-aminobenzoate methanesulfonic acid salt	DTXCID502133	886-86-2	CS(O)(=O)=O.CCOC(=O)C1=CC(N)=CC=C1	CCOC(=O)C1=CC(N)=CC=C1	578	1	0	0
DTXSID6022137	(Z)-3-Hexen-1-ol	DTXCID102137	928-96-1	CC\C=C/CCO	CCC=CCCO	721	1	1	1
DTXSID1022138	trans-Hex-3-en-1-ol	DTXCID502138	928-97-2	CC\C=C\CCO	CCC=CCCO	721	1	0	0
DTXSID4022153	Tetrabutyltin	DTXCID102153	1461-25-2	CCCC[Sn](CCCC)(CCCC)CCCC	NA	370	1	1	1
DTXSID4022159	1,9-Decadiene	DTXCID502159	1647-16-1	C=CCCCCCCC=C	C=CCCCCCCC=C	259	1	0	0
DTXSID3022160	4-Hydroxyazobenzene	DTXCID50809808	1689-82-3	OC1=CC=C(C=C1)N=NC1=CC=CC=C1	OC1=CC=C(C=C1)N=NC1=CC=CC=C1	668	1	1	0
DTXSID8022161	Ioxynil	DTXCID602161	1689-83-4	OC1=C(I)C=C(C=C1I)C#N	OC1=C(I)C=C(C=C1I)C#N	669	1	0	0
DTXSID3022162	Bromoxynil	DTXCID002162	1689-84-5	OC1=C(Br)C=C(C=C1Br)C#N	OC1=C(Br)C=C(C=C1Br)C#N	669	1	1	1
DTXSID3022164	2-Allylphenol	DTXCID802164	1745-81-9	OC1=CC=CC=C1CC=C	OC1=CC=CC=C1CC=C	152	1	0	0
DTXSID7022170	2,6-Dichlorobenzamide	DTXCID502170	2008-58-4	NC(=O)C1=C(Cl)C=CC=C1Cl	NC(=O)C1=C(Cl)C=CC=C1Cl	697	1	1	0
DTXSID2022171	1-Decanamine	DTXCID902171	2016-57-1	CCCCCCCCCCN	CCCCCCCCCCN	514	1	1	1
DTXSID7022172	Aminocarb	DTXCID302172	2032-59-9	CNC(=O)OC1=CC(C)=C(C=C1)N(C)C	CNC(=O)OC1=CC(C)=C(C=C1)N(C)C	167	1	1	0
DTXSID7022174	EPN	DTXCID102174	2104-64-5	CCOP(=S)(OC1=CC=C(C=C1)[N+]([O-])=O)C1=CC=CC=C1	CCOP(=S)(OC1=CC=C(C=C1)[N+]([O-])=O)C1=CC=CC=C1	681	1	1	1
DTXSID2022179	Pentachloropyridine	DTXCID102179	2176-62-7	ClC1=NC(Cl)=C(Cl)C(Cl)=C1Cl	ClC1=NC(Cl)=C(Cl)C(Cl)=C1Cl	174	1	1	1
DTXSID1022180	(1R,2S,5R)-(-)-Menthol	DTXCID802180	2216-51-5	CC(C)[C@@H]1CC[C@@H](C)C[C@H]1O	CC(C)C1CCC(C)CC1O	323	1	1	0
DTXSID1022186	2-Ethoxyethyl methacrylate	DTXCID202186	2370-63-0	CCOCCOC(=O)C(C)=C	CCOCCOC(=O)C(C)=C	248	1	0	0
DTXSID6022187	2,3,6-Trimethylphenol	DTXCID602187	2416-94-6	CC1=CC=C(C)C(O)=C1C	CC1=CC=C(C)C(O)=C1C	152	1	1	1
DTXSID1022188	n-Undecyl cyanide	DTXCID002188	2437-25-4	CCCCCCCCCCCC#N	CCCCCCCCCCCC#N	125	1	1	0
DTXSID0022191	Tetrahydrofurfuryl methacrylate	DTXCID502191	2455-24-5	CC(=C)C(=O)OCC1CCCO1	CC(=C)C(=O)OCC1CCCO1	254	1	1	0
DTXSID0022193	Benzyl methacrylate	DTXCID302193	2495-37-6	CC(=C)C(=O)OCC1=CC=CC=C1	CC(=C)C(=O)OCC1=CC=CC=C1	185	1	0	0
DTXSID5022194	Hexyl acrylate	DTXCID702194	2499-95-8	CCCCCCOC(=O)C=C	CCCCCCOC(=O)C=C	245	1	1	0
DTXSID5022198	3-(3-Pyridyl)-1-propanol	DTXCID302198	2859-67-8	OCCCC1=CN=CC=C1	OCCCC1=CN=CC=C1	57	1	1	0
DTXSID1022217	2,4,5-Trimethoxybenzaldehyde	DTXCID702217	4460-86-0	COC1=CC(OC)=C(C=O)C=C1OC	COC1=CC(OC)=C(C=O)C=C1OC	55	1	0	0
DTXSID6022218	Isopropyl methacrylate	DTXCID102218	4655-34-9	CC(C)OC(=O)C(C)=C	CC(C)OC(=O)C(C)=C	254	0.5	0	0
DTXSID0022220	2,3,4,5-Tetrachlorophenol	DTXCID202220	4901-51-3	OC1=C(Cl)C(Cl)=C(Cl)C(Cl)=C1	OC1=C(Cl)C(Cl)=C(Cl)C(Cl)=C1	453	1	1	0
DTXSID0022224	5-Chloro-1,3-benzothiazole-2(3H)-thione	DTXCID802224	5331-91-9	[H]N1C(=S)SC2=CC=C(Cl)C=C12	[H]N1C(=S)SC2=CC=C(Cl)C=C12	690	1	0	0
DTXSID5022227	Dimethylaminopropyl chloride hydrochloride	DTXCID002227	5407-04-5	Cl.CN(C)CCCCl	CN(C)CCCCl	775	1	1	0
DTXSID8022246	1,4-Piperazinedipropanamine	DTXCID202246	7209-38-3	NCCCN1CCN(CCCN)CC1	NCCCN1CCN(CCCN)CC1	195	0.75	0	0
DTXSID3022247	Nerolidol	DTXCID602247	7212-44-4	CC(C)=CCCC(C)=CCCC(C)(O)C=C	CC(C)=CCCC(C)=CCCC(C)(O)C=C	159	1	1	1
DTXSID7022253	Resmethrin	DTXCID302253	10453-86-8	CC(C)=CC1C(C(=O)OCC2=COC(CC3=CC=CC=C3)=C2)C1(C)C	CC(C)=CC1C(C(=O)OCC2=COC(CC3=CC=CC=C3)=C2)C1(C)C	183	1	1	1
DTXSID2022254	Terbufos	DTXCID702254	13071-79-9	CCOP(=S)(OCC)SCSC(C)(C)C	CCOP(=S)(OCC)SCSC(C)(C)C	551	1	1	1
DTXSID2022256	2',3',4'-Trichloroacetophenone	DTXCID502256	13608-87-2	CC(=O)C1=CC=C(Cl)C(Cl)=C1Cl	CC(=O)C1=CC=C(Cl)C(Cl)=C1Cl	5	1	0	0
DTXSID1022265	Alachlor	DTXCID402265	15972-60-8	CCC1=CC=CC(CC)=C1N(COC)C(=O)CCl	CCC1=CC=CC(CC)=C1N(COC)C(=O)CCl	657	1	1	1
DTXSID1022267	Methomyl	DTXCID40810024	16752-77-5	CNC(=O)ON=C(C)SC	CNC(=O)ON=C(C)SC	360	1	1	1
DTXSID5022271	4-(Diethylamino)salicylaldehyde	DTXCID102271	17754-90-4	CCN(CC)C1=CC=C(C=O)C(O)=C1	CCN(CC)C1=CC=C(C=O)C(O)=C1	9	1	1	0
DTXSID5022279	2,6-Diisopropylaniline	DTXCID302279	24544-04-5	CC(C)C1=CC=CC(C(C)C)=C1N	CC(C)C1=CC=CC(C(C)C)=C1N	700	1	1	0
DTXSID4022284	2-Butanamine	DTXCID602284	13952-84-6	CCC(C)N	CCC(C)N	191	1	1	0
DTXSID4022288	4-Hexyloxyaniline	DTXCID202288	39905-57-2	CCCCCCOC1=CC=C(N)C=C1	CCCCCCOC1=CC=C(N)C=C1	117	1	0	1
DTXSID8022292	Permethrin	DTXCID102292	52645-53-1	CC1(C)C(C=C(Cl)Cl)C1C(=O)OCC1=CC(OC2=CC=CC=C2)=CC=C1	CC1(C)C(C=C(Cl)Cl)C1C(=O)OCC1=CC(OC2=CC=CC=C2)=CC=C1	737	1	1	1
DTXSID0022301	Flucythrinate	DTXCID202301	70124-77-5	CC(C)[C@H](C(=O)OC(C#N)C1=CC=CC(OC2=CC=CC=C2)=C1)C1=CC=C(OC(F)F)C=C1	CC(C)C(C(=O)OC(C#N)C1=CC=CC(OC2=CC=CC=C2)=C1)C1=CC=C(OC(F)F)C=C1	796	1	1	0
DTXSID0022305	4-tert-Butylstyrene	DTXCID802305	1746-23-2	CC(C)(C)C1=CC=C(C=C)C=C1	CC(C)(C)C1=CC=C(C=C)C=C1	69	1	0	0
DTXSID5022308	Genistein	DTXCID002308	446-72-0	OC1=CC=C(C=C1)C1=COC2=C(C(O)=CC(O)=C2)C1=O	OC1=CC=C(C=C1)C1=COC2=C(C(O)=CC(O)=C2)C1=O	418	1	0	1
DTXSID9022310	7,4'-Dihydroxyisoflavone	DTXCID102310	486-66-8	OC1=CC=C(C=C1)C1=COC2=C(C=CC(O)=C2)C1=O	OC1=CC=C(C=C1)C1=COC2=C(C=CC(O)=C2)C1=O	418	1	0	1
DTXSID4022311	Formononetin	DTXCID502311	485-72-3	COC1=CC=C(C=C1)C1=COC2=C(C=CC(O)=C2)C1=O	COC1=CC=C(C=C1)C1=COC2=C(C=CC(O)=C2)C1=O	418	1	0	0
DTXSID9022312	4-Octylphenol	DTXCID902312	1806-26-4	CCCCCCCCC1=CC=C(O)C=C1	CCCCCCCCC1=CC=C(O)C=C1	179	1	1	1
DTXSID4022313	o,p'-DDE	DTXCID302313	3424-82-6	ClC(Cl)=C(C1=CC=C(Cl)C=C1)C1=C(Cl)C=CC=C1	ClC(Cl)=C(C1=CC=C(Cl)C=C1)C1=C(Cl)C=CC=C1	715	1	1	0
DTXSID4022315	Zearalanol	DTXCID102315	26538-44-3	C[C@H]1CCC[C@H](O)CCCCCC2=C(C(O)=CC(O)=C2)C(=O)O1	CC1CCCC(O)CCCCCC2=CC(O)=CC(O)=C2C(=O)O1	565	1	1	0
DTXSID3022320	Triphenylethylene	DTXCID402320	58-72-0	C(=C(C1=CC=CC=C1)C1=CC=CC=C1)C1=CC=CC=C1	C(=C(C1=CC=CC=C1)C1=CC=CC=C1)C1=CC=CC=C1	44	1	0	1
DTXSID8022325	2,2-Bis(4-hydroxyphenyl)-1,1,1-trichloroethane	DTXCID402325	2971-36-0	OC1=CC=C(C=C1)C(C1=CC=C(O)C=C1)C(Cl)(Cl)Cl	OC1=CC=C(C=C1)C(C1=CC=C(O)C=C1)C(Cl)(Cl)Cl	752	1	0	1
DTXSID3022326	Rutin	DTXCID802326	153-18-4	C[C@@H]1O[C@@H](OC[C@H]2O[C@@H](OC3=C(OC4=C(C(O)=CC(O)=C4)C3=O)C3=CC(O)=C(O)C=C3)[C@H](O)[C@@H](O)[C@@H]2O)[C@H](O)[C@H](O)[C@H]1O	CC1OC(OCC2OC(OC3=C(OC4=C(C(O)=CC(O)=C4)C3=O)C3=CC(O)=C(O)C=C3)C(O)C(O)C2O)C(O)C(O)C1O	521	1	1	0
DTXSID8022329	Epitestosterone	DTXCID002329	481-30-1	C[C@]12CC[C@H]3[C@@H](CCC4=CC(=O)CC[C@]34C)[C@@H]1CC[C@H]2O	CC12CCC3C(CCC4=CC(=O)CCC34C)C1CCC2O	534	1	0	0
DTXSID2022331	2-(Butan-2-yl)phenol	DTXCID102331	89-72-5	CCC(C)C1=C(O)C=CC=C1	CCC(C)C1=C(O)C=CC=C1	474	1	1	1
DTXSID7022332	4-(Butan-2-yl)phenol	DTXCID502332	99-71-8	CCC(C)C1=CC=C(O)C=C1	CCC(C)C1=CC=C(O)C=C1	474	1	1	1
DTXSID2022333	sec-Butylbenzene	DTXCID902333	135-98-8	CCC(C)C1=CC=CC=C1	CCC(C)C1=CC=CC=C1	383	1	1	0
DTXSID6022341	Prometon	DTXCID402341	1610-18-0	COC1=NC(NC(C)C)=NC(NC(C)C)=N1	COC1=NC(NC(C)C)=NC(NC(C)C)=N1	66	1	1	1
DTXSID6022345	o,p'-DDT	DTXCID002345	789-02-6	ClC1=CC=C(C=C1)C(C1=CC=CC=C1Cl)C(Cl)(Cl)Cl	ClC1=CC=C(C=C1)C(C1=CC=CC=C1Cl)C(Cl)(Cl)Cl	752	1	1	1
DTXSID0022353	2-Chloro-4-phenylphenol	DTXCID502353	92-04-6	OC1=CC(Cl)=C(C=C1)C1=CC=CC=C1	OC1=CC(Cl)=C(C=C1)C1=CC=CC=C1	239	1	0	1
DTXSID9022360	4-(1,1,3,3-Tetramethylbutyl)phenol	DTXCID602360	140-66-9	CC(C)(C)CC(C)(C)C1=CC=C(O)C=C1	CC(C)(C)CC(C)(C)C1=CC=C(O)C=C1	475	1	1	1
DTXSID4022361	Vinclozolin	DTXCID002361	50471-44-8	CC1(OC(=O)N(C1=O)C1=CC(Cl)=CC(Cl)=C1)C=C	CC1(OC(=O)N(C1=O)C1=CC(Cl)=CC(Cl)=C1)C=C	100	1	1	1
DTXSID9022364	5alpha-Dihydrotestosterone	DTXCID202364	521-18-6	[H][C@@]12CC[C@H](O)[C@@]1(C)CC[C@@]1([H])[C@@]2([H])CC[C@@]2([H])CC(=O)CC[C@]12C	CC12CCC3C(CCC4CC(=O)CCC34C)C1CCC2O	789	1	0	1
DTXSID9022366	Estriol	DTXCID002366	50-27-1	C[C@]12CC[C@H]3[C@@H](CCC4=C3C=CC(O)=C4)[C@@H]1C[C@@H](O)[C@@H]2O	CC12CCC3C(CCC4=C3C=CC(O)=C4)C1CC(O)C2O	789	1	1	1
DTXSID4022367	Estrone	DTXCID402367	53-16-7	[H][C@@]12CCC(=O)[C@@]1(C)CC[C@]1([H])C3=C(CC[C@@]21[H])C=C(O)C=C3	CC12CCC3C(CCC4=C3C=CC(O)=C4)C1CCC2=O	789	1	1	1
DTXSID4022369	Fulvestrant	DTXCID202369	129453-61-8	[H][C@@]12CC[C@H](O)[C@@]1(C)CC[C@]1([H])C3=C(C[C@@H](CCCCCCCCCS(=O)CCCC(F)(F)C(F)(F)F)[C@@]21[H])C=C(O)C=C3	CC12CCC3C(C1CCC2O)C(CCCCCCCCCS(=O)CCCC(F)(F)C(F)(F)F)CC1=CC(O)=CC=C31	789	1	0	1
DTXSID3022370	Progesterone	DTXCID902370	57-83-0	[H][C@@]12CC[C@H](C(C)=O)[C@@]1(C)CC[C@@]1([H])[C@@]2([H])CCC2=CC(=O)CC[C@]12C	CC(=O)C1CCC2C3CCC4=CC(=O)CCC4(C)C3CCC12C	534	1	1	1
DTXSID8022371	Testosterone	DTXCID302371	58-22-0	C[C@]12CC[C@H]3[C@@H](CCC4=CC(=O)CC[C@]34C)[C@@H]1CC[C@@H]2O	CC12CCC3C(CCC4=CC(=O)CCC34C)C1CCC2O	534	1	1	0
DTXSID8022377	17alpha-Estradiol	DTXCID702377	57-91-0	C[C@]12CC[C@H]3[C@@H](CCC4=C3C=CC(O)=C4)[C@@H]1CC[C@H]2O	CC12CCC3C(CCC4=C3C=CC(O)=C4)C1CCC2O	789	1	1	1
DTXSID2022381	meso-Hexestrol	DTXCID602381	84-16-2	CC[C@@H]([C@@H](CC)C1=CC=C(O)C=C1)C1=CC=C(O)C=C1	CCC(C(CC)C1=CC=C(O)C=C1)C1=CC=C(O)C=C1	474	1	0	1
DTXSID7022382	Dienestrol	DTXCID50809641	84-17-3	CC=C(C(=CC)C1=CC=C(O)C=C1)C1=CC=C(O)C=C1	CC=C(C(=CC)C1=CC=C(O)C=C1)C1=CC=C(O)C=C1	184	1	0	0
DTXSID7022384	(Z)-4-Hydroxytamoxifen	DTXCID802384	68047-06-3	CC\C(=C(/C1=CC=C(O)C=C1)C1=CC=C(OCCN(C)C)C=C1)C1=CC=CC=C1	CCC(=C(C1=CC=C(O)C=C1)C1=CC=C(OCCN(C)C)C=C1)C1=CC=CC=C1	184	1	0	0
DTXSID6022391	Apigenin	DTXCID902391	520-36-5	OC1=CC=C(C=C1)C1=CC(=O)C2=C(O1)C=C(O)C=C2O	OC1=CC=C(C=C1)C1=CC(=O)C2=C(O1)C=C(O)C=C2O	418	1	0	1
DTXSID6022393	3-(4-Hydroxyphenyl)-1-(2,4,6-trihydroxyphenyl)propan-1-one	DTXCID702393	60-82-2	OC1=CC=C(CCC(=O)C2=C(O)C=C(O)C=C2O)C=C1	OC1=CC=C(CCC(=O)C2=C(O)C=C(O)C=C2O)C=C1	175	1	0	0
DTXSID1022394	Biochanin A	DTXCID102394	491-80-5	COC1=CC=C(C=C1)C1=COC2=C(C(O)=CC(O)=C2)C1=O	COC1=CC=C(C=C1)C1=COC2=C(C(O)=CC(O)=C2)C1=O	418	1	0	1
DTXSID1022396	Chrysin	DTXCID902396	480-40-0	OC1=CC2=C(C(O)=C1)C(=O)C=C(O2)C1=CC=CC=C1	OC1=CC2=C(C(O)=C1)C(=O)C=C(O2)C1=CC=CC=C1	418	1	0	1
DTXSID6022399	Coumestrol	DTXCID102399	479-13-0	OC1=CC2=C(C=C1)C1=C(O2)C2=C(OC1=O)C=C(O)C=C2	OC1=CC2=C(C=C1)C1=C(O2)C2=C(OC1=O)C=C(O)C=C2	366	1	0	0
DTXSID3022401	Cholesterol	DTXCID402401	57-88-5	[H][C@@]1(CC[C@@]2([H])[C@]3([H])CC=C4C[C@@H](O)CC[C@]4(C)[C@@]3([H])CC[C@]12C)[C@H](C)CCCC(C)C	CC(C)CCCC(C)C1CCC2C3CC=C4CC(O)CCC4(C)C3CCC12C	92	1	1	0
DTXSID3022403	2,2'-Dihydroxy-4-methoxybenzophenone	DTXCID202403	131-53-3	COC1=CC=C(C(=O)C2=C(O)C=CC=C2)C(O)=C1	COC1=CC=C(C(=O)C2=C(O)C=CC=C2)C(O)=C1	442	1	1	0
DTXSID8022404	2,2'-Dihydroxybenzophenone	DTXCID602404	835-11-0	OC1=CC=CC=C1C(=O)C1=C(O)C=CC=C1	OC1=CC=CC=C1C(=O)C1=C(O)C=CC=C1	442	1	0	0
DTXSID3022405	2-Hydroxy-4-methoxybenzophenone	DTXCID002405	131-57-7	COC1=CC=C(C(=O)C2=CC=CC=C2)C(O)=C1	COC1=CC=C(C(=O)C2=CC=CC=C2)C(O)=C1	442	1	1	1
DTXSID8022406	2,4-Dihydroxybenzophenone	DTXCID402406	131-56-6	OC1=CC=C(C(=O)C2=CC=CC=C2)C(O)=C1	OC1=CC=C(C(=O)C2=CC=CC=C2)C(O)=C1	442	1	1	1
DTXSID8022408	Phenol red	DTXCID202408	143-74-8	OC1=CC=C(C=C1)C1(OS(=O)(=O)C2=C1C=CC=C2)C1=CC=C(O)C=C1	OC1=CC=C(C=C1)C1(OS(=O)(=O)C2=C1C=CC=C2)C1=CC=C(O)C=C1	395	1	1	1
DTXSID3022409	4,4'-Sulfonyldiphenol	DTXCID602409	80-09-1	OC1=CC=C(C=C1)S(=O)(=O)C1=CC=C(O)C=C1	OC1=CC=C(C=C1)S(=O)(=O)C1=CC=C(O)C=C1	200	1	1	1
DTXSID7022411	4,4'-Methylenebis(2,6-di-t-butylphenol)	DTXCID702411	118-82-1	CC(C)(C)C1=CC(CC2=CC(=C(O)C(=C2)C(C)(C)C)C(C)(C)C)=CC(=C1O)C(C)(C)C	CC(C)(C)C1=CC(CC2=CC(=C(O)C(=C2)C(C)(C)C)C(C)(C)C)=CC(=C1O)C(C)(C)C	439	1	1	1
DTXSID7022413	Isoeugenol	DTXCID502413	97-54-1	COC1=CC(C=CC)=CC=C1O	COC1=CC(C=CC)=CC=C1O	184	1	1	1
DTXSID7022415	1,6-Dimethylnaphthalene	DTXCID302415	575-43-9	CC1=CC2=C(C=C1)C(C)=CC=C2	CC1=CC2=C(C=C1)C(C)=CC=C2	804	1	0	0
DTXSID7022417	Butyl 4-aminobenzoate	DTXCID102417	94-25-7	CCCCOC(=O)C1=CC=C(N)C=C1	CCCCOC(=O)C1=CC=C(N)C=C1	578	1	0	0
DTXSID6022420	Dopamine	DTXCID602420	51-61-6	NCCC1=CC(O)=C(O)C=C1	NCCC1=CC(O)=C(O)C=C1	474	0.75	0	0
DTXSID1022421	Melatonin	DTXCID002421	73-31-4	COC1=CC2=C(NC=C2CCNC(C)=O)C=C1	COC1=CC2=C(NC=C2CCNC(C)=O)C=C1	645	1	1	1
DTXSID6022422	4,4'-Diaminobiphenyl methane	DTXCID402422	101-77-9	NC1=CC=C(CC2=CC=C(N)C=C2)C=C1	NC1=CC=C(CC2=CC=C(N)C=C2)C=C1	95	1	1	1
DTXSID1022425	4,4'-Dihydoxybenzophenone	DTXCID602425	611-99-4	OC1=CC=C(C=C1)C(=O)C1=CC=C(O)C=C1	OC1=CC=C(C=C1)C(=O)C1=CC=C(O)C=C1	442	1	0	0
DTXSID0022432	Chrysene	DTXCID702432	218-01-9	C1=CC2=C(C=C1)C1=C(C=C2)C2=C(C=CC=C2)C=C1	C1=CC2=C(C=C1)C1=C(C=C2)C2=C(C=CC=C2)C=C1	543	1	1	0
DTXSID0022436	4,4-Bis(4-hydroxyphenyl)valeric acid	DTXCID302436	126-00-1	CC(CCC(O)=O)(C1=CC=C(O)C=C1)C1=CC=C(O)C=C1	CC(CCC(O)=O)(C1=CC=C(O)C=C1)C1=CC=C(O)C=C1	439	0.666667	0	1
DTXSID5022437	Nordihydroguaiaretic acid	DTXCID702437	500-38-9	CC(CC1=CC(O)=C(O)C=C1)C(C)CC1=CC=C(O)C(O)=C1	CC(CC1=CC(O)=C(O)C=C1)C(C)CC1=CC=C(O)C(O)=C1	474	1	0	1
DTXSID5022439	Phenolphthalin	DTXCID502439	81-90-3	OC(=O)C1=C(C=CC=C1)C(C1=CC=C(O)C=C1)C1=CC=C(O)C=C1	OC(=O)C1=C(C=CC=C1)C(C1=CC=C(O)C=C1)C1=CC=C(O)C=C1	481	1	0	1
DTXSID4022442	Bisphenol B	DTXCID002442	77-40-7	CCC(C)(C1=CC=C(O)C=C1)C1=CC=C(O)C=C1	CCC(C)(C1=CC=C(O)C=C1)C1=CC=C(O)C=C1	439	0.666667	0	1
DTXSID9022445	Bis(4-hydroxyphenyl)methane	DTXCID202445	620-92-8	OC1=CC=C(CC2=CC=C(O)C=C2)C=C1	OC1=CC=C(CC2=CC=C(O)C=C2)C=C1	152	1	0	0
DTXSID4022446	2,2'-Bisphenol F	DTXCID602446	2467-02-9	OC1=C(CC2=C(O)C=CC=C2)C=CC=C1	OC1=C(CC2=C(O)C=CC=C2)C=CC=C1	152	1	0	0
DTXSID4022448	Metolachlor	DTXCID402448	51218-45-2	CCC1=C(N(C(C)COC)C(=O)CCl)C(C)=CC=C1	CCC1=C(N(C(C)COC)C(=O)CCl)C(C)=CC=C1	657	1	1	1
DTXSID3022455	Dimethyl phthalate	DTXCID502455	131-11-3	COC(=O)C1=C(C=CC=C1)C(=O)OC	COC(=O)C1=C(C=CC=C1)C(=O)OC	319	1	1	1
DTXSID2022462	3-Phenylphenol	DTXCID602462	580-51-8	OC1=CC=CC(=C1)C1=CC=CC=C1	OC1=CC=CC(=C1)C1=CC=CC=C1	200	1	0	0
DTXSID6022472	Butylbenzene	DTXCID902472	104-51-8	CCCCC1=CC=CC=C1	CCCCC1=CC=CC=C1	114	1	1	1
DTXSID6022474	Corticosterone	DTXCID702474	50-22-6	C[C@]12C[C@H](O)[C@H]3[C@@H](CCC4=CC(=O)CC[C@]34C)[C@@H]1CC[C@@H]2C(=O)CO	CC12CC(O)C3C(CCC4=CC(=O)CCC34C)C1CCC2C(=O)CO	534	1	0	1
DTXSID1022479	2-Ethylphenol	DTXCID702479	90-00-6	CCC1=C(O)C=CC=C1	CCC1=C(O)C=CC=C1	474	1	1	1
DTXSID0022480	3-Ethylphenol	DTXCID402480	620-17-7	CCC1=CC=CC(O)=C1	CCC1=CC=CC(O)=C1	474	1	1	1
DTXSID5022481	beta-Sitosterol	DTXCID802481	83-46-5	CC[C@H](CC[C@@H](C)[C@H]1CC[C@H]2[C@@H]3CC=C4C[C@@H](O)CC[C@]4(C)[C@H]3CC[C@]12C)C(C)C	CCC(CCC(C)C1CCC2C3CC=C4CC(O)CCC4(C)C3CCC12C)C(C)C	92	1	1	0
DTXSID5022485	Bis(4-hydroxyphenyl)-2,2-dichloroethylene	DTXCID402485	14868-03-2	OC1=CC=C(C=C1)C(=C(Cl)Cl)C1=CC=C(O)C=C1	OC1=CC=C(C=C1)C(=C(Cl)Cl)C1=CC=C(O)C=C1	715	1	0	0
DTXSID5022489	E-Cinnamic acid	DTXCID002489	140-10-3	OC(=O)\C=C\C1=CC=CC=C1	OC(=O)C=CC1=CC=CC=C1	180	1	1	1
DTXSID1022508	4-Dodecylphenol	DTXCID402508	104-43-8	CCCCCCCCCCCCC1=CC=C(O)C=C1	CCCCCCCCCCCCC1=CC=C(O)C=C1	189	1	1	1
DTXSID5022510	4-Chloro-2-methylphenol	DTXCID502510	1570-64-5	CC1=C(O)C=CC(Cl)=C1	CC1=C(O)C=CC(Cl)=C1	462	1	1	1
DTXSID0022519	Folic acid	DTXCID102519	59-30-3	NC1=NC(=O)C2=C(N1)N=CC(CNC1=CC=C(C=C1)C(=O)N[C@@H](CCC(O)=O)C(O)=O)=N2	NC1=NC(=O)C2=C(N1)N=CC(CNC1=CC=C(C=C1)C(=O)NC(CCC(O)=O)C(O)=O)=N2	798	1	1	1
DTXSID9022520	Ethyl cinnamate	DTXCID802520	103-36-6	CCOC(=O)C=CC1=CC=CC=C1	CCOC(=O)C=CC1=CC=CC=C1	154	1	1	0
DTXSID9022522	Diisobutyl phthalate	DTXCID602522	84-69-5	CC(C)COC(=O)C1=C(C=CC=C1)C(=O)OCC(C)C	CC(C)COC(=O)C1=C(C=CC=C1)C(=O)OCC(C)C	464	1	1	1
DTXSID4022523	Heptyl p-hydroxybenzoate	DTXCID002523	1085-12-7	CCCCCCCOC(=O)C1=CC=C(O)C=C1	CCCCCCCOC(=O)C1=CC=C(O)C=C1	487	1	0	1
DTXSID9022524	Thalidomide	DTXCID402524	50-35-1	O=C1N(C2CCC(=O)NC2=O)C(=O)C2=CC=CC=C12	O=C1N(C2CCC(=O)NC2=O)C(=O)C2=CC=CC=C12	287	1	0	1
DTXSID4022525	2-Ethylhexyl p-hydroxybenzoate	DTXCID802525	5153-25-3	CCCCC(CC)COC(=O)C1=CC=C(O)C=C1	CCCCC(CC)COC(=O)C1=CC=C(O)C=C1	423	1	0	1
DTXSID9022526	Benzyl 4-hydroxybenzoate	DTXCID202526	94-18-8	OC1=CC=C(C=C1)C(=O)OCC1=CC=CC=C1	OC1=CC=C(C=C1)C(=O)OCC1=CC=CC=C1	435	1	0	1
DTXSID4022527	Propylparaben	DTXCID602527	94-13-3	CCCOC(=O)C1=CC=C(O)C=C1	CCCOC(=O)C1=CC=C(O)C=C1	487	1	1	1
DTXSID9022528	Ethylparaben	DTXCID002528	120-47-8	CCOC(=O)C1=CC=C(O)C=C1	CCOC(=O)C1=CC=C(O)C=C1	435	1	1	1
DTXSID4022529	Methylparaben	DTXCID402529	99-76-3	COC(=O)C1=CC=C(O)C=C1	COC(=O)C1=CC=C(O)C=C1	435	1	1	1
DTXSID3022536	4-Cumylphenol	DTXCID502536	599-64-4	CC(C)(C1=CC=CC=C1)C1=CC=C(O)C=C1	CC(C)(C1=CC=CC=C1)C1=CC=C(O)C=C1	439	1	1	1
DTXSID7022540	Acemetacin	DTXCID402540	53164-05-9	COC1=CC=C2N(C(=O)C3=CC=C(Cl)C=C3)C(C)=C(CC(=O)OCC(O)=O)C2=C1	COC1=CC=C2N(C(=O)C3=CC=C(Cl)C=C3)C(C)=C(CC(=O)OCC(O)=O)C2=C1	572	1	0	0
DTXSID2022541	Acenocoumarol	DTXCID802541	152-72-7	CC(=O)CC(C1=CC=C(C=C1)[N+]([O-])=O)C1=C(O)C2=CC=CC=C2OC1=O	CC(=O)CC(C1C(=O)Oc2ccccc2C1=O)c1ccc(cc1)[N+]([O-])=O	187	1	0	0
DTXSID2022543	Acetanilide	DTXCID602543	103-84-4	CC(=O)NC1=CC=CC=C1	CC(=O)NC1=CC=CC=C1	162	1	1	0
DTXSID7022544	Acetazolamide	DTXCID002544	59-66-5	CC(=O)NC1=NN=C(S1)S(N)(=O)=O	CC(=O)NC1=NN=C(S1)S(N)(=O)=O	212	1	0	0
DTXSID7022546	Acetohydroxamic acid	DTXCID802546	546-88-3	CC(=O)NO	CC(=O)NO	530	1	0	0
DTXSID2022549	Acetrizoic acid	DTXCID002549	85-36-9	CC(=O)NC1=C(I)C=C(I)C(C(O)=O)=C1I	CC(=O)NC1=C(I)C=C(I)C(C(O)=O)=C1I	440	0.75	0	0
DTXSID6022553	Acitretin	DTXCID902553	55079-83-9	COC1=C(C)C(C)=C(\C=C\C(\C)=C\C=C\C(\C)=C\C(O)=O)C(C)=C1	COC1=C(C)C(C)=C(C=CC(C)=CC=CC(C)=CC(O)=O)C(C)=C1	180	1	0	0
DTXSID6022555	Acrivastine	DTXCID702555	87848-99-5	CC1=CC=C(C=C1)C(=C/CN1CCCC1)\C1=CC=CC(\C=C\C(O)=O)=N1	CC1=CC=C(C=C1)C(=CCN1CCCC1)C1=CC=CC(C=CC(O)=O)=N1	768	1	0	0
DTXSID1022556	Acyclovir	DTXCID102556	59277-89-3	NC1=NC2=C(N=CN2COCCO)C(=O)N1	NC1=NC2=C(N=CN2COCCO)C(=O)N1	793	1	0	0
DTXSID6022557	Adenine	DTXCID502557	73-24-5	NC1=NC=NC2=C1N=CN2	NC1=NC=NC2=C1N=CN2	793	1	1	0
DTXSID1022558	Adenosine	DTXCID902558	58-61-7	NC1=NC=NC2=C1N=CN2[C@@H]1O[C@H](CO)[C@@H](O)[C@H]1O	NC1=C2N=CN(C3OC(CO)C(O)C3O)C2=NC=N1	726	1	1	0
DTXSID6022559	Adenosine triphosphate	DTXCID302559	56-65-5	NC1=NC=NC2=C1N=CN2[C@@H]1O[C@H](COP(O)(=O)OP(O)(=O)OP(O)(O)=O)[C@@H](O)[C@H]1O	NC1=C2N=CN(C3OC(COP(O)(=O)OP(O)(=O)OP(O)(O)=O)C(O)C3O)C2=NC=N1	726	1	0	0
DTXSID5022560	Adenosine 5'-phosphate	DTXCID002560	61-19-8	NC1=NC=NC2=C1N=CN2[C@@H]1O[C@H](COP(O)(O)=O)[C@@H](O)[C@H]1O	NC1=C2N=CN(C3OC(COP(O)(O)=O)C(O)C3O)C2=NC=N1	726	1	0	0
DTXSID5022562	Afloqualone	DTXCID802562	56287-74-2	CC1=C(C=CC=C1)N1C(CF)=NC2=C(C=C(N)C=C2)C1=O	CC1=C(C=CC=C1)N1C(CF)=NC2=C(C=C(N)C=C2)C1=O	95	0.789474	0	0
DTXSID0022563	Albendazole	DTXCID202563	54965-21-8	CCCSC1=CC=C2NC(NC(=O)OC)=NC2=C1	CCCSC1=CC=C2NC(NC(=O)OC)=NC2=C1	228	1	0	0
DTXSID0022565	Albutoin	DTXCID002565	830-89-7	CC(C)CC1NC(=S)N(CC=C)C1=O	CC(C)CC1NC(=S)N(CC=C)C1=O	291	1	0	0
DTXSID0022569	Alfacalcidol	DTXCID601324287	41294-56-8	[H][C@@]1(CC[C@@]2([H])\C(CCC[C@]12C)=C\C=C1\C[C@@H](O)C[C@H](O)C1=C)[C@H](C)CCCC(C)C	CC(C)CCCC(C)C1CCC2C(CCCC12C)=CC=C1CC(O)CC(O)C1=C	693	1	1	0
DTXSID4022571	Alinidine	DTXCID702571	33178-86-8	ClC1=CC=CC(Cl)=C1N(CC=C)C1=NCCN1	ClC1=CC=CC(Cl)=C1N(CC=C)C1=NCCN1	237	1	0	0
DTXSID4022573	Allopurinol	DTXCID502573	315-30-0	OC1=NC=NC2=C1C=NN2	OC1=NC=NC2=C1C=NN2	730	1	1	0
DTXSID9022574	Allylestrenol	DTXCID902574	432-60-0	C[C@]12CC[C@H]3[C@@H](CCC4=CCCC[C@H]34)[C@@H]1CC[C@@]2(O)CC=C	CC12CCC3C(CCC4=CCCCC34)C1CCC2(O)CC=C	196	1	0	0
DTXSID9022576	Alphaxalone	DTXCID702576	23930-19-0	CC(=O)[C@H]1CC[C@H]2[C@@H]3CC[C@H]4C[C@H](O)CC[C@]4(C)[C@H]3C(=O)C[C@]12C	CC(=O)C1CCC2C3CCC4CC(O)CCC4(C)C3C(=O)CC12C	789	1	0	0
DTXSID4022577	Alprazolam	DTXCID102577	28981-97-7	CC1=NN=C2CN=C(C3=CC=CC=C3)C3=CC(Cl)=CC=C3N12	CC1=NN=C2CN=C(C3=CC=CC=C3)C3=CC(Cl)=CC=C3N12	407	1	0	0
DTXSID9022578	Alprostadil	DTXCID502578	745-65-3	CCCCC[C@H](O)\C=C\[C@H]1[C@H](O)CC(=O)[C@@H]1CCCCCCC(O)=O	CCCCCC(O)C=CC1C(O)CC(=O)C1CCCCCCC(O)=O	769	1	1	0
DTXSID4022579	Hexamethylmelamine	DTXCID902579	645-05-6	CN(C)C1=NC(=NC(=N1)N(C)C)N(C)C	CN(C)C1=NC(=NC(=N1)N(C)C)N(C)C	261	1	0	0
DTXSID3022582	Ambenonium chloride	DTXCID402582	115-79-7	[Cl-].[Cl-].CC[N+](CC)(CCNC(=O)C(=O)NCC[N+](CC)(CC)CC1=C(Cl)C=CC=C1)CC1=C(Cl)C=CC=C1	CC[N+](CC)(CCNC(=O)C(=O)NCC[N+](CC)(CC)CC1=C(Cl)C=CC=C1)CC1=C(Cl)C=CC=C1	576	0.5	0	0
DTXSID3022584	Amdinocillin	DTXCID202584	32887-01-7	CC1(C)S[C@@H]2[C@H](\N=C\N3CCCCCC3)C(=O)N2[C@H]1C(O)=O	CC1(C)SC2C(N=CN3CCCCCC3)C(=O)N2C1C(O)=O	387	1	0	0
DTXSID8022585	Amifostine	DTXCID602585	20537-88-6	NCCCNCCSP(O)(O)=O	NCCCNCCSP(O)(O)=O	219	1	0	0
DTXSID3022586	Amikacin	DTXCID002586	37517-28-5	NCC[C@H](O)C(=O)N[C@@H]1C[C@H](N)[C@@H](O[C@H]2O[C@H](CN)[C@@H](O)[C@H](O)[C@H]2O)[C@H](O)[C@H]1O[C@H]1O[C@H](CO)[C@@H](O)[C@H](N)[C@H]1O	NCCC(O)C(=O)NC1CC(N)C(OC2OC(CN)C(O)C(O)C2O)C(O)C1OC1OC(CO)C(O)C(N)C1O	10	1	0	0
DTXSID3022588	Aminopterin	DTXCID802588	54-62-6	NC1=NC(N)=C2N=C(CNC3=CC=C(C=C3)C(=O)N[C@@H](CCC(O)=O)C(O)=O)C=NC2=N1	NC1=NC(N)=C2N=C(CNC3=CC=C(C=C3)C(=O)NC(CCC(O)=O)C(O)=O)C=NC2=N1	798	1	1	1
DTXSID8022589	Aminoglutethimide	DTXCID202589	125-84-8	CCC1(CCC(=O)NC1=O)C1=CC=C(N)C=C1	CCC1(CCC(=O)NC1=O)C1=CC=C(N)C=C1	131	1	0	1
DTXSID7022590	Aminohippuric acid	DTXCID902590	61-78-9	NC1=CC=C(C=C1)C(=O)NCC(O)=O	NC1=CC=C(C=C1)C(=O)NCC(O)=O	808	1	1	0
DTXSID7022592	Amiodarone	DTXCID702592	1951-25-3	CCCCC1=C(C(=O)C2=CC(I)=C(OCCN(CC)CC)C(I)=C2)C2=CC=CC=C2O1	CCCCC1=C(C(=O)C2=CC(I)=C(OCCN(CC)CC)C(I)=C2)C2=CC=CC=C2O1	450	0.333333	0	0
DTXSID2022593	Amithiozone	DTXCID90809660	104-06-3	CC(=O)NC1=CC=C(C=NNC(N)=S)C=C1	CC(=O)NC1=CC=C(CN=NC(N)=S)C=C1	360	0.5	0	0
DTXSID2022595	Amlenanox	DTXCID902595	68302-57-8	CC(C)C1=CC=C2OC3=C(C=C(C(O)=O)C(N)=N3)C(=O)C2=C1	CC(C)C1=CC=C2OC3=C(C=C(C(O)=O)C(N)=N3)C(=O)C2=C1	188	1	0	0
DTXSID7022598	Amoxapine	DTXCID102598	14028-44-5	ClC1=CC=C2OC3=C(C=CC=C3)N=C(N3CCNCC3)C2=C1	ClC1=CC=C2OC3=C(C=CC=C3)N=C(N3CCNCC3)C2=C1	112	1	0	0
DTXSID9022601	Amphotericin B	DTXCID802601	1397-89-3	C[C@H]1O[C@@H](O[C@@H]2C[C@@H]3O[C@@](O)(C[C@H](O)[C@H]3C(O)=O)C[C@@H](O)C[C@@H](O)[C@H](O)CC[C@@H](O)C[C@@H](O)CC(=O)O[C@@H](C)[C@H](C)[C@H](O)[C@@H](C)\C=C\C=C\C=C\C=C\C=C\C=C\C=C\2)[C@@H](O)[C@@H](N)[C@@H]1O	CC1OC(OC2CC3OC(O)(CC(O)C3C(O)=O)CC(O)CC(O)C(O)CCC(O)CC(O)CC(=O)OC(C)C(C)C(O)C(C)C=CC=CC=CC=CC=CC=CC=C2)C(O)C(N)C1O	609	1	0	0
DTXSID4022602	Ampicillin	DTXCID202602	69-53-4	CC1(C)S[C@@H]2[C@H](NC(=O)[C@H](N)C3=CC=CC=C3)C(=O)N2[C@H]1C(O)=O	CC1(C)SC2C(NC(=O)C(N)C3=CC=CC=C3)C(=O)N2C1C(O)=O	387	1	0	0
DTXSID9022603	Amrinone	DTXCID602603	60719-84-8	NC1=CC(=CNC1=O)C1=CC=NC=C1	N=C1CC(=CNC1=O)C1=CC=NC=C1	448	1	0	0
DTXSID9022607	Anastrozole	DTXCID202607	120511-73-1	CC(C)(C#N)C1=CC(=CC(CN2C=NC=N2)=C1)C(C)(C)C#N	CC(C)(C#N)C1=CC(=CC(CN2C=NC=N2)=C1)C(C)(C)C#N	52	1	0	1
DTXSID9022609	Androstenediol	DTXCID002609	521-17-5	C[C@]12CC[C@H]3[C@@H](CC=C4C[C@@H](O)CC[C@]34C)[C@@H]1CC[C@@H]2O	CC12CCC3C(CC=C4CC(O)CCC34C)C1CCC2O	92	1	0	0
DTXSID8022610	Anileridine	DTXCID702610	144-14-9	CCOC(=O)C1(CCN(CCC2=CC=C(N)C=C2)CC1)C1=CC=CC=C1	CCOC(=O)C1(CCN(CCC2=CC=C(N)C=C2)CC1)C1=CC=CC=C1	785	1	0	0
DTXSID3022611	Anisindione	DTXCID102611	117-37-3	COC1=CC=C(C=C1)C1C(=O)C2=CC=CC=C2C1=O	COC1=CC=C(C=C1)C1C(=O)C2=CC=CC=C2C1=O	413	1	0	0
DTXSID8022612	Anisotropine methylbromide	DTXCID502612	80-50-2	[Br-].CCCC(CCC)C(=O)O[C@@H]1C[C@@H]2CC[C@H](C1)[N+]2(C)C	[H]C12CCC([H])(CC(C1)OC(=O)C(CCC)CCC)[N+]2(C)C	689	1	0	0
DTXSID8022614	Apomorphine	DTXCID302614	58-00-4	CN1CCC2=CC=CC3=C2[C@H]1CC1=C3C(O)=C(O)C=C1	CN1CCC2=CC=CC3=C2C1CC1=C3C(O)=C(O)C=C1	165	1	0	0
DTXSID3022617	Arecoline	DTXCID502617	63-75-2	COC(=O)C1=CCCN(C)C1	COC(=O)C1=CCCN(C)C1	768	1	0	0
DTXSID2022624	Astromicin	DTXCID602624	55779-06-1	CO[C@H]1[C@@H](O)[C@H](N)[C@@H](O[C@H]2O[C@@H](CC[C@H]2N)[C@H](C)N)[C@H](O)[C@@H]1N(C)C(=O)CN	COC1C(O)C(N)C(OC2OC(CCC2N)C(C)N)C(O)C1N(C)C(=O)CN	778	0.75	0	0
DTXSID2022626	Tipepidine	DTXCID402626	5169-78-8	CN1CCCC(C1)=C(C1=CC=CS1)C1=CC=CS1	CN1CCCC(C1)=C(C1=CC=CS1)C1=CC=CS1	768	1	0	0
DTXSID2022628	Atenolol	DTXCID202628	29122-68-7	CC(C)NCC(O)COC1=CC=C(CC(N)=O)C=C1	CC(C)NCC(O)COC1=CC=C(CC(N)=O)C=C1	140	1	1	1
DTXSID7022629	Atovaquone	DTXCID602629	95233-18-4	OC1=C([C@H]2CC[C@@H](CC2)C2=CC=C(Cl)C=C2)C(=O)C2=CC=CC=C2C1=O	ClC1=CC=C(C=C1)C1CCC(CC1)C1C(=O)C(=O)C2=C(C=CC=C2)C1=O	416	1	0	0
DTXSID6022630	Atracurium besylate	DTXCID302630	64228-81-5	[O-]S(=O)(=O)C1=CC=CC=C1.[O-]S(=O)(=O)C1=CC=CC=C1.COC1=CC=C(CC2C3=CC(OC)=C(OC)C=C3CC[N+]2(C)CCC(=O)OCCCCCOC(=O)CC[N+]2(C)CCC3=CC(OC)=C(OC)C=C3C2CC2=CC=C(OC)C(OC)=C2)C=C1OC	COC1=CC=C(CC2C3=CC(OC)=C(OC)C=C3CC[N+]2(C)CCC(=O)OCCCCCOC(=O)CC[N+]2(C)CCC3=CC(OC)=C(OC)C=C3C2CC2=CC=C(OC)C(OC)=C2)C=C1OC	76	1	0	0
DTXSID6022632	Atropine N-oxide	DTXCID102632	4438-22-6	C[N+]1([O-])[C@H]2CC[C@@H]1C[C@@H](C2)OC(=O)C(CO)C1=CC=CC=C1	[H]C12CCC([H])(CC(C1)OC(=O)C(CO)C1=CC=CC=C1)[N+]2(C)[O-]	785	1	0	0
DTXSID1022635	6-Azaribine	DTXCID302635	2169-64-4	CC(=O)OC[C@H]1O[C@H]([C@H](OC(C)=O)[C@@H]1OC(C)=O)N1N=CC(=O)NC1=O	CC(=O)OCC1OC(C(OC(C)=O)C1OC(C)=O)N1N=CC(=O)NC1=O	312	0.428571	0	0
DTXSID6022636	Azatadine	DTXCID702636	3964-81-6	CN1CCC(CC1)=C1C2=CC=CC=C2CCC2=C1N=CC=C2	CN1CCC(CC1)=C1C2=CC=CC=C2CCC2=C1N=CC=C2	768	1	0	0
DTXSID0022640	Aztreonam	DTXCID602640	78110-38-0	C[C@H]1[C@H](NC(=O)C(=NOC(C)(C)C(O)=O)C2=CSC(N)=N2)C(=O)N1S(O)(=O)=O	CC1C(NC(=O)C(=NOC(C)(C)C(O)=O)C2=CSC(N)=N2)C(=O)N1S(O)(=O)=O	491	1	0	0
DTXSID5022641	Baclofen	DTXCID002641	1134-47-0	NCC(CC(O)=O)C1=CC=C(Cl)C=C1	NCC(CC(O)=O)C1=CC=C(Cl)C=C1	194	0.5	0	0
DTXSID5022643	Barbital	DTXCID802643	57-44-3	CCC1(CC)C(=O)NC(=O)NC1=O	CCC1(CC)C(=O)NC(=O)NC1=O	666	1	0	0
DTXSID0022644	Benactyzine	DTXCID202644	302-40-9	CCN(CC)CCOC(=O)C(O)(C1=CC=CC=C1)C1=CC=CC=C1	CCN(CC)CCOC(=O)C(O)(C1=CC=CC=C1)C1=CC=CC=C1	72	0.5	0	0
DTXSID0022646	Bencyclane	DTXCID002646	2179-37-5	CN(C)CCCOC1(CC2=CC=CC=C2)CCCCCC1	CN(C)CCCOC1(CC2=CC=CC=C2)CCCCCC1	167	1	0	0
DTXSID5022647	Bendroflumethiazide	DTXCID402647	73-48-3	NS(=O)(=O)C1=C(C=C2NC(CC3=CC=CC=C3)NS(=O)(=O)C2=C1)C(F)(F)F	NS(=O)(=O)C1=C(C=C2NC(CC3=CC=CC=C3)NS(=O)(=O)C2=C1)C(F)(F)F	801	1	0	0
DTXSID5022649	Benorylate	DTXCID202649	5003-48-5	CC(=O)NC1=CC=C(OC(=O)C2=CC=CC=C2OC(C)=O)C=C1	CC(=O)NC1=CC=C(OC(=O)C2=CC=CC=C2OC(C)=O)C=C1	162	1	0	0
DTXSID4022652	Benzbromarone	DTXCID702652	3562-84-3	CCC1=C(C(=O)C2=CC(Br)=C(O)C(Br)=C2)C2=CC=CC=C2O1	CCC1=C(C(=O)C2=CC(Br)=C(O)C(Br)=C2)C2=CC=CC=C2O1	442	1	0	0
DTXSID9022655	Benzonatate	DTXCID902655	104-31-4	CCCCNC1=CC=C(C=C1)C(=O)OCCOCCOCCOCCOCCOCCOCCOCCOCCOC	CCCCNC1=CC=C(C=C1)C(=O)OCCOCCOCCOCCOCCOCCOCCOCCOCCOC	425	1	0	0
DTXSID9022657	Benzquinamide	DTXCID702657	63-12-7	CCN(CC)C(=O)C1CN2CCC3=CC(OC)=C(OC)C=C3C2CC1OC(C)=O	CCN(CC)C(=O)C1CN2CCC3=CC(OC)=C(OC)C=C3C2CC1OC(C)=O	431	1	0	0
DTXSID4022658	Benzthiazide	DTXCID102658	91-33-8	NS(=O)(=O)C1=C(Cl)C=C2N=C(CSCC3=CC=CC=C3)NS(=O)(=O)C2=C1	NS(=O)(=O)C1=C(Cl)C=C2N=C(CSCC3=CC=CC=C3)NS(=O)(=O)C2=C1	296	0.8	0	0
DTXSID9022659	Benztropine	DTXCID502659	86-13-5	CN1[C@H]2CC[C@@H]1C[C@@H](C2)OC(C1=CC=CC=C1)C1=CC=CC=C1	[H]C12CCC([H])(CC(C1)OC(C1=CC=CC=C1)C1=CC=CC=C1)N2C	785	1	0	0
DTXSID3022663	Bepridil	DTXCID402663	64706-54-3	CC(C)COCC(CN(CC1=CC=CC=C1)C1=CC=CC=C1)N1CCCC1	CC(C)COCC(CN(CC1=CC=CC=C1)C1=CC=CC=C1)N1CCCC1	167	1	0	0
DTXSID8022666	Betaine	DTXCID602666	107-43-7	C[N+](C)(C)CC([O-])=O	C[N+](C)(C)CC([O-])=O	599	1	0	0
DTXSID3022667	Betamethasone	DTXCID002667	378-44-9	[H][C@@]12C[C@H](C)[C@](O)(C(=O)CO)[C@@]1(C)C[C@H](O)[C@@]1(F)[C@@]2([H])CCC2=CC(=O)C=C[C@]12C	CC1CC2C3CCC4=CC(=O)C=CC4(C)C3(F)C(O)CC2(C)C1(O)C(=O)CO	534	1	0	0
DTXSID7022671	Betamethasone butyrate propionate	DTXCID902671	5534-02-1	CCCC(=O)O[C@@]1([C@@H](C)C[C@H]2[C@@H]3CCC4=CC(=O)C=C[C@]4(C)[C@@]3(F)[C@@H](O)C[C@]12C)C(=O)COC(=O)CC	CCCC(=O)OC1(C(C)CC2C3CCC4=CC(=O)C=CC4(C)C3(F)C(O)CC12C)C(=O)COC(=O)CC	534	1	0	0
DTXSID2022672	Betamethasone dipropionate	DTXCID302672	5593-20-4	CCC(=O)OCC(=O)[C@@]1(OC(=O)CC)[C@@H](C)C[C@H]2[C@@H]3CCC4=CC(=O)C=C[C@]4(C)[C@@]3(F)[C@@H](O)C[C@]12C	CCC(=O)OCC(=O)C1(OC(=O)CC)C(C)CC2C3CCC4=CC(=O)C=CC4(C)C3(F)C(O)CC12C	534	1	0	0
DTXSID7022673	Betamethasone valerate	DTXCID702673	2152-44-5	CCCCC(=O)O[C@@]1([C@@H](C)C[C@H]2[C@@H]3CCC4=CC(=O)C=C[C@]4(C)[C@@]3(F)[C@@H](O)C[C@]12C)C(=O)CO	CCCCC(=O)OC1(C(C)CC2C3CCC4=CC(=O)C=CC4(C)C3(F)C(O)CC12C)C(=O)CO	534	1	0	0
DTXSID2022674	Betaxolol	DTXCID102674	63659-18-7	CC(C)NCC(O)COC1=CC=C(CCOCC2CC2)C=C1	CC(C)NCC(O)COC1=CC=C(CCOCC2CC2)C=C1	140	1	0	0
DTXSID2022676	Bethanechol chloride	DTXCID902676	590-63-6	[Cl-].CC(C[N+](C)(C)C)OC(N)=O	CC(C[N+](C)(C)C)OC(N)=O	360	1	0	0
DTXSID2022678	Bicalutamide	DTXCID00209197	90357-06-5	CC(O)(CS(=O)(=O)C1=CC=C(F)C=C1)C(=O)NC1=CC(=C(C=C1)C#N)C(F)(F)F	CC(O)(CS(=O)(=O)C1=CC=C(F)C=C1)C(=O)NC1=CC(=C(C=C1)C#N)C(F)(F)F	621	1	0	1
DTXSID7022679	Biotin	DTXCID102679	58-85-5	OC(=O)CCCC[C@@H]1SC[C@@H]2NC(=O)N[C@H]12	OC(=O)CCCCC1SCC2NC(=O)NC12	300	1	1	1
DTXSID1022681	Bisacodyl	DTXCID202681	603-50-9	CC(=O)OC1=CC=C(C=C1)C(C1=CC=C(OC(C)=O)C=C1)C1=NC=CC=C1	CC(=O)OC1=CC=C(C=C1)C(C1=CC=C(OC(C)=O)C=C1)C1=NC=CC=C1	105	1	0	0
DTXSID1022683	Bitolterol	DTXCID002683	30392-40-6	CC1=CC=C(C=C1)C(=O)OC1=C(OC(=O)C2=CC=C(C)C=C2)C=C(C=C1)C(O)CNC(C)(C)C	CC1=CC=C(C=C1)C(=O)OC1=C(OC(=O)C2=CC=C(C)C=C2)C=C(C=C1)C(O)CNC(C)(C)C	584	1	0	0
DTXSID6022684	Bopindolol	DTXCID402684	62658-63-3	CC1=CC2=C(OCC(CNC(C)(C)C)OC(=O)C3=CC=CC=C3)C=CC=C2N1	CC1=CC2=C(OCC(CNC(C)(C)C)OC(=O)C3=CC=CC=C3)C=CC=C2N1	332	0.666667	0	0
DTXSID1022685	Bretylium tosylate	DTXCID802685	61-75-6	CC1=CC=C(C=C1)S([O-])(=O)=O.CC[N+](C)(C)CC1=CC=CC=C1Br	CC[N+](C)(C)CC1=C(Br)C=CC=C1	171	1	0	0
DTXSID1022687	Bromocriptine	DTXCID602687	25614-03-3	CC(C)C[C@@H]1N2C(=O)[C@](NC(=O)[C@H]3CN(C)[C@@H]4CC5=C(Br)NC6=CC=CC(=C56)C4=C3)(O[C@@]2(O)[C@@H]2CCCN2C1=O)C(C)C	CC(C)CC1N2C(=O)C(NC(=O)C3CN(C)C4CC5=C(Br)NC6=CC=CC(=C56)C4=C3)(OC2(O)C2CCCN2C1=O)C(C)C	774	1	0	0
DTXSID6022688	Bromodiphenhydramine	DTXCID002688	118-23-0	CN(C)CCOC(C1=CC=CC=C1)C1=CC=C(Br)C=C1	CN(C)CCOC(C1=CC=CC=C1)C1=CC=C(Br)C=C1	419	1	0	0
DTXSID0022690	Bromperidol	DTXCID102690	10457-90-6	OC1(CCN(CCCC(=O)C2=CC=C(F)C=C2)CC1)C1=CC=C(Br)C=C1	OC1(CCN(CCCC(=O)C2=CC=C(F)C=C2)CC1)C1=CC=C(Br)C=C1	768	1	0	0
DTXSID0022692	Brotizolam	DTXCID902692	57801-81-7	CC1=NN=C2CN=C(C3=C(SC(Br)=C3)N12)C1=CC=CC=C1Cl	CC1=NN=C2CN=C(C3=C(SC(Br)=C3)N12)C1=CC=CC=C1Cl	407	1	1	0
DTXSID5022699	Bumetanide	DTXCID702699	28395-03-1	CCCCNC1=CC(=CC(=C1OC1=CC=CC=C1)S(N)(=O)=O)C(O)=O	CCCCNC1=CC(=CC(=C1OC1=CC=CC=C1)S(N)(=O)=O)C(O)=O	686	0.5	0	0
DTXSID7022704	Bupranolol	DTXCID202704	14556-46-8	CC1=CC=C(Cl)C(OCC(O)CNC(C)(C)C)=C1	CC1=CC=C(Cl)C(OCC(O)CNC(C)(C)C)=C1	140	1	0	0
DTXSID2022707	Buspirone	DTXCID402707	36505-84-7	O=C1CC2(CCCC2)CC(=O)N1CCCCN1CCN(CC1)C1=NC=CC=N1	O=C1CC2(CCCC2)CC(=O)N1CCCCN1CCN(CC1)C1=NC=CC=N1	485	1	0	0
DTXSID6022715	Butriptyline	DTXCID902715	35941-65-2	CC(CC1C2=C(CCC3=C1C=CC=C3)C=CC=C2)CN(C)C	CC(CC1C2=C(CCC3=C1C=CC=C3)C=CC=C2)CN(C)C	143	1	0	0
DTXSID1022718	Butylscopolammonium bromide	DTXCID102718	149-64-4	[Br-].CCCC[N+]1(C)[C@H]2C[C@@H](C[C@@H]1[C@H]1O[C@@H]21)OC(=O)[C@H](CO)C1=CC=CC=C1	[H]C12CC(CC([H])(C3OC13)[N+]2(C)CCCC)OC(=O)C(CO)C1=CC=CC=C1	785	1	0	0
DTXSID6022719	Cabergoline	DTXCID502719	81409-90-7	CCNC(=O)N(CCCN(C)C)C(=O)[C@@H]1C[C@H]2[C@@H](CC3=CNC4=CC=CC2=C34)N(CC=C)C1	CCNC(=O)N(CCCN(C)C)C(=O)C1CC2C(CC3=CNC4=CC=CC2=C34)N(CC=C)C1	774	1	0	0
DTXSID0022721	Calcifediol	DTXCID602721	19356-17-3	[H][C@@]1(CC[C@@]2([H])\C(CCC[C@]12C)=C\C=C1\C[C@@H](O)CCC1=C)[C@H](C)CCCC(C)(C)O	CC(CCCC(C)(C)O)C1CCC2C(CCCC12C)=CC=C1CC(O)CCC1=C	693	1	1	0
DTXSID5022722	Calcitriol	DTXCID002722	32222-06-3	[H][C@@]1(CC[C@@]2([H])\C(CCC[C@]12C)=C\C=C1\C[C@@H](O)C[C@H](O)C1=C)[C@H](C)CCCC(C)(C)O	CC(CCCC(C)(C)O)C1CCC2C(CCCC12C)=CC=C1CC(O)CC(O)C1=C	693	1	1	0
DTXSID5022724	Canadine	DTXCID802724	522-97-4	COC1=CC=C2CC3N(CCC4=C3C=C3OCOC3=C4)CC2=C1OC	COC1=CC=C2CC3N(CCC4=C3C=C3OCOC3=C4)CC2=C1OC	466	1	0	0
DTXSID0022725	Candesartan	DTXCID202725	139481-59-7	CCOC1=NC2=CC=CC(C(O)=O)=C2N1CC1=CC=C(C=C1)C1=C(C=CC=C1)C1=NN=NN1	CCOC1=NC2=CC=CC(C(O)=O)=C2N1CC1=CC=C(C=C1)C1=C(C=CC=C1)C1=NN=NN1	166	1	0	0
DTXSID0022727	Canthaxanthin	DTXCID002727	514-78-3	C\C(\C=C\C=C(/C)\C=C\C1=C(C)C(=O)CCC1(C)C)=C/C=C/C=C(\C)/C=C/C=C(\C)/C=C/C1=C(C)C(=O)CCC1(C)C	CC(C=CC=C(C)C=CC1=C(C)C(=O)CCC1(C)C)=CC=CC=C(C)C=CC=C(C)C=CC1=C(C)C(=O)CCC1(C)C	345	1	0	0
DTXSID9022730	Carbachol	DTXCID502730	51-83-2	[Cl-].C[N+](C)(C)CCOC(N)=O	C[N+](C)(C)CCOC(N)=O	360	1	0	0
DTXSID4022731	Carbamazepine	DTXCID902731	298-46-4	NC(=O)N1C2=CC=CC=C2C=CC2=C1C=CC=C2	NC(=O)N1C2=CC=CC=C2C=CC2=C1C=CC=C2	694	1	1	1
DTXSID9022732	Carbazochrome sodium sulfonate	DTXCID302732	51460-26-5	[Na+].CN1C(CC2=CC(=NNC(N)=O)C(=O)C=C12)S([O-])(=O)=O	CN1C(CC2=CC(N=NC(N)=O)C(=O)C=C12)S(O)(=O)=O	428	0.2	0	0
DTXSID9022734	Carbetapentane	DTXCID102734	77-23-6	CCN(CC)CCOCCOC(=O)C1(CCCC1)C1=CC=CC=C1	CCN(CC)CCOCCOC(=O)C1(CCCC1)C1=CC=CC=C1	143	1	0	0
DTXSID4022735	Carbidopa	DTXCID502735	28860-95-9	C[C@@](CC1=CC=C(O)C(O)=C1)(NN)C(O)=O	CC(CC1=CC(O)=C(O)C=C1)(NN)C(O)=O	481	1	0	0
DTXSID9022736	Carbimazole	DTXCID902736	22232-54-8	CCOC(=O)N1C=CN(C)C1=S	CCOC(=O)N1C=CN(C)C1=S	360	1	0	0
DTXSID9022738	Carbocysteine	DTXCID702738	2387-59-9	NC(CSCC(O)=O)C(O)=O	NC(CSCC(O)=O)C(O)=O	699	1	0	0
DTXSID8022741	Carbutamide	DTXCID202741	339-43-5	CCCCNC(=O)NS(=O)(=O)C1=CC=C(N)C=C1	CCCCNC(=O)NS(=O)(=O)C1=CC=C(N)C=C1	491	1	0	0
DTXSID3022742	Carminomycin	DTXCID602742	50935-04-1	C[C@@H]1O[C@H](C[C@H](N)[C@@H]1O)O[C@H]1C[C@@](O)(CC2=C(O)C3=C(C(O)=C12)C(=O)C1=C(C=CC=C1O)C3=O)C(C)=O	CC1OC(CC(N)C1O)OC1CC(O)(CC2=C(O)C3=C(C(O)=C12)C(=O)C1=C(C=CC=C1O)C3=O)C(C)=O	521	1	0	0
DTXSID8022743	N,N'-Bis(2-chloroethyl)-N-nitrosourea	DTXCID002743	154-93-8	ClCCNC(=O)N(CCCl)N=O	ClCCNC(=O)N(CCCl)N=O	545	1	1	0
DTXSID3022748	Cefaclor	DTXCID002748	53994-73-3	[H][C@]12SCC(Cl)=C(N1C(=O)[C@@]2([H])NC(=O)[C@H](N)C1=CC=CC=C1)C(O)=O	NC(C(=O)NC1C2SCC(Cl)=C(N2C1=O)C(O)=O)C1=CC=CC=C1	387	1	0	0
DTXSID8022749	Cefadroxil	DTXCID402749	50370-12-2	CC1=C(N2[C@H](SC1)[C@H](NC(=O)[C@H](N)C1=CC=C(O)C=C1)C2=O)C(O)=O	CC1=C(N2C(SC1)C(NC(=O)C(N)C1=CC=C(O)C=C1)C2=O)C(O)=O	387	1	0	0
DTXSID2022751	Cefamandole nafate	DTXCID502751	42540-40-9	[Na+].CN1N=NN=C1SCC1=C(N2[C@H](SC1)[C@H](NC(=O)[C@H](OC=O)C1=CC=CC=C1)C2=O)C([O-])=O	CN1N=NN=C1SCC1=C(N2C(SC1)C(NC(=O)C(OC=O)C1=CC=CC=C1)C2=O)C(O)=O	387	1	0	0
DTXSID7022752	Cefatrizine	DTXCID902752	51627-14-6	N[C@@H](C(=O)N[C@H]1[C@H]2SCC(CSC3=CNN=N3)=C(N2C1=O)C(O)=O)C1=CC=C(O)C=C1	NC(C(=O)NC1C2SCC(CSC3=CNN=N3)=C(N2C1=O)C(O)=O)C1=CC=C(O)C=C1	387	1	0	0
DTXSID2022753	Cefazolin	DTXCID302753	25953-19-9	CC1=NN=C(SCC2=C(N3[C@H](SC2)[C@H](NC(=O)CN2C=NN=N2)C3=O)C(O)=O)S1	CC1=NN=C(SCC2=C(N3C(SC2)C(NC(=O)CN2C=NN=N2)C3=O)C(O)=O)S1	387	1	0	0
DTXSID7022754	Cefixime	DTXCID702754	79350-37-1	NC1=NC(=CS1)C(=NOCC(O)=O)C(=O)N[C@H]1[C@H]2SCC(C=C)=C(N2C1=O)C(O)=O	NC1=NC(=CS1)C(=NOCC(O)=O)C(=O)NC1C2SCC(C=C)=C(N2C1=O)C(O)=O	387	1	0	0
DTXSID1022760	Ceforanide	DTXCID402760	60925-61-3	NCC1=CC=CC=C1CC(=O)N[C@H]1[C@H]2SCC(CSC3=NN=NN3CC(O)=O)=C(N2C1=O)C(O)=O	NCC1=C(CC(=O)NC2C3SCC(CSC4=NN=NN4CC(O)=O)=C(N3C2=O)C(O)=O)C=CC=C1	387	1	0	0
DTXSID1022762	Cefotetan	DTXCID202762	69712-56-7	CO[C@]1(NC(=O)C2SC(S2)=C(C(N)=O)C(O)=O)[C@H]2SCC(CSC3=NN=NN3C)=C(N2C1=O)C(O)=O	COC1(NC(=O)C2SC(S2)=C(C(N)=O)C(O)=O)C2SCC(CSC3=NN=NN3C)=C(N2C1=O)C(O)=O	212	0.363636	0	0
DTXSID1022764	Cefoxitin	DTXCID002764	35607-66-0	CO[C@]1(NC(=O)CC2=CC=CS2)[C@H]2SCC(COC(N)=O)=C(N2C1=O)C(O)=O	COC1(NC(=O)CC2=CC=CS2)C2SCC(COC(N)=O)=C(N2C1=O)C(O)=O	360	1	0	0
DTXSID1022766	Cefpodoxime proxetil	DTXCID802766	87239-81-4	COCC1=C(N2[C@H](SC1)[C@H](NC(=O)C(=N/OC)\C1=CSC(N)=N1)C2=O)C(=O)OC(C)OC(=O)OC(C)C	COCC1=C(N2C(SC1)C(NC(=O)C(=NOC)C1=CSC(N)=N1)C2=O)C(=O)OC(C)OC(=O)OC(C)C	131	1	0	0
DTXSID1022768	Cefroxadine	DTXCID602768	51762-05-1	COC1=C(N2[C@H](SC1)[C@H](NC(=O)[C@H](N)C1=CCC=CC1)C2=O)C(O)=O	COC1=C(N2C(SC1)C(NC(=O)C(N)C1=CCC=CC1)C2=O)C(O)=O	387	1	0	0
DTXSID5022774	Cefuroxime	DTXCID302774	55268-75-2	CON=C(C(=O)N[C@H]1[C@H]2SCC(COC(N)=O)=C(N2C1=O)C(O)=O)C1=CC=CO1	CON=C(C(=O)NC1C2SCC(COC(N)=O)=C(N2C1=O)C(O)=O)C1=CC=CO1	360	1	0	0
DTXSID0022777	Celecoxib	DTXCID502777	169590-42-5	CC1=CC=C(C=C1)C1=CC(=NN1C1=CC=C(C=C1)S(N)(=O)=O)C(F)(F)F	CC1=CC=C(C=C1)C1=CC(=NN1C1=CC=C(C=C1)S(N)(=O)=O)C(F)(F)F	296	1	0	1
DTXSID9022780	Cephalexin	DTXCID002780	15686-71-2	CC1=C(N2[C@H](SC1)[C@H](NC(=O)[C@H](N)C1=CC=CC=C1)C2=O)C(O)=O	CC1=C(N2C(SC1)C(NC(=O)C(N)C1=CC=CC=C1)C2=O)C(O)=O	387	1	0	0
DTXSID9022782	Cephaloridine	DTXCID802782	50-59-9	[H][C@]12SCC(C[N+]3=CC=CC=C3)=C(N1C(=O)[C@H]2NC(=O)CC1=CC=CS1)C([O-])=O	[O-]C(=O)C1=C(C[N+]2=CC=CC=C2)CSC2C(NC(=O)CC3=CC=CS3)C(=O)N12	448	1	0	0
DTXSID4022783	Cephalothin	DTXCID202783	153-61-7	CC(=O)OCC1=C(N2[C@H](SC1)[C@H](NC(=O)CC1=CC=CS1)C2=O)C(O)=O	CC(=O)OCC1=C(N2C(SC1)C(NC(=O)CC1=CC=CS1)C2=O)C(O)=O	387	1	0	0
DTXSID4022785	Cephradine	DTXCID002785	38821-53-3	[H][C@]12SCC(C)=C(N1C(=O)[C@@]2([H])NC(=O)[C@H](N)C1=CCC=CC1)C(O)=O	CC1=C(N2C(SC1)C(NC(=O)C(N)C1=CCC=CC1)C2=O)C(O)=O	387	1	0	0
DTXSID4022789	Chlophedianol	DTXCID602789	791-35-5	CN(C)CCC(O)(C1=CC=CC=C1)C1=CC=CC=C1Cl	CN(C)CCC(O)(C1=CC=CC=C1)C1=CC=CC=C1Cl	113	0.5	0	0
DTXSID3022796	Chlormadinone	DTXCID702796	1961-77-9	CC(=O)[C@@]1(O)CC[C@H]2[C@@H]3C=C(Cl)C4=CC(=O)CC[C@]4(C)[C@H]3CC[C@]12C	CC(=O)C1(O)CCC2C3C=C(Cl)C4=CC(=O)CCC4(C)C3CCC12C	534	1	0	0
DTXSID3022798	Chlormezanone	DTXCID502798	80-77-3	CN1C(C2=CC=C(Cl)C=C2)S(=O)(=O)CCC1=O	CN1C(C2=CC=C(Cl)C=C2)S(=O)(=O)CCC1=O	100	0.5	0	0
DTXSID0022800	Chlorothiazide	DTXCID802800	58-94-6	NS(=O)(=O)C1=CC2=C(C=C1Cl)N=CNS2(=O)=O	NS(=O)(=O)C1=CC2=C(C=C1Cl)N=CNS2(=O)=O	801	1	0	0
DTXSID5022801	Chloroxine	DTXCID202801	773-76-2	OC1=C2N=CC=CC2=C(Cl)C=C1Cl	OC1=C2N=CC=CC2=C(Cl)C=C1Cl	214	0.5	0	0
DTXSID5022803	Chlorphenesin carbamate	DTXCID002803	886-74-8	NC(=O)OCC(O)COC1=CC=C(Cl)C=C1	NC(=O)OCC(O)COC1=CC=C(Cl)C=C1	100	1	0	0
DTXSID0022808	Chlorpromazine	DTXCID002808	50-53-3	CN(C)CCCN1C2=C(SC3=C1C=C(Cl)C=C3)C=CC=C2	CN(C)CCCN1C2=C(SC3=C1C=C(Cl)C=C3)C=CC=C2	696	1	0	0
DTXSID4022810	Chlorprothixene	DTXCID102810	113-59-7	CN(C)CC\C=C1/C2=CC=CC=C2SC2=C1C=C(Cl)C=C2	CN(C)CCC=C1C2=CC=CC=C2SC2=CC=C(Cl)C=C12	658	1	0	0
DTXSID4022812	Chlorthalidone	DTXCID902812	77-36-1	NS(=O)(=O)C1=C(Cl)C=CC(=C1)C1(O)NC(=O)C2=CC=CC=C12	NS(=O)(=O)C1=C(Cl)C=CC(=C1)C1(O)NC(=O)C2=CC=CC=C12	287	1	0	0
DTXSID9022813	Chlorzoxazone	DTXCID302813	95-25-0	ClC1=CC=C2OC(=O)NC2=C1	ClC1=CC=C2OC(=O)NC2=C1	100	1	0	0
DTXSID4022814	Rose bengal sodium	DTXCID702814	632-69-9	[Na+].[Na+].[O-]C(=O)C1=C(Cl)C(Cl)=C(Cl)C(Cl)=C1C1=C2C=C(I)C(=O)C(I)=C2OC2=C(I)C([O-])=C(I)C=C12	OC(=O)C1=C(Cl)C(Cl)=C(Cl)C(Cl)=C1C1=C2C=C(I)C(=O)C(I)=C2OC2=C(I)C(O)=C(I)C=C12	676	1	0	0
DTXSID9022815	Evans blue	DTXCID102815	314-13-6	[Na+].[Na+].[Na+].[Na+].CC1=CC(=CC=C1\N=N\C1=CC=C2C(=CC(=C(N)C2=C1O)S([O-])(=O)=O)S([O-])(=O)=O)C1=CC=C(\N=N\C2=C(O)C3=C(C=C2)C(=CC(=C3N)S([O-])(=O)=O)S([O-])(=O)=O)C(C)=C1	CC1=CC(=CC=C1N=NC1=CC=C2C(=CC(=C(N)C2=C1O)S(O)(=O)=O)S(O)(=O)=O)C1=CC(C)=C(C=C1)N=NC1=CC=C2C(=CC(=C(N)C2=C1O)S(O)(=O)=O)S(O)(=O)=O	240	1	0	0
DTXSID4022816	C.I. Direct Red 28	DTXCID502816	573-58-0	[Na+].[Na+].NC1=C2C=CC=CC2=C(C=C1\N=N\C1=CC=C(C=C1)C1=CC=C(C=C1)\N=N\C1=C(N)C2=CC=CC=C2C(=C1)S([O-])(=O)=O)S([O-])(=O)=O	NC1=C2C=CC=CC2=C(C=C1N=NC1=CC=C(C=C1)C1=CC=C(C=C1)N=NC1=C(N)C2=CC=CC=C2C(=C1)S(O)(=O)=O)S(O)(=O)=O	110	1	0	0
DTXSID9022817	Carminic acid	DTXCID902817	1260-17-9	CC1=C2C(=O)C3=C(C(O)=C(O)C([C@@H]4O[C@H](CO)[C@@H](O)[C@H](O)[C@H]4O)=C3O)C(=O)C2=CC(O)=C1C(O)=O	CC1=C2C(=O)C3=C(C(O)=C(O)C(C4OC(CO)C(O)C(O)C4O)=C3O)C(=O)C2=CC(O)=C1C(O)=O	521	1	1	1
DTXSID3022821	Cinnarizine	DTXCID802821	298-57-7	C(\C=C\C1=CC=CC=C1)N1CCN(CC1)C(C1=CC=CC=C1)C1=CC=CC=C1	C(C=CC1=CC=CC=C1)N1CCN(CC1)C(C1=CC=CC=C1)C1=CC=CC=C1	180	1	0	0
DTXSID8022822	Cinoxacin	DTXCID202822	28657-80-9	CCN1N=C(C(O)=O)C(=O)C2=CC3=C(OCO3)C=C12	CCN1N=C(C(O)=O)C(=O)C2=CC3=C(OCO3)C=C12	466	1	0	0
DTXSID8022824	Ciprofloxacin	DTXCID002824	85721-33-1	OC(=O)C1=CN(C2CC2)C2=CC(N3CCNCC3)=C(F)C=C2C1=O	OC(=O)C1=CN(C2CC2)C2=CC(N3CCNCC3)=C(F)C=C2C1=O	779	1	1	0
DTXSID3022825	Cisapride	DTXCID402825	81098-60-4	COC1CN(CCCOC2=CC=C(F)C=C2)CCC1NC(=O)C1=CC(Cl)=C(N)C=C1OC	COC1CN(CCCOC2=CC=C(F)C=C2)CCC1NC(=O)C1=CC(Cl)=C(N)C=C1OC	768	1	0	0
DTXSID8022828	Cladribine	DTXCID602828	4291-63-8	NC1=NC(Cl)=NC2=C1N=CN2[C@H]1C[C@H](O)[C@@H](CO)O1	NC1=C2N=CN(C3CC(O)C(CO)O3)C2=NC(Cl)=N1	726	1	0	1
DTXSID3022829	Clarithromycin	DTXCID40820062	81103-11-9	CC[C@H]1OC(=O)[C@H](C)[C@@H](O[C@H]2C[C@@](C)(OC)[C@@H](O)[C@H](C)O2)[C@H](C)[C@@H](O[C@@H]2O[C@H](C)C[C@@H]([C@H]2O)N(C)C)[C@@](C)(C[C@@H](C)C(=O)[C@H](C)[C@@H](O)[C@]1(C)O)OC	CCC1OC(=O)C(C)C(OC2CC(C)(OC)C(O)C(C)O2)C(C)C(OC2OC(C)CC(C2O)N(C)C)C(C)(CC(C)C(=O)C(C)C(O)C1(C)O)OC	388	1	0	0
DTXSID7022833	Clenbuterol	DTXCID902833	37148-27-9	CC(C)(C)NCC(O)C1=CC(Cl)=C(N)C(Cl)=C1	CC(C)(C)NCC(O)C1=CC(Cl)=C(N)C(Cl)=C1	584	1	1	0
DTXSID7022835	Clidinium bromide	DTXCID702835	3485-62-9	[Br-].C[N+]12CCC(CC1)C(C2)OC(=O)C(O)(C1=CC=CC=C1)C1=CC=CC=C1	C[N+]12CCC(CC1)C(C2)OC(=O)C(O)(C1=CC=CC=C1)C1=CC=CC=C1	72	1	0	0
DTXSID7022837	Clioquinol	DTXCID502837	130-26-7	OC1=C2N=CC=CC2=C(Cl)C=C1I	OC1=C2N=CC=CC2=C(Cl)C=C1I	165	0.5	0	0
DTXSID7022839	Clofazimine	DTXCID302839	2030-63-9	CC(C)\N=C1\C=C2N(C3=CC=C(Cl)C=C3)C3=CC=CC=C3N=C2C=C1NC1=CC=C(Cl)C=C1	CC(C)N=C1C=C2N(C3=CC=C(Cl)C=C3)C3=CC=CC=C3N=C2CC1=NC1=CC=C(Cl)C=C1	485	0.5	0	0
DTXSID6022842	Clomethiazole	DTXCID802842	533-45-9	CC1=C(CCCl)SC=N1	CC1=C(CCCl)SC=N1	253	1	0	0
DTXSID1022843	Clomiphene	DTXCID202843	911-45-5	CCN(CC)CCOC1=CC=C(C=C1)C(=C(Cl)C1=CC=CC=C1)C1=CC=CC=C1	CCN(CC)CCOC1=CC=C(C=C1)C(=C(Cl)C1=CC=CC=C1)C1=CC=CC=C1	419	1	0	0
DTXSID6022844	Clomipramine	DTXCID602844	303-49-1	CN(C)CCCN1C2=CC=CC=C2CCC2=CC=C(Cl)C=C12	CN(C)CCCN1C2=CC=CC=C2CCC2=CC=C(Cl)C=C12	658	1	0	0
DTXSID6022846	Clonidine	DTXCID402846	4205-90-7	ClC1=CC=CC(Cl)=C1NC1=NCCN1	ClC1=CC=CC(Cl)=C1NC1=NCCN1	237	1	0	0
DTXSID1022847	Clopamide	DTXCID802847	636-54-4	CC1CCCC(C)N1NC(=O)C1=CC=C(Cl)C(=C1)S(N)(=O)=O	CC1CCCC(C)N1NC(=O)C1=CC=C(Cl)C(=C1)S(N)(=O)=O	795	1	0	0
DTXSID0022850	Clortermine	DTXCID302850	10389-73-8	CC(C)(N)CC1=CC=CC=C1Cl	CC(C)(N)CC1=CC=CC=C1Cl	238	0.571429	0	0
DTXSID5022851	Clothiapine	DTXCID702851	2058-52-8	CN1CCN(CC1)C1=NC2=C(SC3=C1C=C(Cl)C=C3)C=CC=C2	CN1CCN(CC1)C1=NC2=C(SC3=C1C=C(Cl)C=C3)C=CC=C2	173	1	0	0
DTXSID0022854	Cloxazolam	DTXCID902854	24166-13-0	ClC1=CC2=C(NC(=O)CN3CCOC23C2=C(Cl)C=CC=C2)C=C1	ClC1=CC2=C(NC(=O)CN3CCOC23C2=C(Cl)C=CC=C2)C=C1	732	1	0	0
DTXSID5022855	Clozapine	DTXCID302855	5786-21-0	CN1CCN(CC1)C1=NC2=CC(Cl)=CC=C2NC2=C1C=CC=C2	CN1CCN(CC1)C1=NC2=CC(Cl)=CC=C2NC2=C1C=CC=C2	173	1	0	0
DTXSID5022857	Cortisone	DTXCID102857	53-06-5	[H][C@@]12CC[C@](O)(C(=O)CO)[C@@]1(C)CC(=O)[C@@]1([H])[C@@]2([H])CCC2=CC(=O)CC[C@]12C	CC12CC(=O)C3C(CCC4=CC(=O)CCC34C)C1CCC2(O)C(=O)CO	534	1	0	0
DTXSID0022858	Cortisone acetate	DTXCID502858	50-04-4	[H][C@@]12CC[C@](O)(C(=O)COC(C)=O)[C@@]1(C)CC(=O)[C@@]1([H])[C@@]2([H])CCC2=CC(=O)CC[C@]12C	CC(=O)OCC(=O)C1(O)CCC2C3CCC4=CC(=O)CCC4(C)C3C(=O)CC12C	534	1	0	0
DTXSID9022861	Cyclacillin	DTXCID002861	3485-14-1	CC1(C)S[C@@H]2[C@H](NC(=O)C3(N)CCCCC3)C(=O)N2[C@H]1C(O)=O	CC1(C)SC2C(NC(=O)C3(N)CCCCC3)C(=O)N2C1C(O)=O	387	1	0	0
DTXSID4022862	Cyclandelate	DTXCID402862	456-59-7	CC1CC(CC(C)(C)C1)OC(=O)C(O)C1=CC=CC=C1	CC1CC(CC(C)(C)C1)OC(=O)C(O)C1=CC=CC=C1	72	1	1	0
DTXSID4022866	Cyclofenil	DTXCID002866	2624-43-3	CC(=O)OC1=CC=C(C=C1)C(=C1CCCCC1)C1=CC=C(OC(C)=O)C=C1	CC(=O)OC1=CC=C(C=C1)C(=C1CCCCC1)C1=CC=C(OC(C)=O)C=C1	121	1	0	0
DTXSID4022868	Cyclopenthiazide	DTXCID802868	742-20-1	NS(=O)(=O)C1=C(Cl)C=C2NC(CC3CCCC3)NS(=O)(=O)C2=C1	NS(=O)(=O)C1=C(Cl)C=C2NC(CC3CCCC3)NS(=O)(=O)C2=C1	801	1	0	0
DTXSID8022870	Cycloserine	DTXCID902870	68-41-7	N[C@@H]1CONC1=O	NC1CONC1=O	4	1	0	0
DTXSID3022871	Cyclothiazide	DTXCID302871	2259-96-3	NS(=O)(=O)C1=C(Cl)C=C2NC(NS(=O)(=O)C2=C1)C1CC2CC1C=C2	NS(=O)(=O)C1=C(Cl)C=C2NC(NS(=O)(=O)C2=C1)C1CC2CC1C=C2	801	1	0	0
DTXSID8022872	Cyproheptadine	DTXCID702872	129-03-3	CN1CCC(CC1)=C1C2=C(C=CC=C2)C=CC2=C1C=CC=C2	CN1CCC(CC1)=C1C2=C(C=CC=C2)C=CC2=C1C=CC=C2	768	1	0	0
DTXSID3022873	Cyproterone	DTXCID102873	2098-66-0	CC(=O)[C@@]1(O)CC[C@H]2[C@@H]3C=C(Cl)C4=CC(=O)[C@@H]5C[C@@H]5[C@]4(C)[C@H]3CC[C@]12C	CC(=O)C1(O)CCC2C3C=C(Cl)C4=CC(=O)C5CC5C4(C)C3CCC12C	534	1	0	0
DTXSID3022875	Cysteamine	DTXCID902875	60-23-1	NCCS	NCCS	38	1	0	0
DTXSID3022877	Cytarabine	DTXCID702877	147-94-4	NC1=NC(=O)N(C=C1)[C@@H]1O[C@H](CO)[C@@H](O)[C@@H]1O	NC1=NC(=O)N(C=C1)C1OC(CO)C(O)C1O	641	1	1	0
DTXSID2022880	Danazol	DTXCID202880	17230-88-5	C[C@]12CC[C@H]3[C@@H](CCC4=CC5=C(C[C@]34C)C=NO5)[C@@H]1CC[C@@]2(O)C#C	CC12CCC3C(CCC4=CC5=C(CC34C)C=NO5)C1CCC2(O)C#C	92	1	0	0
DTXSID7022883	Daunorubicin	DTXCID402883	20830-81-3	COC1=C2C(=O)C3=C(C(O)=C4C[C@](O)(C[C@H](O[C@H]5C[C@H](N)[C@H](O)[C@H](C)O5)C4=C3O)C(C)=O)C(=O)C2=CC=C1	COC1=CC=CC2=C1C(=O)C1=C(C(O)=C3CC(O)(CC(OC4CC(N)C(O)C(C)O4)C3=C1O)C(C)=O)C2=O	521	1	1	0
DTXSID2022886	Decamethonium bromide	DTXCID602886	541-22-0	[Br-].[Br-].C[N+](C)(C)CCCCCCCCCC[N+](C)(C)C	C[N+](C)(C)CCCCCCCCCC[N+](C)(C)C	93	1	0	0
DTXSID2022888	Dehydrocholic acid	DTXCID402888	81-23-2	[H][C@@]1(CC[C@@]2([H])[C@]3([H])C(=O)C[C@]4([H])CC(=O)CC[C@]4(C)[C@@]3([H])CC(=O)[C@]12C)[C@H](C)CCC(O)=O	CC(CCC(O)=O)C1CCC2C3C(CC(=O)C12C)C1(C)CCC(=O)CC1CC3=O	288	1	0	0
DTXSID6022892	Delavirdine	DTXCID302892	136817-59-9	CC(C)NC1=CC=CN=C1N1CCN(CC1)C(=O)C1=CC2=CC(NS(C)(=O)=O)=CC=C2N1	CC(C)NC1=CC=CN=C1N1CCN(CC1)C(=O)C1=CC2=CC(NS(C)(=O)=O)=CC=C2N1	613	1	0	0
DTXSID6022894	Deoxycorticosterone acetate	DTXCID102894	56-47-3	CC(=O)OCC(=O)[C@H]1CC[C@H]2[C@@H]3CCC4=CC(=O)CC[C@]4(C)[C@H]3CC[C@]12C	CC(=O)OCC(=O)C1CCC2C3CCC4=CC(=O)CCC4(C)C3CCC12C	534	1	0	0
DTXSID1022897	Deslanoside	DTXCID302897	17598-65-1	C[C@H]1O[C@H](C[C@H](O)[C@@H]1O[C@H]1C[C@H](O)[C@H](O[C@H]2C[C@H](O)[C@H](O[C@@H]3O[C@H](CO)[C@@H](O)[C@H](O)[C@H]3O)[C@@H](C)O2)[C@@H](C)O1)O[C@H]1CC[C@@]2(C)[C@H](CC[C@@H]3[C@@H]2C[C@@H](O)[C@]2(C)[C@H](CC[C@]32O)C2=CC(=O)OC2)C1	CC1OC(CC(O)C1OC1CC(O)C(OC2CC(O)C(OC3OC(CO)C(O)C(O)C3O)C(C)O2)C(C)O1)OC1CCC2(C)C(CCC3C2CC(O)C2(C)C(CCC32O)C2=CC(=O)OC2)C1	304	1	1	0
DTXSID6022898	Desogestrel	DTXCID702898	54024-22-5	CC[C@]12CC(=C)[C@H]3[C@@H](CCC4=CCCC[C@H]34)[C@@H]1CC[C@@]2(O)C#C	CCC12CC(=C)C3C(CCC4=CCCCC34)C1CCC2(O)C#C	92	1	1	0
DTXSID8022901	Dexamethasone acetate	DTXCID402901	1177-87-3	C[C@@H]1C[C@H]2[C@@H]3CCC4=CC(=O)C=C[C@]4(C)[C@@]3(F)[C@@H](O)C[C@]2(C)[C@@]1(O)C(=O)COC(C)=O	CC1CC2C3CCC4=CC(=O)C=CC4(C)C3(F)C(O)CC2(C)C1(O)C(=O)COC(C)=O	534	1	0	0
DTXSID3022902	Dexamethasone dipropionate	DTXCID802902	55541-30-5	CCC(=O)OCC(=O)[C@@]1(OC(=O)CC)[C@H](C)C[C@H]2[C@@H]3CCC4=CC(=O)C=C[C@]4(C)[C@@]3(F)[C@@H](O)C[C@]12C	CCC(=O)OCC(=O)C1(OC(=O)CC)C(C)CC2C3CCC4=CC(=O)C=CC4(C)C3(F)C(O)CC12C	534	1	0	0
DTXSID3022904	Dexamethasone valerate	DTXCID602904	33755-46-3	CCCCC(=O)O[C@@]1([C@H](C)C[C@H]2[C@@H]3CCC4=CC(=O)C=C[C@]4(C)[C@@]3(F)[C@@H](O)C[C@]12C)C(=O)CO	CCCCC(=O)OC1(C(C)CC2C3CCC4=CC(=O)C=CC4(C)C3(F)C(O)CC12C)C(=O)CO	534	1	0	0
DTXSID3022906	Dexpanthenol	DTXCID402906	81-13-0	CC(C)(CO)[C@@H](O)C(=O)NCCCO	CC(C)(CO)C(O)C(=O)NCCCO	598	1	1	0
DTXSID7022910	D-Glucose	DTXCID707720	50-99-7	OC[C@@H](O)[C@@H](O)[C@H](O)[C@@H](O)C=O	OCC(O)C(O)C(O)C(O)C=O	639	1	1	0
DTXSID7022912	Diatrizoate sodium	DTXCID102912	737-31-5	[Na+].CC(=O)NC1=C(I)C(C([O-])=O)=C(I)C(NC(C)=O)=C1I	CC(=O)NC1=C(I)C(C(O)=O)=C(I)C(NC(C)=O)=C1I	440	0.6	0	0
DTXSID7022914	Diazoxide	DTXCID902914	364-98-7	CC1=NC2=CC=C(Cl)C=C2S(=O)(=O)N1	CC1=NC2=CC=C(Cl)C=C2S(=O)(=O)N1	801	1	0	0
DTXSID2022915	Dibekacin	DTXCID302915	34493-98-6	NC[C@@H]1CC[C@@H](N)[C@@H](O[C@@H]2[C@@H](N)C[C@@H](N)[C@H](O[C@H]3O[C@H](CO)[C@@H](O)[C@H](N)[C@H]3O)[C@H]2O)O1	NCC1CCC(N)C(OC2C(N)CC(N)C(OC3OC(CO)C(O)C(N)C3O)C2O)O1	10	1	0	0
DTXSID7022918	Dibromomannitol	DTXCID502918	488-41-5	O[C@H](CBr)[C@@H](O)[C@H](O)[C@H](O)CBr	OC(CBr)C(O)C(O)C(O)CBr	153	1	1	0
DTXSID1022922	Dichlorphenamide	DTXCID402922	120-97-8	NS(=O)(=O)C1=CC(Cl)=C(Cl)C(=C1)S(N)(=O)=O	NS(=O)(=O)C1=CC(Cl)=C(Cl)C(=C1)S(N)(=O)=O	795	1	0	0
DTXSID1022926	Dicyclomine	DTXCID002926	77-19-0	CCN(CC)CCOC(=O)C1(CCCCC1)C1CCCCC1	CCN(CC)CCOC(=O)C1(CCCCC1)C1CCCCC1	718	1	0	0
DTXSID6022927	2',3'-Dideoxyinosine	DTXCID402927	69655-05-6	OC[C@@H]1CC[C@@H](O1)N1C=NC2=C1N=CNC2=O	OCC1CCC(O1)N1C=NC2=C1N=CNC2=O	726	1	1	1
DTXSID5022932	Diflunisal	DTXCID702932	22494-42-4	OC(=O)C1=C(O)C=CC(=C1)C1=C(F)C=C(F)C=C1	OC(=O)C1=C(O)C=CC(=C1)C1=C(F)C=C(F)C=C1	481	1	0	0
DTXSID0022933	Digitoxin	DTXCID102933	71-63-6	C[C@H]1O[C@H](C[C@H](O)[C@@H]1O)O[C@H]1[C@@H](O)C[C@H](O[C@H]2[C@@H](O)C[C@H](O[C@H]3CC[C@@]4(C)[C@H](CC[C@@H]5[C@@H]4CC[C@]4(C)[C@H](CC[C@]54O)C4=CC(=O)OC4)C3)O[C@@H]2C)O[C@@H]1C	CC1OC(CC(O)C1O)OC1C(O)CC(OC2C(O)CC(OC3CCC4(C)C(CCC5C4CCC4(C)C(CCC54O)C4=CC(=O)OC4)C3)OC2C)OC1C	304	1	1	0
DTXSID5022934	Digoxin	DTXCID502934	20830-75-5	C[C@H]1O[C@H](C[C@H](O)[C@@H]1O)O[C@H]1[C@@H](O)C[C@H](O[C@H]2[C@@H](O)C[C@H](O[C@H]3CC[C@@]4(C)[C@H](CC[C@@H]5[C@@H]4C[C@@H](O)[C@]4(C)[C@H](CC[C@]54O)C4=CC(=O)OC4)C3)O[C@@H]2C)O[C@@H]1C	CC1OC(CC(O)C1O)OC1C(O)CC(OC2C(O)CC(OC3CCC4(C)C(CCC5C4CC(O)C4(C)C(CCC54O)C4=CC(=O)OC4)C3)OC2C)OC1C	304	1	1	1
DTXSID0022935	Dihydralazine	DTXCID902935	484-23-1	NNC1=C2C=CC=CC2=C(NN)N=N1	NNC1=C2C=CC=CC2=C(NN)N=N1	62	0.5	0	0
DTXSID5022938	Dihydrotachysterol	DTXCID102938	67-96-9	CC(C)[C@@H](C)\C=C\[C@@H](C)[C@H]1CC[C@H]2\C(CCC[C@]12C)=C\C=C1/C[C@@H](O)CC[C@@H]1C	CC(C)C(C)C=CC(C)C1CCC2C(CCCC12C)=CC=C1CC(O)CCC1C	298	1	0	0
DTXSID9022940	(+)-Diltiazem	DTXCID202940	42399-41-7	COC1=CC=C(C=C1)[C@@H]1SC2=CC=CC=C2N(CCN(C)C)C(=O)[C@@H]1OC(C)=O	COC1=CC=C(C=C1)C1SC2=CC=CC=C2N(CCN(C)C)C(=O)C1OC(C)=O	673	1	1	0
DTXSID4022941	Dimetacrine	DTXCID602941	4757-55-5	CN(C)CCCN1C2=CC=CC=C2C(C)(C)C2=C1C=CC=C2	CN(C)CCCN1C2=CC=CC=C2C(C)(C)C2=C1C=CC=C2	485	0.5	0	0
DTXSID9022944	Metocurine iodide	DTXCID802944	7601-55-0	[I-].[I-].COC1=CC=C2C[C@@H]3C4=C(CC[N+]3(C)C)C=C(OC)C(OC)=C4OC3=CC=C(C[C@H]4C5=C(CC[N+]4(C)C)C=C(OC)C(OC1=C2)=C5)C=C3	COC1=C2OC3=C(OC)C=C4CC[N+](C)(C)C(CC5=CC=C(OC6=C7C(CC(C=C1)=C2)[N+](C)(C)CCC7=CC(OC)=C6OC)C=C5)C4=C3	165	0.5	0	0
DTXSID9022946	Dinoprost	DTXCID602946	551-11-1	CCCCC[C@H](O)\C=C\[C@H]1[C@H](O)C[C@H](O)[C@@H]1C\C=C/CCCC(O)=O	CCCCCC(O)C=CC1C(O)CC(O)C1CC=CCCCC(O)=O	769	0.666667	0	0
DTXSID4022947	Dinoprostone	DTXCID002947	363-24-6	CCCCC[C@H](O)\C=C\[C@H]1[C@H](O)CC(=O)[C@@H]1C\C=C/CCCC(O)=O	CCCCCC(O)C=CC1C(O)CC(=O)C1CC=CCCCC(O)=O	769	1	0	0
DTXSID9022948	Diphemanil methylsulfate	DTXCID402948	62-97-5	COS([O-])(=O)=O.C[N+]1(C)CCC(CC1)=C(C1=CC=CC=C1)C1=CC=CC=C1	C[N+]1(C)CCC(CC1)=C(C1=CC=CC=C1)C1=CC=CC=C1	704	1	0	0
DTXSID4022949	Diphenhydramine	DTXCID802949	58-73-1	CN(C)CCOC(C1=CC=CC=C1)C1=CC=CC=C1	CN(C)CCOC(C1=CC=CC=C1)C1=CC=CC=C1	419	1	1	0
DTXSID3022950	Diphenidol	DTXCID502950	972-02-1	OC(CCCN1CCCCC1)(C1=CC=CC=C1)C1=CC=CC=C1	OC(CCCN1CCCCC1)(C1=CC=CC=C1)C1=CC=CC=C1	785	0.5	0	0
DTXSID8022955	Dithiazanine iodide	DTXCID502955	514-73-8	[I-].CCN1C(SC2=C1C=CC=C2)=CC=CC=CC1=[N+](CC)C2=C(S1)C=CC=C2	CCN1C(SC2=C1C=CC=C2)=CC=CC=CC1=[N+](CC)C2=C(S1)C=CC=C2	427	1	0	0
DTXSID3022956	Sodium diethyldithiocarbamate	DTXCID902956	148-18-5	[Na+].CCN(CC)C([S-])=S	CCN(CC)C(S)=S	542	1	1	0
DTXSID3022958	DL-Dobutamine	DTXCID702958	34368-04-2	CC(CCC1=CC=C(O)C=C1)NCCC1=CC(O)=C(O)C=C1	CC(CCC1=CC=C(O)C=C1)NCCC1=CC(O)=C(O)C=C1	474	1	0	0
DTXSID8022959	Docusate sodium	DTXCID102959	577-11-7	[Na+].CCCCC(CC)COC(=O)CC(C(=O)OCC(CC)CCCC)S([O-])(=O)=O	CCCCC(CC)COC(=O)CC(C(=O)OCC(CC)CCCC)S(O)(=O)=O	535	1	1	1
DTXSID2022967	Doxifluridine	DTXCID602967	3094-09-5	C[C@H]1O[C@H]([C@H](O)[C@@H]1O)N1C=C(F)C(=O)NC1=O	CC1OC(C(O)C1O)N1C=C(F)C(=O)NC1=O	630	1	0	0
DTXSID7022968	Doxofylline	DTXCID002968	69975-86-6	CN1C2=C(N(CC3OCCO3)C=N2)C(=O)N(C)C1=O	CN1C2=C(N(CC3OCCO3)C=N2)C(=O)N(C)C1=O	793	1	0	0
DTXSID6022973	Droperidol	DTXCID302973	548-73-2	FC1=CC=C(C=C1)C(=O)CCCN1CCC(=CC1)N1C(=O)NC2=CC=CC=C12	FC1=CC=C(C=C1)C(=O)CCCN1CCC(=CC1)N1C(=O)NC2=CC=CC=C12	5	1	0	0
DTXSID1022974	Dydrogesterone	DTXCID702974	152-62-5	[H][C@@]12CC[C@H](C(C)=O)[C@@]1(C)CC[C@]1([H])[C@@]2([H])C=CC2=CC(=O)CC[C@@]12C	CC(=O)C1CCC2C3C=CC4=CC(=O)CCC4(C)C3CCC12C	534	1	0	0
DTXSID6022975	Dyphylline	DTXCID102975	479-18-5	CN1C2=C(N(CC(O)CO)C=N2)C(=O)N(C)C1=O	CN1C2=C(N(CC(O)CO)C=N2)C(=O)N(C)C1=O	793	1	0	0
DTXSID6022977	Ethylenediaminetetraacetic acid	DTXCID902977	60-00-4	OC(=O)CN(CCN(CC(O)=O)CC(O)=O)CC(O)=O	OC(=O)CN(CCN(CC(O)=O)CC(O)=O)CC(O)=O	477	1	1	0
DTXSID1022978	Edrophonium chloride	DTXCID302978	116-38-1	[Cl-].CC[N+](C)(C)C1=CC(O)=CC=C1	CC[N+](C)(C)C1=CC(O)=CC=C1	200	1	0	0
DTXSID5022980	Emetine	DTXCID402980	483-18-1	[H][C@]1(C[C@H]2C[C@]3([H])N(CCC4=C3C=C(OC)C(OC)=C4)C[C@@H]2CC)NCCC2=CC(OC)=C(OC)C=C12	CCC1CN2CCC3=C(C=C(OC)C(OC)=C3)C2CC1CC1NCCC2=CC(OC)=C(OC)C=C12	324	1	0	0
DTXSID0022981	Emorfazone	DTXCID802981	38957-41-4	CCOC1=C(C=NN(C)C1=O)N1CCOCC1	CCOC1=C(C=NN(C)C1=O)N1CCOCC1	58	1	0	0
DTXSID5022982	Enalapril	DTXCID202982	75847-73-3	CCOC(=O)[C@H](CCC1=CC=CC=C1)N[C@@H](C)C(=O)N1CCC[C@H]1C(O)=O	CCOC(=O)C(CCC1=CC=CC=C1)NC(C)C(=O)N1CCCC1C(O)=O	90	1	0	0
DTXSID5022984	Enoxacin	DTXCID002984	74011-58-8	CCN1C=C(C(O)=O)C(=O)C2=CC(F)=C(N=C12)N1CCNCC1	CCN1C=C(C(O)=O)C(=O)C2=CC(F)=C(N=C12)N1CCNCC1	779	1	0	0
DTXSID5022986	Epinephrine	DTXCID802986	51-43-4	CNC[C@H](O)C1=CC=C(O)C(O)=C1	CNCC(O)C1=CC(O)=C(O)C=C1	584	1	0	0
DTXSID4022991	Erythromycin	DTXCID102991	114-07-8	CC[C@H]1OC(=O)[C@H](C)[C@@H](O[C@H]2C[C@@](C)(OC)[C@@H](O)[C@H](C)O2)[C@H](C)[C@@H](O[C@@H]2O[C@H](C)C[C@@H]([C@H]2O)N(C)C)[C@](C)(O)C[C@@H](C)C(=O)[C@H](C)[C@@H](O)[C@]1(C)O	CCC1OC(=O)C(C)C(OC2CC(C)(OC)C(O)C(C)O2)C(C)C(OC2OC(C)CC(C2O)N(C)C)C(C)(O)CC(C)C(=O)C(C)C(O)C1(C)O	388	1	1	1
DTXSID4022993	Erythromycin ethylsuccinate	DTXCID902993	1264-62-6	CCOC(=O)CCC(=O)O[C@H]1[C@H](O[C@@H]2[C@@H](C)[C@H](O[C@H]3C[C@@](C)(OC)[C@@H](O)[C@H](C)O3)[C@@H](C)C(=O)O[C@H](CC)[C@@](C)(O)[C@H](O)[C@@H](C)C(=O)[C@H](C)C[C@@]2(C)O)O[C@H](C)C[C@@H]1N(C)C	CCOC(=O)CCC(=O)OC1C(OC2C(C)C(OC3CC(C)(OC)C(O)C(C)O3)C(C)C(=O)OC(CC)C(C)(O)C(O)C(C)C(=O)C(C)CC2(C)O)OC(C)CC1N(C)C	388	1	0	0
DTXSID9022994	Erythromycin propionate	DTXCID302994	134-36-1	CC[C@H]1OC(=O)[C@H](C)[C@@H](O[C@H]2C[C@@](C)(OC)[C@@H](O)[C@H](C)O2)[C@H](C)[C@@H](O[C@@H]2O[C@H](C)C[C@@H]([C@H]2OC(=O)CC)N(C)C)[C@](C)(O)C[C@@H](C)C(=O)[C@H](C)[C@@H](O)[C@]1(C)O	CCC1OC(=O)C(C)C(OC2CC(C)(OC)C(O)C(C)O2)C(C)C(OC2OC(C)CC(C2OC(=O)CC)N(C)C)C(C)(O)CC(C)C(=O)C(C)C(O)C1(C)O	388	1	0	0
DTXSID9022998	Estradiol benzoate	DTXCID902998	50-50-0	[H][C@@]12CC[C@H](O)[C@@]1(C)CC[C@]1([H])C3=C(CC[C@@]21[H])C=C(OC(=O)C1=CC=CC=C1)C=C3	CC12CCC3C(CCC4=C3C=CC(OC(=O)C3=CC=CC=C3)=C4)C1CCC2O	789	1	0	0
DTXSID4022999	Estradiol cypionate	DTXCID302999	313-06-4	C[C@]12CC[C@H]3[C@@H](CCC4=CC(O)=CC=C34)[C@@H]1CC[C@@H]2OC(=O)CCC1CCCC1	CC12CCC3C(CCC4=C3C=CC(O)=C4)C1CCC2OC(=O)CCC1CCCC1	789	1	0	0
DTXSID8023000	Estradiol dipropionate	DTXCID303000	113-38-2	CCC(=O)O[C@H]1CC[C@H]2[C@@H]3CCC4=CC(OC(=O)CC)=CC=C4[C@H]3CC[C@]12C	CCC(=O)OC1CCC2C3CCC4=C(C=CC(OC(=O)CC)=C4)C3CCC12C	617	0.5	0	0
DTXSID3023001	Estradiol enanthate	DTXCID703001	4956-37-0	CCCCCCC(=O)O[C@H]1CC[C@H]2[C@@H]3CCC4=CC(O)=CC=C4[C@H]3CC[C@]12C	CCCCCCC(=O)OC1CCC2C3CCC4=C(C=CC(O)=C4)C3CCC12C	789	1	0	0
DTXSID8023004	Estradiol valerate	DTXCID903004	979-32-8	CCCCC(=O)O[C@H]1CC[C@H]2[C@@H]3CCC4=CC(O)=CC=C4[C@H]3CC[C@]12C	CCCCC(=O)OC1CCC2C3CCC4=C(C=CC(O)=C4)C3CCC12C	789	1	0	0
DTXSID3023005	Estropipate	DTXCID303005	7280-37-7	C1CNCCN1.C[C@]12CC[C@H]3[C@@H](CCC4=C3C=CC(OS(O)(=O)=O)=C4)[C@@H]1CCC2=O	CC12CCC3C(CCC4=C3C=CC(OS(O)(=O)=O)=C4)C1CCC2=O	789	1	0	0
DTXSID3023007	Ethamivan	DTXCID103007	304-84-7	CCN(CC)C(=O)C1=CC(OC)=C(O)C=C1	CCN(CC)C(=O)C1=CC(OC)=C(O)C=C1	168	1	0	0
DTXSID2023010	Ethchlorvynol	DTXCID30809588	113-18-8	CCC(O)(C=CCl)C#C	CCC(O)(C=CCl)C#C	651	1	0	0
DTXSID7023011	Ethebenecid	DTXCID003011	1213-06-5	CCN(CC)S(=O)(=O)C1=CC=C(C=C1)C(O)=O	CCN(CC)S(=O)(=O)C1=CC=C(C=C1)C(O)=O	686	1	0	0
DTXSID2023016	Ethisterone	DTXCID003016	434-03-7	[H][C@@]12CC[C@@](O)(C#C)[C@@]1(C)CC[C@@]1([H])[C@@]2([H])CCC2=CC(=O)CC[C@]12C	CC12CCC3C(CCC4=CC(=O)CCC34C)C1CCC2(O)C#C	534	1	0	0
DTXSID7023019	Ethosuximide	DTXCID203019	77-67-8	CCC1(C)CC(=O)NC1=O	CCC1(C)CC(=O)NC1=O	510	1	0	0
DTXSID6023020	Ethotoin	DTXCID903020	86-35-1	CCN1C(=O)NC(C1=O)C1=CC=CC=C1	CCN1C(=O)NC(C1=O)C1=CC=CC=C1	106	1	0	0
DTXSID1023021	Ethoxzolamide	DTXCID303021	452-35-7	CCOC1=CC=C2N=C(SC2=C1)S(N)(=O)=O	CCOC1=CC=C2N=C(SC2=C1)S(N)(=O)=O	795	0.666667	0	0
DTXSID6023024	Ethylestrenol	DTXCID503024	965-90-2	CC[C@]1(O)CC[C@H]2[C@@H]3CCC4=CCCC[C@@H]4[C@H]3CC[C@]12C	CCC1(O)CCC2C3CCC4=CCCCC4C3CCC12C	92	1	0	0
DTXSID1023027	Etidocaine	DTXCID703027	36637-18-0	CCCN(CC)C(CC)C(=O)NC1=C(C)C=CC=C1C	CCCN(CC)C(CC)C(=O)NC1=C(C)C=CC=C1C	167	1	0	0
DTXSID6023028	Etidronic acid	DTXCID103028	2809-21-4	CC(O)(P(O)(O)=O)P(O)(O)=O	CC(O)(P(O)(O)=O)P(O)(O)=O	437	1	1	0
DTXSID0023030	Etizolam	DTXCID203030	40054-69-1	CCC1=CC2=C(S1)N1C(C)=NN=C1CN=C2C1=CC=CC=C1Cl	CCC1=CC2=C(S1)N1C(C)=NN=C1CN=C2C1=CC=CC=C1Cl	407	1	0	0
DTXSID5023031	Etofylline	DTXCID603031	519-37-9	CN1C2=C(N(CCO)C=N2)C(=O)N(C)C1=O	CN1C2=C(N(CCO)C=N2)C(=O)N(C)C1=O	793	1	0	0
DTXSID0023032	Etofylline clofibrate	DTXCID003032	54504-70-0	CN1C2=C(N(CCOC(=O)C(C)(C)OC3=CC=C(Cl)C=C3)C=N2)C(=O)N(C)C1=O	CN1C2=C(N(CCOC(=O)C(C)(C)OC3=CC=C(Cl)C=C3)C=N2)C(=O)N(C)C1=O	793	1	0	0
DTXSID5023033	Etomidate	DTXCID403033	33125-97-2	CCOC(=O)C1=CN=CN1C(C)C1=CC=CC=C1	CCOC(=O)C1=CN=CN1C(C)C1=CC=CC=C1	464	1	0	0
DTXSID5023035	Etoposide	DTXCID601473876	33419-42-0	[H][C@]12COC(=O)[C@]1([H])[C@H](C1=CC(OC)=C(O)C(OC)=C1)C1=CC3=C(OCO3)C=C1[C@H]2O[C@]1([H])O[C@]2([H])CO[C@@H](C)O[C@@]2([H])[C@H](O)[C@H]1O	COC1=CC(=CC(OC)=C1O)C1C2C(COC2=O)C(OC2OC3COC(C)OC3C(O)C2O)C2=C1C=C1OCOC1=C2	521	1	1	0
DTXSID0023036	Etretinate	DTXCID603036	54350-48-0	CCOC(=O)\C=C(/C)\C=C\C=C(/C)\C=C\C1=C(C)C(C)=C(OC)C=C1C	CCOC(=O)C=C(C)C=CC=C(C)C=CC1=C(C)C=C(OC)C(C)=C1C	154	1	0	0
DTXSID5023037	Exemestane	DTXCID003037	107868-30-4	C[C@]12CC[C@H]3[C@@H](CC(=C)C4=CC(=O)C=C[C@]34C)[C@@H]1CCC2=O	CC12CCC3C(CC(=C)C4=CC(=O)C=CC34C)C1CCC2=O	534	1	0	0
DTXSID0023038	Famciclovir	DTXCID403038	104227-87-4	CC(=O)OCC(CCN1C=NC2=C1N=C(N)N=C2)COC(C)=O	CC(=O)OCC(CCN1C=NC2=C1N=C(N)N=C2)COC(C)=O	793	1	0	0
DTXSID5023039	Famotidine	DTXCID803039	76824-35-6	NC(N)=NC1=NC(CSCCC(N)=NS(N)(=O)=O)=CS1	NC(N)=NC1=NC(CSCCC(N)=NS(N)(=O)=O)=CS1	74	1	0	0
DTXSID9023041	Felbamate	DTXCID903041	25451-15-4	NC(=O)OCC(COC(N)=O)C1=CC=CC=C1	NC(=O)OCC(COC(N)=O)C1=CC=CC=C1	360	1	0	0
DTXSID4023042	Felodipine	DTXCID303042	72509-76-3	CCOC(=O)C1=C(C)NC(C)=C(C1C1=CC=CC(Cl)=C1Cl)C(=O)OC	CCOC(=O)C1C(C2=CC=CC(Cl)=C2Cl)C(C(=O)OC)=C(C)N=C1C	712	1	0	0
DTXSID9023043	Fenbufen	DTXCID703043	36330-85-5	OC(=O)CCC(=O)C1=CC=C(C=C1)C1=CC=CC=C1	OC(=O)CCC(=O)C1=CC=C(C=C1)C1=CC=CC=C1	5	1	0	0
DTXSID4023044	Fenfluramine	DTXCID103044	458-24-2	CCNC(C)CC1=CC(=CC=C1)C(F)(F)F	CCNC(C)CC1=CC(=CC=C1)C(F)(F)F	457	1	0	0
DTXSID9023049	Fentanyl	DTXCID103049	437-38-7	CCC(=O)N(C1CCN(CCC2=CC=CC=C2)CC1)C1=CC=CC=C1	CCC(=O)N(C1CCN(CCC2=CC=CC=C2)CC1)C1=CC=CC=C1	785	1	1	0
DTXSID8023050	Fentiazac	DTXCID803050	18046-21-4	OC(=O)CC1=C(N=C(S1)C1=CC=CC=C1)C1=CC=C(Cl)C=C1	OC(=O)CC1=C(N=C(S1)C1=CC=CC=C1)C1=CC=C(Cl)C=C1	94	0.444444	0	0
DTXSID3023051	Feprazone	DTXCID203051	30748-29-9	CC(C)=CCC1C(=O)N(N(C1=O)C1=CC=CC=C1)C1=CC=CC=C1	CC(C)=CCC1C(=O)N(N(C1=O)C1=CC=CC=C1)C1=CC=CC=C1	311	1	0	0
DTXSID8023054	Flecainide	DTXCID403054	54143-55-4	FC(F)(F)COC1=CC(C(=O)NCC2CCCCN2)=C(OCC(F)(F)F)C=C1	FC(F)(F)COC1=CC(C(=O)NCC2CCCCN2)=C(OCC(F)(F)F)C=C1	621	0.5	0	0
DTXSID3023057	Floxuridine	DTXCID603057	50-91-9	OC[C@H]1O[C@H](C[C@@H]1O)N1C=C(F)C(=O)NC1=O	OCC1OC(CC1O)N1C=C(F)C(=O)NC1=O	641	1	0	0
DTXSID3023059	Flucytosine	DTXCID403059	2022-85-7	NC1=NC(=O)NC=C1F	NC1=NC(=O)N=CC1F	666	1	0	0
DTXSID7023061	Fludrocortisone	DTXCID503061	127-31-1	C[C@]12C[C@H](O)[C@@]3(F)[C@@H](CCC4=CC(=O)CC[C@]34C)[C@@H]1CC[C@]2(O)C(=O)CO	CC12CC(O)C3(F)C(CCC4=CC(=O)CCC34C)C1CCC2(O)C(=O)CO	534	1	1	0
DTXSID7023063	Flufenamic acid	DTXCID303063	530-78-9	OC(=O)C1=C(NC2=CC(=CC=C2)C(F)(F)F)C=CC=C1	OC(=O)C1=C(NC2=CC(=CC=C2)C(F)(F)F)C=CC=C1	457	1	0	0
DTXSID2023064	Flumazenil	DTXCID703064	78755-81-4	CCOC(=O)C1=C2CN(C)C(=O)C3=CC(F)=CC=C3N2C=N1	CCOC(=O)C1=C2CN(C)C(=O)C3=CC(F)=CC=C3N2C=N1	100	0.5	0	0
DTXSID7023067	Fluoxetine	DTXCID903067	54910-89-3	CNCCC(OC1=CC=C(C=C1)C(F)(F)F)C1=CC=CC=C1	CNCCC(OC1=CC=C(C=C1)C(F)(F)F)C1=CC=CC=C1	457	1	1	0
DTXSID2023068	Fluphenazine	DTXCID303068	69-23-8	OCCN1CCN(CCCN2C3=CC=CC=C3SC3=CC=C(C=C23)C(F)(F)F)CC1	OCCN1CCN(CCCN2C3=CC=CC=C3SC3=CC=C(C=C23)C(F)(F)F)CC1	39	1	0	0
DTXSID1023071	Flurazepam	DTXCID803071	17617-23-1	CCN(CC)CCN1C2=C(C=C(Cl)C=C2)C(=NCC1=O)C1=C(F)C=CC=C1	CCN(CC)CCN1C2=C(C=C(Cl)C=C2)C(=NCC1=O)C1=C(F)C=CC=C1	732	1	0	0
DTXSID6023076	Fonazine	DTXCID803076	7456-24-8	CC(CN1C2=CC=CC=C2SC2=C1C=C(C=C2)S(=O)(=O)N(C)C)N(C)C	CC(CN1C2=CC=CC=C2SC2=C1C=C(C=C2)S(=O)(=O)N(C)C)N(C)C	696	1	0	0
DTXSID6023078	Foscarnet trisodium	DTXCID603078	63585-09-1	[Na+].[Na+].[Na+].[O-]C(=O)P([O-])([O-])=O	OC(=O)P(O)(O)=O	358	0.818182	0	0
DTXSID5023081	D-Fructose	DTXCID901474554	57-48-7	OC[C@@H](O)[C@@H](O)[C@H](O)C(=O)CO	OCC(O)C(O)C(O)C(=O)CO	639	1	1	0
DTXSID0023084	Fursultiamine	DTXCID30809568	804-30-8	CC(N(CC1=C(N)N=C(C)N=C1)C=O)=C(CCO)SSCC1CCCO1	CC(N(CC1=C(N)N=C(C)N=C1)C=O)=C(CCO)SSCC1CCCO1	781	0.5	0	0
DTXSID5023085	Fusaric acid	DTXCID703085	536-69-6	CCCCC1=CN=C(C=C1)C(O)=O	CCCCC1=CN=C(C=C1)C(O)=O	670	0.714286	0	0
DTXSID0023088	D-‚ÄãGalactose	DTXCID301437051	59-23-4	OC[C@@H](O)[C@H](O)[C@H](O)[C@@H](O)C=O	OCC(O)C(O)C(O)C(O)C=O	639	1	0	0
DTXSID5023089	Gallamine triethiodide	DTXCID303089	65-29-2	[I-].[I-].[I-].CC[N+](CC)(CC)CCOC1=CC=CC(OCC[N+](CC)(CC)CC)=C1OCC[N+](CC)(CC)CC	CC[N+](CC)(CC)CCOC1=CC=CC(OCC[N+](CC)(CC)CC)=C1OCC[N+](CC)(CC)CC	703	1	0	0
DTXSID4023094	Gestrinone	DTXCID603094	16320-04-0	CC[C@]12C=CC3=C4CCC(=O)C=C4CC[C@H]3[C@@H]1CC[C@@]2(O)C#C	CCC12C=CC3=C4CCC(=O)C=C4CCC3C1CCC2(O)C#C	534	1	0	0
DTXSID9023095	Gliclazide	DTXCID003095	21187-98-4	CC1=CC=C(C=C1)S(=O)(=O)NC(=O)NN1CC2CCCC2C1	CC1=CC=C(C=C1)S(=O)(=O)NC(=O)NN1CC2CCCC2C1	396	1	0	0
DTXSID4023096	Gliquidone	DTXCID403096	33342-05-1	COC1=CC=C2C(=C1)C(=O)N(CCC1=CC=C(C=C1)S(=O)(=O)NC(=O)NC1CCCCC1)C(=O)C2(C)C	COC1=CC=C2C(=C1)C(=O)N(CCC1=CC=C(C=C1)S(=O)(=O)NC(=O)NC1CCCCC1)C(=O)C2(C)C	431	1	0	0
DTXSID9023097	Glisoxepide	DTXCID803097	25046-79-1	CC1=CC(=NO1)C(=O)NCCC1=CC=C(C=C1)S(=O)(=O)NC(=O)NN1CCCCCC1	CC1=CC(=NO1)C(=O)NCCC1=CC=C(C=C1)S(=O)(=O)NC(=O)NN1CCCCCC1	396	1	0	0
DTXSID6023101	Glutathione	DTXCID903101	70-18-8	N[C@@H](CCC(=O)N[C@@H](CS)C(=O)NCC(O)=O)C(O)=O	NC(CCC(=O)NC(CS)C(=O)NCC(O)=O)C(O)=O	605	1	0	0
DTXSID1023102	Glutethimide	DTXCID303102	77-21-4	CCC1(CCC(=O)NC1=O)C1=CC=CC=C1	CCC1(CCC(=O)NC1=O)C1=CC=CC=C1	519	1	0	0
DTXSID6023103	Glybuzole	DTXCID703103	1492-02-0	CC(C)(C)C1=NN=C(NS(=O)(=O)C2=CC=CC=C2)S1	CC(C)(C)C1=NN=C(NS(=O)(=O)C2=CC=CC=C2)S1	795	1	0	0
DTXSID6023109	Glycopyrrolate bromide	DTXCID103109	596-51-0	[Br-].C[N+]1(C)CCC(C1)OC(=O)C(O)(C1CCCC1)C1=CC=CC=C1	C[N+]1(C)CCC(C1)OC(=O)C(O)(C1CCCC1)C1=CC=CC=C1	72	1	0	0
DTXSID5023110	Gossypol	DTXCID803110	303-45-7	CC(C)C1=C(O)C(O)=C(C=O)C2=C(O)C(=C(C)C=C12)C1=C(O)C2=C(C=O)C(O)=C(O)C(C(C)C)=C2C=C1C	CC(C)C1=C(O)C(O)=C(C=O)C2=C(O)C(=C(C)C=C12)C1=C(O)C2=C(C=O)C(O)=C(O)C(C(C)C)=C2C=C1C	474	1	0	0
DTXSID0023113	2-Methoxyphenol	DTXCID003113	90-05-1	COC1=C(O)C=CC=C1	COC1=C(O)C=CC=C1	200	1	1	1
DTXSID5023114	Guaifenesin	DTXCID403114	93-14-1	COC1=CC=CC=C1OCC(O)CO	COC1=CC=CC=C1OCC(O)CO	506	1	1	0
DTXSID9023122	Hexobarbital	DTXCID903122	56-29-1	CN1C(O)=NC(=O)C(C)(C2=CCCCC2)C1=O	CN1C(O)=NC(=O)C(C)(C2=CCCCC2)C1=O	426	1	0	0
DTXSID4023123	Hexocyclium	DTXCID303123	115-63-9	COS([O-])(=O)=O.C[N+]1(C)CCN(CC(O)(C2CCCCC2)C2=CC=CC=C2)CC1	C[N+]1(C)CCN(CC(O)(C2CCCCC2)C2=CC=CC=C2)CC1	584	0.5	0	0
DTXSID4023125	Histamine	DTXCID103125	51-45-6	NCCC1=CN=CN1	NCCC1=CN=CN1	38	1	0	0
DTXSID9023128	Hycanthone	DTXCID303128	3105-97-3	CCN(CC)CCNC1=CC=C(CO)C2=C1C(=O)C1=CC=CC=C1S2	CCN(CC)CCNC1=CC=C(CO)C2=C1C(=O)C1=CC=CC=C1S2	188	1	0	0
DTXSID3023132	Hydroflumethiazide	DTXCID203132	135-09-1	NS(=O)(=O)C1=C(C=C2NCNS(=O)(=O)C2=C1)C(F)(F)F	NS(=O)(=O)C1=C(C=C2NCNS(=O)(=O)C2=C1)C(F)(F)F	801	1	0	0
DTXSID8023137	Hydroxyzine	DTXCID203137	68-88-2	OCCOCCN1CCN(CC1)C(C1=CC=CC=C1)C1=CC=C(Cl)C=C1	OCCOCCN1CCN(CC1)C(C1=CC=CC=C1)C1=CC=C(Cl)C=C1	419	1	0	0
DTXSID7023140	Ibuprofen piconol	DTXCID703140	64622-45-3	CC(C)CC1=CC=C(C=C1)C(C)C(=O)OCC1=NC=CC=C1	CC(C)CC1=CC=C(C=C1)C(C)C(=O)OCC1=NC=CC=C1	105	1	0	0
DTXSID2023143	Imipenem	DTXCID903143	64221-86-9	[H][C@]12CC(SCCNC=N)=C(N1C(=O)[C@]2([H])[C@@H](C)O)C(O)=O	CC(O)C1C2CC(SCCNC=N)=C(N2C1=O)C(O)=O	212	0.333333	0	0
DTXSID2023145	Indocyanine green	DTXCID703145	3599-32-4	[Na+].CC1(C)\C(=C/C=C\C=C/C=C\C2=[N+](CCCCS([O-])(=O)=O)C3=CC=C4C=CC=CC4=C3C2(C)C)N(CCCCS([O-])(=O)=O)C2=CC=C3C=CC=CC3=C12	CC1(C)\C(=C/C=C/C=C/C=C/C2=[N+](CCCCS(O)(=O)=O)C3=CC=C4C=CC=CC4=C3C2(C)C)N(CCCCS(O)(=O)=O)C2=CC=C3C=CC=CC3=C12	427	1	0	0
DTXSID7023146	myo-Inositol	DTXCID2065254	87-89-8	O[C@H]1[C@H](O)[C@@H](O)[C@H](O)[C@H](O)[C@@H]1O	OC1C(O)C(O)C(O)C(O)C1O	639	1	1	0
DTXSID7023148	Iocarmic acid	DTXCID903148	10397-75-8	CNC(=O)C1=C(I)C(C(O)=O)=C(I)C(NC(=O)CCCCC(=O)NC2=C(I)C(C(=O)NC)=C(I)C(C(O)=O)=C2I)=C1I	CNC(=O)C1=C(I)C(C(O)=O)=C(I)C(NC(=O)CCCCC(=O)NC2=C(I)C(C(=O)NC)=C(I)C(C(O)=O)=C2I)=C1I	440	0.5	0	0
DTXSID2023149	Iocetamic acid	DTXCID303149	16034-77-8	CC(CN(C(C)=O)C1=C(I)C=C(I)C(N)=C1I)C(O)=O	CC(CN(C(C)=O)C1=C(I)C=C(I)C(N)=C1I)C(O)=O	241	1	0	0
DTXSID1023150	Iodamide	DTXCID003150	440-58-4	CC(=O)NCC1=C(I)C(C(O)=O)=C(I)C(NC(C)=O)=C1I	CC(=O)NCC1=C(I)C(C(O)=O)=C(I)C(NC(C)=O)=C1I	440	0.6	0	0
DTXSID6023153	Iodipamide	DTXCID203153	606-17-7	OC(=O)C1=C(I)C(NC(=O)CCCCC(=O)NC2=C(I)C(C(O)=O)=C(I)C=C2I)=C(I)C=C1I	OC(=O)C1=C(I)C(NC(=O)CCCCC(=O)NC2=C(I)C(C(O)=O)=C(I)C=C2I)=C(I)C=C1I	440	0.5	0	0
DTXSID6023155	Iodoquinol	DTXCID003155	83-73-8	OC1=C2N=CC=CC2=C(I)C=C1I	OC1=C2N=CC=CC2=C(I)C=C1I	214	0.5	0	0
DTXSID6023157	Iohexol	DTXCID803157	66108-95-0	CC(=O)N(CC(O)CO)C1=C(I)C(C(=O)NCC(O)CO)=C(I)C(C(=O)NCC(O)CO)=C1I	CC(=O)N(CC(O)CO)C1=C(I)C(C(=O)NCC(O)CO)=C(I)C(C(=O)NCC(O)CO)=C1I	619	1	0	0
DTXSID1023158	Iopamidol	DTXCID203158	60166-93-0	C[C@H](O)C(=O)NC1=C(I)C(C(=O)NC(CO)CO)=C(I)C(C(=O)NC(CO)CO)=C1I	CC(O)C(=O)NC1=C(I)C(C(=O)NC(CO)CO)=C(I)C(C(=O)NC(CO)CO)=C1I	619	1	0	0
DTXSID6023159	Iopanoic acid	DTXCID603159	96-83-3	CCC(CC1=C(I)C=C(I)C(N)=C1I)C(O)=O	CCC(CC1=C(I)C=C(I)C(N)=C1I)C(O)=O	95	0.8	0	1
DTXSID0023163	Iopromide	DTXCID503163	73334-07-3	COCC(=O)NC1=C(I)C(C(=O)NCC(O)CO)=C(I)C(C(=O)N(C)CC(O)CO)=C1I	COCC(=O)NC1=C(I)C(C(=O)NCC(O)CO)=C(I)C(C(=O)N(C)CC(O)CO)=C1I	619	1	1	0
DTXSID5023166	Ioxaglic acid	DTXCID703166	59017-64-0	CNC(=O)C1=C(I)C(N(C)C(C)=O)=C(I)C(C(=O)NCC(=O)NC2=C(I)C(C(=O)NCCO)=C(I)C(C(O)=O)=C2I)=C1I	CNC(=O)C1=C(I)C(N(C)C(C)=O)=C(I)C(C(=O)NCC(=O)NC2=C(I)C(C(=O)NCCO)=C(I)C(C(O)=O)=C2I)=C1I	619	1	0	0
DTXSID0023169	Irbesartan	DTXCID903169	138402-11-6	CCCCC1=NC2(CCCC2)C(=O)N1CC1=CC=C(C=C1)C1=CC=CC=C1C1=NN=NN1	CCCCC1=NC2(CCCC2)C(=O)N1CC1=CC=C(C=C1)C1=CC=CC=C1C1=NN=NN1	582	1	0	0
DTXSID9023170	Isocaine	DTXCID603170	94-14-4	CC(C)COC(=O)C1=CC=C(N)C=C1	CC(C)COC(=O)C1=CC=C(N)C=C1	578	1	0	0
DTXSID4023171	Isocarboxazid	DTXCID003171	59-63-2	CC1=CC(=NO1)C(=O)NNCC1=CC=CC=C1	CC1=CC(=NO1)C(=O)NNCC1=CC=CC=C1	377	1	0	0
DTXSID9023174	Isopropamide	DTXCID203174	7492-32-2	CC(C)[N+](C)(CCC(C(N)=O)(C1=CC=CC=C1)C1=CC=CC=C1)C(C)C	CC(C)[N+](C)(CCC(C(N)=O)(C1=CC=CC=C1)C1=CC=CC=C1)C(C)C	383	0.5	0	0
DTXSID4023175	Isoproterenol	DTXCID603175	7683-59-2	CC(C)NCC(O)C1=CC=C(O)C(O)=C1	CC(C)NCC(O)C1=CC=C(O)C(O)=C1	584	1	0	0
DTXSID9023176	Isosorbide 5-mononitrate	DTXCID003176	16051-77-7	[H][C@]12OC[C@@H](O[N+]([O-])=O)[C@@]1([H])OC[C@@H]2O	OC1COC2C(COC12)O[N+]([O-])=O	813	1	0	0
DTXSID4023177	13-cis Retinoic acid	DTXCID403177	4759-48-2	C\C(\C=C\C1=C(C)CCCC1(C)C)=C/C=C/C(/C)=C\C(O)=O	CC(C=CC1=C(C)CCCC1(C)C)=CC=CC(C)=CC(O)=O	536	1	0	0
DTXSID4023179	Isradipine	DTXCID203179	75695-93-1	COC(=O)C1=C(C)NC(C)=C(C1C1=CC=CC2=NON=C12)C(=O)OC(C)C	COC(=O)C1=C(C)N=C(C)C(C1C1=CC=CC2=NON=C12)C(=O)OC(C)C	712	1	0	0
DTXSID3023180	Itraconazole	DTXCID903180	84625-61-6	CCC(C)N1N=CN(C1=O)C1=CC=C(C=C1)N1CCN(CC1)C1=CC=C(OC[C@H]2CO[C@@](CN3C=NC=N3)(O2)C2=C(Cl)C=C(Cl)C=C2)C=C1	CCC(C)N1N=CN(C1=O)C1=CC=C(C=C1)N1CCN(CC1)C1=CC=C(OCC2COC(CN3C=NC=N3)(O2)C2=C(Cl)C=C(Cl)C=C2)C=C1	407	1	0	0
DTXSID8023181	Ivermectin B1a	DTXCID303181	71827-03-7	CC[C@H](C)[C@H]1O[C@]2(CC[C@@H]1C)C[C@@H]1C[C@@H](C\C=C(C)\[C@@H](O[C@H]3C[C@H](OC)[C@@H](O[C@H]4C[C@H](OC)[C@@H](O)[C@H](C)O4)[C@H](C)O3)[C@@H](C)\C=C\C=C3/CO[C@@H]4[C@H](O)C(C)=C[C@@H](C(=O)O1)[C@]34O)O2	CCC(C)C1OC2(CCC1C)CC1CC(CC=C(C)C(OC3CC(OC)C(OC4CC(OC)C(O)C(C)O4)C(C)O3)C(C)C=CC=C3COC4C(O)C(C)=CC(C(=O)O1)C34O)O2	810	1	0	0
DTXSID8023183	Josamycin	DTXCID103183	16846-24-5	COC1[C@@H](CC(=O)O[C@H](C)C\C=C\C=C\[C@H](O)[C@H](C)C[C@H](CC=O)[C@@H]1O[C@@H]1O[C@H](C)[C@@H](O[C@H]2C[C@@](C)(O)[C@H](OC(=O)CC(C)C)[C@H](C)O2)[C@@H]([C@H]1O)N(C)C)OC(C)=O	COC1C(CC(=O)OC(C)CC=CC=CC(O)C(C)CC(CC=O)C1OC1OC(C)C(OC2CC(C)(O)C(OC(=O)CC(C)C)C(C)O2)C(C1O)N(C)C)OC(C)=O	388	1	0	0
DTXSID8023185	Kanamycin B	DTXCID903185	4696-76-8	NC[C@H]1O[C@H](O[C@@H]2[C@@H](N)C[C@@H](N)[C@H](O[C@H]3O[C@H](CO)[C@@H](O)[C@H](N)[C@H]3O)[C@H]2O)[C@H](N)[C@@H](O)[C@@H]1O	NCC1OC(OC2C(N)CC(N)C(OC3OC(CO)C(O)C(N)C3O)C2O)C(N)C(O)C1O	10	1	0	0
DTXSID8023187	Ketamine	DTXCID703187	6740-88-1	CNC1(CCCCC1=O)C1=C(Cl)C=CC=C1	CNC1(CCCCC1=O)C1=C(Cl)C=CC=C1	59	1	0	0
DTXSID3023188	Ketanserin	DTXCID103188	74050-98-9	FC1=CC=C(C=C1)C(=O)C1CCN(CCN2C(=O)NC3=CC=CC=C3C2=O)CC1	FC1=CC=C(C=C1)C(=O)C1CCN(CCN2C(=O)NC3=CC=CC=C3C2=O)CC1	768	1	0	0
DTXSID7023190	Ketotifen	DTXCID203190	34580-13-7	CN1CCC(CC1)=C1C2=C(SC=C2)C(=O)CC2=CC=CC=C12	CN1CCC(CC1)=C1C2=C(SC=C2)C(=O)CC2=CC=CC=C12	768	1	0	0
DTXSID7023192	Lactic acid	DTXCID003192	50-21-5	CC(O)C(O)=O	CC(O)C(O)=O	745	1	1	1
DTXSID2023193	Lactose	DTXCID403193	63-42-3	[H][C@]1(O[C@@H]2O[C@H](CO)[C@H](O)[C@H](O)[C@H]2O)[C@H](O)[C@@H](O)[C@H](O)O[C@@H]1CO	OCC1OC(OC2C(O)C(O)C(O)OC2CO)C(O)C(O)C1O	10	1	1	1
DTXSID7023194	Lamivudine	DTXCID803194	134678-17-4	NC1=NC(=O)N(C=C1)[C@H]1CS[C@@H](CO)O1	NC1=NC(=O)N(C=C1)C1CSC(CO)O1	641	1	0	0
DTXSID2023195	Lamotrigine	DTXCID203195	84057-84-1	NC1=NC(N)=C(N=N1)C1=CC=CC(Cl)=C1Cl	NC1=NC(N)=C(N=N1)C1=CC=CC(Cl)=C1Cl	241	1	0	0
DTXSID7023196	Lanatoside A	DTXCID603196	17575-20-1	C[C@H]1O[C@H](C[C@H](O)[C@@H]1O[C@H]1C[C@H](O)[C@H](O[C@H]2C[C@H](OC(C)=O)[C@H](O[C@@H]3O[C@H](CO)[C@@H](O)[C@H](O)[C@H]3O)[C@@H](C)O2)[C@@H](C)O1)OC1CC[C@@]2(C)[C@H](CC[C@@H]3[C@@H]2CC[C@]2(C)[C@H](CC[C@]32O)C2=CC(=O)OC2)C1	CC1OC(CC(O)C1OC1CC(O)C(OC2CC(OC(C)=O)C(OC3OC(CO)C(O)C(O)C3O)C(C)O2)C(C)O1)OC1CCC2(C)C(CCC3C2CCC2(C)C(CCC32O)C2=CC(=O)OC2)C1	304	1	0	0
DTXSID2023197	Lanatoside B	DTXCID003197	17575-21-2	C[C@H]1O[C@H](C[C@H](O)[C@@H]1O[C@H]1C[C@H](O)[C@H](O[C@H]2C[C@H](OC(C)=O)[C@H](O[C@@H]3O[C@H](CO)[C@@H](O)[C@H](O)[C@H]3O)[C@@H](C)O2)[C@@H](C)O1)OC1CC[C@@]2(C)C(CC[C@@H]3[C@@H]2CC[C@]2(C)[C@H]([C@@H](O)C[C@]32O)C2=CC(=O)OC2)C1	CC1OC(CC(O)C1OC1CC(O)C(OC2CC(OC(C)=O)C(OC3OC(CO)C(O)C(O)C3O)C(C)O2)C(C)O1)OC1CCC2(C)C(CCC3C2CCC2(C)C(C(O)CC32O)C2=CC(=O)OC2)C1	304	1	0	0
DTXSID7023198	Lanatoside C	DTXCID403198	17575-22-3	C[C@H]1O[C@H](C[C@H](O)[C@@H]1O[C@H]1C[C@H](O)[C@H](O[C@H]2C[C@H](OC(C)=O)[C@H](O[C@@H]3O[C@H](CO)[C@@H](O)[C@H](O)[C@H]3O)[C@@H](C)O2)[C@@H](C)O1)O[C@H]1CC[C@@]2(C)[C@H](CC[C@@H]3[C@@H]2C[C@@H](O)[C@]2(C)[C@H](CC[C@]32O)C2=CC(=O)OC2)C1	CC1OC(CC(O)C1OC1CC(O)C(OC2CC(OC(C)=O)C(OC3OC(CO)C(O)C(O)C3O)C(C)O2)C(C)O1)OC1CCC2(C)C(CCC3C2CC(O)C2(C)C(CCC32O)C2=CC(=O)OC2)C1	304	1	0	0
DTXSID4023200	Lansoprazole	DTXCID703200	103577-45-3	CC1=C(CS(=O)C2=NC3=CC=CC=C3N2)N=CC=C1OCC(F)(F)F	CC1=C(CS(=O)C2=NC3=CC=CC=C3N2)N=CC=C1OCC(F)(F)F	420	1	0	0
DTXSID9023201	Leflunomide	DTXCID103201	75706-12-6	CC1=C(C=NO1)C(=O)NC1=CC=C(C=C1)C(F)(F)F	CC1=C(C=NO1)C(=O)NC1=CC=C(C=C1)C(F)(F)F	621	1	0	0
DTXSID4023202	Letrozole	DTXCID503202	112809-51-5	N#CC1=CC=C(C=C1)C(N1C=NC=N1)C1=CC=C(C=C1)C#N	N#CC1=CC=C(C=C1)C(N1C=NC=N1)C1=CC=C(C=C1)C#N	52	0.666667	0	1
DTXSID9023205	Levallorphan	DTXCID703205	152-02-3	OC1=CC2=C(C[C@@H]3[C@@H]4CCCC[C@]24CCN3CC=C)C=C1	[H]C12CC3=C(C=C(O)C=C3)C3(CCCCC13)CCN2CC=C	768	1	0	0
DTXSID9023209	Levodopa	DTXCID303209	59-92-7	N[C@@H](CC1=CC=C(O)C(O)=C1)C(O)=O	NC(CC1=CC(O)=C(O)C=C1)C(O)=O	720	1	0	0
DTXSID8023214	Levothyroxine	DTXCID603214	51-48-9	N[C@@H](CC1=CC(I)=C(OC2=CC(I)=C(O)C(I)=C2)C(I)=C1)C(O)=O	NC(CC1=CC(I)=C(OC2=CC(I)=C(O)C(I)=C2)C(I)=C1)C(O)=O	720	1	1	0
DTXSID8023216	3,5,3'-Triiodothyronine	DTXCID403216	6893-02-3	N[C@@H](CC1=CC(I)=C(OC2=CC(I)=C(O)C=C2)C(I)=C1)C(O)=O	NC(CC1=CC(I)=C(OC2=CC(I)=C(O)C=C2)C(I)=C1)C(O)=O	720	1	1	0
DTXSID3023219	Lobeline	DTXCID603219	90-69-7	CN1[C@H](C[C@H](O)C2=CC=CC=C2)CCC[C@@H]1CC(=O)C1=CC=CC=C1	CN1C(CC(O)C2=CC=CC=C2)CCCC1CC(=O)C1=CC=CC=C1	5	1	0	0
DTXSID7023221	Lofexidine	DTXCID703221	31036-80-3	CC(OC1=C(Cl)C=CC=C1Cl)C1=NCCN1	CC(OC1=C(Cl)C=CC=C1Cl)C1=NCCN1	237	1	0	0
DTXSID2023222	Lomustine	DTXCID103222	13010-47-4	ClCCN(N=O)C(=O)NC1CCCCC1	ClCCN(N=O)C(=O)NC1CCCCC1	545	1	1	0
DTXSID2023224	Loratadine	DTXCID903224	79794-75-5	CCOC(=O)N1CCC(CC1)=C1C2=C(CCC3=C1N=CC=C3)C=C(Cl)C=C2	CCOC(=O)N1CCC(CC1)=C1C2=C(CCC3=C1N=CC=C3)C=C(Cl)C=C2	214	1	0	0
DTXSID7023225	Lorazepam	DTXCID303225	846-49-1	OC1N=C(C2=CC=CC=C2Cl)C2=CC(Cl)=CC=C2NC1=O	OC1N=C(C2=CC=CC=C2Cl)C2=CC(Cl)=CC=C2NC1=O	732	1	0	0
DTXSID7023227	Losartan	DTXCID103227	114798-26-4	CCCCC1=NC(Cl)=C(CO)N1CC1=CC=C(C=C1)C1=CC=CC=C1C1=NN=NN1	CCCCC1=NC(Cl)=C(CO)N1CC1=CC=C(C=C1)C1=CC=CC=C1C1=NN=NN1	81	1	0	0
DTXSID1023231	Lysergide	DTXCID003231	50-37-3	CCN(CC)C(=O)[C@H]1CN(C)[C@@H]2CC3=CNC4=CC=CC(=C34)C2=C1	CCN(CC)C(=O)C1CN(C)C2CC3=CNC4=CC=CC(=C34)C2=C1	774	1	0	0
DTXSID6023232	L-‚ÄãLysine	DTXCID403232	56-87-1	NCCCC[C@H](N)C(O)=O	NCCCCC(N)C(O)=O	605	1	1	0
DTXSID1023235	D-Mannitol	DTXCID603235	69-65-8	OC[C@@H](O)[C@@H](O)[C@H](O)[C@H](O)CO	OCC(O)C(O)C(O)C(O)CO	639	1	1	1
DTXSID1023239	Mebutamate	DTXCID203239	64-55-1	CCC(C)C(C)(COC(N)=O)COC(N)=O	CCC(C)C(C)(COC(N)=O)COC(N)=O	372	1	0	0
DTXSID0023240	Mecamylamine	DTXCID903240	60-40-2	CNC1(C)C2CCC(C2)C1(C)C	CNC1(C)C2CCC(C2)C1(C)C	59	1	0	0
DTXSID5023243	Mefenamic acid	DTXCID103243	61-68-7	CC1=C(C)C(NC2=C(C=CC=C2)C(O)=O)=CC=C1	CC1=C(C)C(NC2=C(C=CC=C2)C(O)=O)=CC=C1	166	0.75	0	0
DTXSID0023244	(2R,3R,4R,5S)-6-(Methylamino)hexane-1,2,3,4,5-pentol	DTXCID503244	6284-40-8	CNC[C@H](O)[C@@H](O)[C@H](O)[C@H](O)CO	CNCC(O)C(O)C(O)C(O)CO	639	1	0	0
DTXSID5023247	Menadiol	DTXCID703247	481-85-6	CC1=C(O)C2=CC=CC=C2C(O)=C1	CC1=C(O)C2=CC=CC=C2C(O)=C1	152	1	0	0
DTXSID4023252	Mepenzolate bromide	DTXCID003252	76-90-4	[Br-].C[N+]1(C)CCCC(C1)OC(=O)C(O)(C1=CC=CC=C1)C1=CC=CC=C1	C[N+]1(C)CCCC(C1)OC(=O)C(O)(C1=CC=CC=C1)C1=CC=CC=C1	72	1	0	0
DTXSID4023254	Mephenesin	DTXCID803254	59-47-2	CC1=CC=CC=C1OCC(O)CO	CC1=CC=CC=C1OCC(O)CO	506	1	0	0
DTXSID9023255	Mephenoxalone	DTXCID203255	70-07-5	COC1=CC=CC=C1OCC1CNC(=O)O1	COC1=CC=CC=C1OCC1CNC(=O)O1	228	0.5	0	0
DTXSID4023258	Mephobarbital	DTXCID403258	115-38-8	CCC1(C(=O)NC(=O)N(C)C1=O)C1=CC=CC=C1	CCC1(C(=O)NC(=O)N(C)C1=O)C1=CC=CC=C1	519	1	0	0
DTXSID8023260	Meprednisone	DTXCID503260	1247-42-3	C[C@H]1C[C@H]2[C@@H]3CCC4=CC(=O)C=C[C@]4(C)[C@H]3C(=O)C[C@]2(C)[C@@]1(O)C(=O)CO	CC1CC2C3CCC4=CC(=O)C=CC4(C)C3C(=O)CC2(C)C1(O)C(=O)CO	534	1	0	0
DTXSID3023261	Meprobamate	DTXCID903261	57-53-4	CCCC(C)(COC(N)=O)COC(N)=O	CCCC(C)(COC(N)=O)COC(N)=O	372	1	1	0
DTXSID8023262	Mequitazine	DTXCID303262	29216-28-2	C(C1CN2CCC1CC2)N1C2=CC=CC=C2SC2=C1C=CC=C2	C(C1CN2CCC1CC2)N1C2=CC=CC=C2SC2=C1C=CC=C2	696	1	0	0
DTXSID3023265	Mesoridazine	DTXCID503265	5588-33-0	CN1CCCCC1CCN1C2=CC=CC=C2SC2=C1C=C(C=C2)S(C)=O	CN1CCCCC1CCN1C2=CC=CC=C2SC2=C1C=C(C=C2)S(C)=O	696	1	0	0
DTXSID3023269	Metaxalone	DTXCID103269	1665-48-1	CC1=CC(OCC2CNC(=O)O2)=CC(C)=C1	CC1=CC(OCC2CNC(=O)O2)=CC(C)=C1	576	1	0	0
DTXSID2023270	Metformin	DTXCID803270	657-24-9	CN(C)C(=N)NC(N)=N	CN(C)C(=N)NC(N)=N	786	1	1	0
DTXSID7023271	Methacholine chloride	DTXCID203271	62-51-1	[Cl-].CC(C[N+](C)(C)C)OC(C)=O	CC(C[N+](C)(C)C)OC(C)=O	144	1	0	0
DTXSID2023276	Methandrostenolone	DTXCID203276	72-63-9	C[C@]1(O)CC[C@H]2[C@@H]3CCC4=CC(=O)C=C[C@]4(C)[C@H]3CC[C@]12C	CC1(O)CCC2C3CCC4=CC(=O)C=CC4(C)C3CCC12C	534	1	0	0
DTXSID7023277	Methantheline bromide	DTXCID603277	53-46-3	[Br-].CC[N+](C)(CC)CCOC(=O)C1C2=CC=CC=C2OC2=C1C=CC=C2	CC[N+](C)(CC)CCOC(=O)C1C2=CC=CC=C2OC2=C1C=CC=C2	366	1	0	0
DTXSID7023279	Methaqualone	DTXCID403279	72-44-6	CC1=C(C=CC=C1)N1C(C)=NC2=CC=CC=C2C1=O	CC1=C(C=CC=C1)N1C(C)=NC2=CC=CC=C2C1=O	582	1	0	0
DTXSID6023280	Metharbital	DTXCID103280	50-11-3	CCC1(CC)C(=O)NC(=O)N(C)C1=O	CCC1(CC)C(=O)NC(=O)N(C)C1=O	666	1	0	0
DTXSID1023281	Methazolamide	DTXCID503281	554-57-4	CN1N=C(SC1=NC(C)=O)S(N)(=O)=O	CN1N=C(SC1=NC(C)=O)S(N)(=O)=O	4	1	0	0
DTXSID1023283	Methergine	DTXCID303283	113-42-8	CC[C@@H](CO)NC(=O)[C@H]1CN(C)[C@@H]2CC3=CNC4=CC=CC(=C34)C2=C1	CCC(CO)NC(=O)C1CN(C)C2CC3=CNC4=CC=CC(=C34)C2=C1	774	1	0	0
DTXSID6023286	Methocarbamol	DTXCID503286	532-03-6	COC1=CC=CC=C1OCC(O)COC(N)=O	COC1=CC=CC=C1OCC(O)COC(N)=O	360	1	0	0
DTXSID0023292	Methoxyphenamine	DTXCID203292	93-30-1	CNC(C)CC1=CC=CC=C1OC	CNC(C)CC1=CC=CC=C1OC	70	0.666667	0	0
DTXSID5023293	Methsuximide	DTXCID603293	77-41-8	CN1C(=O)CC(C)(C1=O)C1=CC=CC=C1	CN1C(=O)CC(C)(C1=O)C1=CC=CC=C1	510	1	0	0
DTXSID0023294	Methyldigoxin	DTXCID003294	30685-43-9	CO[C@H]1[C@@H](O)C[C@H](O[C@H]2[C@@H](O)C[C@H](O[C@H]3[C@@H](O)C[C@H](O[C@H]4CC[C@@]5(C)[C@H](CC[C@@H]6[C@@H]5C[C@@H](O)[C@]5(C)[C@H](CC[C@]65O)C5=CC(=O)OC5)C4)O[C@@H]3C)O[C@@H]2C)O[C@@H]1C	COC1C(O)CC(OC2C(O)CC(OC3C(O)CC(OC4CCC5(C)C(CCC6C5CC(O)C5(C)C(CCC65O)C5=CC(=O)OC5)C4)OC3C)OC2C)OC1C	304	1	1	0
DTXSID5023295	Methyldopa	DTXCID403295	555-30-6	C[C@](N)(CC1=CC=C(O)C(O)=C1)C(O)=O	CC(N)(CC1=CC(O)=C(O)C=C1)C(O)=O	720	1	0	0
DTXSID0023296	Methylene blue	DTXCID803296	61-73-4	[Cl-].CN(C)C1=CC2=[S+]C3=C(C=CC(=C3)N(C)C)N=C2C=C1	CN(C)C1=CC2=[S+]C3=C(C=CC(=C3)N(C)C)N=C2C=C1	485	1	1	1
DTXSID0023298	Methylperone	DTXCID603298	3575-80-2	CC1CCN(CCCC(=O)C2=CC=C(F)C=C2)CC1	CC1CCN(CCCC(=O)C2=CC=C(F)C=C2)CC1	768	1	0	0
DTXSID7023300	Methylprednisolone	DTXCID903300	83-43-2	C[C@H]1C[C@H]2[C@@H]3CC[C@](O)(C(=O)CO)[C@@]3(C)C[C@H](O)[C@@H]2[C@@]2(C)C=CC(=O)C=C12	CC1CC2C3CCC(O)(C(=O)CO)C3(C)CC(O)C2C2(C)C=CC(=O)C=C12	534	1	0	0
DTXSID7023302	Methylprednisolone acetate	DTXCID703302	53-36-1	C[C@H]1C[C@H]2[C@@H]3CC[C@](O)(C(=O)COC(C)=O)[C@@]3(C)C[C@H](O)[C@@H]2[C@@]2(C)C=CC(=O)C=C12	CC1CC2C3CCC(O)(C(=O)COC(C)=O)C3(C)CC(O)C2C2(C)C=CC(=O)C=C12	534	1	0	0
DTXSID2023303	Methylprednisolone succinate	DTXCID103303	2375-03-3	[Na+].C[C@H]1C[C@H]2[C@@H]3CC[C@](O)(C(=O)COC(=O)CCC([O-])=O)[C@@]3(C)C[C@H](O)[C@@H]2[C@@]2(C)C=CC(=O)C=C12	CC1CC2C3CCC(O)(C(=O)COC(=O)CCC(O)=O)C3(C)CC(O)C2C2(C)C=CC(=O)C=C12	534	1	0	0
DTXSID2023307	Methysergide	DTXCID703307	361-37-5	[H][C@@]12CC3=CN(C)C4=C3C(=CC=C4)C1=C[C@H](CN2C)C(=O)N[C@@H](CC)CO	CCC(CO)NC(=O)C1CN(C)C2CC3=CN(C)C4=CC=CC(=C34)C2=C1	774	1	0	0
DTXSID2023309	Metoprolol	DTXCID503309	51384-51-1	COCCC1=CC=C(OCC(O)CNC(C)C)C=C1	COCCC1=CC=C(OCC(O)CNC(C)C)C=C1	140	1	0	0
DTXSID1023310	Metrizamide	DTXCID203310	31112-62-6	CN(C(C)=O)C1=C(I)C(NC(C)=O)=C(I)C(C(=O)N[C@H]2C(O)O[C@H](CO)[C@@H](O)[C@@H]2O)=C1I	CN(C(C)=O)C1=C(I)C(NC(C)=O)=C(I)C(C(=O)NC2C(O)OC(CO)C(O)C2O)=C1I	10	1	0	0
DTXSID6023313	Methyclothiazide	DTXCID403313	135-07-9	CN1C(CCl)NC2=CC(Cl)=C(C=C2S1(=O)=O)S(N)(=O)=O	CN1C(CCl)NC2=CC(Cl)=C(C=C2S1(=O)=O)S(N)(=O)=O	801	1	0	0
DTXSID1023314	Metyrapone	DTXCID803314	54-36-4	CC(C)(C(=O)C1=CN=CC=C1)C1=CN=CC=C1	CC(C)(C(=O)C1=CN=CC=C1)C1=CN=CC=C1	749	1	0	0
DTXSID6023315	Metyrosine	DTXCID203315	672-87-7	C[C@](N)(CC1=CC=C(O)C=C1)C(O)=O	CC(N)(CC1=CC=C(O)C=C1)C(O)=O	720	1	0	0
DTXSID1023316	Mezlocillin	DTXCID603316	51481-65-3	CC1(C)S[C@@H]2[C@H](NC(=O)[C@H](NC(=O)N3CCN(C3=O)S(C)(=O)=O)C3=CC=CC=C3)C(=O)N2[C@H]1C(O)=O	CC1(C)SC2C(NC(=O)C(NC(=O)N3CCN(C3=O)S(C)(=O)=O)C3=CC=CC=C3)C(=O)N2C1C(O)=O	387	1	0	0
DTXSID6023317	Mianserin	DTXCID003317	24219-97-4	CN1CCN2C(C1)C1=CC=CC=C1CC1=C2C=CC=C1	CN1CCN2C(C1)C1=CC=CC=C1CC1=C2C=CC=C1	485	1	0	0
DTXSID6023319	Miconazole	DTXCID803319	22916-47-8	ClC1=CC=C(COC(CN2C=CN=C2)C2=CC=C(Cl)C=C2Cl)C(Cl)=C1	ClC1=CC=C(COC(CN2C=CN=C2)C2=CC=C(Cl)C=C2Cl)C(Cl)=C1	773	1	0	0
DTXSID5023322	Mifepristone	DTXCID303322	84371-65-3	CC#C[C@]1(O)CC[C@H]2[C@@H]3CCC4=CC(=O)CCC4=C3[C@H](C[C@]12C)C1=CC=C(C=C1)N(C)C	CC#CC1(O)CCC2C3CCC4=CC(=O)CCC4=C3C(CC12C)C1=CC=C(C=C1)N(C)C	534	1	0	1
DTXSID0023323	Miglitol	DTXCID703323	72432-03-2	OCCN1C[C@H](O)[C@@H](O)[C@H](O)[C@H]1CO	OCCN1CC(O)C(O)C(O)C1CO	716	1	0	0
DTXSID5023324	Milrinone	DTXCID103324	78415-72-2	CC1=C(C=C(C#N)C(=O)N1)C1=CC=NC=C1	CC1=NC(=O)C(=CC1C1=CC=NC=C1)C#N	448	1	0	0
DTXSID0023325	Mirtazapine	DTXCID503325	61337-67-5	CN1CCN2C(C1)C1=CC=CC=C1CC1=C2N=CC=C1	CN1CCN2C(C1)C1=CC=CC=C1CC1=C2N=CC=C1	378	1	0	0
DTXSID0023329	Modafinil	DTXCID103329	68693-11-8	NC(=O)CS(=O)C(C1=CC=CC=C1)C1=CC=CC=C1	NC(=O)CS(=O)C(C1=CC=CC=C1)C1=CC=CC=C1	582	1	0	0
DTXSID4023333	Mometasone furoate	DTXCID003333	83919-23-7	C[C@@H]1C[C@H]2[C@@H]3CCC4=CC(=O)C=C[C@]4(C)[C@@]3(Cl)[C@@H](O)C[C@]2(C)[C@@]1(OC(=O)C1=CC=CO1)C(=O)CCl	CC1CC2C3CCC4=CC(=O)C=CC4(C)C3(Cl)C(O)CC2(C)C1(OC(=O)C1=CC=CO1)C(=O)CCl	534	1	0	0
DTXSID3023340	Mycophenolate mofetil	DTXCID103340	128794-94-5	COC1=C(C)C2=C(C(=O)OC2)C(O)=C1C\C=C(/C)CCC(=O)OCCN1CCOCC1	COC1=C(CC=C(C)CCC(=O)OCCN2CCOCC2)C(O)=C2C(=O)OCC2=C1C	129	0.5	0	0
DTXSID3023342	Nadolol	DTXCID903342	42200-33-9	CC(C)(C)NCC(O)COC1=CC=CC2=C1C[C@H](O)[C@H](O)C2	CC(C)(C)NCC(O)COC1=CC=CC2=C1CC(O)C(O)C2	140	1	0	0
DTXSID8023345	Nalbuphine	DTXCID103345	20594-83-6	O[C@H]1CC[C@@]2(O)[C@H]3CC4=C5C(O[C@@H]1[C@@]25CCN3CC1CCC1)=C(O)C=C4	[H]C12CC3=C4C(OC5C(O)CCC1(O)C45CCN2CC1CCC1)=C(O)C=C3	774	1	0	0
DTXSID8023347	Nalmefene	DTXCID903347	55096-26-9	OC1=C2O[C@H]3C(=C)CC[C@@]4(O)[C@H]5CC(C=C1)=C2[C@@]34CCN5CC1CC1	[H]C12CC3=C4C(OC5C(=C)CCC1(O)C45CCN2CC1CC1)=C(O)C=C3	774	1	0	0
DTXSID8023349	Naloxone	DTXCID703349	465-65-6	OC1=C2O[C@H]3C(=O)CC[C@@]4(O)[C@H]5CC(C=C1)=C2[C@@]34CCN5CC=C	[H]C12CC3=C4C(OC5C(=O)CCC1(O)C45CCN2CC=C)=C(O)C=C3	774	1	0	0
DTXSID7023350	Nandrolone	DTXCID403350	434-22-0	C[C@]12CC[C@H]3[C@@H](CCC4=CC(=O)CC[C@H]34)[C@@H]1CC[C@@H]2O	CC12CCC3C(CCC4=CC(=O)CCC34)C1CCC2O	534	1	0	0
DTXSID7023352	Nandrolone decanoate	DTXCID203352	360-70-3	CCCCCCCCCC(=O)O[C@H]1CC[C@H]2[C@@H]3CCC4=CC(=O)CC[C@@H]4[C@H]3CC[C@]12C	CCCCCCCCCC(=O)OC1CCC2C3CCC4=CC(=O)CCC4C3CCC12C	534	1	0	0
DTXSID2023353	Nandrolone phenpropionate	DTXCID603353	62-90-8	C[C@]12CC[C@H]3[C@@H](CCC4=CC(=O)CC[C@H]34)[C@@H]1CC[C@@H]2OC(=O)CCC1=CC=CC=C1	CC12CCC3C(CCC4=CC(=O)CCC34)C1CCC2OC(=O)CCC1=CC=CC=C1	534	1	0	0
DTXSID7023356	Nedocromil	DTXCID803356	69049-73-6	CCCC1=C2N(CC)C(=CC(=O)C2=CC2=C1OC(=CC2=O)C(O)=O)C(O)=O	CCCC1=C2N(CC)C(=CC(=O)C2=CC2=C1OC(=CC2=O)C(O)=O)C(O)=O	779	1	0	0
DTXSID1023362	Nialamide	DTXCID503362	51-12-7	O=C(CCNNC(=O)C1=CC=NC=C1)NCC1=CC=CC=C1	O=C(CCNNC(=O)C1=CC=NC=C1)NCC1=CC=CC=C1	377	0.333333	0	0
DTXSID6023363	Nicardipine	DTXCID903363	55985-32-5	COC(=O)C1=C(C)NC(C)=C(C1C1=CC=CC(=C1)[N+]([O-])=O)C(=O)OCCN(C)CC1=CC=CC=C1	COC(=O)C1C(C2=CC(=CC=C2)[N+]([O-])=O)C(C(=O)OCCN(C)CC2=CC=CC=C2)=C(C)N=C1C	712	1	0	0
DTXSID1023364	Niceritrol	DTXCID303364	5868-05-3	O=C(OCC(COC(=O)C1=CC=CN=C1)(COC(=O)C1=CC=CN=C1)COC(=O)C1=CC=CN=C1)C1=CC=CN=C1	O=C(OCC(COC(=O)C1=CC=CN=C1)(COC(=O)C1=CC=CN=C1)COC(=O)C1=CC=CN=C1)C1=CC=CN=C1	712	1	0	0
DTXSID6023365	Nicofuranose	DTXCID703365	15351-13-0	O[C@]1(COC(=O)C2=CN=CC=C2)O[C@H](COC(=O)C2=CN=CC=C2)[C@@H](OC(=O)C2=CN=CC=C2)[C@@H]1OC(=O)C1=CN=CC=C1	OC1(COC(=O)C2=CN=CC=C2)OC(COC(=O)C2=CN=CC=C2)C(OC(=O)C2=CN=CC=C2)C1OC(=O)C1=CN=CC=C1	524	0.5	0	0
DTXSID6023367	Nicotinyl alcohol	DTXCID503367	100-55-0	OCC1=CC=CN=C1	OCC1=CC=CN=C1	57	1	1	0
DTXSID1023368	Niflumic acid	DTXCID903368	4394-00-7	OC(=O)C1=CC=CN=C1NC1=CC=CC(=C1)C(F)(F)F	OC(=O)C1=CC=CN=C1NC1=CC=CC(=C1)C(F)(F)F	457	1	0	0
DTXSID6023369	Nimetazepam	DTXCID303369	2011-67-8	CN1C2=CC=C(C=C2C(=NCC1=O)C1=CC=CC=C1)[N+]([O-])=O	CN1C2=CC=C(C=C2C(=NCC1=O)C1=CC=CC=C1)[N+]([O-])=O	732	1	0	0
DTXSID5023370	Nimodipine	DTXCID003370	66085-59-4	COCCOC(=O)C1=C(C)NC(C)=C(C1C1=CC(=CC=C1)[N+]([O-])=O)C(=O)OC(C)C	COCCOC(=O)C1=C(C)N=C(C)C(C1C1=CC=CC(=C1)[N+]([O-])=O)C(=O)OC(C)C	712	1	0	0
DTXSID0023371	Nisoldipine	DTXCID403371	63675-72-9	COC(=O)C1=C(C)NC(C)=C(C1C1=CC=CC=C1[N+]([O-])=O)C(=O)OCC(C)C	COC(=O)C1C(C2=CC=CC=C2[N+]([O-])=O)C(C(=O)OCC(C)C)=C(C)N=C1C	712	1	0	0
DTXSID5023372	Nitrazepam	DTXCID803372	146-22-5	[O-][N+](=O)C1=CC=C2NC(=O)CN=C(C3=CC=CC=C3)C2=C1	[O-][N+](=O)C1=CC=C2NC(=O)CN=C(C3=CC=CC=C3)C2=C1	732	1	0	0
DTXSID0023373	Nitrendipine	DTXCID203373	39562-70-4	CCOC(=O)C1=C(C)NC(C)=C(C1C1=CC=CC(=C1)[N+]([O-])=O)C(=O)OC	CCOC(=O)C1=C(C)N=C(C)C(C1C1=CC=CC(=C1)[N+]([O-])=O)C(=O)OC	712	1	0	0
DTXSID5023376	Nizatidine	DTXCID403376	76963-41-2	CNC(NCCSCC1=CSC(CN(C)C)=N1)=C[N+]([O-])=O	C\N=C(/C[N+]([O-])=O)NCCSCC1=CSC(CN(C)C)=N1	692	1	0	0
DTXSID0023377	Nomifensine	DTXCID803377	24526-64-5	CN1CC(C2=CC=CC=C2)C2=CC=CC(N)=C2C1	CN1CC(C2=CC=CC=C2)C2=CC=CC(N)=C2C1	581	0.833333	0	0
DTXSID5023378	Norepinephrine	DTXCID203378	51-41-2	NC[C@H](O)C1=CC=C(O)C(O)=C1	NCC(O)C1=CC=C(O)C(O)=C1	584	1	0	0
DTXSID9023380	Norethindrone	DTXCID303380	68-22-4	C[C@]12CC[C@H]3[C@@H](CCC4=CC(=O)CC[C@H]34)[C@@H]1CC[C@@]2(O)C#C	CC12CCC3C(CCC4=CC(=O)CCC34)C1CCC2(O)C#C	534	1	1	1
DTXSID4023381	Norethindrone acetate	DTXCID601071	51-98-9	[H][C@@]12CC[C@@](OC(C)=O)(C#C)[C@@]1(C)CC[C@]1([H])[C@@]3([H])CCC(=O)C=C3CC[C@@]21[H]	CC(=O)OC1(CCC2C3CCC4=CC(=O)CCC4C3CCC12C)C#C	534	1	0	0
DTXSID4023385	Noscapine	DTXCID303385	128-62-1	COC1=CC=C2[C@H](OC(=O)C2=C1OC)[C@@H]1N(C)CCC2=C1C(OC)=C1OCOC1=C2	COC1=CC=C2C(OC(=O)C2=C1OC)C1N(C)CCC2=CC3=C(OCO3)C(OC)=C12	427	0.5	0	0
DTXSID9023386	Novobiocin sodium	DTXCID703386	1476-53-5	[Na+].CO[C@@H]1[C@@H](OC(N)=O)[C@@H](O)[C@H](OC2=CC=C3C([O-])=C(NC(=O)C4=CC=C(O)C(CC=C(C)C)=C4)C(=O)OC3=C2C)OC1(C)C	COC1C(OC(N)=O)C(O)C(OC2=C(C)C3=C(C=C2)C(O)C(=NC(=O)C2=CC=C(O)C(CC=C(C)C)=C2)C(=O)O3)OC1(C)C	408	1	0	0
DTXSID4023387	Nylidrin	DTXCID103387	447-41-6	CC(CCC1=CC=CC=C1)NC(C)C(O)C1=CC=C(O)C=C1	CC(CCC1=CC=CC=C1)NC(C)C(O)C1=CC=C(O)C=C1	584	1	0	0
DTXSID9023388	Olanzapine	DTXCID503388	132539-06-1	CN1CCN(CC1)C1=NC2=C(NC3=C1C=C(C)S3)C=CC=C2	CN1CCN(CC1)C1=NC2=C(NC3=C1C=C(C)S3)C=CC=C2	173	1	0	0
DTXSID8023393	Ondansetron	DTXCID803393	99614-02-5	CN1C2=C(C3=CC=CC=C13)C(=O)C(CN1C=CN=C1C)CC2	CN1C2=C(C3=CC=CC=C13)C(=O)C(CN1C=CN=C1C)CC2	332	1	0	0
DTXSID8023395	Orlistat	DTXCID40820067	96829-58-2	CCCCCCCCCCC[C@@H](C[C@@H]1OC(=O)[C@H]1CCCCCC)OC(=O)[C@H](CC(C)C)NC=O	CCCCCCCCCCCC(CC1OC(=O)C1CCCCCC)OC(=O)C(CC(C)C)NC=O	132	1	0	0
DTXSID3023398	Oxamniquine	DTXCID803398	21738-42-1	CC(C)NCC1CCC2=CC(CO)=C(C=C2N1)[N+]([O-])=O	CC(C)NCC1CCC2=CC(CO)=C(C=C2N1)[N+]([O-])=O	130	1	0	0
DTXSID9023411	Oxyphenisatin acetate	DTXCID803411	115-33-3	CC(=O)OC1=CC=C(C=C1)C1(C(=O)NC2=CC=CC=C12)C1=CC=C(OC(C)=O)C=C1	CC(=O)OC1=CC=C(C=C1)C1(C(=O)NC2=CC=CC=C12)C1=CC=C(OC(C)=O)C=C1	566	1	0	0
DTXSID4023412	Oxytetracycline dihydrate	DTXCID203412	6153-64-6	O.O.CN(C)[C@H]1[C@@H]2[C@@H](O)[C@H]3C(=C(O)[C@]2(O)C(=O)C(C(N)=O)=C1O)C(=O)C1=C(C=CC=C1O)[C@@]3(C)O	CN(C)C1C2C(O)C3C(C(=O)C4=C(C=CC=C4O)C3(C)O)C(=O)C2(O)C(=O)C(C(N)=O)C1=O	97	1	0	1
DTXSID9023413	Paclitaxel	DTXCID603413	33069-62-4	CC(=O)O[C@@H]1C2=C(C)[C@H](C[C@@](O)([C@@H](OC(=O)C3=CC=CC=C3)[C@@H]3[C@@]4(CO[C@@H]4C[C@H](O)[C@@]3(C)C1=O)OC(C)=O)C2(C)C)OC(=O)[C@H](O)[C@@H](NC(=O)C1=CC=CC=C1)C1=CC=CC=C1	CC(=O)OC1C2=C(C)C(CC(O)(C(OC(=O)C3=CC=CC=C3)C3C4(COC4CC(O)C3(C)C1=O)OC(C)=O)C2(C)C)OC(=O)C(O)C(NC(=O)C1=CC=CC=C1)C1=CC=CC=C1	72	1	0	0
DTXSID4023414	Pamidronic acid	DTXCID003414	40391-99-9	NCCC(O)(P(O)(O)=O)P(O)(O)=O	NCCC(O)(P(O)(O)=O)P(O)(O)=O	437	1	0	0
DTXSID9023415	Pancuronium bromide	DTXCID403415	15500-66-0	[Br-].[Br-].CC(=O)O[C@H]1[C@H](C[C@H]2[C@@H]3CC[C@H]4C[C@H](OC(C)=O)[C@H](C[C@]4(C)[C@H]3CC[C@]12C)[N+]1(C)CCCCC1)[N+]1(C)CCCCC1	CC(=O)OC1C(CC2C3CCC4CC(OC(C)=O)C(CC4(C)C3CCC12C)[N+]1(C)CCCCC1)[N+]1(C)CCCCC1	517	0.666667	0	0
DTXSID4023416	Pantoprazole	DTXCID803416	102625-70-7	COC1=C(OC)C(CS(=O)C2=NC3=C(N2)C=CC(OC(F)F)=C3)=NC=C1	COC1=C(OC)C(CS(=O)C2=NC3=C(N2)C=CC(OC(F)F)=C3)=NC=C1	642	1	0	0
DTXSID9023419	Paraldehyde	DTXCID003419	123-63-7	CC1OC(C)OC(C)O1	CC1OC(C)OC(C)O1	356	1	1	0
DTXSID8023422	Paramethasone acetate	DTXCID503422	1597-82-6	C[C@@H]1C[C@H]2[C@@H]3C[C@H](F)C4=CC(=O)C=C[C@]4(C)[C@H]3[C@@H](O)C[C@]2(C)[C@@]1(O)C(=O)COC(C)=O	CC1CC2C3CC(F)C4=CC(=O)C=CC4(C)C3C(O)CC2(C)C1(O)C(=O)COC(C)=O	534	1	0	0
DTXSID3023425	Paroxetine	DTXCID703425	61869-08-7	FC1=CC=C(C=C1)[C@@H]1CCNC[C@H]1COC1=CC=C2OCOC2=C1	FC1=CC=C(C=C1)C1CCNCC1COC1=CC=C2OCOC2=C1	324	1	0	0
DTXSID8023426	Paroxypropione	DTXCID103426	70-70-2	CCC(=O)C1=CC=C(O)C=C1	CCC(=O)C1=CC=C(O)C=C1	442	1	0	0
DTXSID3023427	Pemoline	DTXCID503427	2152-34-3	NC1=NC(=O)C(O1)C1=CC=CC=C1	NC1=NC(=O)C(O1)C1=CC=CC=C1	106	1	0	0
DTXSID2023430	Pentaerythritol tetranitrate	DTXCID901109	78-11-5	[O-][N+](=O)OCC(CO[N+]([O-])=O)(CO[N+]([O-])=O)CO[N+]([O-])=O	[O-][N+](=O)OCC(CO[N+]([O-])=O)(CO[N+]([O-])=O)CO[N+]([O-])=O	163	1	1	1
DTXSID2023434	Pentetic acid	DTXCID603434	67-43-6	OC(=O)CN(CCN(CC(O)=O)CC(O)=O)CCN(CC(O)=O)CC(O)=O	OC(=O)CN(CCN(CC(O)=O)CC(O)=O)CCN(CC(O)=O)CC(O)=O	477	1	1	0
DTXSID7023435	Pentobarbital	DTXCID003435	76-74-4	CCCC(C)C1(CC)C(=O)NC(O)=NC1=O	CCCC(C)C1(CC)C(=O)NC(O)=NC1=O	519	1	0	0
DTXSID2023436	Pentostatin	DTXCID403436	53910-25-1	OC[C@H]1O[C@H](C[C@@H]1O)N1C=NC2=C1N=CNC[C@H]2O	OCC1OC(CC1O)N1C=NC2=C1N=CNCC2O	813	0.666667	0	0
DTXSID7023437	3,7-Dihydro-3,7-dimethyl-1-(5-oxohexyl)-1H-Purine-2,6-dione	DTXCID803437	6493-05-6	CN1C=NC2=C1C(=O)N(CCCCC(C)=O)C(=O)N2C	CN1C=NC2=C1C(=O)N(CCCCC(C)=O)C(=O)N2C	793	1	0	0
DTXSID6023440	Perindopril	DTXCID303440	82834-16-0	CCC[C@H](N[C@@H](C)C(=O)N1[C@H]2CCCC[C@H]2C[C@H]1C(O)=O)C(=O)OCC	CCCC(NC(C)C(=O)N1C2CCCCC2CC1C(O)=O)C(=O)OCC	90	1	0	0
DTXSID1023441	Perphenazine	DTXCID703441	58-39-9	OCCN1CCN(CCCN2C3=CC=CC=C3SC3=C2C=C(Cl)C=C3)CC1	OCCN1CCN(CCCN2C3=CC=CC=C3SC3=C2C=C(Cl)C=C3)CC1	39	1	0	0
DTXSID6023442	Phenacemide	DTXCID103442	63-98-9	NC(=O)NC(=O)CC1=CC=CC=C1	NC(=O)NC(=O)CC1=CC=CC=C1	576	1	0	0
DTXSID5023453	Phenindione	DTXCID803453	83-12-5	O=C1C(C(=O)C2=CC=CC=C12)C1=CC=CC=C1	O=C1C(C(=O)C2=CC=CC=C12)C1=CC=CC=C1	413	1	0	0
DTXSID0023458	Phenoxybenzamine	DTXCID803458	59-96-1	CC(COC1=CC=CC=C1)N(CCCl)CC1=CC=CC=C1	CC(COC1=CC=CC=C1)N(CCCl)CC1=CC=CC=C1	161	1	0	0
DTXSID4023460	Phensuximide	DTXCID903460	86-34-0	CN1C(=O)CC(C1=O)C1=CC=CC=C1	CN1C(=O)CC(C1=O)C1=CC=CC=C1	510	1	0	0
DTXSID4023462	Phentolamine	DTXCID703462	50-60-2	CC1=CC=C(C=C1)N(CC1=NCCN1)C1=CC(O)=CC=C1	CC1=CC=C(C=C1)N(CC1=NCCN1)C1=CC(O)=CC=C1	152	1	0	0
DTXSID9023463	DL-Phenylalanine	DTXCID103463	150-30-1	NC(CC1=CC=CC=C1)C(O)=O	NC(CC1=CC=CC=C1)C(O)=O	720	1	0	0
DTXSID8023470	Phthalylsulfathiazole	DTXCID203470	85-73-4	OC(=O)C1=C(C=CC=C1)C(=O)NC1=CC=C(C=C1)S(=O)(=O)NC1=NC=CS1	OC(=O)C1=C(C=CC=C1)C(=O)NC1=CC=C(C=C1)S(=O)(=O)NC1=NC=CS1	162	0.333333	0	0
DTXSID3023471	Physostigmine	DTXCID603471	57-47-6	CNC(=O)OC1=CC2=C(C=C1)N(C)[C@H]1N(C)CC[C@@]21C	CNC(=O)OC1=CC=C2N(C)C3N(C)CCC3(C)C2=C1	427	1	0	0
DTXSID8023472	Phytonadione	DTXCID003472	84-80-0	CC(C)CCC[C@@H](C)CCC[C@@H](C)CCC\C(C)=C\CC1=C(C)C(=O)C2=C(C=CC=C2)C1=O	CC(C)CCCC(C)CCCC(C)CCCC(C)=CCC1=C(C)C(=O)C2=CC=CC=C2C1=O	414	1	1	0
DTXSID8023474	1-(1-(4,4-bis(4-fluorophenyl)butyl)-4-piperidinyl)-1,3-dihydro-2H-Benzimidazol-2-one	DTXCID803474	2062-78-4	FC1=CC=C(C=C1)C(CCCN1CCC(CC1)N1C(=O)NC2=C1C=CC=C2)C1=CC=C(F)C=C1	FC1=CC=C(C=C1)C(CCCN1CCC(CC1)N1C(=O)NC2=C1C=CC=C2)C1=CC=C(F)C=C1	785	1	0	0
DTXSID8023476	Pindolol	DTXCID603476	13523-86-9	CC(C)NCC(O)COC1=C2C=CNC2=CC=C1	CC(C)NCC(O)COC1=C2C=CNC2=CC=C1	140	1	0	0
DTXSID8023478	Pipecuronium bromide	DTXCID403478	52212-02-9	[Br-].[Br-].CC(=O)O[C@H]1[C@H](C[C@H]2[C@@H]3CC[C@H]4C[C@H](OC(C)=O)[C@H](C[C@]4(C)[C@H]3CC[C@]12C)N1CC[N+](C)(C)CC1)N1CC[N+](C)(C)CC1	CC(=O)OC1C(CC2C3CCC4CC(OC(C)=O)C(CC4(C)C3CCC12C)N1CC[N+](C)(C)CC1)N1CC[N+](C)(C)CC1	517	0.666667	0	0
DTXSID3023479	Pipemidic acid	DTXCID803479	51940-44-4	CCN1C=C(C(O)=O)C(=O)C2=C1N=C(N=C2)N1CCNCC1	CCN1C=C(C(O)=O)C(=O)C2=C1N=C(N=C2)N1CCNCC1	779	1	0	0
DTXSID2023480	Pipenzolate bromide	DTXCID503480	125-51-9	[Br-].CC[N+]1(C)CCCC(C1)OC(=O)C(O)(C1=CC=CC=C1)C1=CC=CC=C1	CC[N+]1(C)CCCC(C1)OC(=O)C(O)(C1=CC=CC=C1)C1=CC=CC=C1	72	1	0	0
DTXSID7023481	Piperacetazine	DTXCID903481	3819-00-9	CC(=O)C1=CC2=C(SC3=CC=CC=C3N2CCCN2CCC(CCO)CC2)C=C1	CC(=O)C1=CC2=C(SC3=CC=CC=C3N2CCCN2CCC(CCO)CC2)C=C1	696	1	0	0
DTXSID7023485	Pipobroman	DTXCID503485	54-91-1	BrCCC(=O)N1CCN(CC1)C(=O)CCBr	BrCCC(=O)N1CCN(CC1)C(=O)CCBr	253	0.5	0	0
DTXSID7023487	Pirenzepine	DTXCID303487	28797-61-7	CN1CCN(CC(=O)N2C3=CC=CC=C3C(=O)NC3=C2N=CC=C3)CC1	CN1CCN(CC(=O)N2C3=CC=CC=C3C(=O)NC3=C2N=CC=C3)CC1	173	1	0	0
DTXSID2023488	Piretanide	DTXCID703488	55837-27-9	NS(=O)(=O)C1=C(OC2=CC=CC=C2)C(=CC(=C1)C(O)=O)N1CCCC1	NS(=O)(=O)C1=C(OC2=CC=CC=C2)C(=CC(=C1)C(O)=O)N1CCCC1	795	0.666667	0	0
DTXSID6023490	Pizotyline	DTXCID803490	15574-96-6	CN1CCC(CC1)=C1C2=C(CCC3=CC=CC=C13)SC=C2	CN1CCC(CC1)=C1C2=C(CCC3=CC=CC=C13)SC=C2	768	1	0	0
DTXSID6023492	Plicamycin	DTXCID603492	18378-89-7	CO[C@@H](C1CC2=CC3=C(C(O)=C(C)C(O[C@H]4C[C@@H](O[C@H]5C[C@@H](O)[C@H](O)[C@@H](C)O5)[C@@H](O)[C@@H](C)O4)=C3)C(O)=C2C(=O)[C@H]1O[C@H]1C[C@@H](O[C@H]2C[C@@H](O[C@H]3C[C@](C)(O)[C@H](O)[C@@H](C)O3)[C@H](O)[C@@H](C)O2)[C@H](O)[C@@H](C)O1)C(=O)[C@@H](O)[C@@H](C)O	COC(C1Cc2cc3cc(OC4CC(OC5CC(O)C(O)C(C)O5)C(O)C(C)O4)c(C)c(O)c3c(O)c2C(=O)C1OC1CC(OC2CC(OC3CC(C)(O)C(O)C(C)O3)C(O)C(C)O2)C(O)C(C)O1)C(=O)C(O)C(C)O	521	1	0	0
DTXSID1023495	Pralidoxime chloride	DTXCID803495	51-15-0	[Cl-].C[N+]1=C(\C=N\O)C=CC=C1	C[N+]1=CC=CC=C1\C=N\O	49	1	0	0
DTXSID6023496	Pramipexole	DTXCID203496	104632-26-0	CCCN[C@H]1CCC2=C(C1)SC(N)=N2	CCCNC1CCC2=C(C1)SC(N)=N2	231	1	0	0
DTXSID1023497	Pranoprofen	DTXCID603497	52549-17-4	CC(C(O)=O)C1=CC2=C(OC3=NC=CC=C3C2)C=C1	CC(C(O)=O)C1=CC2=C(OC3=NC=CC=C3C2)C=C1	165	0.5	0	0
DTXSID3023502	Prednisolone acetate	DTXCID103502	52-21-1	[H][C@@]12CC[C@](O)(C(=O)COC(C)=O)[C@@]1(C)C[C@H](O)[C@@]1([H])[C@@]2([H])CCC2=CC(=O)C=C[C@]12C	CC(=O)OCC(=O)C1(O)CCC2C3CCC4=CC(=O)C=CC4(C)C3C(O)CC12C	534	1	0	0
DTXSID8023505	Prednisolone tebutate	DTXCID303505	7681-14-3	[H][C@@]12CC[C@](O)(C(=O)COC(=O)CC(C)(C)C)[C@@]1(C)C[C@H](O)[C@@]1([H])[C@@]2([H])CCC2=CC(=O)C=C[C@]12C	CC(C)(C)CC(=O)OCC(=O)C1(O)CCC2C3CCC4=CC(=O)C=CC4(C)C3C(O)CC12C	534	1	0	0
DTXSID3023508	Prifinium bromide	DTXCID503508	4630-95-9	[Br-].CC[N+]1(CC)CCC(C1C)=C(C1=CC=CC=C1)C1=CC=CC=C1	CC[N+]1(CC)CCC(C1C)=C(C1=CC=CC=C1)C1=CC=CC=C1	71	0.5	0	0
DTXSID7023510	Primidone	DTXCID603510	125-33-7	CCC1(C(=O)NCNC1=O)C1=CC=CC=C1	CCC1(C(=O)NCNC1=O)C1=CC=CC=C1	519	1	1	0
DTXSID7023512	Procainamide	DTXCID403512	51-06-9	CCN(CC)CCNC(=O)C1=CC=C(N)C=C1	CCN(CC)CCNC(=O)C1=CC=C(N)C=C1	131	1	0	0
DTXSID7023516	Proglumide	DTXCID003516	6620-60-6	CCCN(CCC)C(=O)C(CCC(O)=O)NC(=O)C1=CC=CC=C1	CCCN(CCC)C(=O)C(CCC(O)=O)NC(=O)C1=CC=CC=C1	808	1	0	0
DTXSID7023518	Promethazine	DTXCID803518	60-87-7	CC(CN1C2=C(SC3=C1C=CC=C3)C=CC=C2)N(C)C	CC(CN1C2=C(SC3=C1C=CC=C3)C=CC=C2)N(C)C	696	1	0	0
DTXSID2023519	Propantheline bromide	DTXCID203519	50-34-0	[Br-].CC(C)[N+](C)(CCOC(=O)C1C2=CC=CC=C2OC2=C1C=CC=C2)C(C)C	CC(C)[N+](C)(CCOC(=O)C1C2=CC=CC=C2OC2=C1C=CC=C2)C(C)C	366	1	1	0
DTXSID6023523	Propofol	DTXCID103523	2078-54-8	CC(C)C1=CC=CC(C(C)C)=C1O	CC(C)C1=CC=CC(C(C)C)=C1O	474	1	1	1
DTXSID1023526	(+/-) Propylhexedrine	DTXCID303526	101-40-6	CNC(C)CC1CCCCC1	CNC(C)CC1CCCCC1	306	0.5	0	0
DTXSID6023529	Propyphenazone	DTXCID503529	479-92-5	CC(C)C1=C(C)N(C)N(C1=O)C1=CC=CC=C1	CC(C)C1=C(C)N(C)N(C1=O)C1=CC=CC=C1	311	1	0	0
DTXSID5023532	Proscillaridin	DTXCID003532	466-06-8	C[C@@H]1O[C@@H](O[C@H]2CC[C@]3(C)[C@H]4CC[C@]5(C)[C@H](CC[C@]5(O)[C@@H]4CCC3=C2)C2=COC(=O)C=C2)[C@H](O)[C@H](O)[C@H]1O	CC1OC(OC2CCC3(C)C4CCC5(C)C(CCC5(O)C4CCC3=C2)C2=COC(=O)C=C2)C(O)C(O)C1O	304	1	0	0
DTXSID0023533	Protirelin	DTXCID403533	24305-27-9	NC(=O)[C@@H]1CCCN1C(=O)[C@H](CC1=CN=CN1)NC(=O)[C@@H]1CCC(=O)N1	NC(=O)C1CCCN1C(=O)C(CC1=CN=CN1)NC(=O)C1CCC(=O)N1	510	1	1	0
DTXSID5023536	Proxyphylline	DTXCID603536	603-00-9	CC(O)CN1C=NC2=C1C(=O)N(C)C(=O)N2C	CC(O)CN1C=NC2=C1C(=O)N(C)C(=O)N2C	793	1	0	0
DTXSID9023540	Pyridostigmine bromide	DTXCID503540	101-26-8	[Br-].CN(C)C(=O)OC1=CC=C[N+](C)=C1	CN(C)C(=O)OC1=C[N+](C)=CC=C1	448	1	0	0
DTXSID4023541	Pyridoxine	DTXCID903541	65-23-6	CC1=C(O)C(CO)=C(CO)C=N1	CC1=C(O)C(CO)=C(CO)C=N1	57	1	1	1
DTXSID9023542	Pyrilamine	DTXCID303542	91-84-9	COC1=CC=C(CN(CCN(C)C)C2=NC=CC=C2)C=C1	COC1=CC=C(CN(CCN(C)C)C2=NC=CC=C2)C=C1	378	1	1	0
DTXSID4023545	Pyrvinium pamoate	DTXCID503545	3546-41-6	CN(C)C1=CC=C2C(C=CC(\C=C\C3=C(C)N(C(C)=C3)C3=CC=CC=C3)=[N+]2C)=C1.CN(C)C1=CC=C2C(C=CC(\C=C\C3=C(C)N(C(C)=C3)C3=CC=CC=C3)=[N+]2C)=C1.OC1=C(CC2=C3C=CC=CC3=CC(C([O-])=O)=C2O)C2=CC=CC=C2C=C1C([O-])=O	NA	113	0.666667	0	0
DTXSID9023546	Quetiapine	DTXCID903546	111974-69-7	OCCOCCN1CCN(CC1)C1=NC2=C(SC3=C1C=CC=C3)C=CC=C2	OCCOCCN1CCN(CC1)C1=NC2=C(SC3=C1C=CC=C3)C=CC=C2	39	1	0	0
DTXSID9023548	Quinethazone	DTXCID703548	73-49-4	CCC1NC(=O)C2=CC(=C(Cl)C=C2N1)S(N)(=O)=O	CCC1NC(=O)C2=CC(=C(Cl)C=C2N1)S(N)(=O)=O	801	1	0	0
DTXSID4023549	Quinidine	DTXCID70819883	56-54-2	[H][C@@]1(C[C@@H]2CC[N@]1C[C@@H]2C=C)[C@@H](O)C1=CC=NC2=C1C=C(OC)C=C2	COC1=CC2=C(C=CN=C2C=C1)C(O)C1CC2CCN1CC2C=C	165	0.5	0	0
DTXSID3023550	Raloxifene	DTXCID803550	84449-90-1	OC1=CC=C(C=C1)C1=C(C(=O)C2=CC=C(OCCN3CCCCC3)C=C2)C2=CC=C(O)C=C2S1	OC1=CC=C(C=C1)C1=C(C(=O)C2=CC=C(OCCN3CCCCC3)C=C2)C2=CC=C(O)C=C2S1	442	0.666667	0	0
DTXSID8023551	Ramipril	DTXCID203551	87333-19-5	CCOC(=O)[C@H](CCC1=CC=CC=C1)N[C@@H](C)C(=O)N1[C@H]2CCC[C@H]2C[C@H]1C(O)=O	CCOC(=O)C(CCC1=CC=CC=C1)NC(C)C(=O)N1C2CCCC2CC1C(O)=O	90	1	0	0
DTXSID3023552	Repaglinide	DTXCID603552	135062-02-1	CCOC1=C(C=CC(CC(=O)N[C@@H](CC(C)C)C2=C(C=CC=C2)N2CCCCC2)=C1)C(O)=O	CCOC1=C(C=CC(CC(=O)NC(CC(C)C)C2=CC=CC=C2N2CCCCC2)=C1)C(O)=O	378	1	0	0
DTXSID3023554	Rescinnamine	DTXCID001079620	24815-24-5	[H][C@]12C[C@@H](OC(=O)\C=C\C3=CC(OC)=C(OC)C(OC)=C3)[C@H](OC)[C@@H](C(=O)OC)[C@@]1([H])C[C@@]1([H])N(CCC3=C1NC1=C3C=CC(OC)=C1)C2	COC1C(CC2CN3CCC4=C(NC5=CC(OC)=CC=C45)C3CC2C1C(=O)OC)OC(=O)C=CC1=CC(OC)=C(OC)C(OC)=C1	774	1	0	0
DTXSID3023556	Retinol	DTXCID203556	68-26-8	C\C(=C/CO)\C=C\C=C(/C)\C=C\C1=C(C)CCCC1(C)C	CC(=CCO)C=CC=C(C)C=CC1=C(C)CCCC1(C)C	536	1	1	1
DTXSID8023557	Ribavirin	DTXCID603557	36791-04-5	NC(=O)C1=NN(C=N1)[C@@H]1O[C@H](CO)[C@@H](O)[C@H]1O	NC(=O)C1=NN(C=N1)C1OC(CO)C(O)C1O	639	0.5	0	0
DTXSID2023565	Rizatriptan	DTXCID103565	144034-80-0	CN(C)CCC1=CNC2=CC=C(CN3C=NC=N3)C=C12	CN(C)CCC1=CNC2=CC=C(CN3C=NC=N3)C=C12	572	1	0	0
DTXSID7023566	Rocuronium bromide	DTXCID503566	119302-91-9	[Br-].CC(=O)O[C@H]1[C@H](C[C@H]2[C@@H]3CC[C@H]4C[C@H](O)[C@H](C[C@]4(C)[C@H]3CC[C@]12C)N1CCOCC1)[N+]1(CC=C)CCCC1	CC(=O)OC1C(CC2C3CCC4CC(O)C(CC4(C)C3CCC12C)N1CCOCC1)[N+]1(CC=C)CCCC1	516	0.333333	0	0
DTXSID2023567	Rofecoxib	DTXCID903567	162011-90-7	CS(=O)(=O)C1=CC=C(C=C1)C1=C(C(=O)OC1)C1=CC=CC=C1	CS(=O)(=O)C1=CC=C(C=C1)C1=C(C(=O)OC1)C1=CC=CC=C1	525	1	0	0
DTXSID7023568	Rolitetracycline	DTXCID303568	751-97-3	CN(C)[C@H]1[C@@H]2CC3C(=C(O)[C@]2(O)C(=O)C(C(=O)NCN2CCCC2)=C1O)C(=O)C1=C(C=CC=C1O)[C@@]3(C)O	CN(C)C1C2CC3C(C(=O)C4=C(C=CC=C4O)C3(C)O)C(=O)C2(O)C(=O)C(C(=O)NCN2CCCC2)C1=O	97	1	0	0
DTXSID2023569	Rosiglitazone maleate	DTXCID703569	155141-29-0	OC(=O)\C=C/C(O)=O.CN(CCOC1=CC=C(CC2SC(=O)NC2=O)C=C1)C1=CC=CC=N1	CN(CCOC1=CC=C(CC2SC(=O)NC2=O)C=C1)C1=NC=CC=C1	378	1	0	0
DTXSID6023571	Salmeterol	DTXCID803571	89365-50-4	OCC1=C(O)C=CC(=C1)C(O)CNCCCCCCOCCCCC1=CC=CC=C1	OCC1=C(O)C=CC(=C1)C(O)CNCCCCCCOCCCCC1=CC=CC=C1	584	1	1	0
DTXSID1023572	Salsalate	DTXCID203572	552-94-3	OC(=O)C1=C(OC(=O)C2=C(O)C=CC=C2)C=CC=C1	OC(=O)C1=C(OC(=O)C2=C(O)C=CC=C2)C=CC=C1	481	1	0	0
DTXSID1023576	Sennoside A	DTXCID803576	81-27-6	OC[C@H]1O[C@@H](OC2=CC=CC3=C2C(=O)C2=C(C=C(C=C2O)C(O)=O)[C@@H]3[C@@H]2C3=C(C(O[C@@H]4O[C@H](CO)[C@@H](O)[C@H](O)[C@H]4O)=CC=C3)C(=O)C3=C2C=C(C=C3O)C(O)=O)[C@H](O)[C@@H](O)[C@@H]1O	OCC1OC(OC2=CC=CC3=C2C(=O)C2=C(O)C=C(C=C2C3C2C3=C(C(OC4OC(CO)C(O)C(O)C4O)=CC=C3)C(=O)C3=C2C=C(C=C3O)C(O)=O)C(O)=O)C(O)C(O)C1O	521	1	0	0
DTXSID0023581	Simvastatin	DTXCID103581	79902-63-9	CCC(C)(C)C(=O)O[C@H]1C[C@@H](C)C=C2C=C[C@H](C)[C@H](CC[C@@H]3C[C@@H](O)CC(=O)O3)[C@@H]12	CCC(C)(C)C(=O)OC1CC(C)C=C2C=CC(C)C(CCC3CC(O)CC(=O)O3)C12	689	1	0	1
DTXSID5023582	Sirolimus	DTXCID503582	53123-88-9	[H][C@@]12CC[C@@H](C)[C@@](O)(O1)C(=O)C(=O)N1CCCC[C@@]1([H])C(=O)O[C@@]([H])(CC(=O)[C@H](C)\C=C(C)\[C@@H](O)[C@@H](OC)C(=O)[C@H](C)C[C@H](C)\C=C\C=C\C=C(C)\[C@H](C2)OC)[C@H](C)C[C@@H]1CC[C@@H](O)[C@@H](C1)OC	COC1CC(CC(C)C2CC(=O)C(C)C=C(C)C(O)C(OC)C(=O)C(C)CC(C)C=CC=CC=C(C)C(CC3CCC(C)C(O)(O3)C(=O)C(=O)N3CCCCC3C(=O)O2)OC)CCC1O	810	0.5	0	0
DTXSID5023584	Sitosterol alpha1	DTXCID303584	474-40-8	C\C=C(\CC[C@@H](C)[C@H]1CC[C@H]2C3=CC[C@H]4[C@H](C)[C@@H](O)CC[C@]4(C)[C@H]3CC[C@]12C)C(C)C	CC=C(CCC(C)C1CCC2C3=CCC4C(C)C(O)CCC4(C)C3CCC12C)C(C)C	92	1	0	0
DTXSID5023586	Sofalcone	DTXCID103586	64506-49-6	CC(C)=CCOC1=CC=C(\C=C\C(=O)C2=CC=C(OCC=C(C)C)C=C2OCC(O)=O)C=C1	CC(C)=CCOC1=CC=C(C=CC(=O)C2=C(OCC(O)=O)C=C(OCC=C(C)C)C=C2)C=C1	180	1	0	0
DTXSID0023587	Sorbinil	DTXCID503587	68367-52-2	FC1=CC2=C(OCC[C@]22NC(=O)NC2=O)C=C1	FC1=CC2=C(OCCC22NC(=O)NC2=O)C=C1	694	1	0	0
DTXSID5023588	D-Glucitol	DTXCID903588	50-70-4	OC[C@H](O)[C@@H](O)[C@H](O)[C@H](O)CO	OCC(O)C(O)C(O)C(O)CO	639	1	1	1
DTXSID0023589	Sotalol	DTXCID303589	3930-20-9	CC(C)NCC(O)C1=CC=C(NS(C)(=O)=O)C=C1	CC(C)NCC(O)C1=CC=C(NS(C)(=O)=O)C=C1	584	1	0	0
DTXSID9023590	Sparfloxacin	DTXCID50820154	110871-86-8	C[C@H]1CN(C[C@@H](C)N1)C1=C(F)C2=C(C(N)=C1F)C(=O)C(=CN2C1CC1)C(O)=O	CC1CN(CC(C)N1)C1=C(F)C(N)=C2C(=O)C(=CN(C3CC3)C2=C1F)C(O)=O	779	1	0	0
DTXSID4023591	Sparteine	DTXCID403591	90-39-1	[H][C@]12CN3CCCC[C@@]3([H])[C@]([H])(CN3CCCC[C@]13[H])C2	[H]C12CN3CCCCC3C([H])(CN3CCCCC13)C2	768	1	0	0
DTXSID4023593	Spiclomazine hydrochloride	DTXCID203593	27007-85-8	Cl.ClC1=CC2=C(SC3=C(C=CC=C3)N2CCCN2CCC3(CC2)NC(=O)CS3)C=C1	ClC1=CC2=C(SC3=C(C=CC=C3)N2CCCN2CCC3(CC2)NC(=O)CS3)C=C1	673	1	0	0
DTXSID4023595	Spiramycin II	DTXCID003595	24916-51-6	CO[C@H]1[C@@H](CC(=O)O[C@H](C)C\C=C\C=C\[C@H](O[C@@H]2CC[C@@H]([C@@H](C)O2)N(C)C)[C@H](C)C[C@H](CC=O)[C@@H]1O[C@@H]1O[C@H](C)[C@@H](O[C@H]2C[C@@](C)(O)[C@@H](O)[C@H](C)O2)[C@@H]([C@H]1O)N(C)C)OC(C)=O	COC1C(CC(=O)OC(C)CC=CC=CC(OC2CCC(C(C)O2)N(C)C)C(C)CC(CC=O)C1OC1OC(C)C(OC2CC(C)(O)C(O)C(C)O2)C(C1O)N(C)C)OC(C)=O	388	1	0	0
DTXSID6023600	Strychnine	DTXCID503600	57-24-9	[H][C@]12C[C@@]3([H])C4=CCO[C@@]5([H])CC(=O)N6C7=C(C=CC=C7)[C@@]1(CCN2C4)[C@]6([H])[C@@]35[H]	[H]C12CC3([H])C4C5N6C7=C(C=CC=C7)C15CCN2CC3=CCOC4CC6=O	774	1	1	0
DTXSID6023602	Butanedioic acid	DTXCID303602	110-15-6	OC(=O)CCC(O)=O	OC(=O)CCC(O)=O	300	1	1	1
DTXSID1023603	Succinylcholine chloride	DTXCID703603	71-27-2	[Cl-].[Cl-].C[N+](C)(C)CCOC(=O)CCC(=O)OCC[N+](C)(C)C	C[N+](C)(C)CCOC(=O)CCC(=O)OCC[N+](C)(C)C	210	1	0	0
DTXSID1023605	Sulbactam	DTXCID503605	68373-14-8	CC1(C)[C@@H](N2[C@@H](CC2=O)S1(=O)=O)C(O)=O	CC1(C)C(N2C(CC2=O)S1(=O)=O)C(O)=O	387	1	0	0
DTXSID6023606	Sulfacytine	DTXCID903606	17784-12-2	CCN1C=CC(NS(=O)(=O)C2=CC=C(N)C=C2)=NC1=O	CCN1C=CC(NS(=O)(=O)C2=CC=C(N)C=C2)=NC1=O	491	1	0	0
DTXSID1023607	Sulfadimethoxine	DTXCID303607	122-11-2	COC1=NC(OC)=NC(NS(=O)(=O)C2=CC=C(N)C=C2)=C1	COC1=NC(OC)=NC(NS(=O)(=O)C2=CC=C(N)C=C2)=C1	491	1	1	0
DTXSID6023608	Sulfadoxine	DTXCID703608	2447-57-6	COC1=NC=NC(NS(=O)(=O)C2=CC=C(N)C=C2)=C1OC	COC1=NC=NC(NS(=O)(=O)C2=CC=C(N)C=C2)=C1OC	491	1	0	0
DTXSID1023609	Sulfaguanidine	DTXCID103609	57-67-0	NC(=N)NS(=O)(=O)C1=CC=C(N)C=C1	NC(=N)NS(=O)(=O)C1=CC=C(N)C=C1	491	1	1	0
DTXSID5023611	Sulfamethoxypyridazine	DTXCID203611	80-35-3	COC1=CC=C(NS(=O)(=O)C2=CC=C(N)C=C2)N=N1	COC1=CC=C(NS(=O)(=O)C2=CC=C(N)C=C2)N=N1	491	1	0	0
DTXSID0023612	Sulfamerazine	DTXCID603612	127-79-7	CC1=CC=NC(NS(=O)(=O)C2=CC=C(N)C=C2)=N1	CC1=CC=NC(NS(=O)(=O)C2=CC=C(N)C=C2)=N1	491	1	1	0
DTXSID5023613	Sulfameter	DTXCID003613	651-06-9	COC1=CN=C(NS(=O)(=O)C2=CC=C(N)C=C2)N=C1	COC1=CN=C(NS(=O)(=O)C2=CC=C(N)C=C2)N=C1	491	1	0	0
DTXSID5023615	Sulfamethizole	DTXCID803615	144-82-1	CC1=NN=C(NS(=O)(=O)C2=CC=C(N)C=C2)S1	CC1=NN=C(NS(=O)(=O)C2=CC=C(N)C=C2)S1	491	1	1	0
DTXSID0023616	Sulfamethomidine	DTXCID203616	3772-76-7	COC1=NC(C)=NC(NS(=O)(=O)C2=CC=C(N)C=C2)=C1	COC1=NC(C)=NC(NS(=O)(=O)C2=CC=C(N)C=C2)=C1	491	1	0	0
DTXSID0023618	Sulfinpyrazone	DTXCID003618	57-96-5	O=C1C(CCS(=O)C2=CC=CC=C2)C(=O)N(N1C1=CC=CC=C1)C1=CC=CC=C1	O=C1C(CCS(=O)C2=CC=CC=C2)C(=O)N(N1C1=CC=CC=C1)C1=CC=CC=C1	311	1	0	0
DTXSID4023620	Sulfisoxazole acetal	DTXCID103620	80-74-0	CC(=O)N(C1=C(C)C(C)=NO1)S(=O)(=O)C1=CC=C(N)C=C1	CC(=O)N(C1=C(C)C(C)=NO1)S(=O)(=O)C1=CC=C(N)C=C1	491	1	0	0
DTXSID9023621	Sulfobromophthalein	DTXCID503621	71-67-0	[Na+].[Na+].OC1=CC=C(C=C1S([O-])(=O)=O)C1(OC(=O)C2=C(Br)C(Br)=C(Br)C(Br)=C12)C1=CC=C(O)C(=C1)S([O-])(=O)=O	OC1=CC=C(C=C1S(O)(=O)=O)C1(OC(=O)C2=C(Br)C(Br)=C(Br)C(Br)=C12)C1=CC=C(O)C(=C1)S(O)(=O)=O	415	1	0	0
DTXSID4023622	Sulfanilamide	DTXCID903622	63-74-1	NC1=CC=C(C=C1)S(N)(=O)=O	NC1=CC=C(C=C1)S(N)(=O)=O	491	1	1	0
DTXSID9023623	Adesulfone sodium	DTXCID303623	144-75-2	[Na+].[Na+].[O-]S(=O)CNC1=CC=C(C=C1)S(=O)(=O)C1=CC=C(NCS([O-])=O)C=C1	OS(=O)CNC1=CC=C(C=C1)S(=O)(=O)C1=CC=C(NCS(O)=O)C=C1	61	1	0	0
DTXSID4023624	Sulindac	DTXCID703624	38194-50-2	CC1=C(CC(O)=O)C2=C(C=CC(F)=C2)\C1=C/C1=CC=C(C=C1)S(C)=O	CC1=C(CC(O)=O)C2=CC(F)=CC=C2C1=CC1=CC=C(C=C1)S(C)=O	707	1	0	0
DTXSID4023626	Sulthiame	DTXCID503626	61-56-3	NS(=O)(=O)C1=CC=C(C=C1)N1CCCCS1(=O)=O	NS(=O)(=O)C1=CC=C(C=C1)N1CCCCS1(=O)=O	795	1	0	0
DTXSID4023628	Sumatriptan	DTXCID303628	103628-46-2	CNS(=O)(=O)CC1=CC=C2NC=C(CCN(C)C)C2=C1	CNS(=O)(=O)CC1=CC=C2NC=C(CCN(C)C)C2=C1	296	0.666667	0	0
DTXSID9023629	Syrosingopine	DTXCID703629	84-36-6	CCOC(=O)OC1=C(OC)C=C(C=C1OC)C(=O)O[C@@H]1C[C@@H]2CN3CCC4=C(NC5=C4C=CC(OC)=C5)[C@H]3C[C@@H]2[C@@H]([C@H]1OC)C(=O)OC	CCOC(=O)OC1=C(OC)C=C(C=C1OC)C(=O)OC1CC2CN3CCC4=C(NC5=CC(OC)=CC=C45)C3CC2C(C1OC)C(=O)OC	774	1	0	0
DTXSID8023630	Talbutal	DTXCID403630	115-44-6	CCC(C)C1(CC=C)C(=O)NC(=O)NC1=O	CCC(C)C1(CC=C)C(=O)NC(=O)NC1=O	519	1	0	0
DTXSID8023632	L-Tartaric acid	DTXCID203632	87-69-4	O[C@H]([C@@H](O)C(O)=O)C(O)=O	OC(C(O)C(O)=O)C(O)=O	745	1	1	1
DTXSID8023636	Telmisartan	DTXCID803636	144701-48-4	CCCC1=NC2=C(C=C(C=C2C)C2=NC3=CC=CC=C3N2C)N1CC1=CC=C(C=C1)C1=CC=CC=C1C(O)=O	CCCC1=NC2=C(C=C(C=C2C)C2=NC3=CC=CC=C3N2C)N1CC1=CC=C(C=C1)C1=CC=CC=C1C(O)=O	166	1	0	0
DTXSID8023638	Teniposide	DTXCID603638	29767-20-2	COC1=CC(=CC(OC)=C1O)[C@H]1[C@@H]2C(COC2=O)C(O[C@@H]2O[C@@H]3COC(O[C@H]3[C@H](O)[C@H]2O)C2=CC=CS2)C2=CC3=C(OCO3)C=C12	COC1=CC(=CC(OC)=C1O)C1C2C(COC2=O)C(OC2OC3COC(OC3C(O)C2O)C2=CC=CS2)C2=C1C=C1OCOC1=C2	521	1	0	0
DTXSID2023640	Terbinafine	DTXCID703640	91161-71-6	CN(C\C=C\C#CC(C)(C)C)CC1=CC=CC2=CC=CC=C12	CN(CC=CC#CC(C)(C)C)CC1=C2C=CC=CC2=CC=C1	167	0.4	0	0
DTXSID2023642	Terfenadine	DTXCID503642	50679-08-8	CC(C)(C)C1=CC=C(C=C1)C(O)CCCN1CCC(CC1)C(O)(C1=CC=CC=C1)C1=CC=CC=C1	CC(C)(C)C1=CC=C(C=C1)C(O)CCCN1CCC(CC1)C(O)(C1=CC=CC=C1)C1=CC=CC=C1	785	1	0	0
DTXSID7023643	Terpin	DTXCID903643	80-53-5	CC(C)(O)C1CCC(C)(O)CC1	CC(C)(O)C1CCC(C)(O)CC1	725	1	0	0
DTXSID2023644	Testolactone	DTXCID303644	968-93-4	C[C@]12CC[C@H]3[C@@H](CCC4=CC(=O)C=C[C@]34C)[C@@H]1CCC(=O)O2	CC12CCC3C(CCC4=CC(=O)C=CC34C)C1CCC(=O)O2	242	1	0	0
DTXSID7023645	Tetracycline	DTXCID703645	60-54-8	[H][C@@]12C[C@@]3([H])C(=C(O)[C@]1(O)C(=O)C(C(N)=O)=C(O)[C@H]2N(C)C)C(=O)C1=C(C=CC=C1O)[C@@]3(C)O	CN(C)C1C2CC3C(C(=O)C4=C(C=CC=C4O)C3(C)O)C(=O)C2(O)C(=O)C(C(N)=O)C1=O	97	1	1	1
DTXSID6023650	Thiamphenicol glycinate hydrochloride	DTXCID003650	2611-61-2	Cl.CS(=O)(=O)C1=CC=C(C=C1)[C@@H](O)[C@@H](COC(=O)CN)NC(=O)C(Cl)Cl	CS(=O)(=O)C1=CC=C(C=C1)C(O)C(COC(=O)CN)NC(=O)C(Cl)Cl	619	1	0	0
DTXSID6023652	6-Thioguanine	DTXCID803652	154-42-7	NC1=NC2=C(NC=N2)C(=S)N1	NC1=NC2=C(NC=N2)C(=S)N1	793	1	0	1
DTXSID6023656	Thioridazine	DTXCID403656	50-52-2	CSC1=CC2=C(SC3=CC=CC=C3N2CCC2CCCCN2C)C=C1	CSC1=CC2=C(SC3=CC=CC=C3N2CCC2CCCCN2C)C=C1	696	1	0	0
DTXSID6023658	Thiothixene	DTXCID203658	5591-45-7	CN(C)S(=O)(=O)C1=CC2=C(SC3=CC=CC=C3C2=CCCN2CCN(C)CC2)C=C1	CN(C)S(=O)(=O)C1=CC2=C(SC3=CC=CC=C3C2=CCCN2CCN(C)CC2)C=C1	173	1	0	0
DTXSID0023660	Thiphenamil	DTXCID303660	82-99-5	CCN(CC)CCSC(=O)C(C1=CC=CC=C1)C1=CC=CC=C1	CCN(CC)CCSC(=O)C(C1=CC=CC=C1)C1=CC=CC=C1	419	1	0	0
DTXSID5023661	Thymidine	DTXCID703661	50-89-5	CC1=CN([C@H]2C[C@H](O)[C@@H](CO)O2)C(=O)NC1=O	CC1=CN(C2CC(O)C(CO)O2)C(=O)N=C1O	641	1	0	0
DTXSID5023665	Tiaprofenic acid	DTXCID303665	33005-95-7	CC(C(O)=O)C1=CC=C(S1)C(=O)C1=CC=CC=C1	CC(C(O)=O)C1=CC=C(S1)C(=O)C1=CC=CC=C1	450	1	0	0
DTXSID5023667	Tibolone	DTXCID103667	5630-53-5	C[C@@H]1CC2=C(CCC(=O)C2)[C@H]2CC[C@@]3(C)[C@@H](CC[C@@]3(O)C#C)[C@H]12	CC1CC2=C(CCC(=O)C2)C2CCC3(C)C(CCC3(O)C#C)C12	534	1	0	0
DTXSID5023669	Ticlopidine	DTXCID903669	55142-85-3	ClC1=CC=CC=C1CN1CCC2=C(C1)C=CS2	ClC1=CC=CC=C1CN1CCC2=C(C1)C=CS2	238	0.666667	0	0
DTXSID4023670	Ticrynafen	DTXCID603670	40180-04-9	OC(=O)COC1=C(Cl)C(Cl)=C(C=C1)C(=O)C1=CC=CS1	OC(=O)COC1=C(Cl)C(Cl)=C(C=C1)C(=O)C1=CC=CS1	450	0.5	0	0
DTXSID4023672	Timepidium bromide	DTXCID403672	35035-05-3	[Br-].COC1CC(C[N+](C)(C)C1)=C(C1=CC=CS1)C1=CC=CS1	COC1CC(C[N+](C)(C)C1)=C(C1=CC=CS1)C1=CC=CS1	465	1	0	0
DTXSID9023673	Timiperone	DTXCID803673	57648-21-2	FC1=CC=C(C=C1)C(=O)CCCN1CCC(CC1)N1C(=S)NC2=C1C=CC=C2	FC1=CC=C(C=C1)C(=O)CCCN1CCC(CC1)N1C(=S)NC2=C1C=CC=C2	768	1	0	0
DTXSID4023674	(S)-Timolol	DTXCID203674	26839-75-8	CC(C)(C)NC[C@H](O)COC1=NSN=C1N1CCOCC1	CC(C)(C)NCC(O)COC1=NSN=C1N1CCOCC1	140	1	0	0
DTXSID4023676	Tinidazole	DTXCID003676	19387-91-8	CCS(=O)(=O)CCN1C(C)=NC=C1[N+]([O-])=O	CCS(=O)(=O)CCN1C(C)=NC=C1[N+]([O-])=O	748	1	0	0
DTXSID9023677	Tinoridine	DTXCID403677	24237-54-5	CCOC(=O)C1=C(N)SC2=C1CCN(CC1=CC=CC=C1)C2	CCOC(=O)C1=C(N)SC2=C1CCN(CC1=CC=CC=C1)C2	167	0.666667	0	0
DTXSID4023678	Tiopronin	DTXCID803678	1953-02-2	CC(S)C(=O)NCC(O)=O	CC(S)C(=O)NCC(O)=O	808	1	0	0
DTXSID9023679	Tizanidine	DTXCID203679	51322-75-9	ClC1=C(NC2=NCCN2)C2=NSN=C2C=C1	ClC1=C(NC2=NCCN2)C2=NSN=C2C=C1	690	1	0	0
DTXSID8023680	Tobramycin	DTXCID903680	32986-56-4	NC[C@H]1O[C@H](O[C@@H]2[C@@H](N)C[C@@H](N)[C@H](O[C@H]3O[C@H](CO)[C@@H](O)[C@H](N)[C@H]3O)[C@H]2O)[C@H](N)C[C@@H]1O	NCC1OC(OC2C(N)CC(N)C(OC3OC(CO)C(O)C(N)C3O)C2O)C(N)CC1O	10	1	0	0
DTXSID3023681	Tofisopam	DTXCID303681	22345-47-7	CCC1C2=CC(OC)=C(OC)C=C2C(=NN=C1C)C1=CC=C(OC)C(OC)=C1	CCC1C2=CC(OC)=C(OC)C=C2C(=NN=C1C)C1=CC=C(OC)C(OC)=C1	205	0.666667	0	0
DTXSID3023685	Tolcapone	DTXCID903685	134308-13-7	CC1=CC=C(C=C1)C(=O)C1=CC(O)=C(O)C(=C1)[N+]([O-])=O	CC1=CC=C(C=C1)C(=O)C1=CC(O)=C(O)C(=C1)[N+]([O-])=O	442	1	0	0
DTXSID3023687	Tolterodine	DTXCID703687	124937-51-5	CC(C)N(CC[C@H](C1=CC=CC=C1)C1=C(O)C=CC(C)=C1)C(C)C	CC(C)N(CCC(C1=CC=CC=C1)C1=C(O)C=CC(C)=C1)C(C)C	439	1	0	0
DTXSID8023688	Topiramate	DTXCID103688	97240-79-4	CC1(C)O[C@@H]2CO[C@@]3(COS(N)(=O)=O)OC(C)(C)O[C@H]3[C@@H]2O1	CC1(C)OC2COC3(COS(N)(=O)=O)OC(C)(C)OC3C2O1	10	1	0	0
DTXSID2023690	Torsemide	DTXCID203690	56211-40-6	CC(C)NC(=O)NS(=O)(=O)C1=C(NC2=CC(C)=CC=C2)C=CN=C1	CC(C)NC(=O)NS(=O)(=O)C1=C(NC2=CC(C)=CC=C2)C=CN=C1	491	1	0	0
DTXSID7023691	Tramadol hydrochloride	DTXCID60809617	36282-47-0	Cl.COC1=CC=CC(=C1)[C@@]1(O)CCCC[C@@H]1CN(C)C	COC1=CC=CC(=C1)C1(O)CCCCC1CN(C)C	658	1	0	0
DTXSID2023692	Trandolapril	DTXCID003692	87679-37-6	[H][C@@]12C[C@H](N(C(=O)[C@H](C)N[C@@H](CCC3=CC=CC=C3)C(=O)OCC)[C@@]1([H])CCCC2)C(O)=O	CCOC(=O)C(CCC1=CC=CC=C1)NC(C)C(=O)N1C2CCCCC2CC1C(O)=O	90	1	0	0
DTXSID7023693	2-[[(E)-3-(3,4-Dimethoxyphenyl)prop-2-enoyl]amino]benzoic acid	DTXCID403693	53902-12-8	COC1=CC=C(\C=C\C(=O)NC2=C(C=CC=C2)C(O)=O)C=C1OC	COC1=CC=C(C=CC(=O)NC2=CC=CC=C2C(O)=O)C=C1OC	180	1	0	0
DTXSID7023697	Tribenoside	DTXCID003697	10310-32-4	CCO[C@@H]1O[C@H](C(COCC2=CC=CC=C2)OCC2=CC=CC=C2)[C@H](OCC2=CC=CC=C2)[C@H]1O	CCOC1OC(C(COCC2=CC=CC=C2)OCC2=CC=CC=C2)C(OCC2=CC=CC=C2)C1O	524	0.333333	0	0
DTXSID7023699	Trichlormethiazide	DTXCID803699	133-67-5	NS(=O)(=O)C1=C(Cl)C=C2NC(NS(=O)(=O)C2=C1)C(Cl)Cl	NS(=O)(=O)C1=C(Cl)C=C2NC(NS(=O)(=O)C2=C1)C(Cl)Cl	801	1	0	0
DTXSID4023701	Tridihexethyl chloride	DTXCID103701	4310-35-4	[Cl-].CC[N+](CC)(CC)CCC(O)(C1CCCCC1)C1=CC=CC=C1	CC[N+](CC)(CC)CCC(O)(C1CCCCC1)C1=CC=CC=C1	72	1	0	0
DTXSID9023702	Triethylenetetramine	DTXCID503702	112-24-3	NCCNCCNCCN	NCCNCCNCCN	38	1	1	0
DTXSID9023706	Trilostane	DTXCID103706	13647-35-3	C[C@]12CC[C@H]3[C@@H](CC[C@@]45O[C@@H]4C(O)=C(C[C@]35C)C#N)[C@@H]1CC[C@@H]2O	CC12CCC3C(CCC45OC4C(=O)C(CC35C)C#N)C1CCC2O	251	0.571429	0	0
DTXSID3023712	Trimethoprim	DTXCID803712	738-70-5	COC1=CC(CC2=CN=C(N)N=C2N)=CC(OC)=C1OC	COC1=CC(CC2=CN=C(N)N=C2N)=CC(OC)=C1OC	781	1	1	0
DTXSID8023713	Trimetozine	DTXCID203713	635-41-6	COC1=CC(=CC(OC)=C1OC)C(=O)N1CCOCC1	COC1=CC(=CC(OC)=C1OC)C(=O)N1CCOCC1	344	1	0	0
DTXSID3023716	Trioxsalen	DTXCID403716	3902-71-4	CC1=CC2=CC3=C(OC(=O)C=C3C)C(C)=C2O1	CC1=CC2=CC3=C(OC(=O)C=C3C)C(C)=C2O1	408	1	0	0
DTXSID3023718	Triprolidine	DTXCID203718	486-12-4	CC1=CC=C(C=C1)C(=C/CN1CCCC1)\C1=CC=CC=N1	CC1=CC=C(C=C1)C(=CCN1CCCC1)C1=CC=CC=N1	768	1	1	0
DTXSID8023719	Troglitazone	DTXCID603719	97322-87-7	CC1=C(O)C(C)=C2CCC(C)(COC3=CC=C(CC4SC(=O)NC4=O)C=C3)OC2=C1C	CC1=C(O)C(C)=C2CCC(C)(COC3=CC=C(CC4SC(=O)NC4=O)C=C3)OC2=C1C	418	1	0	1
DTXSID2023721	Troleandomycin	DTXCID703721	2751-09-9	CO[C@H]1C[C@H](O[C@H]2[C@H](C)[C@@H](O[C@@H]3O[C@H](C)C[C@@H]([C@H]3OC(C)=O)N(C)C)[C@@H](C)C[C@]3(CO3)C(=O)[C@H](C)[C@@H](OC(C)=O)[C@@H](C)[C@@H](C)OC(=O)[C@@H]2C)O[C@@H](C)[C@@H]1OC(C)=O	COC1CC(OC2C(C)C(OC3OC(C)CC(C3OC(C)=O)N(C)C)C(C)CC3(CO3)C(=O)C(C)C(OC(C)=O)C(C)C(C)OC(=O)C2C)OC(C)C1OC(C)=O	388	0.5	0	0
DTXSID7023722	Trolnitrate	DTXCID103722	7077-34-1	[O-][N+](=O)OCCN(CCO[N+]([O-])=O)CCO[N+]([O-])=O	[O-][N+](=O)OCCN(CCO[N+]([O-])=O)CCO[N+]([O-])=O	143	1	0	0
DTXSID2023723	Tromethamine	DTXCID503723	77-86-1	NC(CO)(CO)CO	NC(CO)(CO)CO	361	1	1	1
DTXSID7023724	Trospium chloride	DTXCID903724	10405-02-4	[Cl-].OC(C(=O)O[C@@H]1C[C@@H]2CC[C@H](C1)[N+]21CCCC1)(C1=CC=CC=C1)C1=CC=CC=C1	[H]C12CCC([H])(CC(C1)OC(=O)C(O)(C1=CC=CC=C1)C1=CC=CC=C1)[N+]21CCCC1	785	1	0	0
DTXSID2023725	Troxipide	DTXCID303725	30751-05-4	COC1=CC(=CC(OC)=C1OC)C(=O)NC1CCCNC1	COC1=CC(=CC(OC)=C1OC)C(=O)NC1CCCNC1	324	1	0	0
DTXSID2023727	(+)-Tubocurarine chloride hydrochloride	DTXCID103727	57-94-3	Cl.[Cl-].COC1=CC2=C3[C@@H](CC4=CC(OC5=CC6=C(CCN(C)[C@H]6CC6=CC=C(OC3=C1O)C=C6)C=C5OC)=C(O)C=C4)[N+](C)(C)CC2	COC1=C(O)C2=C3C(CC4=CC(OC5=C(OC)C=C6CCN(C)C(CC7=CC=C(O2)C=C7)C6=C5)=C(O)C=C4)[N+](C)(C)CCC3=C1	165	0.5	0	0
DTXSID2023729	Sodium tyropanoate	DTXCID903729	7246-21-1	[Na+].CCCC(=O)NC1=C(I)C(CC(CC)C([O-])=O)=C(I)C=C1I	CCCC(=O)NC1=C(I)C(CC(CC)C(O)=O)=C(I)C=C1I	574	1	0	0
DTXSID1023730	L-Tyrosine	DTXCID603730	60-18-4	N[C@@H](CC1=CC=C(O)C=C1)C(O)=O	NC(CC1=CC=C(O)C=C1)C(O)=O	720	1	1	0
DTXSID6023733	Valproic acid	DTXCID803733	99-66-1	CCCC(CCC)C(O)=O	CCCC(CCC)C(O)=O	594	1	0	1
DTXSID1023734	Valpromide	DTXCID203734	2430-27-5	CCCC(CCC)C(N)=O	CCCC(CCC)C(N)=O	372	1	0	0
DTXSID6023735	Valsartan	DTXCID603735	137862-53-4	CCCCC(=O)N(CC1=CC=C(C=C1)C1=CC=CC=C1C1=NN=NN1)[C@H](C(C)C)C(O)=O	CCCCC(=O)N(CC1=CC=C(C=C1)C1=C(C=CC=C1)C1=NNN=N1)C(C(C)C)C(O)=O	620	0.6	0	0
DTXSID1023736	Vecuronium bromide	DTXCID003736	50700-72-6	[Br-].CC(=O)O[C@H]1[C@H](C[C@H]2[C@@H]3CC[C@H]4C[C@H](OC(C)=O)[C@H](C[C@]4(C)[C@H]3CC[C@]12C)N1CCCCC1)[N+]1(C)CCCCC1	CC(=O)OC1C(CC2C3CCC4CC(OC(C)=O)C(CC4(C)C3CCC12C)N1CCCCC1)[N+]1(C)CCCCC1	768	1	0	0
DTXSID6023737	Venlafaxine	DTXCID403737	93413-69-5	COC1=CC=C(C=C1)C(CN(C)C)C1(O)CCCCC1	COC1=CC=C(C=C1)C(CN(C)C)C1(O)CCCCC1	725	1	0	0
DTXSID5023740	Vinpocetine	DTXCID903740	42971-09-5	[H][C@]12N3CCC[C@@]1(CC)C=C(N1C4=C(C=CC=C4)C(CC3)=C21)C(=O)OCC	CCOC(=O)C1=CC2(CC)CCCN3CCC4=C(C23)N1C1=CC=CC=C41	774	1	0	0
DTXSID5023742	Warfarin	DTXCID703742	81-81-2	CC(=O)CC(C1=CC=CC=C1)C1=C(O)C2=CC=CC=C2OC1=O	CC(=O)CC(C1C(=O)Oc2ccccc2C1=O)c1ccccc1	187	1	1	1
DTXSID0023743	Xanthinol niacinate	DTXCID103743	437-74-1	OC(=O)C1=CC=CN=C1.CN(CCO)CC(O)CN1C=NC2=C1C(=O)N(C)C(=O)N2C	CN(CCO)CC(O)CN1C=NC2=C1C(=O)N(C)C(=O)N2C	793	1	0	0
DTXSID5023744	Xipamide	DTXCID503744	14293-44-8	CC1=CC=CC(C)=C1NC(=O)C1=CC(=C(Cl)C=C1O)S(N)(=O)=O	CC1=CC=CC(C)=C1NC(=O)C1=CC(=C(Cl)C=C1O)S(N)(=O)=O	504	1	0	0
DTXSID0023745	D-Xylose	DTXCID903745	58-86-6	O[C@@H]1COC(O)[C@H](O)[C@H]1O	OC1COC(O)C(O)C1O	609	1	1	1
DTXSID5023746	Zafirlukast	DTXCID303746	107753-78-6	COC1=C(CC2=CN(C)C3=C2C=C(NC(=O)OC2CCCC2)C=C3)C=CC(=C1)C(=O)NS(=O)(=O)C1=CC=CC=C1C	COC1=C(CC2=CN(C)C3=C2C=C(NC(=O)OC2CCCC2)C=C3)C=CC(=C1)C(=O)NS(=O)(=O)C1=CC=CC=C1C	396	1	0	0
DTXSID0023747	2',3'-Dideoxycytidine	DTXCID703747	7481-89-2	NC1=NC(=O)N(C=C1)[C@H]1CC[C@@H](CO)O1	OCC1CCC(O1)N1C=CC(=N)N=C1O	641	1	1	0
DTXSID5023748	Zaleplon	DTXCID103748	151319-34-5	CCN(C(C)=O)C1=CC=CC(=C1)C1=CC=NC2=C(C=NN12)C#N	CCN(C(C)=O)C1=CC=CC(=C1)C1=CC=NC2=C(C=NN12)C#N	212	0.5	0	0
DTXSID0023749	Zanamivir	DTXCID503749	139110-80-8	CC(=O)N[C@@H]1[C@@H](NC(N)=N)C=C(O[C@H]1[C@H](O)[C@H](O)CO)C(O)=O	CC(=O)NC1C(NC(N)=N)C=C(OC1C(O)C(O)CO)C(O)=O	10	0.666667	0	0
DTXSID9023752	Zileuton	DTXCID003752	111406-87-2	CC(N(O)C(N)=O)C1=CC2=C(S1)C=CC=C2	CC(N(O)C(N)=O)C1=CC2=C(S1)C=CC=C2	530	1	0	0
DTXSID4023753	Ziprasidone	DTXCID403753	146939-27-7	ClC1=C(CCN2CCN(CC2)C2=NSC3=CC=CC=C23)C=C2CC(=O)NC2=C1	ClC1=C(CCN2CCN(CC2)C2=NSC3=CC=CC=C23)C=C2CC(=O)NC2=C1	167	1	0	0
DTXSID9023756	Zotepine	DTXCID603756	26615-21-4	CN(C)CCOC1=CC2=C(SC3=CC=C(Cl)C=C13)C=CC=C2	CN(C)CCOC1=CC2=C(SC3=CC=C(Cl)C=C13)C=CC=C2	658	0.5	0	0
DTXSID3023764	Benzo(e)pyrene	DTXCID103764	192-97-2	C1=CC2=C3C=CC=C4C=CC5=CC=CC(=C2C=C1)C5=C34	C1=CC2=C3C=CC=C4C=CC5=CC=CC(=C2C=C1)C5=C34	543	1	0	0
DTXSID2023771	2',3'-Dideoxyadenosine	DTXCID203771	4097-22-7	NC1=NC=NC2=C1N=CN2[C@H]1CC[C@@H](CO)O1	NC1=C2N=CN(C3CCC(CO)O3)C2=NC=N1	793	0.5	0	0
DTXSID2023775	Diphenylhydantoin sodium	DTXCID803775	630-93-3	[Na+].O=C1NC(C(=O)[N-]1)(C1=CC=CC=C1)C1=CC=CC=C1	O=C1NC(=O)C(N1)(C1=CC=CC=C1)C1=CC=CC=C1	106	1	0	0
DTXSID1023786	Methyl isocyanate	DTXCID503786	624-83-9	CN=C=O	CN=C=O	757	1	1	0
DTXSID5023792	4-Nitrotoluene	DTXCID203792	99-99-0	CC1=CC=C(C=C1)[N+]([O-])=O	CC1=CC=C(C=C1)[N+]([O-])=O	443	1	1	1
DTXSID5023794	Oxymetholone	DTXCID003794	434-07-1	[H][C@@]12CC[C@](C)(O)[C@@]1(C)CC[C@@]1([H])[C@@]2([H])CC[C@@]2([H])CC(=O)\C(C[C@]12C)=C/O	CC1(O)CCC2C3CCC4CC(=O)C(CC4(C)C3CCC12C)C=O	534	1	1	0
DTXSID5023796	Pentamidine isethionate	DTXCID803796	140-64-7	OCCS(O)(=O)=O.OCCS(O)(=O)=O.NC(=N)C1=CC=C(OCCCCCOC2=CC=C(C=C2)C(N)=N)C=C1	NC(=N)C1=CC=C(OCCCCCOC2=CC=C(C=C2)C(N)=N)C=C1	45	0.5	0	1
DTXSID6023810	Benzethonium chloride	DTXCID203810	121-54-0	[Cl-].CC(C)(C)CC(C)(C)C1=CC=C(OCCOCC[N+](C)(C)CC2=CC=CC=C2)C=C1	CC(C)(C)CC(C)(C)C1=CC=C(OCCOCC[N+](C)(C)CC2=CC=CC=C2)C=C1	483	1	1	0
DTXSID1023815	Dibromoacetic acid	DTXCID203815	631-64-1	OC(=O)C(Br)Br	OC(=O)C(Br)Br	532	1	1	0
DTXSID1023817	Dicyclohexylcarbodiimide	DTXCID003817	538-75-0	C1CCC(CC1)N=C=NC1CCCCC1	C1CCC(CC1)N=C=NC1CCCCC1	321	1	1	0
DTXSID1023819	Stavudine	DTXCID803819	3056-17-5	CC1=CN([C@@H]2O[C@H](CO)C=C2)C(=O)NC1=O	CC1=CN(C2OC(CO)C=C2)C(=O)NC1=O	641	1	0	1
DTXSID5023825	Indium arsenide	DTXCID503825	1303-11-3	[As]#[In]	NA	547	1	0	1
DTXSID0023826	Isophorone diisocyanate	DTXCID903826	4098-71-9	CC1(C)CC(CC(C)(CN=C=O)C1)N=C=O	CC1(C)CC(CC(C)(CN=C=O)C1)N=C=O	757	1	1	1
DTXSID9023835	Saquinavir mesylate	DTXCID803835	149845-06-7	CS(O)(=O)=O.CC(C)(C)NC(=O)[C@@H]1C[C@@H]2CCCC[C@@H]2CN1C[C@@H](O)[C@H](CC1=CC=CC=C1)NC(=O)[C@H](CC(N)=O)NC(=O)C1=NC2=C(C=CC=C2)C=C1	CC(C)(C)NC(=O)C1CC2CCCCC2CN1CC(O)C(CC1=CC=CC=C1)NC(=O)C(CC(N)=O)NC(=O)C1=CC=C2C=CC=CC2=N1	785	1	0	0
DTXSID9023837	Sodium bromate	DTXCID603837	7789-38-0	[Na+].[O-][Br](=O)=O	NA	53	1	0	0
DTXSID3023845	Acenaphthylene	DTXCID103845	208-96-8	C1=CC2=C3C1=CC=CC3=CC=C2	C1=CC2=C3C1=CC=CC3=CC=C2	707	1	1	1
DTXSID8023846	Acephate	DTXCID503846	30560-19-1	COP(=O)(NC(C)=O)SC	COP(=O)(NC(C)=O)SC	364	1	1	1
DTXSID8023848	Acetochlor	DTXCID303848	34256-82-1	CCOCN(C(=O)CCl)C1=C(CC)C=CC=C1C	CCOCN(C(=O)CCl)C1=C(CC)C=CC=C1C	657	1	1	1
DTXSID7023853	Acifluorfen-sodium	DTXCID603853	62476-59-9	[Na+].[O-]C(=O)C1=C(C=CC(OC2=CC=C(C=C2Cl)C(F)(F)F)=C1)[N+]([O-])=O	OC(=O)C1=C(C=CC(OC2=CC=C(C=C2Cl)C(F)(F)F)=C1)[N+]([O-])=O	320	1	1	0
DTXSID6023862	Aldoxycarb	DTXCID503862	1646-88-4	CNC(=O)O\N=C\C(C)(C)S(C)(=O)=O	CNC(=O)ON=CC(C)(C)S(C)(=O)=O	360	1	1	1
DTXSID6023864	Metsulfuron-methyl	DTXCID303864	74223-64-6	COC(=O)C1=C(C=CC=C1)S(=O)(=O)NC(=O)NC1=NC(C)=NC(OC)=N1	COC(=O)C1=C(C=CC=C1)S(=O)(=O)NC(=O)NC1=NC(C)=NC(OC)=N1	98	1	1	0
DTXSID6023868	Hydramethylnon	DTXCID903868	67485-29-4	CC1(C)CNC(NC1)=NN=C(\C=C\C1=CC=C(C=C1)C(F)(F)F)/C=C/C1=CC=C(C=C1)C(F)(F)F	CC1(C)CNC(NC1)=NN=C(C=CC1=CC=C(C=C1)C(F)(F)F)C=CC1=CC=C(C=C1)C(F)(F)F	386	1	1	1
DTXSID1023869	Ametryn	DTXCID303869	834-12-8	CCNC1=NC(SC)=NC(NC(C)C)=N1	CCNC1=NC(SC)=NC(NC(C)C)=N1	66	1	1	1
DTXSID0023870	4-Aminopyridine	DTXCID003870	504-24-5	NC1=CC=NC=C1	NC1=CC=NC=C1	581	1	1	0
DTXSID5023871	Amitraz	DTXCID403871	33089-61-1	CN(\C=N\C1=C(C)C=C(C)C=C1)\C=N\C1=C(C)C=C(C)C=C1	CN(C=NC1=CC=C(C)C=C1C)C=NC1=CC=C(C)C=C1C	318	1	1	1
DTXSID5023875	Ammonium sulfamate	DTXCID003875	7773-06-0	[NH4+].NS([O-])(=O)=O	NA	74	1	1	1
DTXSID5023877	2-Anisidine	DTXCID803877	90-04-0	COC1=CC=CC=C1N	COC1=CC=CC=C1N	117	1	1	1
DTXSID0023878	Anthracene	DTXCID203878	120-12-7	C1=CC2=CC3=C(C=CC=C3)C=C2C=C1	C1=CC2=CC3=C(C=CC=C3)C=C2C=C1	458	1	1	1
DTXSID9023881	Clofentezine	DTXCID703881	74115-24-5	ClC1=CC=CC=C1C1=NN=C(N=N1)C1=C(Cl)C=CC=C1	ClC1=CC=CC=C1C1=NN=C(N=N1)C1=C(Cl)C=CC=C1	237	1	1	1
DTXSID9023889	Quizalofop-ethyl	DTXCID903889	76578-14-8	CCOC(=O)C(C)OC1=CC=C(OC2=CN=C3C=C(Cl)C=CC3=N2)C=C1	CCOC(=O)C(C)OC1=CC=C(OC2=CN=C3C=C(Cl)C=CC3=N2)C=C1	64	1	1	1
DTXSID8023890	Asulam	DTXCID603890	3337-71-1	COC(=O)NS(=O)(=O)C1=CC=C(N)C=C1	COC(=O)NS(=O)(=O)C1=CC=C(N)C=C1	491	1	1	1
DTXSID3023897	Triadimefon	DTXCID403897	43121-43-3	CC(C)(C)C(=O)C(OC1=CC=C(Cl)C=C1)N1C=NC=N1	CC(C)(C)C(=O)C(OC1=CC=C(Cl)C=C1)N1C=NC=N1	589	1	1	1
DTXSID3023899	Benfluralin	DTXCID203899	1861-40-1	CCCCN(CC)C1=C(C=C(C=C1[N+]([O-])=O)C(F)(F)F)[N+]([O-])=O	CCCCN(CC)C1=C(C=C(C=C1[N+]([O-])=O)C(F)(F)F)[N+]([O-])=O	655	1	1	1
DTXSID5023900	Benomyl	DTXCID103900	17804-35-2	CCCCNC(=O)N1C(NC(=O)OC)=NC2=C1C=CC=C2	CCCCNC(=O)N1C(NC(=O)OC)=NC2=C1C=CC=C2	228	1	1	1
DTXSID0023901	Bentazone	DTXCID503901	25057-89-0	CC(C)N1C(=O)C2=C(NS1(=O)=O)C=CC=C2	CC(C)N1C(=O)C2=C(NS1(=O)=O)C=CC=C2	731	1	1	1
DTXSID5023902	Benz(a)anthracene	DTXCID903902	56-55-3	C1=CC2=C(C=C1)C=C1C(C=CC3=C1C=CC=C3)=C2	C1=CC2=C(C=C1)C=C1C(C=CC3=C1C=CC=C3)=C2	543	1	1	1
DTXSID0023907	Benzo(b)fluoranthene	DTXCID903907	205-99-2	C1=CC=C2C(=C1)C1=CC=CC3=C4C=CC=CC4=CC2=C13	C1=CC=C2C(=C1)C1=CC=CC3=C4C=CC=CC4=CC2=C13	691	1	1	1
DTXSID5023908	Benzo(g,h,i)perylene	DTXCID303908	191-24-2	C1=CC2=C3C(=C1)C1=C4C(C=CC5=C4C3=C(C=C2)C=C5)=CC=C1	C1=CC2=C3C(=C1)C1=C4C(C=CC5=C4C3=C(C=C2)C=C5)=CC=C1	543	1	1	0
DTXSID0023909	Benzo(k)fluoranthene	DTXCID703909	207-08-9	C1=CC2=CC3=C(C=C2C=C1)C1=C2C3=CC=CC2=CC=C1	C1=CC2=CC3=C(C=C2C=C1)C1=C2C3=CC=CC2=CC=C1	691	1	1	0
DTXSID9023914	Dicrotophos	DTXCID003914	141-66-2	COP(=O)(OC)O\C(C)=C\C(=O)N(C)C	COP(=O)(OC)OC(C)=CC(=O)N(C)C	562	1	1	1
DTXSID4023917	Bis(2-chloroethoxy)methane	DTXCID203917	111-91-1	ClCCOCOCCCl	ClCCOCOCCCl	253	1	1	0
DTXSID8023927	p-Bromodiphenyl ether	DTXCID503927	101-55-3	BrC1=CC=C(OC2=CC=CC=C2)C=C1	BrC1=CC=C(OC2=CC=CC=C2)C=C1	112	1	1	1
DTXSID7023930	Bromotrichloromethane	DTXCID003930	75-62-7	ClC(Cl)(Cl)Br	ClC(Cl)(Cl)Br	384	1	1	0
DTXSID7023932	Bromoxynil octanoate	DTXCID803932	1689-99-2	CCCCCCCC(=O)OC1=C(Br)C=C(C=C1Br)C#N	CCCCCCCC(=O)OC1=C(Br)C=C(C=C1Br)C#N	489	1	1	0
DTXSID7023936	Butylate	DTXCID403936	2008-41-5	CCSC(=O)N(CC(C)C)CC(C)C	CCSC(=O)N(CC(C)C)CC(C)C	364	1	1	1
DTXSID2023937	t-Butylchloride	DTXCID803937	507-20-0	CC(C)(C)Cl	CC(C)(C)Cl	783	1	1	0
DTXSID7023938	Butylphthalyl butylglycolate	DTXCID203938	85-70-1	CCCCOC(=O)COC(=O)C1=CC=CC=C1C(=O)OCCCC	CCCCOC(=O)COC(=O)C1=CC=CC=C1C(=O)OCCCC	76	1	1	0
DTXSID6023947	Carbon disulfide	DTXCID103947	75-15-0	S=C=S	S=C=S	787	1	1	0
DTXSID5023950	Carbosulfan	DTXCID603950	55285-14-8	CCCCN(CCCC)SN(C)C(=O)OC1=C2OC(C)(C)CC2=CC=C1	CCCCN(CCCC)SN(C)C(=O)OC1=C2OC(C)(C)CC2=CC=C1	566	1	1	1
DTXSID0023951	Carboxin	DTXCID003951	5234-68-4	CC1=C(SCCO1)C(=O)NC1=CC=CC=C1	CC1=C(SCCO1)C(=O)NC1=CC=CC=C1	344	1	1	1
DTXSID0023955	Chlorimuron-ethyl	DTXCID603955	90982-32-4	CCOC(=O)C1=CC=CC=C1S(=O)(=O)NC(=O)NC1=NC(OC)=CC(Cl)=N1	CCOC(=O)C1=CC=CC=C1S(=O)(=O)NC(=O)NC1=NC(OC)=CC(Cl)=N1	68	1	1	0
DTXSID9023966	2-Chlorobutane	DTXCID303966	78-86-4	CCC(C)Cl	CCC(C)Cl	294	1	1	0
DTXSID8023971	2-Chloronaphthalene	DTXCID603971	91-58-7	ClC1=CC=C2C=CC=CC2=C1	ClC1=CC=C2C=CC=CC2=C1	237	1	1	0
DTXSID8023973	4-Chlorophenyl methyl sulfide	DTXCID403973	123-09-1	CSC1=CC=C(Cl)C=C1	CSC1=CC=C(Cl)C=C1	505	1	1	0
DTXSID3023974	4-Chlorophenyl methyl sulfone	DTXCID803974	98-57-7	CS(=O)(=O)C1=CC=C(Cl)C=C1	CS(=O)(=O)C1=CC=C(Cl)C=C1	525	1	1	0
DTXSID8023977	2-Chlorotoluene	DTXCID003977	95-49-8	CC1=C(Cl)C=CC=C1	CC1=C(Cl)C=CC=C1	238	1	1	1
DTXSID7023980	Chlorsulfuron	DTXCID503980	64902-72-3	COC1=NC(C)=NC(NC(=O)NS(=O)(=O)C2=C(Cl)C=CC=C2)=N1	COC1=NC(C)=NC(NC(=O)NS(=O)(=O)C2=C(Cl)C=CC=C2)=N1	98	1	1	0
DTXSID7023986	Copper cyanide	DTXCID903986	544-92-3	[Cu+].[C-]#N	C#N	138	0.944444	0	0
DTXSID1023990	Cyanazine	DTXCID803990	21725-46-2	CCNC1=NC(NC(C)(C)C#N)=NC(Cl)=N1	CCNC1=NC(NC(C)(C)C#N)=NC(Cl)=N1	66	1	1	1
DTXSID1023996	Cyclohexylamine	DTXCID203996	108-91-8	NC1CCCCC1	NC1CCCCC1	322	1	1	1
DTXSID6023997	alpha-Cyhalothrin	DTXCID20209356	68085-85-8	CC1(C)C(\C=C(/Cl)C(F)(F)F)C1C(=O)OC(C#N)C1=CC=CC(OC2=CC=CC=C2)=C1	CC1(C)C(C=C(Cl)C(F)(F)F)C1C(=O)OC(C#N)C1=CC=CC(OC2=CC=CC=C2)=C1	814	1	1	0
DTXSID1023998	Cypermethrin	DTXCID003998	52315-07-8	CC1(C)C(C=C(Cl)Cl)C1C(=O)OC(C#N)C1=CC=CC(OC2=CC=CC=C2)=C1	CC1(C)C(C=C(Cl)Cl)C1C(=O)OC(C#N)C1=CC=CC(OC2=CC=CC=C2)=C1	737	1	1	1
DTXSID6023999	Cyromazine	DTXCID403999	66215-27-8	NC1=NC(NC2CC2)=NC(N)=N1	NC1=NC(NC2CC2)=NC(N)=N1	66	1	1	1
DTXSID0024000	Chlorthal-dimethyl	DTXCID404000	1861-32-1	COC(=O)C1=C(Cl)C(Cl)=C(C(=O)OC)C(Cl)=C1Cl	COC(=O)C1=C(Cl)C(Cl)=C(C(=O)OC)C(Cl)=C1Cl	409	1	1	1
DTXSID5024001	Dalapon-sodium	DTXCID804001	127-20-8	[Na+].CC(Cl)(Cl)C([O-])=O	CC(Cl)(Cl)C(O)=O	532	1	1	0
DTXSID0024002	Fenpropathrin	DTXCID204002	39515-41-8	CC1(C)C(C(=O)OC(C#N)C2=CC=CC(OC3=CC=CC=C3)=C2)C1(C)C	CC1(C)C(C(=O)OC(C#N)C2=CC=CC(OC3=CC=CC=C3)=C2)C1(C)C	737	1	1	1
DTXSID4024012	1,4-Dibromobenzene	DTXCID504012	106-37-6	BrC1=CC=C(Br)C=C1	BrC1=CC=C(Br)C=C1	237	1	1	0
DTXSID4024014	Dibromodichloromethane	DTXCID304014	594-18-3	ClC(Cl)(Br)Br	ClC(Cl)(Br)Br	671	1	1	0
DTXSID9024015	4,4'-Dibromodiphenyl ether	DTXCID704015	2050-47-7	BrC1=CC=C(OC2=CC=C(Br)C=C2)C=C1	BrC1=CC=C(OC2=CC=C(Br)C=C2)C=C1	112	1	1	0
DTXSID4024018	Dicamba	DTXCID904018	1918-00-9	COC1=C(Cl)C=CC(Cl)=C1C(O)=O	COC1=C(Cl)C=CC(Cl)=C1C(O)=O	6	1	1	1
DTXSID2024030	(Z)-1,2-Dichloroethylene	DTXCID304030	156-59-2	Cl\C=C/Cl	ClC=CCl	651	1	1	0
DTXSID7024031	(E)-1,2-Dichloroethylene	DTXCID704031	156-60-5	Cl\C=C\Cl	ClC=CCl	651	1	1	1
DTXSID7024035	2,4-Dichlorophenoxybutyric acid	DTXCID304035	94-82-6	OC(=O)CCCOC1=CC=C(Cl)C=C1Cl	OC(=O)CCCOC1=CC=C(Cl)C=C1Cl	194	1	1	1
DTXSID2024038	2,3-Dichloro-1-propanol	DTXCID504038	616-23-9	OCC(Cl)CCl	OCC(Cl)CCl	256	1	1	0
DTXSID1024045	Diethyl sulfate	DTXCID604045	64-67-5	CCOS(=O)(=O)OCC	CCOS(=O)(=O)OCC	704	1	1	1
DTXSID6024046	Paraoxon	DTXCID004046	311-45-5	CCOP(=O)(OCC)OC1=CC=C(C=C1)[N+]([O-])=O	CCOP(=O)(OCC)OC1=CC=C(C=C1)[N+]([O-])=O	527	1	1	1
DTXSID6024048	Difenzoquat metilsulfate	DTXCID804048	43222-48-6	COS([O-])(=O)=O.CN1C(=CC(C2=CC=CC=C2)=[N+]1C)C1=CC=CC=C1	CN1C(=CC(C2=CC=CC=C2)=[N+]1C)C1=CC=CC=C1	704	1	1	1
DTXSID1024049	Diflubenzuron	DTXCID204049	35367-38-5	FC1=CC=CC(F)=C1C(=O)NC(=O)NC1=CC=C(Cl)C=C1	FC1=CC=CC(F)=C1C(=O)NC(=O)NC1=CC=C(Cl)C=C1	100	1	1	1
DTXSID5024051	Bis(1-methylethyl) methylphosphonate	DTXCID304051	1445-75-6	CC(C)OP(C)(=O)OC(C)C	CC(C)OP(C)(=O)OC(C)C	631	1	1	1
DTXSID0024052	Dimethipin	DTXCID704052	55290-64-7	CC1=C(C)S(=O)(=O)CCS1(=O)=O	CC1=C(C)S(=O)(=O)CCS1(=O)=O	525	1	1	1
DTXSID5024055	Dimethyl sulfate	DTXCID904055	77-78-1	COS(=O)(=O)OC	COS(=O)(=O)OC	704	1	1	1
DTXSID5024057	Dimethylamine	DTXCID704057	124-40-3	CNC	CNC	306	1	1	1
DTXSID5024059	3,3'-Dimethylbenzidine	DTXCID504059	119-93-7	CC1=CC(=CC=C1N)C1=CC=C(N)C(C)=C1	CC1=CC(=CC=C1N)C1=CC=C(N)C(C)=C1	95	1	1	1
DTXSID4024062	3,4-Dimethylphenol	DTXCID004062	95-65-8	CC1=C(C)C=C(O)C=C1	CC1=C(C)C=C(O)C=C1	152	1	1	1
DTXSID9024063	2,6-Dimethylphenol	DTXCID404063	576-26-1	CC1=CC=CC(C)=C1O	CC1=CC=CC(C)=C1O	152	1	1	1
DTXSID4024064	Dinex	DTXCID804064	131-89-5	OC1=C(C=C(C=C1C1CCCCC1)[N+]([O-])=O)[N+]([O-])=O	OC1=C(C=C(C=C1C1CCCCC1)[N+]([O-])=O)[N+]([O-])=O	565	1	1	0
DTXSID9024065	1,3-Dinitrobenzene	DTXCID204065	99-65-0	[O-][N+](=O)C1=CC(=CC=C1)[N+]([O-])=O	[O-][N+](=O)C1=CC(=CC=C1)[N+]([O-])=O	15	1	1	1
DTXSID4024066	1,2-Dinitrobenzene	DTXCID604066	528-29-0	[O-][N+](=O)C1=C(C=CC=C1)[N+]([O-])=O	[O-][N+](=O)C1=C(C=CC=C1)[N+]([O-])=O	15	1	1	1
DTXSID8024072	Diphenamid	DTXCID304072	957-51-7	CN(C)C(=O)C(C1=CC=CC=C1)C1=CC=CC=C1	CN(C)C(=O)C(C1=CC=CC=C1)C1=CC=CC=C1	582	1	1	1
DTXSID3024077	1,4-Dithiane	DTXCID304077	505-29-3	C1CSCCS1	C1CSCCS1	663	1	1	0
DTXSID7024081	Endothal	DTXCID204081	145-73-3	OC(=O)C1C2CCC(O2)C1C(O)=O	OC(=O)C1C2CCC(O2)C1C(O)=O	333	1	1	1
[truncated: 6,631 more rows]
